# Supplementary material for: Modern dolomite formation caused by seasonal cycling of oxygenic phototrophs and anoxygenic phototrophs in a hypersaline sabkha
Source: Sci Rep. 2021 Feb 18;11:4170. doi: 10.1038/s41598-021-83676-1 (PMC7893050; doi:10.1038/s41598-021-83676-1)
Supplement: Supplementary file 2 — Supplementary Information 2. [file 41598_2021_83676_MOESM2_ESM.xlsx]

## Sheet: Sheet1
	Samples	weight of sample used in (g)	plate number	REPLICATE 1	REPLICATE 2	REPLICATE 3	average	stdev		Replicates subtracting background average					plate 1 standards	Micromolar concetration of ATP	REPLICATE 1	REPLICATE 2	REPLICATE 3
																0	3	4	4	3.66667
	K1 March 2016 TOP	0.888	1	5	6	4	5	0.816497		1.33333						1	1259	1242	1243	1244.33
	after	0.5731	1	4	3	6	4.33333	1.24722		0.666667						1000	8316	9614	7418	8445.67
	K1 March 2016 Middle	0.68	1	6	7	5	6	0.816497		2.33333
	after	0.9798	1	3	6	4	4.33333	1.24722		0.666667
	K1 March 2016 Bottom	0.9968	1	8	6	4	6	1.63299		2.33333
	after	0.5007	1	4	6	7	5.66667	1.24722		2
	K2 March 2016 Top	0.07858	1	5	6	8	6.33333	1.24722		2.66667
	after	0.4802	1	6	5	8	6.33333	1.24722		2.66667						Micromolar concetration of ATP	REPLICATE 1	REPLICATE 2	REPLICATE 3
	K2 March 2016 Middle	0.7315	1	5	3	5	4.33333	0.942809		0.666667					plate 2 standards
	after	0.9917	1	7	5	6	6	0.816497		2.33333						0	4	4	5	4.33333
	K2 March 2016 Bottom	0.955	1	7	3	4	4.66667	1.69967		1						1	412	313	358	356.667
	after	0.79	1	5	2	6	4.33333	1.69967		0.666667						1000	2270	2211	2243	2237
	K1 October 2016 Top	0.7291	1	7	5	4	5.33333	1.24722		1.66667
	after	0.6098	1	5	8	5	6	1.41421		2.33333
	K1 October 2016 Middle	0.9578	1	5	7	5	5.66667	0.942809		2
	after	1.1147	1	7	6	3	5.33333	1.69967		1.66667
	K1 October 2016 Bottom	0.9578	1	5	7	5	5.66667	0.942809		2
	after	0.8586	1	3	4	5	4	0.816497		0.333333
	K1 February 2018 Top	0.887	2	8	5	4	5.66667	1.69967		1.33333
	after	0.6449	2	8	7	4	6.33333	1.69967		2
	K1 February 2018 Middle	0.826	2	6	5	6	5.66667	0.471405		1.33333
	after	0.5586	2	3	5	7	5	1.63299		0.666667
	K1 February 2018 Bottom	0.7663	2	4	6	5	5	0.816497		0.666667
	after	0.8756	2	3	3	5	3.66667	0.942809		-0.666667
	K2 February 2018 Top	0.8609	2	5	5	4	4.66667	0.471405		0.333333
	after	0.7609	2	6	6	5	5.66667	0.471405		1.33333
	K2 February 2018 Middle	0.88	2	6	3	5	4.66667	1.24722		0.333333
	after	0.573	2	5	6	5	5.33333	0.471405		1
	K2 February 2018 Bottom	0.5451	2	4	3	5	4	0.816497		-0.333333
	after	0.6401	2	7	5	5	5.66667	0.942809		1.33333
