# Supplementary material for: Modern dolomite formation caused by seasonal cycling of oxygenic phototrophs and anoxygenic phototrophs in a hypersaline sabkha
Source: Sci Rep. 2021 Feb 18;11:4170. doi: 10.1038/s41598-021-83676-1 (PMC7893050; doi:10.1038/s41598-021-83676-1)
Supplement: Supplementary file 3 — Supplementary Information 3. [file 41598_2021_83676_MOESM3_ESM.xlsx]

## Sheet: Sheet2
ZOTUID	Column14	Domain	Phylum	Class	Order	Genus	Species	K2G1	K2P	K2B1	K2O	K1RG	K1OR	K1RR	K1RB1	K2G	K1GR
1967	d	Bacteria	Acidobacteria	Acidobacteria_Gp22	Gp22			158	0	20	6	0	0	0	5	0	3
819	d	Bacteria	Acidobacteria	Acidobacteria_Gp3	Gp3			0	0	0	0	0	0	0	39	0	13
1117	d	Bacteria	Acidobacteria	Acidobacteria_Gp3	Gp3			0	0	0	0	1	0	0	37	0	15
770	d	Bacteria	Acidobacteria	Acidobacteria_Gp3	Gp3			1	0	0	0	0	0	0	42	0	16
1623	d	Bacteria	Acidobacteria	Acidobacteria_Gp4	Gp4			14	1	16	0	0	0	0	0	0	0
1384	d	Bacteria	Acidobacteria	Acidobacteria_Gp16	Gp16			0	0	0	0	22	9	2	0	1	0
1298	d	Bacteria	Acidobacteria	Acidobacteria_Gp7	Gp7			23	0	40	1	0	0	0	0	0	0
138	d	Bacteria	Acidobacteria	Acidobacteria_Gp4	Pyrinomonas	Pyrinomonas_methylaliphatogenes		0	0	2	2	1	0	1	552	0	8
172	d	Bacteria	Acidobacteria	Acidobacteria_Gp4	Pyrinomonas	Pyrinomonas_methylaliphatogenes		0	0	0	0	0	1	0	193	0	0
280	d	Bacteria	Acidobacteria	Acidobacteria_Gp4	Pyrinomonas	Pyrinomonas_methylaliphatogenes		0	0	0	0	1	0	0	168	0	1
457	d	Bacteria	Acidobacteria	Acidobacteria_Gp4	Pyrinomonas	Pyrinomonas_methylaliphatogenes		0	0	0	0	0	0	0	107	0	1
159	d	Bacteria	Acidobacteria	Acidobacteria_Gp3	Gp3			0	0	0	1	0	0	1	219	1	2
244	d	Bacteria	Acidobacteria	Acidobacteria_Gp3	Gp3			0	1	0	0	1	0	0	144	0	2
193	d	Bacteria	Acidobacteria	Acidobacteria_Gp4	Pyrinomonas	Pyrinomonas_methylaliphatogenes		0	0	0	0	0	1	0	167	0	2
242	d	Bacteria	Acidobacteria	Acidobacteria_Gp3	Gp3			0	0	0	1	0	1	0	166	0	0
396	d	Bacteria	Acidobacteria	Acidobacteria_Gp4	Pyrinomonas	Pyrinomonas_methylaliphatogenes		1	0	0	0	0	0	0	116	1	1
579	d	Bacteria	Acidobacteria	Acidobacteria_Gp4	Gp4			58	1	103	1	0	0	0	1	3	0
708	d	Bacteria	Acidobacteria	Acidobacteria_Gp4	Gp4			45	0	55	0	0	2	1	0	1	0
1454	d	Bacteria	Acidobacteria	Acidobacteria_Gp4	Gp4			125	0	50	1	0	0	0	1	1	4
1649	d	Bacteria	Acidobacteria	Acidobacteria_Gp22	Gp22			12	0	27	0	0	1	0	0	0	0
1608	d	Bacteria	Acidobacteria	Acidobacteria_Gp4	Gp4			42	0	142	0	0	0	4	1	16	0
1860	d	Bacteria	Acidobacteria	Acidobacteria_Gp16	Gp16			1	0	0	0	0	0	31	1	0	1
1919	d	Bacteria	Acidobacteria	Acidobacteria_Gp4	Gp4			6	0	43	0	0	1	2	1	5	1
928	d	Bacteria	Acidobacteria	Acidobacteria_Gp6	Gp6			1	0	0	0	0	0	0	42	0	0
656	d	Bacteria	Acidobacteria	Acidobacteria_Gp16	Gp16			17	0	17	0	1	0	13	41	2	0
1133	d	Bacteria	Acidobacteria	Acidobacteria_Gp16	Gp16			4	0	5	0	0	0	2	27	1	0
863	d	Bacteria	Acidobacteria	Acidobacteria_Gp5	Gp5			0	3	18	0	0	0	1	35	2	1
964	d	Bacteria	Acidobacteria	Acidobacteria_Gp22	Gp22			0	0	0	0	0	0	0	43	0	0
1612	d	Bacteria	Acidobacteria	Acidobacteria_Gp5	Gp5			14	0	12	0	0	0	11	26	0	0
1819	d	Bacteria	Acidobacteria	Acidobacteria_Gp6	Gp6			0	0	0	0	0	0	0	25	0	0
1306	d	Bacteria	Acidobacteria	Acidobacteria_Gp5	Gp5			0	2	8	0	0	0	1	22	1	0
860	d	Bacteria	Acidobacteria	Acidobacteria_Gp5	Gp5			0	3	17	0	0	1	1	42	0	0
1368	d	Bacteria	Acidobacteria	Acidobacteria_Gp5	Gp5			0	1	8	0	0	0	4	38	1	0
1512	d	Bacteria	Acidobacteria	Acidobacteria_Gp5	Gp5			0	2	13	0	0	0	2	19	0	0
2015	d	Bacteria	Acidobacteria	Acidobacteria_Gp5	Gp5			3	0	1	0	0	1	5	25	0	0
2046	d	Bacteria	Acidobacteria	Acidobacteria_Gp10	Gp10			11	0	84	1	0	0	0	0	2	0
855	d	Bacteria	Acidobacteria	Acidobacteria_Gp4	Pyrinomonas	Pyrinomonas_methylaliphatogenes		0	0	0	0	0	0	0	119	1	1
485	d	Bacteria	Acidobacteria	Acidobacteria_Gp5	Gp5			0	4	51	0	0	1	4	110	4	1
659	d	Bacteria	Acidobacteria	Acidobacteria_Gp16	Gp16			13	0	11	0	1	0	12	30	0	1
713	d	Bacteria	Acidobacteria	Acidobacteria_Gp5	Gp5			0	2	14	0	1	0	2	50	1	1
745	d	Bacteria	Acidobacteria	Acidobacteria_Gp16	Gp16			17	0	13	0	0	0	6	37	0	0
1108	d	Bacteria	Acidobacteria	Acidobacteria_Gp16	Gp16			1	0	5	0	0	0	2	28	0	1
1473	d	Bacteria	Acidobacteria	Acidobacteria_Gp5	Gp5			7	1	8	0	0	0	14	97	1	2
1887	d	Bacteria	Acidobacteria	Acidobacteria_Gp6	Gp6			1	1	32	0	2	0	4	135	5	0
1946	d	Bacteria	Acidobacteria	Acidobacteria_Gp5	Gp5			13	0	9	1	0	0	7	7	0	1
514	d	Bacteria	Acidobacteria	Acidobacteria_Gp16	Gp16			16	0	15	1	1	0	3	36	0	0
636	d	Bacteria	Acidobacteria	Acidobacteria_Gp5	Gp5			0	2	35	0	0	0	2	37	2	2
752	d	Bacteria	Acidobacteria	Acidobacteria_Gp5	Gp5			0	2	19	0	2	0	3	27	0	0
1585	d	Bacteria	Acidobacteria	Acidobacteria_Gp5	Gp5			21	0	15	0	0	0	10	13	0	0
1998	d	Bacteria	Acidobacteria	Acidobacteria_Gp5	Gp5			9	0	11	1	0	0	3	13	0	0
1153	d	Bacteria	Acidobacteria	Acidobacteria_Gp5	Gp5			39	0	26	1	0	0	8	41	1	0
1962	d	Bacteria	Acidobacteria	Acidobacteria_Gp5	Gp5			3	0	3	0	0	0	0	20	0	1
2050	d	Bacteria	Actinobacteria	Actinobacteria	Bifidobacteriales	Bifidobacteriaceae	Bifidobacterium_callitrichos	2	0	32	0	0	0	0	0	0	0
2124	d	Bacteria	Actinobacteria	Actinobacteria	Actinomycetales	Acidothermaceae	Acidothermus_cellulolyticus	12	0	89	2	1	0	2	5	23	0
1244	d	Bacteria	Actinobacteria	Actinobacteria	Rubrobacterales	Rubrobacteraceae	Rubrobacter_aplysinae	0	0	1	0	0	0	3	43	0	2
1191	d	Bacteria	Actinobacteria	Actinobacteria	Rubrobacterales	Rubrobacteraceae	Rubrobacter_aplysinae	0	0	0	0	0	0	0	34	0	0
611	d	Bacteria	Actinobacteria	Actinobacteria	Rubrobacterales	Rubrobacteraceae	Rubrobacter_aplysinae	0	1	2	0	1	2	3	175	0	0
701	d	Bacteria	Actinobacteria	Actinobacteria	Rubrobacterales	Rubrobacteraceae	Rubrobacter_aplysinae	0	1	1	0	0	0	2	70	0	2
1159	d	Bacteria	Actinobacteria	Actinobacteria	Actinomycetales	Nocardiaceae	Nocardia_jejuensis	1	0	47	8	0	0	0	0	1	0
830	d	Bacteria	Actinobacteria	Actinobacteria	Actinomycetales	Nocardiaceae	Nocardia_jejuensis	0	0	66	10	0	0	0	0	4	0
848	d	Bacteria	Actinobacteria	Actinobacteria	Rubrobacterales	Rubrobacteraceae	Rubrobacter_aplysinae	0	0	1	0	1	0	0	78	0	4
864	d	Bacteria	Actinobacteria	Actinobacteria	Rubrobacterales	Rubrobacteraceae	Rubrobacter_aplysinae	0	0	1	0	2	1	1	96	0	2
1397	d	Bacteria	Actinobacteria	Actinobacteria	Rubrobacterales	Rubrobacteraceae	Rubrobacter_aplysinae	0	0	0	0	0	0	3	47	0	3
969	d	Bacteria	Actinobacteria	Actinobacteria	Actinomycetales	Intrasporangiaceae	Tetrasphaera_australiensis	0	0	1	0	0	0	0	59	0	24
1400	d	Bacteria	Actinobacteria	Actinobacteria	Actinomycetales	Intrasporangiaceae	Tetrasphaera_australiensis	0	0	1	0	0	0	0	41	0	10
1128	d	Bacteria	Actinobacteria	Actinobacteria	Actinomycetales	Nocardiaceae	Rhodococcus_opacus	1	0	44	1	0	0	2	0	1	0
1290	d	Bacteria	Actinobacteria	Actinobacteria	Actinomycetales	Nocardiaceae	Rhodococcus_percolatus	4	0	32	0	0	0	1	0	1	0
1510	d	Bacteria	Actinobacteria	Actinobacteria	Actinomycetales	Nocardiaceae	Rhodococcus_jostii	2	0	21	0	0	0	0	0	2	0
163	d	Bacteria	Actinobacteria	Actinobacteria	Actinomycetales	Pseudonocardiaceae	Allokutzneria_oryzae	2	284	3	1	2	0	2	3	0	0
171	d	Bacteria	Actinobacteria	Actinobacteria	Actinomycetales	Pseudonocardiaceae	Allokutzneria_oryzae	1	202	1	0	0	1	0	1	2	2
222	d	Bacteria	Actinobacteria	Actinobacteria	Actinomycetales	Corynebacteriaceae		3	1	236	0	1	1	1	2	3	2
279	d	Bacteria	Actinobacteria	Actinobacteria	Actinomycetales	Pseudonocardiaceae	Allokutzneria_oryzae	5	121	0	0	1	0	2	2	0	0
320	d	Bacteria	Actinobacteria	Actinobacteria	Actinomycetales	Microbacteriaceae	Leifsonia_xyli_subsp._cynodontis	4	5	183	1	1	0	0	1	1	0
326	d	Bacteria	Actinobacteria	Actinobacteria	Actinomycetales	Corynebacteriaceae		1	0	167	1	1	0	1	2	1	0
347	d	Bacteria	Actinobacteria	Actinobacteria	Actinomycetales	Pseudonocardiaceae	Allokutzneria_oryzae	2	136	3	0	1	3	0	1	0	1
408	d	Bacteria	Actinobacteria	Actinobacteria	Actinomycetales	Pseudonocardiaceae	Allokutzneria_oryzae	0	120	0	0	2	0	0	0	1	0
414	d	Bacteria	Actinobacteria	Actinobacteria	Actinomycetales	Pseudonocardiaceae	Allokutzneria_oryzae	1	116	2	0	0	0	0	0	0	1
419	d	Bacteria	Actinobacteria	Actinobacteria	Actinomycetales	Pseudonocardiaceae	Allokutzneria_oryzae	0	103	1	0	0	0	0	0	0	1
469	d	Bacteria	Actinobacteria	Actinobacteria	Actinomycetales	Microbacteriaceae	Leifsonia_shinshuensis	5	3	98	0	1	0	0	0	0	0
531	d	Bacteria	Actinobacteria	Actinobacteria	Actinomycetales	Propionibacteriaceae	Propionibacterium_acnes	40	42	26	21	0	2	0	1	4	2
560	d	Bacteria	Actinobacteria	Actinobacteria	Actinomycetales	Microbacteriaceae	Leifsonia_naganoensis	3	1	72	0	1	0	0	0	0	0
608	d	Bacteria	Actinobacteria	Actinobacteria	Actinomycetales	Corynebacteriaceae		1	0	111	0	1	0	0	0	2	0
609	d	Bacteria	Actinobacteria	Actinobacteria	Actinomycetales	Corynebacteriaceae	Corynebacterium_kroppenstedtii	34	44	12	29	1	1	1	1	1	1
627	d	Bacteria	Actinobacteria	Actinobacteria	Actinomycetales	Corynebacteriaceae		0	0	92	0	1	0	0	0	0	0
647	d	Bacteria	Actinobacteria	Actinobacteria	Actinomycetales	Microbacteriaceae	Leifsonia_shinshuensis	0	1	70	0	0	0	0	0	2	0
696	d	Bacteria	Actinobacteria	Actinobacteria	Actinomycetales	Corynebacteriaceae		1	0	81	0	1	2	0	0	1	1
700	d	Bacteria	Actinobacteria	Actinobacteria	Actinomycetales	Propionibacteriaceae	Propionibacterium_acnes	20	32	20	15	1	2	1	2	0	0
763	d	Bacteria	Actinobacteria	Actinobacteria	Actinomycetales	Propionibacteriaceae	Propionibacterium_acnes	15	25	14	12	0	1	0	0	2	1
769	d	Bacteria	Actinobacteria	Actinobacteria	Actinomycetales	Corynebacteriaceae		0	1	77	0	0	2	1	1	0	0
787	d	Bacteria	Actinobacteria	Actinobacteria	Actinomycetales	Microbacteriaceae	Leifsonia_xyli_subsp._cynodontis	1	2	79	0	0	0	0	0	1	0
813	d	Bacteria	Actinobacteria	Actinobacteria	Actinomycetales	Corynebacteriaceae		1	2	83	0	0	1	0	0	0	0
827	d	Bacteria	Actinobacteria	Actinobacteria	Actinomycetales	Corynebacteriaceae	Corynebacterium_kroppenstedtii	16	26	7	14	1	0	0	0	0	0
840	d	Bacteria	Actinobacteria	Actinobacteria	Actinomycetales	Microbacteriaceae	Leifsonia_naganoensis	2	0	46	0	0	0	0	0	0	0
852	d	Bacteria	Actinobacteria	Actinobacteria	Actinomycetales	Propionibacteriaceae	Propionibacterium_acnes	18	27	11	19	0	0	0	0	1	0
876	d	Bacteria	Actinobacteria	Actinobacteria	Actinomycetales	Corynebacteriaceae	Corynebacterium_kroppenstedtii	14	29	13	17	1	0	1	0	1	0
936	d	Bacteria	Actinobacteria	Actinobacteria	Actinomycetales	Propionibacteriaceae	Propionibacterium_acnes	14	26	9	14	0	0	0	0	0	1
938	d	Bacteria	Actinobacteria	Actinobacteria	Actinomycetales	Propionibacteriaceae	Propionibacterium_acnes	15	12	7	13	1	0	1	0	0	1
1012	d	Bacteria	Actinobacteria	Actinobacteria	Actinomycetales	Pseudonocardiaceae	Allokutzneria_oryzae	2	66	0	0	0	0	0	0	0	0
1055	d	Bacteria	Actinobacteria	Actinobacteria	Actinomycetales	Corynebacteriaceae		0	0	56	0	1	0	0	0	1	1
1065	d	Bacteria	Actinobacteria	Actinobacteria	Actinomycetales	Pseudonocardiaceae	Allokutzneria_oryzae	0	55	0	0	0	0	0	0	0	0
1077	d	Bacteria	Actinobacteria	Actinobacteria	Actinomycetales	Corynebacteriaceae		0	0	52	0	0	0	0	1	0	1
1094	d	Bacteria	Actinobacteria	Actinobacteria	Actinomycetales	Corynebacteriaceae	Corynebacterium_kroppenstedtii	13	30	7	10	0	0	0	0	2	1
1106	d	Bacteria	Actinobacteria	Actinobacteria	Actinomycetales	Corynebacteriaceae	Corynebacterium_kroppenstedtii	3	25	4	11	0	0	0	1	1	0
1122	d	Bacteria	Actinobacteria	Actinobacteria	Actinomycetales	Microbacteriaceae	Leifsonia_xyli_subsp._cynodontis	1	2	55	0	1	0	0	1	0	0
1185	d	Bacteria	Actinobacteria	Actinobacteria	Actinomycetales	Propionibacteriaceae	Propionibacterium_acnes	14	7	6	10	0	0	0	0	0	0
1598	d	Bacteria	Actinobacteria	Actinobacteria	Actinomycetales	Corynebacteriaceae	Corynebacterium_kroppenstedtii	12	11	3	8	0	0	0	0	0	0
1664	d	Bacteria	Actinobacteria	Actinobacteria	Actinomycetales	Microbacteriaceae	Leifsonia_shinshuensis	2	0	29	0	0	0	0	0	0	1
1681	d	Bacteria	Actinobacteria	Actinobacteria	Actinomycetales	Corynebacteriaceae	Corynebacterium_kroppenstedtii	7	17	11	12	0	0	0	1	0	1
1712	d	Bacteria	Actinobacteria	Actinobacteria	Actinomycetales	Corynebacteriaceae	Corynebacterium_kroppenstedtii	16	42	43	26	1	1	0	0	6	2
1910	d	Bacteria	Actinobacteria	Actinobacteria	Actinomycetales	Microbacteriaceae	Leifsonia_aquatica	1	0	27	0	0	0	0	0	0	0
2027	d	Bacteria	Actinobacteria	Actinobacteria	Actinomycetales	Propionibacteriaceae	Propionibacterium_acnes	8	14	5	4	2	0	0	0	0	0
1292	d	Bacteria	Aminicenantes	Aminicenantes_genera_incertae_sedis				0	1	0	2	0	0	0	0	0	108
2113	d	Bacteria	Aminicenantes	Aminicenantes_genera_incertae_sedis				49	2	29	0	0	0	0	6	1	3
1500	d	Bacteria	Aminicenantes	Aminicenantes_genera_incertae_sedis				0	0	1	0	0	0	0	0	0	52
1213	d	Bacteria	Aminicenantes	Aminicenantes_genera_incertae_sedis				139	1	59	0	1	2	0	18	0	16
998	d	Bacteria	Aquificae	Aquificae	Aquificales	Aquificales_incertae_sedis	Thermosulfidibacter_takaii	0	0	0	0	0	0	31	8	0	0
712	d	Bacteria	Armatimonadetes	Armatimonadetes_gp4				0	0	0	1	103	38	9	1	0	0
1061	d	Bacteria	Armatimonadetes	Armatimonadetes_gp4				0	0	0	1	36	75	8	0	1	0
1703	d	Bacteria	Armatimonadetes	Armatimonadetes_gp4				0	0	0	0	20	6	1	0	1	0
1200	d	Bacteria	Armatimonadetes	Armatimonadetes_gp4				0	0	0	0	21	9	4	0	0	0
1475	d	Bacteria	Armatimonadetes	Armatimonadetes_gp2				0	0	0	0	0	0	0	22	0	10
2029	d	Bacteria	Armatimonadetes	Armatimonadetes_gp4				0	0	0	0	1	0	1	49	0	0
825	d	Bacteria	Armatimonadetes	Armatimonadetes_gp4				0	0	0	2	62	21	5	1	0	0
1702	d	Bacteria	Armatimonadetes	Armatimonadetes_gp4				0	0	0	0	53	21	2	0	1	0
1416	d	Bacteria	Armatimonadetes	Armatimonadetes_gp5				0	0	2	0	0	0	27	75	0	1
453	d	Bacteria	Armatimonadetes	Armatimonadetes_gp4				0	0	0	1	45	40	8	0	2	0
1331	d	Bacteria	Armatimonadetes	Armatimonadetes_gp4				0	18	35	16	1	0	1	0	23	0
1646	d	Bacteria	Armatimonadetes	Armatimonadetes_gp4				0	1	0	0	135	10	8	0	0	0
2106	d	Bacteria	Armatimonadetes	Armatimonadetes_gp4				0	0	0	0	26	13	8	0	3	0
2148	d	Bacteria	Armatimonadetes	Armatimonadetes_gp4				0	0	0	0	0	0	0	37	0	0
1315	d	Bacteria	Armatimonadetes	Armatimonadetes_gp5				2	1	10	1	0	0	31	4	3	3
1404	d	Bacteria	Armatimonadetes	Armatimonadetes_gp4				0	0	0	0	16	29	5	2	3	0
2021	d	Bacteria	Armatimonadetes	Armatimonadetes_gp4				0	12	17	10	0	1	0	0	17	0
2042	d	Bacteria	Armatimonadetes	Armatimonadetes_gp4				0	0	2	0	13	15	12	0	2	0
340	d	Bacteria	Armatimonadetes	Armatimonadetes_gp4				0	0	0	0	79	53	9	1	1	0
1269	d	Bacteria	Armatimonadetes	Armatimonadetes_gp4				0	19	33	10	1	0	0	0	22	1
1422	d	Bacteria	Armatimonadetes	Armatimonadetes_gp4				0	11	21	4	0	0	0	0	17	0
1737	d	Bacteria	Armatimonadetes	Armatimonadetes_gp4				1	0	0	1	1	0	3	148	1	0
2041	d	Bacteria	Armatimonadetes	Chthonomonadetes	Chthonomonadales	Chthonomonadaceae		237	0	8	2	1	0	0	2	1	9
911	d	Bacteria	Armatimonadetes	Armatimonadetes_gp4				0	22	43	14	1	1	1	0	31	0
1310	d	Bacteria	Armatimonadetes	Armatimonadetes_gp5				2	0	21	0	0	0	43	10	1	2
1615	d	Bacteria	Armatimonadetes	Armatimonadetes_gp4				1	0	0	0	0	0	8	63	0	24
2149	d	Bacteria	Armatimonadetes	Armatimonadetes_gp4				0	0	2	0	11	11	1	0	2	0
1319	d	Bacteria	Armatimonadetes	Armatimonadetes_gp4				0	0	2	1	30	10	5	0	0	0
1591	d	Bacteria	Armatimonadetes	Armatimonadetes_gp4				0	0	0	6	57	47	18	0	0	0
1526	d	Bacteria	Armatimonadetes	Armatimonadetes_gp4				1	2	0	0	0	0	0	91	1	0
1835	d	Bacteria	Armatimonadetes	Armatimonadetes_gp4				0	0	0	0	33	21	3	0	0	0
923	d	Bacteria	Armatimonadetes	Armatimonadetes_gp5				3	1	25	1	0	0	102	15	8	10
1312	d	Bacteria	Armatimonadetes	Armatimonadetes_gp4				0	0	9	1	59	64	35	1	13	0
1530	d	Bacteria	Armatimonadetes	Armatimonadetes_gp4				0	0	3	3	10	210	6	0	0	1
2081	d	Bacteria	Armatimonadetes	Armatimonadetes_gp4				0	0	1	0	17	21	7	0	1	0
1491	d	Bacteria	Armatimonadetes	Armatimonadetes_gp4				0	1	4	0	20	16	16	0	1	0
1865	d	Bacteria	Armatimonadetes	Armatimonadetes_gp6				17	1	103	0	0	0	0	0	0	2
1291	d	Bacteria	Armatimonadetes	Armatimonadetes_gp4				0	1	0	0	30	7	5	0	0	0
748	d	Bacteria	Armatimonadetes	Armatimonadetes_gp4				15	0	15	0	0	1	4	59	0	0
1178	d	Bacteria	Armatimonadetes	Armatimonadetes_gp2				17	1	39	0	0	0	30	0	24	0
386	d	Bacteria	Armatimonadetes	Armatimonadetes_gp4				34	1	32	0	3	0	18	154	2	1
595	d	Bacteria	Armatimonadetes	Armatimonadetes_gp4				0	0	0	0	56	77	5	0	9	1
1672	d	Bacteria	Armatimonadetes	Armatimonadetes_gp4				0	0	0	0	21	12	5	0	0	0
1908	d	Bacteria	Armatimonadetes	Armatimonadetes_gp4				0	0	0	0	19	5	0	0	0	0
1959	d	Bacteria	Armatimonadetes	Armatimonadetes_gp4				1	0	0	0	10	8	0	0	0	0
1362	d	Bacteria	Armatimonadetes	Armatimonadetes_gp4				0	0	1	0	78	38	7	1	0	0
1534	d	Bacteria	Armatimonadetes	Armatimonadetes_gp4				1	1	2	1	42	48	21	0	1	0
2107	d	Bacteria	Armatimonadetes	Armatimonadetes_gp4				0	0	0	0	8	5	0	0	0	0
1367	d	Bacteria	Armatimonadetes	Armatimonadetes_gp4				0	0	0	1	54	36	3	0	1	0
1201	d	Bacteria	Bacteroidetes	Flavobacteriia	Flavobacteriales	Flavobacteriaceae	Galbibacter_mesophilus	49	0	0	0	0	0	0	0	0	0
1049	d	Bacteria	Bacteroidetes	Cytophagia	Cytophagales	Cytophagaceae	Ekhidna_lutea	0	0	0	1	35	23	0	0	0	0
904	d	Bacteria	Bacteroidetes	Cytophagia	Cytophagales	Cytophagaceae	Ekhidna_lutea	0	0	1	2	91	67	2	1	0	0
943	d	Bacteria	Bacteroidetes	Cytophagia	Cytophagales	Cytophagaceae	Ekhidna_lutea	0	0	0	0	57	36	0	1	1	0
1233	d	Bacteria	Bacteroidetes	Cytophagia	Cytophagales	Cytophagaceae	Ekhidna_lutea	0	0	0	2	33	27	2	0	1	0
1180	d	Bacteria	Bacteroidetes	Cytophagia	Cytophagales	Catalimonadaceae	Catalinimonas_alkaloidigena	0	1	1	1	38	59	2	0	0	0
1742	d	Bacteria	Bacteroidetes	Cytophagia	Cytophagales	Cytophagaceae	Ekhidna_lutea	0	0	0	0	26	30	3	0	0	1
1246	d	Bacteria	Bacteroidetes	Sphingobacteriia	Sphingobacteriales	Saprospiraceae		0	0	0	1	28	23	1	0	0	0
1640	d	Bacteria	Bacteroidetes	Cytophagia	Cytophagales	Cytophagaceae	Ekhidna_lutea	0	0	0	0	23	16	0	0	0	0
1806	d	Bacteria	Bacteroidetes	Sphingobacteriia	Sphingobacteriales	Saprospiraceae		0	0	0	0	11	16	0	0	1	0
1067	d	Bacteria	Bacteroidetes	Cytophagia	Cytophagales	Catalimonadaceae	Catalinimonas_alkaloidigena	0	0	1	0	33	61	1	0	0	0
1348	d	Bacteria	Bacteroidetes	Cytophagia	Cytophagales	Flammeovirgaceae	Aureibacter_tunicatorum	0	0	0	0	18	41	2	0	0	0
1417	d	Bacteria	Bacteroidetes	Cytophagia	Cytophagales	Catalimonadaceae	Catalinimonas_alkaloidigena	0	0	0	0	17	29	0	0	0	2
1254	d	Bacteria	Bacteroidetes	Cytophagia	Cytophagales	Catalimonadaceae	Catalinimonas_alkaloidigena	0	0	0	0	24	28	1	0	0	0
1555	d	Bacteria	Bacteroidetes	Cytophagia	Cytophagales	Mooreiaceae	Mooreia_alkaloidigena	0	0	0	0	6	33	1	0	0	0
960	d	Bacteria	Bacteroidetes	Cytophagia	Cytophagales	Mooreiaceae	Mooreia_alkaloidigena	0	0	0	0	13	40	1	0	0	0
495	d	Bacteria	Bacteroidetes	Cytophagia	Cytophagales	Mooreiaceae	Mooreia_alkaloidigena	0	1	0	0	13	128	0	0	0	1
478	d	Bacteria	Bacteroidetes	Cytophagia	Cytophagales	Mooreiaceae	Mooreia_alkaloidigena	2	0	3	2	134	95	4	1	1	0
546	d	Bacteria	Bacteroidetes	Cytophagia	Cytophagales	Mooreiaceae	Mooreia_alkaloidigena	0	0	1	1	58	53	0	0	1	0
654	d	Bacteria	Bacteroidetes	Cytophagia	Cytophagales	Mooreiaceae	Mooreia_alkaloidigena	0	0	0	0	4	53	1	0	0	0
800	d	Bacteria	Bacteroidetes	Cytophagia	Cytophagales	Mooreiaceae	Mooreia_alkaloidigena	0	1	0	0	22	89	0	1	0	0
822	d	Bacteria	Bacteroidetes	Cytophagia	Cytophagales	Mooreiaceae	Mooreia_alkaloidigena	0	0	0	0	3	55	1	0	0	0
649	d	Bacteria	Bacteroidetes	Cytophagia	Cytophagales	Mooreiaceae	Mooreia_alkaloidigena	0	0	0	0	49	69	1	0	1	0
706	d	Bacteria	Bacteroidetes	Cytophagia	Cytophagales	Mooreiaceae	Mooreia_alkaloidigena	0	0	1	0	37	19	1	0	1	0
1066	d	Bacteria	Bacteroidetes	Cytophagia	Cytophagales	Mooreiaceae	Mooreia_alkaloidigena	0	1	0	0	3	57	0	0	0	0
1240	d	Bacteria	Bacteroidetes	Cytophagia	Cytophagales	Mooreiaceae	Mooreia_alkaloidigena	0	0	0	0	18	36	1	0	0	0
1425	d	Bacteria	Bacteroidetes	Cytophagia	Cytophagales	Mooreiaceae	Mooreia_alkaloidigena	0	0	0	0	12	21	0	0	0	0
1486	d	Bacteria	Bacteroidetes	Cytophagia	Cytophagales	Mooreiaceae	Mooreia_alkaloidigena	1	0	0	1	2	34	2	0	0	1
1540	d	Bacteria	Bacteroidetes	Cytophagia	Cytophagales	Mooreiaceae	Mooreia_alkaloidigena	0	1	0	0	12	39	2	0	0	0
1944	d	Bacteria	Bacteroidetes	Cytophagia	Cytophagales	Mooreiaceae	Mooreia_alkaloidigena	0	1	0	0	1	25	0	0	0	0
2067	d	Bacteria	Bacteroidetes	Cytophagia	Cytophagales	Mooreiaceae	Mooreia_alkaloidigena	0	1	0	0	50	139	2	0	0	1
2172	d	Bacteria	Bacteroidetes	Cytophagia	Cytophagales	Mooreiaceae	Mooreia_alkaloidigena	0	1	0	0	16	81	1	0	0	2
527	d	Bacteria	Bacteroidetes	Cytophagia	Cytophagales	Mooreiaceae	Mooreia_alkaloidigena	0	0	0	0	42	42	1	0	1	0
615	d	Bacteria	Bacteroidetes	Cytophagia	Cytophagales	Mooreiaceae	Mooreia_alkaloidigena	0	0	0	2	44	38	1	0	0	2
802	d	Bacteria	Bacteroidetes	Cytophagia	Cytophagales	Mooreiaceae	Mooreia_alkaloidigena	0	1	0	0	3	56	0	0	1	0
885	d	Bacteria	Bacteroidetes	Cytophagia	Cytophagales	Mooreiaceae	Mooreia_alkaloidigena	1	0	0	0	35	33	1	0	0	1
1563	d	Bacteria	Bacteroidetes	Cytophagia	Cytophagales	Mooreiaceae	Mooreia_alkaloidigena	0	0	0	0	3	29	0	0	0	0
872	d	Bacteria	Bacteroidetes	Cytophagia	Cytophagales	Mooreiaceae	Mooreia_alkaloidigena	0	1	0	0	32	21	1	0	1	0
1478	d	Bacteria	Bacteroidetes	Cytophagia	Cytophagales	Mooreiaceae	Mooreia_alkaloidigena	0	0	0	0	8	17	1	0	0	0
1697	d	Bacteria	Bacteroidetes	Cytophagia	Cytophagales	Mooreiaceae	Mooreia_alkaloidigena	0	0	0	0	2	36	0	0	0	0
916	d	Bacteria	Bacteroidetes	Cytophagia	Cytophagales	Mooreiaceae	Mooreia_alkaloidigena	0	1	0	0	10	39	1	0	0	0
1088	d	Bacteria	Bacteroidetes	Bacteroidia	Bacteroidales	Porphyromonadaceae	Barnesiella_viscericola	0	3	0	0	41	5	7	0	0	1
756	d	Bacteria	Bacteroidetes	Cytophagia	Cytophagales	Mooreiaceae	Mooreia_alkaloidigena	0	1	0	1	36	47	1	0	2	0
816	d	Bacteria	Bacteroidetes	Cytophagia	Cytophagales	Cytophagaceae	Microscilla_marina	0	1	0	0	152	14	6	0	0	0
1459	d	Bacteria	Bacteroidetes	Bacteroidia	Bacteroidales	Porphyromonadaceae	Coprobacter_fastidiosus	0	0	0	0	52	5	0	1	0	0
1890	d	Bacteria	Bacteroidetes	Cytophagia	Cytophagales	Cytophagaceae	Microscilla_marina	0	1	0	0	33	7	2	0	0	0
1332	d	Bacteria	Bacteroidetes	Bacteroidia	Bacteroidales	Porphyromonadaceae	Coprobacter_fastidiosus	0	0	0	1	103	13	2	1	0	0
2064	d	Bacteria	Bacteroidetes	Cytophagia	Cytophagales	Mooreiaceae	Mooreia_alkaloidigena	0	28	0	296	7	1	1	0	1	1
2101	d	Bacteria	Bacteroidetes	Cytophagia	Cytophagales	Cytophagaceae	Rufibacter_roseus	0	12	0	168	2	2	0	0	1	0
135	d	Bacteria	Bacteroidetes	Cytophagia	Cytophagales	Mooreiaceae	Mooreia_alkaloidigena	1	41	1	232	1	1	0	0	2	0
235	d	Bacteria	Bacteroidetes	Cytophagia	Cytophagales	Mooreiaceae	Mooreia_alkaloidigena	0	35	0	209	0	0	2	1	3	0
1064	d	Bacteria	Bacteroidetes	Cytophagia	Cytophagales	Cyclobacteriaceae	Cecembia_lonarensis	0	17	0	3	0	2	0	0	22	0
1139	d	Bacteria	Bacteroidetes	Cytophagia	Cytophagales	Cytophagaceae	Microscilla_marina	0	0	0	0	79	9	2	0	0	0
1673	d	Bacteria	Bacteroidetes	Bacteroidia	Bacteroidales	Porphyromonadaceae	Barnesiella_viscericola	0	1	1	0	55	5	2	0	1	0
206	d	Bacteria	Bacteroidetes	Cytophagia	Cytophagales	Mooreiaceae	Mooreia_alkaloidigena	1	28	2	214	0	0	0	0	2	1
257	d	Bacteria	Bacteroidetes	Cytophagia	Cytophagales	Mooreiaceae	Mooreia_alkaloidigena	0	12	0	148	2	0	0	0	1	0
870	d	Bacteria	Bacteroidetes	Cytophagia	Cytophagales	Cyclobacteriaceae	Cecembia_lonarensis	0	51	1	5	0	0	0	0	48	0
101	d	Bacteria	Bacteroidetes	Cytophagia	Cytophagales	Mooreiaceae	Mooreia_alkaloidigena	1	76	0	501	0	4	4	0	1	2
104	d	Bacteria	Bacteroidetes	Cytophagia	Cytophagales	Mooreiaceae	Mooreia_alkaloidigena	1	49	1	339	1	0	1	2	2	1
167	d	Bacteria	Bacteroidetes	Cytophagia	Cytophagales	Mooreiaceae	Mooreia_alkaloidigena	0	26	0	216	0	2	0	0	1	0
177	d	Bacteria	Bacteroidetes	Cytophagia	Cytophagales	Mooreiaceae	Mooreia_alkaloidigena	0	32	1	231	0	1	1	0	2	0
215	d	Bacteria	Bacteroidetes	Cytophagia	Cytophagales	Mooreiaceae	Mooreia_alkaloidigena	1	15	0	301	1	2	1	0	4	0
345	d	Bacteria	Bacteroidetes	Cytophagia	Cytophagales	Mooreiaceae	Mooreia_alkaloidigena	0	4	0	122	1	0	0	0	0	0
348	d	Bacteria	Bacteroidetes	Cytophagia	Cytophagales	Mooreiaceae	Mooreia_alkaloidigena	0	9	1	108	0	1	0	0	0	1
1154	d	Bacteria	Bacteroidetes	Cytophagia	Cytophagales	Mooreiaceae	Mooreia_alkaloidigena	0	3	0	79	0	0	0	0	1	0
1652	d	Bacteria	Bacteroidetes	Cytophagia	Cytophagales	Cyclobacteriaceae	Cecembia_lonarensis	1	24	0	3	0	0	0	0	18	0
1705	d	Bacteria	Bacteroidetes	Cytophagia	Cytophagales	Mooreiaceae	Mooreia_alkaloidigena	0	3	0	22	0	0	0	0	0	0
250	d	Bacteria	Bacteroidetes	Cytophagia	Cytophagales	Mooreiaceae	Mooreia_alkaloidigena	0	11	1	181	0	1	0	0	3	0
295	d	Bacteria	Bacteroidetes	Cytophagia	Cytophagales	Mooreiaceae	Mooreia_alkaloidigena	0	8	2	140	0	0	1	0	2	0
417	d	Bacteria	Bacteroidetes	Cytophagia	Cytophagales	Mooreiaceae	Mooreia_alkaloidigena	1	3	0	88	1	0	0	0	2	1
443	d	Bacteria	Bacteroidetes	Cytophagia	Cytophagales	Mooreiaceae	Mooreia_alkaloidigena	0	22	0	118	0	1	1	0	0	0
900	d	Bacteria	Bacteroidetes	Cytophagia	Cytophagales	Mooreiaceae	Mooreia_alkaloidigena	0	5	0	50	0	0	0	0	0	0
1058	d	Bacteria	Bacteroidetes	Cytophagia	Cytophagales	Cyclobacteriaceae	Cecembia_lonarensis	0	40	0	5	0	0	0	0	43	0
1176	d	Bacteria	Bacteroidetes	Cytophagia	Cytophagales	Cyclobacteriaceae	Cecembia_lonarensis	0	20	0	4	0	0	0	0	19	0
2019	d	Bacteria	Bacteroidetes	Sphingobacteriia	Sphingobacteriales	Rhodothermaceae	Salinibacter_ruber	1	22	0	101	37	28	1	1	3	0
2026	d	Bacteria	Bacteroidetes	Sphingobacteriia	Sphingobacteriales	Rhodothermaceae	Salinibacter_ruber	0	2	0	25	13	9	0	0	0	0
255	d	Bacteria	Bacteroidetes	Cytophagia	Cytophagales	Mooreiaceae	Mooreia_alkaloidigena	0	7	0	185	0	0	1	2	2	1
977	d	Bacteria	Bacteroidetes	Bacteroidia	Bacteroidales	Prolixibacteraceae	Tangfeifania_diversioriginum	0	1	5	0	0	0	0	0	44	0
2170	d	Bacteria	Bacteroidetes	Cytophagia	Cytophagales	Mooreiaceae	Mooreia_alkaloidigena	0	4	0	94	1	1	0	0	0	0
261	d	Bacteria	Bacteroidetes	Cytophagia	Cytophagales	Mooreiaceae	Mooreia_alkaloidigena	0	11	0	158	1	0	0	0	0	0
799	d	Bacteria	Bacteroidetes	Cytophagia	Cytophagales	Cytophagaceae	Ekhidna_lutea	1	0	2	1	46	65	3	0	0	1
828	d	Bacteria	Bacteroidetes	Cytophagia	Cytophagales	Cytophagaceae	Ekhidna_lutea	0	0	1	0	26	38	1	0	0	1
1614	d	Bacteria	Bacteroidetes	Cytophagia	Cytophagales	Cytophagaceae	Ekhidna_lutea	0	1	1	0	11	32	1	0	0	0
1688	d	Bacteria	Bacteroidetes	Cytophagia	Cytophagales	Cytophagaceae	Ekhidna_lutea	1	0	0	0	10	14	0	0	0	0
1704	d	Bacteria	Bacteroidetes	Cytophagia	Cytophagales	Mooreiaceae	Mooreia_alkaloidigena	0	2	1	152	0	0	1	0	0	1
1728	d	Bacteria	Bacteroidetes	Sphingobacteriia	Sphingobacteriales	Saprospiraceae	Lewinella_marina	0	2	5	0	1	0	0	0	30	0
2126	d	Bacteria	Bacteroidetes	Sphingobacteriia	Sphingobacteriales	Saprospiraceae	Lewinella_marina	0	0	1	0	0	0	0	0	33	0
2150	d	Bacteria	Bacteroidetes	Bacteroidia	Bacteroidales	Prolixibacteraceae	Tangfeifania_diversioriginum	0	0	3	0	0	0	0	0	54	0
334	d	Bacteria	Bacteroidetes	Sphingobacteriia	Sphingobacteriales	Saprospiraceae	Phaeodactylibacter_xiamenensis	2	0	22	1	22	27	56	9	140	1
423	d	Bacteria	Bacteroidetes	Sphingobacteriia	Sphingobacteriales	Saprospiraceae	Phaeodactylibacter_xiamenensis	0	1	21	1	35	35	70	19	64	0
441	d	Bacteria	Bacteroidetes	Sphingobacteriia	Sphingobacteriales	Saprospiraceae	Phaeodactylibacter_xiamenensis	0	0	13	0	19	15	19	6	35	0
508	d	Bacteria	Bacteroidetes	Sphingobacteriia	Sphingobacteriales	Saprospiraceae	Phaeodactylibacter_xiamenensis	0	0	8	0	22	12	25	4	28	1
522	d	Bacteria	Bacteroidetes	Sphingobacteriia	Sphingobacteriales	Saprospiraceae	Phaeodactylibacter_xiamenensis	1	0	13	0	14	6	21	5	30	0
557	d	Bacteria	Bacteroidetes	Sphingobacteriia	Sphingobacteriales	Saprospiraceae	Phaeodactylibacter_xiamenensis	0	1	10	0	16	8	14	7	28	0
571	d	Bacteria	Bacteroidetes	Sphingobacteriia	Sphingobacteriales	Saprospiraceae	Phaeodactylibacter_xiamenensis	2	0	15	0	7	5	12	3	61	0
585	d	Bacteria	Bacteroidetes	Sphingobacteriia	Sphingobacteriales	Saprospiraceae	Phaeodactylibacter_xiamenensis	1	1	8	1	16	9	18	3	45	0
715	d	Bacteria	Bacteroidetes	Sphingobacteriia	Sphingobacteriales	Saprospiraceae	Phaeodactylibacter_xiamenensis	0	0	0	0	102	37	35	0	0	0
734	d	Bacteria	Bacteroidetes	Sphingobacteriia	Sphingobacteriales	Saprospiraceae	Phaeodactylibacter_xiamenensis	0	0	0	1	37	11	11	0	2	0
740	d	Bacteria	Bacteroidetes	Sphingobacteriia	Sphingobacteriales	Saprospiraceae	Phaeodactylibacter_xiamenensis	0	0	6	2	9	5	14	2	42	0
882	d	Bacteria	Bacteroidetes	Sphingobacteriia	Sphingobacteriales	Saprospiraceae	Phaeodactylibacter_xiamenensis	0	0	12	2	21	7	30	5	30	0
898	d	Bacteria	Bacteroidetes	Sphingobacteriia	Sphingobacteriales	Saprospiraceae	Phaeodactylibacter_xiamenensis	0	0	0	0	36	11	10	1	0	0
971	d	Bacteria	Bacteroidetes	Sphingobacteriia	Sphingobacteriales	Saprospiraceae	Phaeodactylibacter_xiamenensis	0	1	0	0	44	10	11	0	0	0
1041	d	Bacteria	Bacteroidetes	Sphingobacteriia	Sphingobacteriales	Saprospiraceae	Phaeodactylibacter_xiamenensis	1	0	1	1	59	12	16	0	2	0
1044	d	Bacteria	Bacteroidetes	Sphingobacteriia	Sphingobacteriales	Saprospiraceae	Phaeodactylibacter_xiamenensis	0	0	7	0	14	7	8	6	23	0
1217	d	Bacteria	Bacteroidetes	Cytophagia	Cytophagales	Cytophagaceae	Ekhidna_lutea	0	0	0	1	18	29	1	0	1	0
1221	d	Bacteria	Bacteroidetes	Sphingobacteriia	Sphingobacteriales	Saprospiraceae	Aureispira_marina	1	0	0	1	20	30	1	0	0	0
1242	d	Bacteria	Bacteroidetes	Sphingobacteriia	Sphingobacteriales	Saprospiraceae	Phaeodactylibacter_xiamenensis	0	0	7	3	6	7	7	0	19	0
1321	d	Bacteria	Bacteroidetes	Cytophagia	Cytophagales	Cytophagaceae	Ekhidna_lutea	1	0	0	0	18	33	1	0	0	1
1338	d	Bacteria	Bacteroidetes	Bacteroidia	Bacteroidales	Prolixibacteraceae	Tangfeifania_diversioriginum	0	0	4	0	0	1	1	0	50	0
1378	d	Bacteria	Bacteroidetes	Bacteroidia	Bacteroidales	Prolixibacteraceae	Tangfeifania_diversioriginum	0	0	3	2	0	0	0	0	38	0
1388	d	Bacteria	Bacteroidetes	Sphingobacteriia	Sphingobacteriales	Saprospiraceae	Phaeodactylibacter_xiamenensis	0	1	0	1	25	4	3	0	1	1
1428	d	Bacteria	Bacteroidetes	Cytophagia	Cytophagales	Cytophagaceae	Ekhidna_lutea	0	0	0	0	19	32	0	0	0	0
1453	d	Bacteria	Bacteroidetes	Sphingobacteriia	Sphingobacteriales	Saprospiraceae	Phaeodactylibacter_xiamenensis	0	0	5	2	6	5	8	1	18	0
1770	d	Bacteria	Bacteroidetes	Sphingobacteriia	Sphingobacteriales	Saprospiraceae	Phaeodactylibacter_xiamenensis	0	0	0	0	23	8	6	0	2	0
1822	d	Bacteria	Bacteroidetes	Sphingobacteriia	Sphingobacteriales	Saprospiraceae	Phaeodactylibacter_xiamenensis	0	0	1	0	18	8	7	0	1	0
1847	d	Bacteria	Bacteroidetes	Sphingobacteriia	Sphingobacteriales	Saprospiraceae	Phaeodactylibacter_xiamenensis	0	0	4	0	10	5	11	2	13	0
1879	d	Bacteria	Bacteroidetes	Cytophagia	Cytophagales	Cytophagaceae	Ekhidna_lutea	0	0	1	0	8	26	1	0	0	0
103	d	Bacteria	Bacteroidetes	Bacteroidia	Bacteroidales	Prolixibacteraceae	Prolixibacter_bellariivorans	34	6	201	3	2	3	0	3	277	1
376	d	Bacteria	Bacteroidetes	Sphingobacteriia	Sphingobacteriales	Saprospiraceae	Phaeodactylibacter_xiamenensis	0	0	15	1	11	13	21	3	47	0
389	d	Bacteria	Bacteroidetes	Sphingobacteriia	Sphingobacteriales	Saprospiraceae	Phaeodactylibacter_xiamenensis	1	0	23	0	7	11	11	6	70	1
530	d	Bacteria	Bacteroidetes	Sphingobacteriia	Sphingobacteriales	Saprospiraceae	Phaeodactylibacter_xiamenensis	1	1	15	1	15	10	30	5	46	0
540	d	Bacteria	Bacteroidetes	Sphingobacteriia	Sphingobacteriales	Saprospiraceae	Phaeodactylibacter_xiamenensis	3	0	11	0	8	11	17	8	51	0
603	d	Bacteria	Bacteroidetes	Sphingobacteriia	Sphingobacteriales	Saprospiraceae	Phaeodactylibacter_xiamenensis	1	0	14	0	17	13	18	1	29	0
665	d	Bacteria	Bacteroidetes	Bacteroidia	Bacteroidales	Prolixibacteraceae	Tangfeifania_diversioriginum	0	0	13	1	0	1	0	1	134	1
695	d	Bacteria	Bacteroidetes	Sphingobacteriia	Sphingobacteriales	Saprospiraceae	Phaeodactylibacter_xiamenensis	0	1	6	0	15	9	24	3	25	0
775	d	Bacteria	Bacteroidetes	Sphingobacteriia	Sphingobacteriales	Saprospiraceae	Phaeodactylibacter_xiamenensis	1	0	5	0	6	7	13	3	49	0
1031	d	Bacteria	Bacteroidetes	Sphingobacteriia	Sphingobacteriales	Saprospiraceae	Phaeodactylibacter_xiamenensis	0	0	3	1	3	4	14	0	21	0
1035	d	Bacteria	Bacteroidetes	Bacteroidia	Bacteroidales	Prolixibacteraceae	Tangfeifania_diversioriginum	0	0	4	0	0	0	0	0	45	0
1208	d	Bacteria	Bacteroidetes	Sphingobacteriia	Sphingobacteriales	Saprospiraceae	Phaeodactylibacter_xiamenensis	0	0	4	3	6	5	7	2	17	0
50	d	Bacteria	Bacteroidetes	Sphingobacteriia	Sphingobacteriales	Rhodothermaceae	Salisaeta_longa	2	188	1	225	0	2	1	1	164	1
71	d	Bacteria	Bacteroidetes	Sphingobacteriia	Sphingobacteriales	Rhodothermaceae	Salisaeta_longa	0	155	0	157	0	0	1	2	112	1
157	d	Bacteria	Bacteroidetes	Bacteroidia	Bacteroidales	Prolixibacteraceae	Prolixibacter_bellariivorans	17	3	128	3	0	0	2	1	131	0
158	d	Bacteria	Bacteroidetes	Bacteroidia	Bacteroidales	Prolixibacteraceae	Prolixibacter_bellariivorans	19	0	88	3	1	0	1	0	122	0
258	d	Bacteria	Bacteroidetes	Bacteroidia	Bacteroidales	Prolixibacteraceae	Prolixibacter_bellariivorans	7	2	83	1	0	1	1	0	79	0
361	d	Bacteria	Bacteroidetes	Bacteroidia	Bacteroidales	Prolixibacteraceae	Prolixibacter_bellariivorans	8	0	51	4	3	0	1	0	74	0
569	d	Bacteria	Bacteroidetes	Bacteroidia	Bacteroidales	Prolixibacteraceae	Prolixibacter_bellariivorans	6	0	35	1	0	0	0	1	46	0
1072	d	Bacteria	Bacteroidetes	Bacteroidia	Bacteroidales	Prolixibacteraceae	Meniscus_glaucopis	0	0	0	1	1	3	327	0	4	2
1165	d	Bacteria	Bacteroidetes	Sphingobacteriia	Sphingobacteriales	Saprospiraceae	Lewinella_marina	0	0	4	0	0	0	0	0	55	0
1443	d	Bacteria	Bacteroidetes	Sphingobacteriia	Sphingobacteriales	Saprospiraceae	Phaeodactylibacter_xiamenensis	0	1	0	0	66	31	8	0	0	0
1474	d	Bacteria	Bacteroidetes	Bacteroidia	Bacteroidales	Prolixibacteraceae	Meniscus_glaucopis	0	1	0	2	1	1	131	0	0	0
1554	d	Bacteria	Bacteroidetes	Sphingobacteriia	Sphingobacteriales	Saprospiraceae	Haliscomenobacter_hydrossis	0	0	1	0	108	18	17	0	0	0
1682	d	Bacteria	Bacteroidetes	Sphingobacteriia	Sphingobacteriales	Saprospiraceae	Phaeodactylibacter_xiamenensis	0	0	0	0	27	10	2	0	0	0
1831	d	Bacteria	Bacteroidetes	Bacteroidia	Bacteroidales	Prolixibacteraceae	Mariniphaga_anaerophila	16	0	4	0	0	0	0	8	0	15
1858	d	Bacteria	Bacteroidetes	Sphingobacteriia	Sphingobacteriales	Saprospiraceae	Lewinella_nigricans	1	0	0	1	12	6	12	0	0	0
1984	d	Bacteria	Bacteroidetes	Bacteroidia	Bacteroidales	Prolixibacteraceae	Meniscus_glaucopis	0	0	0	0	0	0	38	0	0	0
2013	d	Bacteria	Bacteroidetes	Cytophagia	Cytophagales	Flammeovirgaceae	Roseivirga_spongicola	0	0	0	0	104	62	14	2	10	1
1	d	Bacteria	Bacteroidetes	Sphingobacteriia	Sphingobacteriales	Rhodothermaceae	Salisaeta_longa	12	4380	46	4662	12	11	19	12	394	15
2	d	Bacteria	Bacteroidetes	Sphingobacteriia	Sphingobacteriales	Rhodothermaceae	Salisaeta_longa	6	2578	28	2568	9	11	12	8	193	10
3	d	Bacteria	Bacteroidetes	Sphingobacteriia	Sphingobacteriales	Rhodothermaceae	Salisaeta_longa	7	1770	21	1793	2	8	4	4	152	8
4	d	Bacteria	Bacteroidetes	Sphingobacteriia	Sphingobacteriales	Rhodothermaceae	Salisaeta_longa	7	1685	19	1689	8	12	4	3	150	3
5	d	Bacteria	Bacteroidetes	Sphingobacteriia	Sphingobacteriales	Rhodothermaceae	Salisaeta_longa	10	1576	19	1512	2	13	9	2	128	2
6	d	Bacteria	Bacteroidetes	Sphingobacteriia	Sphingobacteriales	Rhodothermaceae	Salisaeta_longa	5	1481	16	1485	3	6	1	4	139	7
7	d	Bacteria	Bacteroidetes	Sphingobacteriia	Sphingobacteriales	Rhodothermaceae	Salisaeta_longa	6	1480	17	1425	7	5	4	3	144	6
10	d	Bacteria	Bacteroidetes	Sphingobacteriia	Sphingobacteriales	Rhodothermaceae	Salisaeta_longa	4	895	17	862	1	5	5	2	82	3
21	d	Bacteria	Bacteroidetes	Sphingobacteriia	Sphingobacteriales	Rhodothermaceae	Salisaeta_longa	0	655	10	706	2	1	1	3	58	2
36	d	Bacteria	Bacteroidetes	Sphingobacteriia	Sphingobacteriales	Rhodothermaceae	Salisaeta_longa	0	478	2	479	0	3	2	2	317	2
39	d	Bacteria	Bacteroidetes	Sphingobacteriia	Sphingobacteriales	Rhodothermaceae	Salisaeta_longa	0	269	3	291	1	1	3	1	196	0
67	d	Bacteria	Bacteroidetes	Sphingobacteriia	Sphingobacteriales	Rhodothermaceae	Salisaeta_longa	0	169	2	179	1	2	1	0	111	0
76	d	Bacteria	Bacteroidetes	Sphingobacteriia	Sphingobacteriales	Rhodothermaceae	Salisaeta_longa	1	157	2	175	0	1	1	0	91	0
86	d	Bacteria	Bacteroidetes	Sphingobacteriia	Sphingobacteriales	Rhodothermaceae	Salisaeta_longa	0	177	1	171	0	1	0	0	74	1
127	d	Bacteria	Bacteroidetes	Sphingobacteriia	Sphingobacteriales	Rhodothermaceae	Salisaeta_longa	0	87	2	102	0	1	0	0	85	0
173	d	Bacteria	Bacteroidetes	Bacteroidia	Bacteroidales	Prolixibacteraceae	Prolixibacter_bellariivorans	16	1	86	1	1	0	1	0	141	0
190	d	Bacteria	Bacteroidetes	Sphingobacteriia	Sphingobacteriales	Rhodothermaceae	Salisaeta_longa	0	87	0	79	0	0	1	0	62	0
202	d	Bacteria	Bacteroidetes	Cytophagia	Cytophagales	Flammeovirgaceae	Marivirga_sericea	0	1	2	2	120	284	7	0	0	3
208	d	Bacteria	Bacteroidetes	Cytophagia	Cytophagales	Flammeovirgaceae	Marivirga_lumbricoides	0	0	0	2	182	276	9	0	0	1
225	d	Bacteria	Bacteroidetes	Cytophagia	Cytophagales	Flammeovirgaceae	Marivirga_sericea	0	0	1	1	48	103	4	0	0	1
243	d	Bacteria	Bacteroidetes	Cytophagia	Cytophagales	Flammeovirgaceae	Marivirga_sericea	0	0	0	0	51	96	1	2	0	1
254	d	Bacteria	Bacteroidetes	Cytophagia	Cytophagales	Flammeovirgaceae	Marivirga_sericea	1	0	1	0	46	120	3	0	3	0
265	d	Bacteria	Bacteroidetes	Cytophagia	Cytophagales	Flammeovirgaceae	Marivirga_sericea	0	1	1	0	41	92	2	1	1	1
272	d	Bacteria	Bacteroidetes	Cytophagia	Cytophagales	Flammeovirgaceae	Marivirga_lumbricoides	0	0	1	0	91	114	5	0	0	1
278	d	Bacteria	Bacteroidetes	Bacteroidia	Bacteroidales	Prolixibacteraceae	Prolixibacter_bellariivorans	10	2	60	1	0	0	0	0	99	0
283	d	Bacteria	Bacteroidetes	Bacteroidia	Bacteroidales	Prolixibacteraceae	Prolixibacter_bellariivorans	4	2	74	1	1	1	1	1	89	0
307	d	Bacteria	Bacteroidetes	Sphingobacteriia	Sphingobacteriales	Rhodothermaceae	Salisaeta_longa	1	158	0	132	1	2	0	0	2	2
338	d	Bacteria	Bacteroidetes	Cytophagia	Cytophagales	Flammeovirgaceae	Marivirga_lumbricoides	2	0	0	2	59	80	3	1	0	0
341	d	Bacteria	Bacteroidetes	Cytophagia	Cytophagales	Flammeovirgaceae	Marivirga_lumbricoides	0	2	0	0	54	84	4	1	0	1
381	d	Bacteria	Bacteroidetes	Cytophagia	Cytophagales	Flammeovirgaceae	Marivirga_lumbricoides	1	2	0	0	45	64	3	0	0	0
398	d	Bacteria	Bacteroidetes	Cytophagia	Cytophagales	Flammeovirgaceae	Marivirga_lumbricoides	0	2	1	0	56	73	5	0	0	0
402	d	Bacteria	Bacteroidetes	Cytophagia	Cytophagales	Flammeovirgaceae	Marivirga_sericea	0	0	0	0	46	80	2	0	0	0
411	d	Bacteria	Bacteroidetes	Cytophagia	Cytophagales	Flammeovirgaceae	Marivirga_sericea	0	0	0	1	28	70	2	1	0	0
424	d	Bacteria	Bacteroidetes	Cytophagia	Cytophagales	Flammeovirgaceae	Marivirga_sericea	0	0	0	0	47	82	2	0	1	3
438	d	Bacteria	Bacteroidetes	Sphingobacteriia	Sphingobacteriales	Rhodothermaceae	Salisaeta_longa	0	56	0	53	0	0	0	0	0	0
464	d	Bacteria	Bacteroidetes	Cytophagia	Cytophagales	Flammeovirgaceae	Marivirga_sericea	0	2	0	0	37	54	1	0	0	1
468	d	Bacteria	Bacteroidetes	Sphingobacteriia	Sphingobacteriales	Rhodothermaceae	Salisaeta_longa	0	96	1	84	0	0	0	0	3	0
472	d	Bacteria	Bacteroidetes	Cytophagia	Cytophagales	Flammeovirgaceae	Marivirga_sericea	0	0	1	0	25	55	3	0	0	1
482	d	Bacteria	Bacteroidetes	Cytophagia	Cytophagales	Flammeovirgaceae	Marinoscillum_furvescens	0	0	0	0	37	119	22	0	0	0
493	d	Bacteria	Bacteroidetes	Bacteroidia	Bacteroidales	Prolixibacteraceae	Mariniphaga_anaerophila	15	0	5	1	3	2	8	29	180	25
533	d	Bacteria	Bacteroidetes	Sphingobacteriia	Sphingobacteriales	Rhodothermaceae	Salisaeta_longa	0	60	0	49	0	0	0	0	6	0
535	d	Bacteria	Bacteroidetes	Sphingobacteriia	Sphingobacteriales	Saprospiraceae	Phaeodactylibacter_xiamenensis	2	0	38	0	78	16	84	0	0	0
558	d	Bacteria	Bacteroidetes	Flavobacteriia	Flavobacteriales	Flavobacteriaceae		0	3	155	0	2	1	0	1	0	1
577	d	Bacteria	Bacteroidetes	Cytophagia	Cytophagales	Flammeovirgaceae	Marinoscillum_furvescens	0	0	0	0	12	78	9	1	0	0
590	d	Bacteria	Bacteroidetes	Flavobacteriia	Flavobacteriales	Schleiferiaceae	Schleiferia_thermophila	0	2	0	0	0	0	184	1	1	0
633	d	Bacteria	Bacteroidetes	Sphingobacteriia	Sphingobacteriales	Rhodothermaceae	Salisaeta_longa	0	64	0	57	0	0	0	0	0	0
643	d	Bacteria	Bacteroidetes	Cytophagia	Cytophagales	Flammeovirgaceae	Marivirga_sericea	2	1	0	0	22	49	0	0	0	1
664	d	Bacteria	Bacteroidetes	Sphingobacteriia	Sphingobacteriales	Rhodothermaceae	Salisaeta_longa	0	38	1	53	0	0	0	0	0	0
668	d	Bacteria	Bacteroidetes	Sphingobacteriia	Sphingobacteriales	Saprospiraceae	Phaeodactylibacter_xiamenensis	0	0	28	1	50	14	33	0	0	0
691	d	Bacteria	Bacteroidetes	Flavobacteriia	Flavobacteriales	Flavobacteriaceae		1	0	74	0	0	1	0	1	0	0
704	d	Bacteria	Bacteroidetes	Bacteroidia	Bacteroidales	Prolixibacteraceae	Mariniphaga_anaerophila	10	1	7	0	1	0	2	13	66	7
726	d	Bacteria	Bacteroidetes	Cytophagia	Cytophagales	Flammeovirgaceae	Rapidithrix_thailandica	0	2	0	0	53	72	1	0	0	1
732	d	Bacteria	Bacteroidetes	Sphingobacteriia	Sphingobacteriales	Rhodothermaceae	Salisaeta_longa	0	43	0	56	0	0	0	0	2	0
771	d	Bacteria	Bacteroidetes	Sphingobacteriia	Sphingobacteriales	Saprospiraceae	Phaeodactylibacter_xiamenensis	0	0	16	0	27	2	20	1	0	0
791	d	Bacteria	Bacteroidetes	Bacteroidia	Bacteroidales	Prolixibacteraceae	Mariniphaga_anaerophila	3	0	6	0	0	1	3	13	95	5
796	d	Bacteria	Bacteroidetes	Bacteroidia	Bacteroidales	Prolixibacteraceae	Mariniphaga_anaerophila	2	0	5	0	0	2	1	8	62	9
805	d	Bacteria	Bacteroidetes	Bacteroidia	Bacteroidales	Marinilabiliaceae	Marinilabilia_salmonicolor	1	1	35	0	1	0	3	38	1	1
810	d	Bacteria	Bacteroidetes	Sphingobacteriia	Sphingobacteriales	Saprospiraceae	Phaeodactylibacter_xiamenensis	0	0	22	0	77	9	45	2	0	1
820	d	Bacteria	Bacteroidetes	Sphingobacteriia	Sphingobacteriales	Saprospiraceae	Phaeodactylibacter_xiamenensis	0	1	29	2	17	4	13	0	0	0
832	d	Bacteria	Bacteroidetes	Bacteroidia	Bacteroidales	Prolixibacteraceae	Mariniphaga_anaerophila	4	0	6	0	0	0	1	11	65	10
835	d	Bacteria	Bacteroidetes	Cytophagia	Cytophagales	Cytophagaceae	Rhodonellum_psychrophilum	0	42	0	22	1	0	1	1	104	1
841	d	Bacteria	Bacteroidetes	Cytophagia	Cytophagales	Cytophagaceae	Rhodonellum_psychrophilum	0	10	0	7	0	0	0	0	41	0
842	d	Bacteria	Bacteroidetes	Flavobacteriia	Flavobacteriales	Flavobacteriaceae		0	0	91	1	0	1	1	0	0	0
847	d	Bacteria	Bacteroidetes	Sphingobacteriia	Sphingobacteriales	Saprospiraceae	Phaeodactylibacter_xiamenensis	0	0	6	0	20	0	8	0	0	1
862	d	Bacteria	Bacteroidetes	Sphingobacteriia	Sphingobacteriales	Saprospiraceae	Phaeodactylibacter_xiamenensis	0	0	10	0	30	2	13	1	2	0
875	d	Bacteria	Bacteroidetes	Bacteroidia	Bacteroidales	Prolixibacteraceae	Mariniphaga_anaerophila	6	0	5	0	0	0	1	9	49	12
887	d	Bacteria	Bacteroidetes	Sphingobacteriia	Sphingobacteriales	Saprospiraceae	Phaeodactylibacter_xiamenensis	0	1	16	1	18	3	19	0	1	0
906	d	Bacteria	Bacteroidetes	Sphingobacteriia	Sphingobacteriales	Saprospiraceae	Phaeodactylibacter_xiamenensis	0	0	14	1	25	3	8	0	1	0
907	d	Bacteria	Bacteroidetes	Bacteroidia	Bacteroidales	Prolixibacteraceae	Mariniphaga_anaerophila	0	0	1	4	3	2	112	11	4	0
910	d	Bacteria	Bacteroidetes	Cytophagia	Cytophagales	Flammeovirgaceae	Marinoscillum_furvescens	0	0	0	0	9	44	2	0	1	0
912	d	Bacteria	Bacteroidetes	Cytophagia	Cytophagales	Flammeovirgaceae	Rapidithrix_thailandica	0	1	0	2	25	57	0	0	0	0
913	d	Bacteria	Bacteroidetes	Cytophagia	Cytophagales	Cytophagaceae	Rhodonellum_psychrophilum	0	8	0	11	1	0	0	0	38	0
941	d	Bacteria	Bacteroidetes	Bacteroidia	Bacteroidales	Prolixibacteraceae	Mariniphaga_anaerophila	0	0	0	0	0	1	40	9	2	0
973	d	Bacteria	Bacteroidetes	Sphingobacteriia	Sphingobacteriales	Saprospiraceae	Phaeodactylibacter_xiamenensis	1	0	10	1	25	5	21	0	0	0
988	d	Bacteria	Bacteroidetes	Cytophagia	Cytophagales	Cytophagaceae	Rhodonellum_psychrophilum	0	19	0	15	0	0	0	0	37	0
990	d	Bacteria	Bacteroidetes	Cytophagia	Cytophagales	Flammeovirgaceae	Marinoscillum_furvescens	0	0	0	0	7	34	7	0	0	0
999	d	Bacteria	Bacteroidetes	Sphingobacteriia	Sphingobacteriales	Rhodothermaceae	Salisaeta_longa	0	38	1	23	0	0	0	0	1	0
1002	d	Bacteria	Bacteroidetes	Bacteroidia	Bacteroidales	Prolixibacteraceae	Mariniphaga_anaerophila	6	1	3	0	0	0	2	7	53	2
1004	d	Bacteria	Bacteroidetes	Cytophagia	Cytophagales	Flammeovirgaceae	Marivirga_lumbricoides	0	0	0	0	35	36	0	0	0	0
1006	d	Bacteria	Bacteroidetes	Sphingobacteriia	Sphingobacteriales	Saprospiraceae	Phaeodactylibacter_xiamenensis	0	1	17	0	20	5	20	0	0	0
1008	d	Bacteria	Bacteroidetes	Cytophagia	Cytophagales	Flammeovirgaceae	Rapidithrix_thailandica	3	0	0	1	34	44	0	0	0	0
1022	d	Bacteria	Bacteroidetes	Sphingobacteriia	Sphingobacteriales	Saprospiraceae	Phaeodactylibacter_xiamenensis	0	0	15	0	38	7	20	1	1	1
1025	d	Bacteria	Bacteroidetes	Cytophagia	Cytophagales	Flammeovirgaceae	Rapidithrix_thailandica	0	0	0	0	22	32	0	1	0	1
1029	d	Bacteria	Bacteroidetes	Sphingobacteriia	Sphingobacteriales	Saprospiraceae	Phaeodactylibacter_xiamenensis	0	0	0	1	13	58	1	0	0	0
1045	d	Bacteria	Bacteroidetes	Bacteroidia	Bacteroidales	Marinilabiliaceae	Marinilabilia_salmonicolor	0	0	0	1	0	0	76	0	0	0
1099	d	Bacteria	Bacteroidetes	Cytophagia	Cytophagales	Flammeovirgaceae	Marinoscillum_furvescens	0	0	0	0	14	53	5	0	1	0
1101	d	Bacteria	Bacteroidetes	Flavobacteriia	Flavobacteriales	Schleiferiaceae	Schleiferia_thermophila	0	1	0	0	0	0	50	0	1	0
1107	d	Bacteria	Bacteroidetes	Sphingobacteriia	Sphingobacteriales	Saprospiraceae	Phaeodactylibacter_xiamenensis	0	1	12	0	17	4	9	0	1	0
1143	d	Bacteria	Bacteroidetes	Bacteroidia	Bacteroidales	Prolixibacteraceae	Draconibacterium_orientale	1	0	0	1	2	2	82	20	1	0
1157	d	Bacteria	Bacteroidetes	Cytophagia	Cytophagales	Flammeovirgaceae	Rapidithrix_thailandica	0	1	0	0	30	37	1	0	0	0
1187	d	Bacteria	Bacteroidetes	Bacteroidia	Bacteroidales	Marinilabiliaceae	Geofilum_rubicundum	0	0	0	2	0	1	42	0	0	0
1195	d	Bacteria	Bacteroidetes	Cytophagia	Cytophagales	Cytophagaceae	Flexibacter_elegans	0	18	0	15	0	0	0	0	30	0
1203	d	Bacteria	Bacteroidetes	Bacteroidia	Bacteroidales	Prolixibacteraceae	Mariniphaga_anaerophila	1	0	78	0	0	0	6	7	0	1
1216	d	Bacteria	Bacteroidetes	Sphingobacteriia	Sphingobacteriales	Saprospiraceae	Lewinella_antarctica	0	0	0	0	15	60	1	0	0	0
1227	d	Bacteria	Bacteroidetes	Cytophagia	Cytophagales	Cyclobacteriaceae	Cyclobacterium_amurskyense	0	7	0	7	1	0	2	0	125	1
1231	d	Bacteria	Bacteroidetes	Bacteroidia	Bacteroidales	Prolixibacteraceae	Prolixibacter_bellariivorans	0	0	15	2	0	1	25	25	11	1
1239	d	Bacteria	Bacteroidetes	Bacteroidia	Bacteroidales	Marinilabiliaceae	Marinilabilia_salmonicolor	0	0	45	0	0	0	3	25	0	1
1241	d	Bacteria	Bacteroidetes	Sphingobacteriia	Sphingobacteriales	Saprospiraceae	Haliscomenobacter_hydrossis	1	0	0	1	28	68	22	2	0	0
1263	d	Bacteria	Bacteroidetes	Flavobacteriia	Flavobacteriales	Cryomorphaceae	Phaeocystidibacter_luteus	1	0	1	1	88	57	6	0	1	1
1274	d	Bacteria	Bacteroidetes	Flavobacteriia	Flavobacteriales	Flavobacteriaceae		0	0	69	0	1	0	0	0	0	0
1275	d	Bacteria	Bacteroidetes	Bacteroidia	Bacteroidales	Prolixibacteraceae	Mariniphaga_anaerophila	0	1	0	2	0	0	32	4	2	1
1278	d	Bacteria	Bacteroidetes	Bacteroidia	Bacteroidales	Marinilabiliaceae	Geofilum_rubicundum	0	0	0	0	1	0	52	0	0	0
1279	d	Bacteria	Bacteroidetes	Cytophagia	Cytophagales	Flammeovirgaceae	Marinoscillum_furvescens	0	1	1	0	12	40	4	0	0	0
1305	d	Bacteria	Bacteroidetes	Bacteroidia	Bacteroidales	Prolixibacteraceae	Mariniphaga_anaerophila	2	0	2	0	0	0	1	6	39	6
1320	d	Bacteria	Bacteroidetes	Bacteroidia	Bacteroidales	Prolixibacteraceae	Prolixibacter_bellariivorans	1	1	0	0	1	0	22	5	0	0
1322	d	Bacteria	Bacteroidetes	Cytophagia	Cytophagales	Cyclobacteriaceae	Cyclobacterium_caenipelagi	0	6	0	3	0	0	0	0	78	0
1334	d	Bacteria	Bacteroidetes	Sphingobacteriia	Sphingobacteriales	Saprospiraceae	Haliscomenobacter_hydrossis	2	0	0	0	22	43	15	0	1	2
1337	d	Bacteria	Bacteroidetes	Sphingobacteriia	Sphingobacteriales	Saprospiraceae	Phaeodactylibacter_xiamenensis	0	1	6	0	24	4	10	0	1	0
1344	d	Bacteria	Bacteroidetes	Sphingobacteriia	Sphingobacteriales	Saprospiraceae	Phaeodactylibacter_xiamenensis	0	0	94	6	2	8	32	1	0	0
1361	d	Bacteria	Bacteroidetes	Sphingobacteriia	Sphingobacteriales	Saprospiraceae	Phaeodactylibacter_xiamenensis	0	0	84	3	0	5	21	0	1	1
1363	d	Bacteria	Bacteroidetes	Cytophagia	Cytophagales	Cytophagaceae	Rhodonellum_psychrophilum	0	9	0	4	0	0	0	1	21	0
1364	d	Bacteria	Bacteroidetes	Sphingobacteriia	Sphingobacteriales	Saprospiraceae	Lewinella_antarctica	0	0	0	0	7	25	0	0	0	0
1376	d	Bacteria	Bacteroidetes	Flavobacteriia	Flavobacteriales	Schleiferiaceae	Schleiferia_thermophila	0	0	0	1	0	0	39	1	0	0
1405	d	Bacteria	Bacteroidetes	Flavobacteriia	Flavobacteriales	Cryomorphaceae	Lishizhenia_caseinilytica	0	0	0	1	6	33	1	1	1	1
1408	d	Bacteria	Bacteroidetes	Flavobacteriia	Flavobacteriales	Flavobacteriaceae		0	1	1	0	0	0	24	6	0	0
1434	d	Bacteria	Bacteroidetes	Cytophagia	Cytophagales	Flammeovirgaceae	Rapidithrix_thailandica	0	0	0	0	15	32	0	0	0	0
1448	d	Bacteria	Bacteroidetes	Cytophagia	Cytophagales	Flammeovirgaceae	Rapidithrix_thailandica	0	0	0	0	24	24	0	0	1	1
1452	d	Bacteria	Bacteroidetes	Cytophagia	Cytophagales	Flammeovirgaceae	Marinoscillum_furvescens	0	1	1	0	6	31	6	0	0	0
1511	d	Bacteria	Bacteroidetes	Bacteroidia	Bacteroidales	Prolixibacteraceae	Mariniphaga_anaerophila	1	1	23	5	0	0	24	24	12	2
1515	d	Bacteria	Bacteroidetes	Bacteroidia	Bacteroidales	Prolixibacteraceae	Prolixibacter_bellariivorans	70	0	58	1	1	0	1	14	98	3
1519	d	Bacteria	Bacteroidetes	Cytophagia	Cytophagales	Flammeovirgaceae	Marinoscillum_furvescens	0	0	0	0	3	22	4	0	0	0
1531	d	Bacteria	Bacteroidetes	Sphingobacteriia	Sphingobacteriales	Saprospiraceae	Phaeodactylibacter_xiamenensis	0	0	9	0	10	3	13	0	0	0
1538	d	Bacteria	Bacteroidetes	Cytophagia	Cytophagales	Cyclobacteriaceae	Echinicola_vietnamensis	0	8	1	1	0	1	0	0	87	0
1561	d	Bacteria	Bacteroidetes	Sphingobacteriia	Sphingobacteriales	Saprospiraceae	Lewinella_nigricans	7	0	0	0	20	24	33	0	0	0
1564	d	Bacteria	Bacteroidetes	Flavobacteriia	Flavobacteriales	Flavobacteriaceae		0	0	35	1	0	0	0	0	0	0
1565	d	Bacteria	Bacteroidetes	Flavobacteriia	Flavobacteriales	Flavobacteriaceae		0	0	0	0	1	1	30	5	0	0
1583	d	Bacteria	Bacteroidetes	Cytophagia	Cytophagales	Flammeovirgaceae	Rapidithrix_thailandica	0	0	1	1	20	41	0	0	0	0
1616	d	Bacteria	Bacteroidetes	Cytophagia	Cytophagales	Flammeovirgaceae	Marinoscillum_furvescens	0	1	0	0	8	24	4	0	0	0
1617	d	Bacteria	Bacteroidetes	Cytophagia	Cytophagales	Cyclobacteriaceae	Cyclobacterium_amurskyense	0	5	0	1	0	0	1	0	62	0
1630	d	Bacteria	Bacteroidetes	Bacteroidia	Bacteroidales	Prolixibacteraceae	Prolixibacter_bellariivorans	1	0	12	3	0	0	24	10	11	0
1632	d	Bacteria	Bacteroidetes	Bacteroidia	Bacteroidales	Prolixibacteraceae	Mariniphaga_anaerophila	0	0	57	13	1	1	0	0	142	0
1643	d	Bacteria	Bacteroidetes	Bacteroidia	Bacteroidales	Marinilabiliaceae	Carboxylicivirga_taeanensis	16	1	3	5	0	0	48	138	4	10
1653	d	Bacteria	Bacteroidetes	Bacteroidia	Bacteroidales	Prolixibacteraceae	Mariniphaga_anaerophila	0	1	29	4	0	1	0	0	61	0
1669	d	Bacteria	Bacteroidetes	Sphingobacteriia	Sphingobacteriales	Saprospiraceae	Lewinella_nigricans	7	0	0	0	15	11	15	0	0	0
1674	d	Bacteria	Bacteroidetes	Cytophagia	Cytophagales	Flammeovirgaceae	Rapidithrix_thailandica	0	1	0	0	19	20	1	0	0	0
1689	d	Bacteria	Bacteroidetes	Flavobacteriia	Flavobacteriales	Cryomorphaceae	Phaeocystidibacter_luteus	0	0	0	0	24	18	4	0	1	0
1694	d	Bacteria	Bacteroidetes	Bacteroidia	Bacteroidales	Prolixibacteraceae	Mariniphaga_anaerophila	0	0	40	0	0	0	2	2	0	0
1711	d	Bacteria	Bacteroidetes	Cytophagia	Cytophagales	Cyclobacteriaceae	Echinicola_jeungdonensis	0	1	0	1	1	0	0	0	46	0
1719	d	Bacteria	Bacteroidetes	Bacteroidia	Bacteroidales	Marinilabiliaceae	Marinilabilia_salmonicolor	0	0	16	0	0	0	3	18	1	1
1724	d	Bacteria	Bacteroidetes	Cytophagia	Cytophagales	Cytophagaceae	Rhodonellum_psychrophilum	0	2	0	6	0	0	0	0	16	0
1730	d	Bacteria	Bacteroidetes	Bacteroidia	Bacteroidales	Prolixibacteraceae	Mariniphaga_anaerophila	1	0	0	0	0	0	23	3	2	0
1739	d	Bacteria	Bacteroidetes	Bacteroidia	Bacteroidales	Marinilabiliaceae	Marinilabilia_salmonicolor	0	0	12	0	0	0	1	12	0	0
1741	d	Bacteria	Bacteroidetes	Bacteroidia	Bacteroidales	Marinilabiliaceae	Carboxylicivirga_taeanensis	0	0	15	0	0	0	119	56	1	0
1743	d	Bacteria	Bacteroidetes	Bacteroidia	Bacteroidales	Prolixibacteraceae	Prolixibacter_bellariivorans	1	0	31	0	0	1	0	66	10	8
1744	d	Bacteria	Bacteroidetes	Sphingobacteriia	Sphingobacteriales	Saprospiraceae	Haliscomenobacter_hydrossis	3	0	1	0	22	26	10	2	0	2
1746	d	Bacteria	Bacteroidetes	Sphingobacteriia	Sphingobacteriales	Saprospiraceae	Phaeodactylibacter_xiamenensis	1	0	4	1	63	28	8	0	0	0
1761	d	Bacteria	Bacteroidetes	Bacteroidia	Bacteroidales	Marinilabiliaceae	Marinilabilia_salmonicolor	1	0	24	0	0	1	2	15	0	0
1763	d	Bacteria	Bacteroidetes	Sphingobacteriia	Sphingobacteriales	Saprospiraceae	Lewinella_nigricans	7	0	0	0	21	19	20	3	0	0
1765	d	Bacteria	Bacteroidetes	Sphingobacteriia	Sphingobacteriales	Saprospiraceae	Phaeodactylibacter_xiamenensis	0	0	3	0	14	2	10	0	0	0
1773	d	Bacteria	Bacteroidetes	Bacteroidia	Bacteroidales	Prolixibacteraceae	Mariniphaga_anaerophila	62	0	28	0	1	1	0	0	28	13
1774	d	Bacteria	Bacteroidetes	Flavobacteriia	Flavobacteriales	Cryomorphaceae	Phaeocystidibacter_luteus	0	0	0	0	11	11	1	0	0	0
1775	d	Bacteria	Bacteroidetes	Bacteroidia	Bacteroidales	Prolixibacteraceae	Draconibacterium_orientale	0	0	0	0	1	0	16	10	0	0
1779	d	Bacteria	Bacteroidetes	Sphingobacteriia	Sphingobacteriales	Saprospiraceae	Haliscomenobacter_hydrossis	2	0	0	0	8	37	10	0	1	0
1788	d	Bacteria	Bacteroidetes	Sphingobacteriia	Sphingobacteriales	Saprospiraceae	Lewinella_antarctica	1	0	0	0	4	22	0	0	0	0
1790	d	Bacteria	Bacteroidetes	Flavobacteriia	Flavobacteriales	Cryomorphaceae	Phaeocystidibacter_luteus	0	0	0	0	26	24	2	0	0	0
1791	d	Bacteria	Bacteroidetes	Flavobacteriia	Flavobacteriales	Cryomorphaceae	Phaeocystidibacter_luteus	0	0	0	0	27	17	3	0	1	0
1798	d	Bacteria	Bacteroidetes	Bacteroidia	Bacteroidales	Prolixibacteraceae	Prolixibacter_bellariivorans	40	0	27	0	0	0	2	7	37	0
1803	d	Bacteria	Bacteroidetes	Bacteroidia	Bacteroidales	Marinilabiliaceae	Marinilabilia_salmonicolor	0	0	0	1	0	0	42	0	0	0
1805	d	Bacteria	Bacteroidetes	Bacteroidia	Bacteroidales	Prolixibacteraceae	Mariniphaga_anaerophila	0	0	0	0	0	1	27	5	3	0
1811	d	Bacteria	Bacteroidetes	Flavobacteriia	Flavobacteriales	Flavobacteriaceae	Gramella_aestuariivivens	23	2	44	0	0	1	0	11	1	5
1815	d	Bacteria	Bacteroidetes	Bacteroidia	Bacteroidales	Prolixibacteraceae	Mariniphaga_anaerophila	37	0	12	0	2	0	1	32	0	21
1817	d	Bacteria	Bacteroidetes	Cytophagia	Cytophagales	Flammeovirgaceae	Rapidithrix_thailandica	0	0	0	0	27	40	1	0	1	0
1818	d	Bacteria	Bacteroidetes	Cytophagia	Cytophagales	Catalimonadaceae	Catalinimonas_alkaloidigena	1	0	0	2	113	21	1	0	14	2
1820	d	Bacteria	Bacteroidetes	Bacteroidia	Bacteroidales	Prolixibacteraceae	Mariniphaga_anaerophila	0	0	31	0	0	0	1	2	2	0
1824	d	Bacteria	Bacteroidetes	Sphingobacteriia	Sphingobacteriales	Saprospiraceae	Phaeodactylibacter_xiamenensis	0	1	12	1	1	3	5	0	0	0
1825	d	Bacteria	Bacteroidetes	Bacteroidia	Bacteroidales	Prolixibacteraceae	Mariniphaga_anaerophila	0	0	7	0	0	0	6	9	3	0
1830	d	Bacteria	Bacteroidetes	Flavobacteriia	Flavobacteriales	Flavobacteriaceae		0	0	41	0	0	0	0	0	0	0
1880	d	Bacteria	Bacteroidetes	Sphingobacteriia	Sphingobacteriales	Rhodothermaceae	Salisaeta_longa	0	22	0	21	0	0	0	0	1	0
1889	d	Bacteria	Bacteroidetes	Sphingobacteriia	Sphingobacteriales	Saprospiraceae	Haliscomenobacter_hydrossis	0	1	0	0	16	22	10	0	0	0
1894	d	Bacteria	Bacteroidetes	Cytophagia	Cytophagales	Cytophagaceae	Rhodonellum_psychrophilum	0	10	0	11	0	1	0	0	26	0
1924	d	Bacteria	Bacteroidetes	Bacteroidia	Bacteroidales	Prolixibacteraceae	Tangfeifania_diversioriginum	0	1	7	0	0	0	51	17	0	0
1925	d	Bacteria	Bacteroidetes	Cytophagia	Cytophagales	Cyclobacteriaceae	Echinicola_jeungdonensis	0	2	0	0	0	0	0	0	34	0
1954	d	Bacteria	Bacteroidetes	Sphingobacteriia	Sphingobacteriales	Saprospiraceae	Phaeodactylibacter_xiamenensis	0	0	3	0	13	2	6	0	0	0
1957	d	Bacteria	Bacteroidetes	Bacteroidia	Bacteroidales	Prolixibacteraceae	Mangrovibacterium_diazotrophicum	0	1	0	0	0	0	181	0	0	0
1975	d	Bacteria	Bacteroidetes	Bacteroidia	Bacteroidales	Prolixibacteraceae	Prolixibacter_bellariivorans	41	1	14	2	0	0	5	26	38	2
1997	d	Bacteria	Bacteroidetes	Bacteroidia	Bacteroidales	Prolixibacteraceae	Mariniphaga_anaerophila	0	0	26	0	0	0	4	3	0	0
1999	d	Bacteria	Bacteroidetes	Bacteroidia	Bacteroidales	Prolixibacteraceae	Draconibacterium_orientale	0	1	0	0	0	1	31	3	1	0
2000	d	Bacteria	Bacteroidetes	Bacteroidia	Bacteroidales	Marinilabiliaceae	Alkalitalea_saponilacus	0	0	0	0	0	0	16	6	0	0
2012	d	Bacteria	Bacteroidetes	Bacteroidia	Bacteroidales	Prolixibacteraceae	Mariniphaga_anaerophila	0	0	87	2	0	1	7	28	0	13
2040	d	Bacteria	Bacteroidetes	Sphingobacteriia	Sphingobacteriales	Saprospiraceae	Phaeodactylibacter_xiamenensis	0	0	35	2	68	45	59	0	0	0
2044	d	Bacteria	Bacteroidetes	Bacteroidia	Bacteroidales	Prolixibacteraceae	Prolixibacter_bellariivorans	33	0	7	2	0	0	0	12	30	1
2045	d	Bacteria	Bacteroidetes	Cytophagia	Cytophagales	Catalimonadaceae	Catalinimonas_alkaloidigena	0	0	1	4	55	8	0	0	7	1
2054	d	Bacteria	Bacteroidetes	Bacteroidia	Bacteroidales	Prolixibacteraceae	Mariniphaga_anaerophila	13	0	2	0	0	0	0	11	0	7
2089	d	Bacteria	Bacteroidetes	Bacteroidia	Bacteroidales	Marinilabiliaceae	Marinilabilia_salmonicolor	1	0	15	0	0	0	0	16	0	1
2097	d	Bacteria	Bacteroidetes	Bacteroidia	Bacteroidales	Prolixibacteraceae	Prolixibacter_bellariivorans	83	0	128	1	1	1	22	0	28	0
2104	d	Bacteria	Bacteroidetes	Sphingobacteriia	Sphingobacteriales	Saprospiraceae	Phaeodactylibacter_xiamenensis	0	0	0	0	1	16	0	0	0	0
2133	d	Bacteria	Bacteroidetes	Flavobacteriia	Flavobacteriales	Cryomorphaceae	Phaeocystidibacter_luteus	0	0	0	0	25	16	2	0	1	0
2158	d	Bacteria	Bacteroidetes	Sphingobacteriia	Sphingobacteriales	Saprospiraceae	Phaeodactylibacter_xiamenensis	0	1	29	1	0	4	7	0	0	0
2163	d	Bacteria	Bacteroidetes	Bacteroidia	Bacteroidales	Prolixibacteraceae	Mariniphaga_anaerophila	20	1	8	0	1	0	0	1	12	4
2167	d	Bacteria	Bacteroidetes	Sphingobacteriia	Sphingobacteriales	Saprospiraceae	Phaeodactylibacter_xiamenensis	0	0	2	0	30	13	2	0	0	0
2174	d	Bacteria	Bacteroidetes	Bacteroidia	Bacteroidales	Prolixibacteraceae	Mariniphaga_anaerophila	0	0	0	0	0	0	27	3	3	0
2181	d	Bacteria	Bacteroidetes	Cytophagia	Cytophagales	Flammeovirgaceae	Marivirga_sericea	0	0	0	0	19	24	0	0	0	0
709	d	Bacteria	BRC1	BRC1_genera_incertae_sedis				1	0	0	0	0	1	125	32	1	0
1415	d	Bacteria	BRC1	BRC1_genera_incertae_sedis				0	0	0	1	0	0	24	12	0	0
1768	d	Bacteria	BRC1	BRC1_genera_incertae_sedis				0	1	0	0	0	0	17	5	0	0
1902	d	Bacteria	BRC1	BRC1_genera_incertae_sedis				0	0	0	0	0	0	16	6	0	0
1396	d	Bacteria	BRC1	BRC1_genera_incertae_sedis				0	0	0	0	0	0	21	9	0	1
2153	d	Bacteria	BRC1	BRC1_genera_incertae_sedis				0	0	1	0	0	0	18	12	0	0
186	d	Bacteria	BRC1	BRC1_genera_incertae_sedis				155	2	67	0	0	0	0	1	0	0
1142	d	Bacteria	BRC1	BRC1_genera_incertae_sedis				0	0	0	0	0	0	36	14	0	0
35	d	Bacteria	BRC1	BRC1_genera_incertae_sedis				836	3	338	7	0	0	0	1	2	1
41	d	Bacteria	BRC1	BRC1_genera_incertae_sedis				475	2	274	5	1	0	1	1	1	1
68	d	Bacteria	BRC1	BRC1_genera_incertae_sedis				297	1	129	3	1	0	0	1	0	1
315	d	Bacteria	BRC1	BRC1_genera_incertae_sedis				125	1	73	2	0	0	0	0	0	0
65	d	Bacteria	BRC1	BRC1_genera_incertae_sedis				323	0	149	6	1	0	1	0	0	1
74	d	Bacteria	BRC1	BRC1_genera_incertae_sedis				323	0	146	1	0	0	0	2	3	2
84	d	Bacteria	BRC1	BRC1_genera_incertae_sedis				295	0	130	3	0	0	0	1	2	1
63	d	Bacteria	BRC1	BRC1_genera_incertae_sedis				325	0	155	3	0	0	0	0	2	1
1438	d	Bacteria	BRC1	BRC1_genera_incertae_sedis				53	0	13	0	1	0	0	1	0	1
2102	d	Bacteria	BRC1	BRC1_genera_incertae_sedis				15	0	6	0	0	0	0	0	0	0
1460	d	Bacteria	BRC1	BRC1_genera_incertae_sedis				0	0	0	0	0	0	36	12	1	0
1750	d	Bacteria	BRC1	BRC1_genera_incertae_sedis				24	0	10	0	0	0	0	0	0	0
1181	d	Bacteria	BRC1	BRC1_genera_incertae_sedis				66	0	20	0	0	0	0	1	0	3
1813	d	Bacteria	BRC1	BRC1_genera_incertae_sedis				30	0	10	0	0	0	0	1	0	1
2147	d	Bacteria	BRC1	BRC1_genera_incertae_sedis				31	0	11	0	1	0	0	0	0	0
1945	d	Bacteria	BRC1	BRC1_genera_incertae_sedis				5	0	2	0	0	0	0	34	0	28
1645	d	Bacteria	BRC1	BRC1_genera_incertae_sedis				0	0	1	0	39	69	1	1	0	0
1725	d	Bacteria	BRC1	BRC1_genera_incertae_sedis				8	0	5	2	1	1	2	100	1	86
2171	d	Bacteria	BRC1	BRC1_genera_incertae_sedis				1	0	0	3	75	70	7	0	0	0
2024	d	Bacteria	BRC1	BRC1_genera_incertae_sedis				0	0	0	0	17	32	2	0	0	1
1553	d	Bacteria	candidate_division_WPS-1	WPS-1_genera_incertae_sedis				0	0	0	1	0	0	18	15	1	0
1458	d	Bacteria	candidate_division_WPS-1	WPS-1_genera_incertae_sedis				22	0	46	0	0	0	3	22	10	5
1873	d	Bacteria	candidate_division_WPS-1	WPS-1_genera_incertae_sedis				0	0	0	0	0	0	9	17	0	0
1958	d	Bacteria	candidate_division_WPS-1	WPS-1_genera_incertae_sedis				3	0	9	0	0	0	0	6	3	1
1042	d	Bacteria	candidate_division_WPS-1	WPS-1_genera_incertae_sedis				0	0	0	0	0	1	20	27	1	0
1175	d	Bacteria	candidate_division_WPS-1	WPS-1_genera_incertae_sedis				0	1	0	0	0	4	106	7	0	0
1621	d	Bacteria	candidate_division_WPS-1	WPS-1_genera_incertae_sedis				0	0	0	0	0	0	21	1	0	0
1683	d	Bacteria	candidate_division_WPS-1	WPS-1_genera_incertae_sedis				4	0	13	0	0	0	1	0	2	3
1936	d	Bacteria	candidate_division_WPS-1	WPS-1_genera_incertae_sedis				0	0	0	0	0	1	33	5	1	1
1013	d	Bacteria	candidate_division_WPS-1	WPS-1_genera_incertae_sedis				1	1	0	0	1	0	25	17	0	0
1431	d	Bacteria	candidate_division_WPS-1	WPS-1_genera_incertae_sedis				0	0	0	0	0	2	43	2	0	0
1536	d	Bacteria	candidate_division_WPS-1	WPS-1_genera_incertae_sedis				0	20	1	8	0	6	0	0	0	0
1656	d	Bacteria	candidate_division_WPS-1	WPS-1_genera_incertae_sedis				10	1	40	0	1	0	1	6	10	0
1285	d	Bacteria	candidate_division_WPS-1	WPS-1_genera_incertae_sedis				1	29	0	9	1	5	0	0	2	0
1693	d	Bacteria	candidate_division_WPS-1	WPS-1_genera_incertae_sedis				11	0	30	0	1	0	0	7	6	1
1913	d	Bacteria	candidate_division_WPS-1	WPS-1_genera_incertae_sedis				0	2	0	0	15	42	4	0	0	0
1387	d	Bacteria	candidate_division_WPS-1	WPS-1_genera_incertae_sedis				0	0	0	0	19	40	2	0	1	0
2007	d	Bacteria	candidate_division_WPS-1	WPS-1_genera_incertae_sedis				2	0	37	2	0	0	0	2	1	0
1904	d	Bacteria	candidate_division_WPS-1	WPS-1_genera_incertae_sedis				0	18	0	2	0	1	2	0	2	0
1248	d	Bacteria	candidate_division_WPS-1	WPS-1_genera_incertae_sedis				0	42	0	16	0	11	2	0	3	0
1991	d	Bacteria	candidate_division_WPS-1	WPS-1_genera_incertae_sedis				1	1	40	5	0	0	0	0	0	3
2083	d	Bacteria	candidate_division_WPS-1	WPS-1_genera_incertae_sedis				0	0	0	0	10	16	0	0	1	1
1328	d	Bacteria	candidate_division_WPS-1	WPS-1_genera_incertae_sedis				10	1	102	4	0	0	0	6	0	7
1840	d	Bacteria	candidate_division_WPS-1	WPS-1_genera_incertae_sedis				3	0	12	0	0	0	4	27	1	0
1896	d	Bacteria	candidate_division_WPS-1	WPS-1_genera_incertae_sedis				0	0	0	1	10	29	2	0	1	0
1112	d	Bacteria	candidate_division_WPS-1	WPS-1_genera_incertae_sedis				0	0	0	0	17	58	4	0	1	0
1748	d	Bacteria	candidate_division_WPS-1	WPS-1_genera_incertae_sedis				7	1	19	2	0	0	9	51	0	0
1827	d	Bacteria	candidate_division_WPS-1	WPS-1_genera_incertae_sedis				0	11	0	9	0	2	4	0	1	0
1933	d	Bacteria	candidate_division_WPS-1	WPS-1_genera_incertae_sedis				1	0	0	1	0	0	7	47	1	0
1837	d	Bacteria	candidate_division_WPS-1	WPS-1_genera_incertae_sedis				6	0	27	0	1	0	6	33	2	0
1872	d	Bacteria	candidate_division_WPS-1	WPS-1_genera_incertae_sedis				1	13	1	15	35	74	11	1	11	0
2164	d	Bacteria	candidate_division_WPS-1	WPS-1_genera_incertae_sedis				0	5	0	4	8	27	9	0	4	0
1853	d	Bacteria	candidate_division_WPS-1	WPS-1_genera_incertae_sedis				0	0	0	0	5	48	2	0	0	0
1199	d	Bacteria	candidate_division_WPS-1	WPS-1_genera_incertae_sedis				0	0	1	1	1	0	13	148	0	0
1413	d	Bacteria	candidate_division_WPS-1	WPS-1_genera_incertae_sedis				0	0	0	1	11	45	5	0	1	0
1552	d	Bacteria	candidate_division_WPS-1	WPS-1_genera_incertae_sedis				0	0	0	0	11	23	3	0	0	0
2035	d	Bacteria	candidate_division_WPS-1	WPS-1_genera_incertae_sedis				0	1	0	0	0	16	0	0	1	0
1549	d	Bacteria	candidate_division_WPS-1	WPS-1_genera_incertae_sedis				0	0	0	2	2	113	7	0	2	0
1385	d	Bacteria	candidate_division_WPS-1	WPS-1_genera_incertae_sedis				0	0	0	0	19	69	7	0	0	0
1729	d	Bacteria	candidate_division_WPS-1	WPS-1_genera_incertae_sedis				0	0	0	0	11	36	3	0	0	0
1911	d	Bacteria	candidate_division_WPS-1	WPS-1_genera_incertae_sedis				0	0	0	0	2	21	2	0	0	0
476	d	Bacteria	candidate_division_WPS-1	WPS-1_genera_incertae_sedis				0	1	1	3	34	34	10	0	1	0
1137	d	Bacteria	candidate_division_WPS-1	WPS-1_genera_incertae_sedis				0	0	2	0	22	20	2	0	0	0
1992	d	Bacteria	candidate_division_WPS-1	WPS-1_genera_incertae_sedis				0	1	0	0	2	13	1	0	0	0
2162	d	Bacteria	candidate_division_WPS-1	WPS-1_genera_incertae_sedis				0	0	0	0	0	20	0	0	0	0
544	d	Bacteria	candidate_division_WPS-1	WPS-1_genera_incertae_sedis				0	0	0	5	30	55	10	0	0	0
1194	d	Bacteria	candidate_division_WPS-1	WPS-1_genera_incertae_sedis				0	0	3	2	11	18	3	0	0	1
1522	d	Bacteria	candidate_division_WPS-1	WPS-1_genera_incertae_sedis				0	1	0	0	1	21	3	0	1	0
1846	d	Bacteria	candidate_division_WPS-1	WPS-1_genera_incertae_sedis				0	0	0	0	1	14	0	0	0	0
467	d	Bacteria	candidate_division_WPS-1	WPS-1_genera_incertae_sedis				1	0	6	3	67	78	18	0	1	0
622	d	Bacteria	candidate_division_WPS-1	WPS-1_genera_incertae_sedis				0	0	3	2	21	35	4	0	1	0
730	d	Bacteria	candidate_division_WPS-1	WPS-1_genera_incertae_sedis				0	2	1	3	25	25	5	0	1	0
684	d	Bacteria	candidate_division_WPS-1	WPS-1_genera_incertae_sedis				0	2	1	7	27	44	9	0	0	0
1126	d	Bacteria	candidate_division_WPS-1	WPS-1_genera_incertae_sedis				0	0	2	5	17	35	3	0	0	0
1503	d	Bacteria	candidate_division_WPS-1	WPS-1_genera_incertae_sedis				0	0	1	0	0	28	1	0	0	0
1455	d	Bacteria	candidate_division_WPS-1	WPS-1_genera_incertae_sedis				0	1	0	0	2	54	2	0	1	0
703	d	Bacteria	candidate_division_WPS-1	WPS-1_genera_incertae_sedis				0	0	3	0	54	21	8	0	1	0
1030	d	Bacteria	candidate_division_WPS-1	WPS-1_genera_incertae_sedis				0	0	2	0	45	20	1	0	1	0
1592	d	Bacteria	candidate_division_WPS-1	WPS-1_genera_incertae_sedis				0	0	0	0	0	20	3	0	2	1
778	d	Bacteria	candidate_division_WPS-1	WPS-1_genera_incertae_sedis				0	0	4	0	38	20	0	0	1	0
687	d	Bacteria	candidate_division_WPS-1	WPS-1_genera_incertae_sedis				0	1	5	0	57	20	3	0	0	0
737	d	Bacteria	candidate_division_WPS-1	WPS-1_genera_incertae_sedis				0	0	2	0	57	15	4	0	0	0
781	d	Bacteria	candidate_division_WPS-1	WPS-1_genera_incertae_sedis				0	0	3	0	42	14	3	0	0	0
1868	d	Bacteria	candidate_division_WPS-1	WPS-1_genera_incertae_sedis				0	0	4	0	22	13	2	0	0	0
682	d	Bacteria	candidate_division_WPS-1	WPS-1_genera_incertae_sedis				0	2	6	0	123	45	7	2	0	0
983	d	Bacteria	candidate_division_WPS-1	WPS-1_genera_incertae_sedis				0	0	0	0	33	12	7	0	0	0
1655	d	Bacteria	Chloroflexi	Anaerolineae	Anaerolineales	Anaerolineaceae	Longilinea_arvoryzae	0	1	0	0	14	3	0	0	0	1
917	d	Bacteria	Chloroflexi	Anaerolineae	Anaerolineales	Anaerolineaceae	Ornatilinea_apprima	0	0	0	1	39	18	4	0	1	0
448	d	Bacteria	Chloroflexi	Anaerolineae	Anaerolineales	Anaerolineaceae	Anaerolinea_thermolimosa	0	1	1	2	0	0	59	87	0	3
714	d	Bacteria	Chloroflexi	Anaerolineae	Anaerolineales	Anaerolineaceae	Thermomarinilinea_lacunifontana	1	0	1	1	0	0	46	45	1	0
333	d	Bacteria	Chloroflexi	Anaerolineae	Anaerolineales	Anaerolineaceae	Anaerolinea_thermolimosa	2	0	0	0	0	1	48	107	1	2
857	d	Bacteria	Chloroflexi	Anaerolineae	Anaerolineales	Anaerolineaceae	Thermomarinilinea_lacunifontana	0	0	0	0	0	0	23	26	1	0
228	d	Bacteria	Chloroflexi	Anaerolineae	Anaerolineales	Anaerolineaceae	Ornatilinea_apprima	0	0	0	1	90	60	16	0	0	0
309	d	Bacteria	Chloroflexi	Anaerolineae	Anaerolineales	Anaerolineaceae	Anaerolinea_thermolimosa	2	0	1	0	0	0	53	84	0	3
350	d	Bacteria	Chloroflexi	Anaerolineae	Anaerolineales	Anaerolineaceae	Thermomarinilinea_lacunifontana	2	1	4	3	0	0	115	115	0	4
808	d	Bacteria	Chloroflexi	Anaerolineae	Anaerolineales	Anaerolineaceae	Thermomarinilinea_lacunifontana	1	0	2	1	0	0	33	31	0	1
1472	d	Bacteria	Chloroflexi	Anaerolineae	Anaerolineales	Anaerolineaceae	Thermomarinilinea_lacunifontana	38	1	3	0	0	0	0	4	0	60
614	d	Bacteria	Chloroflexi	Anaerolineae	Anaerolineales	Anaerolineaceae	Thermomarinilinea_lacunifontana	1	0	1	3	1	0	33	46	1	0
616	d	Bacteria	Chloroflexi	Anaerolineae	Anaerolineales	Anaerolineaceae	Anaerolinea_thermolimosa	0	0	0	0	0	0	33	57	0	0
1104	d	Bacteria	Chloroflexi	Anaerolineae	Anaerolineales	Anaerolineaceae	Thermomarinilinea_lacunifontana	1	0	0	1	0	0	23	29	0	0
1225	d	Bacteria	Chloroflexi	Anaerolineae	Anaerolineales	Anaerolineaceae	Anaerolinea_thermophila	29	0	0	0	0	0	12	12	14	0
1423	d	Bacteria	Chloroflexi	Anaerolineae	Anaerolineales	Anaerolineaceae	Anaerolinea_thermophila	22	0	0	0	1	0	15	4	9	1
1476	d	Bacteria	Chloroflexi	Anaerolineae	Anaerolineales	Anaerolineaceae	Anaerolinea_thermophila	12	1	0	0	0	0	13	1	4	0
1634	d	Bacteria	Chloroflexi	Anaerolineae	Anaerolineales	Anaerolineaceae	Leptolinea_tardivitalis	0	0	1	0	0	0	13	41	0	1
1766	d	Bacteria	Chloroflexi	Anaerolineae	Anaerolineales	Anaerolineaceae	Thermomarinilinea_lacunifontana	19	0	1	1	1	0	0	6	0	31
1929	d	Bacteria	Chloroflexi	Anaerolineae	Anaerolineales	Anaerolineaceae	Ornatilinea_apprima	0	0	0	3	23	9	11	0	1	0
351	d	Bacteria	Chloroflexi	Anaerolineae	Anaerolineales	Anaerolineaceae	Anaerolinea_thermolimosa	2	0	1	0	2	1	64	72	1	1
581	d	Bacteria	Chloroflexi	Anaerolineae	Anaerolineales	Anaerolineaceae	Anaerolinea_thermophila	2	1	0	0	0	0	26	57	1	2
644	d	Bacteria	Chloroflexi	Anaerolineae	Anaerolineales	Anaerolineaceae	Anaerolinea_thermolimosa	0	0	0	0	0	1	39	42	0	2
1120	d	Bacteria	Chloroflexi	Anaerolineae	Anaerolineales	Anaerolineaceae	Thermomarinilinea_lacunifontana	95	3	46	0	0	1	4	9	13	54
1219	d	Bacteria	Chloroflexi	Anaerolineae	Anaerolineales	Anaerolineaceae	Anaerolinea_thermophila	30	0	0	0	0	0	37	10	19	0
1409	d	Bacteria	Chloroflexi	Anaerolineae	Anaerolineales	Anaerolineaceae	Anaerolinea_thermolimosa	0	0	3	1	1	1	30	87	0	1
1603	d	Bacteria	Chloroflexi	Ardenticatenia	Ardenticatenales	Ardenticatenaceae	Ardenticatena_maritima	0	0	1	1	0	0	58	123	0	8
1826	d	Bacteria	Chloroflexi	Anaerolineae	Anaerolineales	Anaerolineaceae	Thermomarinilinea_lacunifontana	50	2	28	1	0	0	4	1	7	29
2100	d	Bacteria	Chloroflexi	Anaerolineae	Anaerolineales	Anaerolineaceae	Leptolinea_tardivitalis	0	0	0	0	15	38	1	0	0	0
486	d	Bacteria	Chloroflexi	Anaerolineae	Anaerolineales	Anaerolineaceae	Thermomarinilinea_lacunifontana	0	0	2	0	0	0	47	61	0	1
678	d	Bacteria	Chloroflexi	Anaerolineae	Anaerolineales	Anaerolineaceae	Thermomarinilinea_lacunifontana	13	0	15	0	1	0	2	34	0	0
1238	d	Bacteria	Chloroflexi	Anaerolineae	Anaerolineales	Anaerolineaceae	Thermomarinilinea_lacunifontana	0	0	0	1	0	0	22	24	0	0
1369	d	Bacteria	Chloroflexi	Anaerolineae	Anaerolineales	Anaerolineaceae	Anaerolinea_thermophila	15	0	0	1	0	0	11	5	14	0
139	d	Bacteria	Chloroflexi	Anaerolineae	Anaerolineales	Anaerolineaceae	Ornatilinea_apprima	0	1	3	2	265	172	42	0	3	3
229	d	Bacteria	Chloroflexi	Anaerolineae	Anaerolineales	Anaerolineaceae	Ornatilinea_apprima	2	2	1	1	108	68	15	0	1	0
299	d	Bacteria	Chloroflexi	Anaerolineae	Anaerolineales	Anaerolineaceae	Anaerolinea_thermophila	2	0	0	0	1	0	57	86	0	4
323	d	Bacteria	Chloroflexi	Anaerolineae	Anaerolineales	Anaerolineaceae	Ornatilinea_apprima	0	0	2	1	69	55	8	0	0	0
747	d	Bacteria	Chloroflexi	Anaerolineae	Anaerolineales	Anaerolineaceae	Leptolinea_tardivitalis	0	2	1	1	0	0	40	28	0	0
834	d	Bacteria	Chloroflexi	Anaerolineae	Anaerolineales	Anaerolineaceae	Ornatilinea_apprima	0	0	1	0	39	27	2	0	1	0
1111	d	Bacteria	Chloroflexi	Anaerolineae	Anaerolineales	Anaerolineaceae	Thermomarinilinea_lacunifontana	100	0	4	1	1	1	1	19	0	150
1520	d	Bacteria	Chloroflexi	Anaerolineae	Anaerolineales	Anaerolineaceae	Thermomarinilinea_lacunifontana	2	1	2	0	2	0	6	128	1	41
197	d	Bacteria	Chloroflexi	Anaerolineae	Anaerolineales	Anaerolineaceae	Ornatilinea_apprima	0	0	0	0	87	61	10	2	2	1
1148	d	Bacteria	Chloroflexi	Anaerolineae	Anaerolineales	Anaerolineaceae	Longilinea_arvoryzae	3	0	1	0	72	108	38	3	2	0
1523	d	Bacteria	Chloroflexi	Anaerolineae	Anaerolineales	Anaerolineaceae	Anaerolinea_thermophila	17	0	1	0	0	0	7	6	13	0
950	d	Bacteria	Chloroflexi	Anaerolineae	Anaerolineales	Anaerolineaceae	Longilinea_arvoryzae	0	0	0	1	99	33	16	1	0	0
1934	d	Bacteria	Chloroflexi	Anaerolineae	Anaerolineales	Anaerolineaceae	Anaerolinea_thermophila	132	1	21	0	1	1	5	80	2	2
209	d	Bacteria	Chloroflexi	Anaerolineae	Anaerolineales	Anaerolineaceae	Anaerolinea_thermolimosa	4	1	1	0	1	0	163	256	1	4
1498	d	Bacteria	Chloroflexi	Anaerolineae	Anaerolineales	Anaerolineaceae	Anaerolinea_thermophila	16	0	18	1	0	0	14	1	0	3
1212	d	Bacteria	Chloroflexi	Anaerolineae	Anaerolineales	Anaerolineaceae	Leptolinea_tardivitalis	4	0	30	0	0	0	49	7	3	2
1848	d	Bacteria	Chloroflexi	Anaerolineae	Anaerolineales	Anaerolineaceae	Ornatilinea_apprima	0	0	0	0	3	15	7	2	0	0
1357	d	Bacteria	Chloroflexi	Anaerolineae	Anaerolineales	Anaerolineaceae	Anaerolinea_thermophila	44	1	32	0	1	0	42	1	0	8
648	d	Bacteria	Chloroflexi	Anaerolineae	Anaerolineales	Anaerolineaceae	Thermomarinilinea_lacunifontana	0	1	0	1	51	17	6	1	0	1
1638	d	Bacteria	Chloroflexi	Anaerolineae	Anaerolineales	Anaerolineaceae	Ornatilinea_apprima	0	1	0	0	23	13	3	0	0	0
264	d	Bacteria	Chloroflexi	Anaerolineae	Anaerolineales	Anaerolineaceae	Thermomarinilinea_lacunifontana	0	0	0	0	0	0	1	130	0	2
545	d	Bacteria	Chloroflexi	Anaerolineae	Anaerolineales	Anaerolineaceae	Leptolinea_tardivitalis	1	0	0	0	0	0	0	63	0	2
1468	d	Bacteria	Chloroflexi	Anaerolineae	Anaerolineales	Anaerolineaceae	Ornatilinea_apprima	0	2	0	1	90	46	38	1	1	1
176	d	Bacteria	Chloroflexi	Anaerolineae	Anaerolineales	Anaerolineaceae	Thermomarinilinea_lacunifontana	2	0	2	0	0	0	0	153	0	4
404	d	Bacteria	Chloroflexi	Anaerolineae	Anaerolineales	Anaerolineaceae	Leptolinea_tardivitalis	1	0	0	1	0	0	0	98	0	2
1411	d	Bacteria	Chloroflexi	Anaerolineae	Anaerolineales	Anaerolineaceae	Bellilinea_caldifistulae	0	0	0	0	31	8	1	1	0	0
1881	d	Bacteria	Chloroflexi	Caldilineae	Caldilineales	Caldilineaceae	Litorilinea_aerophila	0	0	0	0	0	0	3	30	0	0
2119	d	Bacteria	Chloroflexi	Caldilineae	Caldilineales	Caldilineaceae	Litorilinea_aerophila	0	0	0	0	0	0	1	14	0	0
1930	d	Bacteria	Chloroflexi	Anaerolineae	Anaerolineales	Anaerolineaceae	Ornatilinea_apprima	0	0	0	0	19	6	2	0	1	0
2048	d	Bacteria	Chloroflexi	Anaerolineae	Anaerolineales	Anaerolineaceae	Bellilinea_caldifistulae	0	0	0	0	19	6	2	0	0	0
252	d	Bacteria	Chloroflexi	Anaerolineae	Anaerolineales	Anaerolineaceae	Thermomarinilinea_lacunifontana	1	1	0	1	0	0	0	129	0	9
318	d	Bacteria	Chloroflexi	Anaerolineae	Anaerolineales	Anaerolineaceae	Thermomarinilinea_lacunifontana	0	0	1	1	0	0	2	100	0	3
1451	d	Bacteria	Chloroflexi	Caldilineae	Caldilineales	Caldilineaceae	Litorilinea_aerophila	0	0	0	0	0	0	0	26	0	0
1546	d	Bacteria	Chloroflexi	Dehalococcoidetes	Dehalogenimonas	Dehalogenimonas_lykanthroporepellens		0	1	0	0	18	17	1	0	6	0
1994	d	Bacteria	Chloroflexi	Anaerolineae	Anaerolineales	Anaerolineaceae	Thermomarinilinea_lacunifontana	0	0	0	0	26	7	3	0	0	0
2127	d	Bacteria	Chloroflexi	Anaerolineae	Anaerolineales	Anaerolineaceae	Bellilinea_caldifistulae	0	0	0	0	24	24	13	0	1	0
403	d	Bacteria	Chloroflexi	Anaerolineae	Anaerolineales	Anaerolineaceae	Thermomarinilinea_lacunifontana	0	1	0	0	0	0	0	100	0	2
1286	d	Bacteria	Chloroflexi	Anaerolineae	Anaerolineales	Anaerolineaceae	Ornatilinea_apprima	2	1	0	0	7	50	44	0	0	0
366	d	Bacteria	Chloroflexi	Anaerolineae	Anaerolineales	Anaerolineaceae	Leptolinea_tardivitalis	0	0	1	1	0	1	1	114	0	1
1038	d	Bacteria	Chloroflexi	Caldilineae	Caldilineales	Caldilineaceae	Litorilinea_aerophila	0	1	2	0	1	0	10	121	1	0
2011	d	Bacteria	Chloroflexi	Anaerolineae	Anaerolineales	Anaerolineaceae	Thermomarinilinea_lacunifontana	1	0	0	0	11	46	37	0	0	0
1295	d	Bacteria	Chloroflexi	Anaerolineae	Anaerolineales	Anaerolineaceae	Ornatilinea_apprima	0	0	0	0	3	17	18	0	0	0
1642	d	Bacteria	Chloroflexi	Anaerolineae	Anaerolineales	Anaerolineaceae	Thermomarinilinea_lacunifontana	0	0	0	1	67	49	0	1	1	2
1671	d	Bacteria	Chloroflexi	Anaerolineae	Anaerolineales	Anaerolineaceae	Bellilinea_caldifistulae	1	0	0	1	102	74	20	0	15	1
2075	d	Bacteria	Chloroflexi	Anaerolineae	Anaerolineales	Anaerolineaceae	Longilinea_arvoryzae	0	0	0	0	56	23	0	0	1	1
2154	d	Bacteria	Chloroflexi	Anaerolineae	Anaerolineales	Anaerolineaceae	Levilinea_saccharolytica	0	1	0	0	35	21	0	0	0	1
154	d	Bacteria	Chloroflexi	Anaerolineae	Anaerolineales	Anaerolineaceae	Leptolinea_tardivitalis	2	0	0	0	4	2	3	410	2	6
586	d	Bacteria	Chloroflexi	Anaerolineae	Anaerolineales	Anaerolineaceae	Thermomarinilinea_lacunifontana	0	0	0	0	98	34	12	1	1	0
893	d	Bacteria	Chloroflexi	Anaerolineae	Anaerolineales	Anaerolineaceae	Thermomarinilinea_lacunifontana	1	0	0	0	31	9	4	0	0	0
1164	d	Bacteria	Chloroflexi	Dehalococcoidetes	Dehalogenimonas	Dehalogenimonas_alkenigignens		0	1	0	0	31	31	2	0	2	0
1282	d	Bacteria	Chloroflexi	Anaerolineae	Anaerolineales	Anaerolineaceae	Thermomarinilinea_lacunifontana	0	0	0	0	20	10	1	0	0	0
673	d	Bacteria	Chloroflexi	Anaerolineae	Anaerolineales	Anaerolineaceae	Thermomarinilinea_lacunifontana	0	0	0	2	39	20	7	0	0	0
1886	d	Bacteria	Chloroflexi	Anaerolineae	Anaerolineales	Anaerolineaceae	Bellilinea_caldifistulae	0	1	0	0	15	19	21	0	7	1
793	d	Bacteria	Chloroflexi	Anaerolineae	Anaerolineales	Anaerolineaceae	Ornatilinea_apprima	0	0	0	0	14	37	9	0	4	0
1595	d	Bacteria	Chloroflexi	Dehalococcoidetes	Dehalogenimonas	Dehalogenimonas_alkenigignens		0	0	0	0	21	21	2	0	7	0
1867	d	Bacteria	Chloroflexi	Dehalococcoidetes	Dehalogenimonas	Dehalogenimonas_alkenigignens		0	0	0	1	15	6	1	0	3	0
750	d	Bacteria	Chloroflexi	Anaerolineae	Anaerolineales	Anaerolineaceae	Thermomarinilinea_lacunifontana	0	0	1	0	41	17	4	1	0	0
909	d	Bacteria	Chloroflexi	Anaerolineae	Anaerolineales	Anaerolineaceae	Thermomarinilinea_lacunifontana	0	0	0	0	37	12	0	1	1	0
1293	d	Bacteria	Chloroflexi	Dehalococcoidetes	Dehalogenimonas	Dehalogenimonas_alkenigignens		0	0	0	0	17	15	2	0	0	0
1214	d	Bacteria	Chloroflexi	Anaerolineae	Anaerolineales	Anaerolineaceae	Thermomarinilinea_lacunifontana	0	1	0	0	42	12	1	0	0	0
1708	d	Bacteria	Chloroflexi	Anaerolineae	Anaerolineales	Anaerolineaceae	Levilinea_saccharolytica	0	0	0	1	0	1	98	0	0	2
795	d	Bacteria	Chloroflexi	Anaerolineae	Anaerolineales	Anaerolineaceae	Longilinea_arvoryzae	0	2	0	0	107	15	5	0	0	0
871	d	Bacteria	Chloroflexi	Anaerolineae	Anaerolineales	Anaerolineaceae	Longilinea_arvoryzae	0	0	0	0	91	28	4	1	0	0
1414	d	Bacteria	Chloroflexi	Anaerolineae	Anaerolineales	Anaerolineaceae	Longilinea_arvoryzae	0	0	0	0	25	12	0	0	0	0
2017	d	Bacteria	Chloroflexi	Anaerolineae	Anaerolineales	Anaerolineaceae	Ornatilinea_apprima	0	0	0	0	9	18	3	0	4	0
2068	d	Bacteria	Chloroflexi	Anaerolineae	Anaerolineales	Anaerolineaceae	Bellilinea_caldifistulae	1	1	0	0	131	65	4	0	3	0
1003	d	Bacteria	Chloroflexi	Anaerolineae	Anaerolineales	Anaerolineaceae	Ornatilinea_apprima	0	0	0	1	22	32	5	0	6	0
1251	d	Bacteria	Chloroflexi	Anaerolineae	Anaerolineales	Anaerolineaceae	Longilinea_arvoryzae	0	0	1	1	87	16	3	0	0	1
1716	d	Bacteria	Chloroflexi	Anaerolineae	Anaerolineales	Anaerolineaceae	Bellilinea_caldifistulae	0	0	0	0	38	10	1	0	0	0
384	d	Bacteria	Chloroflexi	Chloroflexia	Chloroflexales	Oscillochloridaceae		0	1	1	0	52	4	40	1	0	1
935	d	Bacteria	Chloroflexi	Anaerolineae	Anaerolineales	Anaerolineaceae	Ornatilinea_apprima	0	0	0	0	15	26	3	0	4	0
995	d	Bacteria	Chloroflexi	Anaerolineae	Anaerolineales	Anaerolineaceae	Longilinea_arvoryzae	0	1	0	0	49	19	2	0	1	0
1753	d	Bacteria	Chloroflexi	Anaerolineae	Anaerolineales	Anaerolineaceae	Longilinea_arvoryzae	0	0	0	0	18	10	0	0	0	0
861	d	Bacteria	Chloroflexi	Dehalococcoidetes	Dehalogenimonas	Dehalogenimonas_alkenigignens		0	0	1	2	84	31	3	1	12	0
790	d	Bacteria	Chloroflexi	Anaerolineae	Anaerolineales	Anaerolineaceae	Ornatilinea_apprima	0	0	0	0	22	33	4	2	5	0
721	d	Bacteria	Chloroflexi	Anaerolineae	Anaerolineales	Anaerolineaceae	Ornatilinea_apprima	0	0	0	0	30	42	2	1	3	0
1069	d	Bacteria	Chloroflexi	Anaerolineae	Anaerolineales	Anaerolineaceae	Longilinea_arvoryzae	0	0	0	0	37	12	1	0	0	0
1229	d	Bacteria	Chloroflexi	Anaerolineae	Anaerolineales	Anaerolineaceae	Ornatilinea_apprima	0	0	0	1	5	16	7	0	3	2
1771	d	Bacteria	Chloroflexi	Anaerolineae	Anaerolineales	Anaerolineaceae	Ornatilinea_apprima	0	0	0	0	16	25	2	0	2	1
1843	d	Bacteria	Chloroflexi	Anaerolineae	Anaerolineales	Anaerolineaceae	Thermomarinilinea_lacunifontana	0	0	0	0	16	3	0	0	1	1
1446	d	Bacteria	Chloroflexi	Anaerolineae	Anaerolineales	Anaerolineaceae	Thermomarinilinea_lacunifontana	0	0	0	0	34	3	0	0	2	0
1912	d	Bacteria	Chloroflexi	Anaerolineae	Anaerolineales	Anaerolineaceae	Thermomarinilinea_lacunifontana	0	0	0	0	27	1	0	0	0	0
1036	d	Bacteria	Chloroflexi	Chloroflexia	Chloroflexales	Oscillochloridaceae		1	0	1	0	28	3	18	0	0	0
332	d	Bacteria	Chloroflexi	Chloroflexia	Chloroflexales	Oscillochloridaceae		0	1	0	1	62	13	47	1	0	0
380	d	Bacteria	Chloroflexi	Chloroflexia	Chloroflexales	Oscillochloridaceae		0	0	0	0	63	3	30	0	0	0
735	d	Bacteria	Chloroflexi	Chloroflexia	Chloroflexales	Oscillochloridaceae		0	0	0	0	39	4	30	2	0	0
1075	d	Bacteria	Chloroflexi	Anaerolineae	Anaerolineales	Anaerolineaceae	Thermomarinilinea_lacunifontana	0	0	0	1	66	18	2	0	1	0
1151	d	Bacteria	Chloroflexi	Anaerolineae	Anaerolineales	Anaerolineaceae	Thermomarinilinea_lacunifontana	0	0	0	0	18	10	0	0	0	0
1884	d	Bacteria	Chloroflexi	Anaerolineae	Anaerolineales	Anaerolineaceae	Thermomarinilinea_lacunifontana	0	1	0	0	114	29	2	0	1	1
1545	d	Bacteria	Chloroflexi	Anaerolineae	Anaerolineales	Anaerolineaceae	Thermomarinilinea_lacunifontana	0	0	0	0	27	10	0	0	0	0
130	d	Bacteria	Chloroflexi	Anaerolineae	Anaerolineales	Anaerolineaceae	Thermomarinilinea_lacunifontana	13	2	0	1	1	1	1	242	0	10
1145	d	Bacteria	Chloroflexi	Anaerolineae	Anaerolineales	Anaerolineaceae	Bellilinea_caldifistulae	0	0	1	0	0	0	16	70	0	1
301	d	Bacteria	Chloroflexi	Chloroflexia	Chloroflexales	Oscillochloridaceae		0	0	0	1	148	16	115	0	2	1
428	d	Bacteria	Chloroflexi	Chloroflexia	Chloroflexales	Oscillochloridaceae		0	0	0	1	51	6	37	0	0	0
929	d	Bacteria	Chloroflexi	Chloroflexia	Chloroflexales	Oscillochloridaceae		0	0	0	0	35	10	4	0	0	0
1678	d	Bacteria	Chloroflexi	Chloroflexia	Chloroflexales	Oscillochloridaceae		9	2	20	5	1	0	58	0	35	0
2016	d	Bacteria	Chloroflexi	Anaerolineae	Anaerolineales	Anaerolineaceae	Bellilinea_caldifistulae	0	0	0	0	0	0	13	25	0	0
1063	d	Bacteria	Chloroflexi	Chloroflexia	Chloroflexales	Oscillochloridaceae		0	1	0	0	22	3	11	0	0	0
1250	d	Bacteria	Chloroflexi	Anaerolineae	Anaerolineales	Anaerolineaceae	Bellilinea_caldifistulae	0	0	0	0	1	0	16	27	0	0
2076	d	Bacteria	Chloroflexi	Chloroflexia	Chloroflexales	Oscillochloridaceae		3	0	11	2	0	0	22	0	15	0
1162	d	Bacteria	Chloroflexi	Chloroflexia	Chloroflexales	Oscillochloridaceae		1	0	0	0	27	13	2	1	0	0
99	d	Bacteria	Chloroflexi	Anaerolineae	Anaerolineales	Anaerolineaceae	Thermomarinilinea_lacunifontana	12	0	2	0	1	0	2	265	0	10
1810	d	Bacteria	Chloroflexi	Chloroflexia	Chloroflexales	Oscillochloridaceae		0	0	0	1	80	15	31	0	2	0
1949	d	Bacteria	Chloroflexi	Chloroflexia	Chloroflexales	Oscillochloridaceae		0	1	0	0	18	5	1	0	0	0
2176	d	Bacteria	Chloroflexi	Anaerolineae	Anaerolineales	Anaerolineaceae	Bellilinea_caldifistulae	0	0	0	0	0	0	3	22	0	0
525	d	Bacteria	Chloroflexi	Chloroflexia	Chloroflexales	Chloroflexaceae		1	0	1	1	101	30	11	2	1	0
2143	d	Bacteria	Chloroflexi	Anaerolineae	Anaerolineales	Anaerolineaceae	Thermomarinilinea_lacunifontana	14	0	0	0	0	0	0	1	0	29
61	d	Bacteria	Chloroflexi	Anaerolineae	Anaerolineales	Anaerolineaceae	Thermomarinilinea_lacunifontana	19	1	1	0	1	1	2	368	1	18
59	d	Bacteria	Chloroflexi	Anaerolineae	Anaerolineales	Anaerolineaceae	Thermomarinilinea_lacunifontana	18	1	4	5	2	1	2	962	5	26
83	d	Bacteria	Chloroflexi	Anaerolineae	Anaerolineales	Anaerolineaceae	Thermomarinilinea_lacunifontana	7	1	1	1	1	0	3	283	0	11
245	d	Bacteria	Chloroflexi	Anaerolineae	Anaerolineales	Anaerolineaceae	Thermomarinilinea_lacunifontana	4	1	0	0	0	0	1	132	0	4
1102	d	Bacteria	Chloroflexi	Chloroflexia	Chloroflexales	Oscillochloridaceae		0	0	0	0	35	19	5	0	0	1
1625	d	Bacteria	Chloroflexi	Dehalococcoidetes	Dehalogenimonas	Dehalogenimonas_lykanthroporepellens		92	1	20	1	0	0	0	0	0	8
1666	d	Bacteria	Chloroflexi	Chloroflexia	Chloroflexales	Oscillochloridaceae		0	0	0	1	17	10	2	0	0	0
433	d	Bacteria	Chloroflexi	Chloroflexia	Chloroflexales	Oscillochloridaceae		0	0	0	1	56	6	43	1	0	0
658	d	Bacteria	Chloroflexi	Chloroflexia	Chloroflexales	Oscillochloridaceae		0	0	0	0	44	20	2	1	0	0
80	d	Bacteria	Chloroflexi	Anaerolineae	Anaerolineales	Anaerolineaceae	Thermomarinilinea_lacunifontana	13	0	1	1	0	3	2	322	2	14
174	d	Bacteria	Chloroflexi	Anaerolineae	Anaerolineales	Anaerolineaceae	Thermomarinilinea_lacunifontana	4	0	0	0	0	0	3	175	1	8
1375	d	Bacteria	Chloroflexi	Chloroflexia	Chloroflexales	Oscillochloridaceae		0	0	0	1	1	0	69	1	1	1
1877	d	Bacteria	Chloroflexi	Anaerolineae	Anaerolineales	Anaerolineaceae	Thermomarinilinea_lacunifontana	33	0	0	0	0	0	0	0	0	6
91	d	Bacteria	Chloroflexi	Anaerolineae	Anaerolineales	Anaerolineaceae	Thermomarinilinea_lacunifontana	7	3	1	0	2	1	0	281	2	17
149	d	Bacteria	Chloroflexi	Chloroflexia	Chloroflexales	Oscillochloridaceae		0	0	0	1	6	0	188	1	0	0
1093	d	Bacteria	Chloroflexi	Anaerolineae	Anaerolineales	Anaerolineaceae	Thermomarinilinea_lacunifontana	121	1	3	0	2	1	0	4	0	17
2073	d	Bacteria	Chloroflexi	Anaerolineae	Anaerolineales	Anaerolineaceae	Bellilinea_caldifistulae	8	1	14	1	1	0	10	108	0	20
151	d	Bacteria	Chloroflexi	Chloroflexia	Chloroflexales	Oscillochloridaceae		0	0	2	1	2	3	224	0	1	0
1823	d	Bacteria	Chloroflexi	Chloroflexia	Chloroflexales	Oscillochloridaceae		0	2	0	0	38	6	18	0	0	0
1271	d	Bacteria	Chloroflexi	Anaerolineae	Anaerolineales	Anaerolineaceae	Thermomarinilinea_lacunifontana	54	0	1	0	0	0	1	1	0	6
992	d	Bacteria	Chloroflexi	Chloroflexia	Chloroflexales	Oscillochloridaceae		0	0	0	1	1	0	83	2	0	0
1323	d	Bacteria	Chloroflexi	Chloroflexia	Chloroflexales	Chloroflexaceae		0	0	0	0	9	10	12	0	0	0
1057	d	Bacteria	Chloroflexi	Anaerolineae	Anaerolineales	Anaerolineaceae	Thermomarinilinea_lacunifontana	51	1	0	0	1	1	1	1	0	54
1356	d	Bacteria	Chloroflexi	Chloroflexia	Chloroflexales	Oscillochloridaceae		0	0	0	0	28	12	4	1	1	0
210	d	Bacteria	Chloroflexi	Chloroflexia	Chloroflexales	Oscillochloridaceae		0	0	0	1	4	2	158	0	0	0
451	d	Bacteria	Chloroflexi	Chloroflexia	Chloroflexales	Oscillochloridaceae		0	0	0	0	6	0	92	0	1	0
1726	d	Bacteria	Chloroflexi	Chloroflexia	Chloroflexales	Oscillochloridaceae		0	0	0	0	1	0	29	0	0	0
2160	d	Bacteria	Chloroflexi	Anaerolineae	Anaerolineales	Anaerolineaceae	Thermomarinilinea_lacunifontana	11	1	0	0	0	1	0	0	0	11
147	d	Bacteria	Chloroflexi	Chloroflexia	Chloroflexales	Oscillochloridaceae		0	1	0	4	14	3	574	6	1	0
256	d	Bacteria	Chloroflexi	Chloroflexia	Chloroflexales	Oscillochloridaceae		0	0	0	0	3	2	133	1	2	0
1481	d	Bacteria	Chloroflexi	Chloroflexia	Chloroflexales	Chloroflexaceae		0	0	0	0	20	13	18	0	2	0
1569	d	Bacteria	Chloroflexi	Chloroflexia	Chloroflexales	Oscillochloridaceae		0	0	0	0	2	0	21	0	0	0
2010	d	Bacteria	Chloroflexi	Chloroflexia	Chloroflexales	Oscillochloridaceae		0	0	0	0	0	0	21	1	0	0
312	d	Bacteria	Chloroflexi	Chloroflexia	Chloroflexales	Oscillochloridaceae		0	0	0	0	0	1	127	0	2	0
426	d	Bacteria	Chloroflexi	Chloroflexia	Chloroflexales	Oscillochloridaceae		0	0	1	1	2	0	100	1	2	0
1622	d	Bacteria	Chloroflexi	Anaerolineae	Anaerolineales	Anaerolineaceae	Thermomarinilinea_lacunifontana	8	0	0	0	0	1	0	0	0	30
1885	d	Bacteria	Chloroflexi	Chloroflexia	Chloroflexales	Oscillochloridaceae		0	0	0	0	0	0	34	0	1	0
1373	d	Bacteria	Chloroflexi	Anaerolineae	Anaerolineales	Anaerolineaceae	Thermomarinilinea_lacunifontana	16	1	0	0	1	0	0	1	0	16
2049	d	Bacteria	Chloroflexi	Chloroflexia	Chloroflexales	Chloroflexaceae		0	0	0	0	9	9	11	0	0	0
331	d	Bacteria	Chloroflexi	Chloroflexia	Chloroflexales	Oscillochloridaceae		0	1	1	0	0	1	144	0	0	1
951	d	Bacteria	Chloroflexi	Chloroflexia	Chloroflexales	Chloroflexaceae		0	0	0	0	50	29	83	0	2	1
1578	d	Bacteria	Chloroflexi	Chloroflexia	Chloroflexales	Oscillochloridaceae		0	0	0	0	0	0	17	0	15	0
1236	d	Bacteria	Chloroflexi	Chloroflexia	Chloroflexales	Oscillochloridaceae		0	1	0	2	2	0	33	0	11	1
945	d	Bacteria	Chloroflexi	Chloroflexia	Chloroflexales	Oscillochloridaceae		1	0	1	2	6	4	91	0	41	0
993	d	Bacteria	Chloroflexi	Chloroflexia	Chloroflexales	Oscillochloridaceae		0	0	0	5	2	1	36	0	19	0
1230	d	Bacteria	Chloroflexi	Chloroflexia	Chloroflexales	Oscillochloridaceae		0	0	0	0	4	1	39	0	17	1
1457	d	Bacteria	Chloroflexi	Chloroflexia	Chloroflexales	Oscillochloridaceae		0	0	0	1	0	1	18	1	9	0
809	d	Archaea	Crenarchaeota	Thermoprotei	Sulfolobales	Sulfolobaceae	Acidianus_ambivalens	11	0	4	0	0	0	0	48	1	27
1119	d	Bacteria	Cyanobacteria/Chloroplast	Cyanobacteria	Family_X	GpX		40	1	74	0	2	2	1	0	0	0
12	d	Bacteria	Cyanobacteria/Chloroplast	Cyanobacteria	Family_XIII	GpXIII		4	383	9	193	7	7	1	2	925	5
8	d	Bacteria	Cyanobacteria/Chloroplast	Cyanobacteria	Family_XIII	GpXIII		7	748	7	448	25	12	12	12	2803	3
9	d	Bacteria	Cyanobacteria/Chloroplast	Cyanobacteria	Family_XIII	GpXIII		5	563	4	287	12	8	7	3	1363	4
20	d	Bacteria	Cyanobacteria/Chloroplast	Cyanobacteria	Family_XIII	GpXIII		3	297	3	165	11	5	3	3	820	3
13	d	Bacteria	Cyanobacteria/Chloroplast	Cyanobacteria	Family_XIII	GpXIII		1	346	6	189	8	3	3	1	936	3
14	d	Bacteria	Cyanobacteria/Chloroplast	Cyanobacteria	Family_XIII	GpXIII		1	330	5	179	10	6	4	4	930	1
28	d	Bacteria	Cyanobacteria/Chloroplast	Cyanobacteria	Family_XIII	GpXIII		1	186	4	121	3	2	2	2	486	4
37	d	Bacteria	Cyanobacteria/Chloroplast	Cyanobacteria	Family_XIII	GpXIII		1	164	2	103	3	1	5	2	461	2
856	d	Bacteria	Cyanobacteria/Chloroplast	Cyanobacteria	Family_IV	GpIV		0	1	0	1	10	27	10	0	0	1
16	d	Bacteria	Cyanobacteria/Chloroplast	Cyanobacteria	Family_XIII	GpXIII		2	304	5	148	7	8	4	5	843	3
75	d	Bacteria	Cyanobacteria/Chloroplast	Cyanobacteria	Family_XIII	GpXIII		0	3	1	3	191	115	27	1	2	0
532	d	Bacteria	Cyanobacteria/Chloroplast	Cyanobacteria	Family_IV	GpIV		0	1	0	0	38	83	19	0	0	0
641	d	Bacteria	Cyanobacteria/Chloroplast	Cyanobacteria	Family_IV	GpIV		0	1	0	1	10	34	12	0	0	0
767	d	Bacteria	Cyanobacteria/Chloroplast	Cyanobacteria	Family_IV	GpIV		0	1	0	0	12	55	7	0	1	0
1001	d	Bacteria	Cyanobacteria/Chloroplast	Cyanobacteria	Family_IV	GpIV		0	0	1	0	5	23	5	0	1	0
1127	d	Bacteria	Cyanobacteria/Chloroplast	Cyanobacteria	Family_IV	GpIV		0	0	0	0	8	29	5	1	0	0
1914	d	Bacteria	Cyanobacteria/Chloroplast	Cyanobacteria	Family_V	GpV		0	0	0	0	6	0	32	0	0	0
11	d	Bacteria	Cyanobacteria/Chloroplast	Cyanobacteria	Family_XIII	GpXIII		5	29	30	34	1979	150	343	370	331	4
15	d	Bacteria	Cyanobacteria/Chloroplast	Cyanobacteria	Family_XIII	GpXIII		7	12	20	17	761	82	149	168	166	5
17	d	Bacteria	Cyanobacteria/Chloroplast	Cyanobacteria	Family_XIII	GpXIII		2	11	10	17	740	73	136	165	136	1
22	d	Bacteria	Cyanobacteria/Chloroplast	Cyanobacteria	Family_XIII	GpXIII		3	2	15	14	646	72	129	134	98	2
23	d	Bacteria	Cyanobacteria/Chloroplast	Cyanobacteria	Family_XIII	GpXIII		0	4	12	15	590	58	130	131	117	3
24	d	Bacteria	Cyanobacteria/Chloroplast	Cyanobacteria	Family_XIII	GpXIII		4	4	6	12	613	63	119	126	110	1
30	d	Bacteria	Cyanobacteria/Chloroplast	Cyanobacteria	Family_XIII	GpXIII		3	11	6	8	448	50	95	108	99	3
34	d	Bacteria	Cyanobacteria/Chloroplast	Cyanobacteria	Family_XIII	GpXIII		2	4	8	3	356	31	62	82	48	2
40	d	Bacteria	Cyanobacteria/Chloroplast	Cyanobacteria	Family_XIII	GpXIII		1	4	2	8	306	33	61	72	52	2
53	d	Bacteria	Cyanobacteria/Chloroplast	Cyanobacteria	Family_VII	GpVII		0	222	0	510	6	5	10	1	9	0
57	d	Bacteria	Cyanobacteria/Chloroplast	Cyanobacteria	Family_VII	GpVII		0	145	1	291	3	0	8	2	4	0
58	d	Bacteria	Cyanobacteria/Chloroplast	Cyanobacteria	Family_XIII	GpXIII		2	4	4	7	574	249	48	2	9	0
70	d	Bacteria	Cyanobacteria/Chloroplast	Cyanobacteria	Family_VII	GpVII		1	118	0	260	2	0	6	1	4	0
72	d	Bacteria	Cyanobacteria/Chloroplast	Cyanobacteria	Family_V	GpV		0	3	1	4	234	131	25	1	2	0
90	d	Bacteria	Cyanobacteria/Chloroplast	Cyanobacteria	Family_VII	GpVII		0	102	1	216	1	3	3	1	2	1
94	d	Bacteria	Cyanobacteria/Chloroplast	Cyanobacteria	Family_VII	GpVII		0	103	1	233	1	0	2	0	5	1
106	d	Bacteria	Cyanobacteria/Chloroplast	Cyanobacteria	Family_XIII	GpXIII		0	1	0	1	149	70	12	0	1	1
108	d	Bacteria	Cyanobacteria/Chloroplast	Cyanobacteria	Family_VII	GpVII		1	87	1	187	3	0	3	0	1	0
110	d	Bacteria	Cyanobacteria/Chloroplast	Cyanobacteria	Family_XIII	GpXIII		0	1	0	6	166	103	14	2	1	1
117	d	Bacteria	Cyanobacteria/Chloroplast	Cyanobacteria	Family_XIII	GpXIII		0	3	0	3	174	91	17	1	7	0
128	d	Bacteria	Cyanobacteria/Chloroplast	Cyanobacteria	Family_VII	GpVII		0	130	1	251	42	38	25	3	25	2
131	d	Bacteria	Cyanobacteria/Chloroplast	Cyanobacteria	Family_VII	GpVII		2	77	1	220	2	3	3	0	2	0
134	d	Bacteria	Cyanobacteria/Chloroplast	Cyanobacteria	Family_VII	GpVII		1	99	0	140	13	24	12	2	13	1
141	d	Bacteria	Cyanobacteria/Chloroplast	Cyanobacteria	Family_XIII	GpXIII		0	2	1	5	154	78	20	0	2	1
192	d	Bacteria	Cyanobacteria/Chloroplast	Cyanobacteria	Family_VII	GpVII		0	59	1	135	16	11	8	2	8	1
203	d	Bacteria	Cyanobacteria/Chloroplast	Cyanobacteria	Family_VII	GpVII		0	50	1	120	11	9	12	2	8	2
207	d	Bacteria	Cyanobacteria/Chloroplast	Cyanobacteria	Family_VII	GpVII		0	57	0	117	5	9	8	1	9	0
230	d	Bacteria	Cyanobacteria/Chloroplast	Cyanobacteria	Family_VII	GpVII		1	63	1	125	2	1	2	0	2	0
270	d	Bacteria	Cyanobacteria/Chloroplast	Cyanobacteria	Family_XIII	GpXIII		0	0	1	0	80	52	9	0	1	0
275	d	Bacteria	Cyanobacteria/Chloroplast	Cyanobacteria	Family_VII	GpVII		0	53	1	120	2	0	4	0	0	0
305	d	Bacteria	Cyanobacteria/Chloroplast	Cyanobacteria	Family_VII	GpVII		0	53	0	115	11	18	13	0	8	3
358	d	Bacteria	Cyanobacteria/Chloroplast	Cyanobacteria	Family_VII	GpVII		0	36	0	101	2	0	2	1	16	0
362	d	Bacteria	Cyanobacteria/Chloroplast	Cyanobacteria	Family_XIII	GpXIII		0	3	0	0	92	44	7	0	2	1
367	d	Bacteria	Cyanobacteria/Chloroplast	Cyanobacteria	Family_IV	GpIV		0	0	1	1	234	57	6	0	0	0
388	d	Bacteria	Cyanobacteria/Chloroplast	Cyanobacteria	Family_VII	GpVII		0	45	1	86	17	5	4	0	3	0
394	d	Bacteria	Cyanobacteria/Chloroplast	Cyanobacteria	Family_XIII	GpXIII		0	1	1	0	155	48	7	1	2	0
432	d	Bacteria	Cyanobacteria/Chloroplast	Cyanobacteria	Family_VII	GpVII		0	34	1	61	6	2	5	0	4	1
450	d	Bacteria	Cyanobacteria/Chloroplast	Cyanobacteria	Family_VII	GpVII		0	32	1	74	0	1	0	1	10	0
473	d	Bacteria	Cyanobacteria/Chloroplast	Cyanobacteria	Family_IV	GpIV		0	0	0	1	76	16	2	0	0	0
487	d	Bacteria	Cyanobacteria/Chloroplast	Cyanobacteria	Family_IV	GpIV		0	0	0	4	70	12	3	0	0	0
491	d	Bacteria	Cyanobacteria/Chloroplast	Cyanobacteria	Family_XIII	GpXIII		0	0	0	0	46	25	2	0	0	0
510	d	Bacteria	Cyanobacteria/Chloroplast	Cyanobacteria	Family_IV	GpIV		1	1	1	0	98	16	6	0	0	0
529	d	Bacteria	Cyanobacteria/Chloroplast	Cyanobacteria	Family_VII	GpVII		0	17	0	49	0	0	0	0	9	0
541	d	Bacteria	Cyanobacteria/Chloroplast	Cyanobacteria	Family_XIII	GpXIII		0	0	0	2	41	18	2	0	0	0
543	d	Bacteria	Cyanobacteria/Chloroplast	Cyanobacteria	Family_VII	GpVII		1	28	0	62	10	6	7	1	1	1
552	d	Bacteria	Cyanobacteria/Chloroplast	Cyanobacteria	Family_IV	GpIV		0	1	0	0	24	107	36	0	1	0
567	d	Bacteria	Cyanobacteria/Chloroplast	Cyanobacteria	Family_VII	GpVII		0	28	0	57	0	3	0	1	16	0
576	d	Bacteria	Cyanobacteria/Chloroplast	Cyanobacteria	Family_IV	GpIV		0	1	0	2	12	43	17	0	0	0
602	d	Bacteria	Cyanobacteria/Chloroplast	Cyanobacteria	Family_XIII	GpXIII		0	0	0	1	49	17	2	0	2	0
612	d	Bacteria	Cyanobacteria/Chloroplast	Cyanobacteria	Family_IV	GpIV		0	0	0	0	11	34	13	0	0	0
645	d	Bacteria	Cyanobacteria/Chloroplast	Cyanobacteria	Family_IV	GpIV		0	0	1	0	63	25	7	0	1	1
660	d	Bacteria	Cyanobacteria/Chloroplast	Cyanobacteria	Family_VII	GpVII		0	18	1	51	0	0	0	0	9	0
663	d	Bacteria	Cyanobacteria/Chloroplast	Cyanobacteria	Family_VII	GpVII		1	24	0	47	2	0	0	0	6	0
686	d	Bacteria	Cyanobacteria/Chloroplast	Cyanobacteria	Family_IV	GpIV		0	0	0	0	10	31	17	0	0	0
711	d	Bacteria	Cyanobacteria/Chloroplast	Cyanobacteria	Family_IV	GpIV		0	0	1	0	77	20	3	0	0	0
724	d	Bacteria	Cyanobacteria/Chloroplast	Cyanobacteria	Family_XIII	GpXIII		0	0	0	0	42	25	2	0	0	0
751	d	Bacteria	Cyanobacteria/Chloroplast	Cyanobacteria	Family_IV	GpIV		0	0	0	0	11	29	14	0	0	0
766	d	Bacteria	Cyanobacteria/Chloroplast	Cyanobacteria	Family_XIII	GpXIII		0	0	0	1	45	12	2	0	0	0
779	d	Bacteria	Cyanobacteria/Chloroplast	Cyanobacteria	Family_VII	GpVII		0	21	0	56	1	0	1	0	9	0
783	d	Bacteria	Cyanobacteria/Chloroplast	Cyanobacteria	Family_VII	GpVII		0	15	0	39	0	0	1	0	7	1
798	d	Bacteria	Cyanobacteria/Chloroplast	Cyanobacteria	Family_IV	GpIV		0	0	0	1	50	17	6	0	0	0
806	d	Bacteria	Cyanobacteria/Chloroplast	Cyanobacteria	Family_IV	GpIV		0	0	0	1	4	36	8	0	0	0
901	d	Bacteria	Cyanobacteria/Chloroplast	Cyanobacteria	Family_V	GpV		0	0	0	0	12	5	85	0	2	0
954	d	Bacteria	Cyanobacteria/Chloroplast	Cyanobacteria	Family_VII	GpVII		0	0	1	1	11	0	56	0	0	0
956	d	Bacteria	Cyanobacteria/Chloroplast	Cyanobacteria	Family_VII	GpVII		0	15	0	37	1	0	1	0	2	0
996	d	Bacteria	Cyanobacteria/Chloroplast	Cyanobacteria	Family_IV	GpIV		0	0	0	0	9	39	4	0	1	0
1043	d	Bacteria	Cyanobacteria/Chloroplast	Cyanobacteria	Family_VII	GpVII		0	15	0	30	0	1	0	0	2	0
1052	d	Bacteria	Cyanobacteria/Chloroplast	Cyanobacteria	Family_VII	GpVII		0	21	0	35	1	0	0	0	3	0
1053	d	Bacteria	Cyanobacteria/Chloroplast	Cyanobacteria	Family_VII	GpVII		0	18	0	29	0	0	0	0	3	0
1076	d	Bacteria	Cyanobacteria/Chloroplast	Cyanobacteria	Family_XIII	GpXIII		0	1	0	0	0	11	39	0	90	0
1103	d	Bacteria	Cyanobacteria/Chloroplast	Cyanobacteria	Family_IV	GpIV		0	0	0	1	32	7	1	0	0	0
1116	d	Bacteria	Cyanobacteria/Chloroplast	Cyanobacteria	Family_XIII	GpXIII		0	0	0	0	0	5	12	0	37	0
1215	d	Bacteria	Cyanobacteria/Chloroplast	Cyanobacteria	Family_VII	GpVII		0	17	1	47	0	0	0	0	4	0
1235	d	Bacteria	Cyanobacteria/Chloroplast	Cyanobacteria	Family_XIII	GpXIII		0	0	0	0	1	1	13	0	38	0
1261	d	Bacteria	Cyanobacteria/Chloroplast	Cyanobacteria	Family_XIII	GpXIII		0	1	0	0	0	3	15	0	44	0
1270	d	Bacteria	Cyanobacteria/Chloroplast	Cyanobacteria	Family_IV	GpIV		0	0	0	0	6	15	7	0	0	0
1309	d	Bacteria	Cyanobacteria/Chloroplast	Cyanobacteria	Family_VII	GpVII		0	13	0	35	0	0	0	0	3	0
1326	d	Bacteria	Cyanobacteria/Chloroplast	Cyanobacteria	Family_VII	GpVII		0	12	0	32	0	0	1	1	2	0
1377	d	Bacteria	Cyanobacteria/Chloroplast	Cyanobacteria	Family_VII	GpVII		1	0	0	1	6	2	48	1	0	0
1398	d	Bacteria	Cyanobacteria/Chloroplast	Cyanobacteria	Family_IV	GpIV		0	1	0	1	21	75	1	0	0	0
1401	d	Bacteria	Cyanobacteria/Chloroplast	Cyanobacteria	Family_XIII	GpXIII		0	0	0	0	31	12	2	0	0	0
1450	d	Bacteria	Cyanobacteria/Chloroplast	Cyanobacteria	Family_IV	GpIV		0	0	0	0	45	13	1	0	0	0
1465	d	Bacteria	Cyanobacteria/Chloroplast	Cyanobacteria	Family_IV	GpIV		0	1	0	1	10	31	0	0	0	0
1490	d	Bacteria	Cyanobacteria/Chloroplast	Cyanobacteria	Family_IV	GpIV		0	0	0	0	11	25	1	0	0	0
1542	d	Bacteria	Cyanobacteria/Chloroplast	Cyanobacteria	Family_XIII	GpXIII		0	0	0	1	51	19	2	0	1	0
1590	d	Bacteria	Cyanobacteria/Chloroplast	Cyanobacteria	Family_IV	GpIV		0	0	1	0	8	35	9	0	1	0
1661	d	Bacteria	Cyanobacteria/Chloroplast	Chloroplast	Chloroplast	Streptophyta		74	0	0	4	0	0	0	1	1	2
1662	d	Bacteria	Cyanobacteria/Chloroplast	Cyanobacteria	Family_XIII	GpXIII		0	0	0	0	16	10	0	0	1	0
1663	d	Bacteria	Cyanobacteria/Chloroplast	Cyanobacteria	Family_IV	GpIV		0	0	0	1	12	27	1	1	1	0
1706	d	Bacteria	Cyanobacteria/Chloroplast	Cyanobacteria	Family_VII	GpVII		0	9	0	19	0	0	0	0	2	0
1756	d	Bacteria	Cyanobacteria/Chloroplast	Cyanobacteria	Family_IV	GpIV		0	0	0	1	6	20	5	0	0	0
1777	d	Bacteria	Cyanobacteria/Chloroplast	Cyanobacteria	Family_XIII	GpXIII		0	0	1	2	106	17	3	0	0	0
1785	d	Bacteria	Cyanobacteria/Chloroplast	Cyanobacteria	Family_XIII	GpXIII		0	0	0	0	0	6	17	0	41	0
1796	d	Bacteria	Cyanobacteria/Chloroplast	Cyanobacteria	Family_IV	GpIV		0	0	0	0	5	20	0	0	0	0
1799	d	Bacteria	Cyanobacteria/Chloroplast	Cyanobacteria	Family_XIII	GpXIII		0	0	0	1	0	4	8	0	17	0
1869	d	Bacteria	Cyanobacteria/Chloroplast	Cyanobacteria	Family_IV	GpIV		0	0	0	0	4	17	9	0	0	0
1903	d	Bacteria	Cyanobacteria/Chloroplast	Cyanobacteria	Family_XIII	GpXIII		0	0	0	0	1	3	5	0	29	0
1943	d	Bacteria	Cyanobacteria/Chloroplast	Chloroplast	Chloroplast	Streptophyta		57	2	0	3	0	0	1	1	1	2
1990	d	Bacteria	Cyanobacteria/Chloroplast	Cyanobacteria	Family_IV	GpIV		0	0	0	0	6	9	1	0	0	0
2031	d	Bacteria	Cyanobacteria/Chloroplast	Cyanobacteria	Family_VII	GpVII		0	3	0	4	1	2	106	0	26	0
2066	d	Bacteria	Cyanobacteria/Chloroplast	Cyanobacteria	Family_XIII	GpXIII		0	1	0	0	0	1	9	0	15	0
2072	d	Bacteria	Cyanobacteria/Chloroplast	Chloroplast	Chloroplast	Streptophyta		22	0	0	2	0	1	0	1	0	1
2159	d	Bacteria	Cyanobacteria/Chloroplast	Cyanobacteria	Family_VII	GpVII		0	1	0	0	1	0	10	0	0	1
1480	d	Bacteria	Deferribacteres	Deferribacteres	Deferribacterales	Deferribacterales_incertae_sedis	Caldithrix_palaeochoryensis	0	0	0	1	0	1	0	0	0	63
1935	d	Bacteria	Deferribacteres	Deferribacteres	Deferribacterales	Deferribacterales_incertae_sedis	Caldithrix_palaeochoryensis	1	0	0	0	1	0	0	1	0	37
1136	d	Bacteria	Deferribacteres	Deferribacteres	Deferribacterales	Deferribacterales_incertae_sedis	Caldithrix_palaeochoryensis	0	0	1	2	0	3	0	0	1	198
1677	d	Bacteria	Deferribacteres	Deferribacteres	Deferribacterales	Deferribacterales_incertae_sedis	Caldithrix_palaeochoryensis	0	0	0	0	0	0	0	0	0	49
1138	d	Bacteria	Deferribacteres	Deferribacteres	Deferribacterales	Deferribacterales_incertae_sedis	Caldithrix_palaeochoryensis	0	0	0	0	2	0	0	0	0	80
1441	d	Bacteria	Deferribacteres	Deferribacteres	Deferribacterales	Deferribacterales_incertae_sedis	Caldithrix_palaeochoryensis	0	2	0	0	1	0	0	0	0	47
1015	d	Bacteria	Deferribacteres	Deferribacteres	Deferribacterales	Deferribacterales_incertae_sedis	Caldithrix_abyssi	0	1	1	3	1	0	0	1	0	120
2118	d	Bacteria	Deferribacteres	Deferribacteres	Deferribacterales	Deferribacterales_incertae_sedis	Caldithrix_abyssi	0	0	1	0	0	0	0	0	1	21
1447	d	Bacteria	Deferribacteres	Deferribacteres	Deferribacterales	Deferribacterales_incertae_sedis	Caldithrix_abyssi	1	0	0	0	0	1	0	0	0	65
1529	d	Bacteria	Deferribacteres	Deferribacteres	Deferribacterales	Deferribacterales_incertae_sedis	Caldithrix_abyssi	0	0	0	0	0	0	0	2	0	48
1778	d	Bacteria	Deferribacteres	Deferribacteres	Deferribacterales	Deferribacterales_incertae_sedis	Caldithrix_abyssi	0	1	0	0	0	0	0	0	0	40
1307	d	Archaea	Diapherotrites	Diapherotrites_Incertae_Sedis_AR10				5	0	116	0	0	0	0	0	0	0
1318	d	Archaea	Diapherotrites	Diapherotrites_Incertae_Sedis_AR10				2	0	80	0	0	0	0	0	0	0
2169	d	Archaea	Diapherotrites	Diapherotrites_Incertae_Sedis_AR10				0	0	30	0	0	0	0	0	0	0
107	d	Archaea	Diapherotrites	Diapherotrites_Incertae_Sedis_AR10				8	3	0	0	0	0	0	18	0	246
1593	d	Archaea	Diapherotrites	Diapherotrites_Incertae_Sedis_AR10				1	0	31	0	0	0	0	0	0	0
804	d	Archaea	Euryarchaeota	Thermoplasmata	Thermoplasmatales	Ferroplasmaceae	Acidiplasma_aeolicum	6	0	61	0	0	0	0	0	0	0
831	d	Archaea	Euryarchaeota	Archaeoglobi	Archaeoglobales	Archaeoglobaceae	Archaeoglobus_profundus	8	1	2	0	0	0	0	40	0	21
526	d	Archaea	Euryarchaeota	Thermoplasmata	Thermoplasmatales	Ferroplasmaceae	Acidiplasma_cupricumulans	10	0	106	0	0	0	0	0	1	0
1059	d	Archaea	Euryarchaeota	Thermoplasmata	Thermoplasmatales	Ferroplasmaceae	Acidiplasma_cupricumulans	2	0	42	0	0	0	0	0	0	0
1304	d	Archaea	Euryarchaeota	Methanobacteria	Methanobacteriales	Methanobacteriaceae	Methanobacterium_subterraneum	32	0	0	0	0	0	0	0	0	0
499	d	Archaea	Euryarchaeota	Methanococci	Methanococcales	Methanococcaceae	Methanococcus_aeolicus	15	1	5	1	0	1	0	86	1	45
650	d	Archaea	Euryarchaeota	Methanococci	Methanococcales	Methanococcaceae	Methanothermococcus_okinawensis	46	0	11	0	0	0	0	0	0	0
642	d	Archaea	Euryarchaeota	Methanobacteria	Methanobacteriales	Methanobacteriaceae	Methanobacterium_beijingense	77	0	0	0	0	0	0	0	0	0
1092	d	Archaea	Euryarchaeota	Thermoplasmata	Thermoplasmatales	Ferroplasmaceae	Acidiplasma_aeolicum	1	0	42	0	0	1	0	0	0	0
1562	d	Archaea	Euryarchaeota	Methanobacteria	Methanobacteriales	Methanobacteriaceae		22	0	17	0	0	0	0	0	0	0
803	d	Archaea	Euryarchaeota	Methanobacteria	Methanobacteriales	Methanobacteriaceae		40	1	0	0	0	0	0	0	0	0
1789	d	Archaea	Euryarchaeota	Thermoplasmata	Thermoplasmatales	Ferroplasmaceae	Acidiplasma_cupricumulans	6	0	25	0	0	0	0	0	0	0
716	d	Archaea	Euryarchaeota	Methanococci	Methanococcales	Methanococcaceae	Methanothermococcus_okinawensis	64	0	16	0	0	0	0	0	0	0
1839	d	Archaea	Euryarchaeota	Thermoplasmata	Thermoplasmatales	Ferroplasmaceae	Acidiplasma_cupricumulans	1	0	21	0	0	0	0	0	0	0
420	d	Archaea	Euryarchaeota	Methanococci	Methanococcales	Methanococcaceae	Methanococcus_aeolicus	75	0	30	1	0	1	0	0	0	2
919	d	Archaea	Euryarchaeota	Methanococci	Methanococcales	Methanococcaceae	Methanococcus_aeolicus	6	1	4	0	0	0	0	43	0	10
1637	d	Archaea	Euryarchaeota	Methanobacteria	Methanobacteriales	Methanobacteriaceae	Methanobrevibacter_boviskoreani	30	0	0	0	1	0	0	0	0	0
1341	d	Archaea	Euryarchaeota	Methanomicrobia	Methanosarcinales	Methanosarcinaceae	Methanohalobium_evestigatum	1	0	0	0	0	0	1	27	1	8
1372	d	Archaea	Euryarchaeota	Methanobacteria	Methanobacteriales	Methanobacteriaceae	Methanobrevibacter_boviskoreani	28	0	0	0	0	0	0	0	0	0
1284	d	Archaea	Euryarchaeota	Methanobacteria	Methanobacteriales	Methanobacteriaceae	Methanothermobacter_tenebrarum	2	0	2	0	0	1	1	77	1	34
884	d	Archaea	Euryarchaeota	Methanobacteria	Methanobacteriales	Methanobacteriaceae		27	0	13	1	0	0	0	0	0	0
598	d	Archaea	Euryarchaeota	Methanococci	Methanococcales	Methanococcaceae	Methanococcus_aeolicus	67	1	25	0	0	0	0	0	0	1
865	d	Archaea	Euryarchaeota	Methanobacteria	Methanobacteriales	Methanobacteriaceae		61	0	23	0	0	0	1	0	0	2
974	d	Archaea	Euryarchaeota	Thermococci	Thermococcales	Thermococcaceae	Thermococcus_kodakarensis	0	0	0	0	0	0	0	0	0	56
1878	d	Archaea	Euryarchaeota	Methanobacteria	Methanobacteriales	Methanobacteriaceae		20	0	8	0	1	0	0	0	0	0
1358	d	Archaea	Euryarchaeota	Methanobacteria	Methanobacteriales	Methanobacteriaceae	Methanobacterium_congolense	49	0	0	0	0	0	0	0	0	0
838	d	Archaea	Euryarchaeota	Methanococci	Methanococcales	Methanococcaceae	Methanothermococcus_okinawensis	36	0	10	0	0	0	0	0	0	0
1166	d	Archaea	Euryarchaeota	Methanococci	Methanococcales	Methanococcaceae	Methanococcus_aeolicus	26	0	12	0	0	0	0	0	0	0
942	d	Archaea	Euryarchaeota	Methanococci	Methanococcales	Methanococcaceae	Methanococcus_aeolicus	37	0	9	0	0	0	0	0	0	0
1170	d	Archaea	Euryarchaeota	Thermoplasmata	Methanomassiliicoccales	Methanomassiliicoccaceae	Methanomassiliicoccus_luminyensis	0	0	0	0	0	0	0	0	0	51
1723	d	Archaea	Euryarchaeota	Methanobacteria	Methanobacteriales	Methanobacteriaceae	Methanobrevibacter_millerae	3	0	15	0	0	0	0	42	1	19
1808	d	Archaea	Euryarchaeota	Thermoplasmata	Methanomassiliicoccales	Methanomassiliicoccaceae	Methanomassiliicoccus_luminyensis	0	0	0	0	0	0	0	0	0	29
1901	d	Archaea	Euryarchaeota	Thermococci	Thermococcales	Thermococcaceae	Thermococcus_sibiricus	133	0	0	0	0	0	0	0	1	11
2141	d	Archaea	Euryarchaeota	Thermococci	Thermococcales	Thermococcaceae	Thermococcus_eurythermalis	38	0	10	0	1	0	0	0	0	39
2030	d	Archaea	Euryarchaeota	Thermococci	Thermococcales	Thermococcaceae	Palaeococcus_helgesonii	72	0	0	0	0	0	0	0	0	10
972	d	Archaea	Euryarchaeota	Thermoplasmata	Thermoplasmatales	Ferroplasmaceae	Acidiplasma_aeolicum	3	0	41	0	0	0	0	0	0	0
948	d	Archaea	Euryarchaeota	Thermoplasmata	Methanomassiliicoccales	Methanomassiliicoccaceae	Methanomassiliicoccus_luminyensis	0	0	0	0	0	1	0	0	0	83
2004	d	Archaea	Euryarchaeota	Methanobacteria	Methanobacteriales	Methanobacteriaceae		17	0	11	0	0	0	0	0	0	1
1550	d	Archaea	Euryarchaeota	Thermococci	Thermococcales	Thermococcaceae	Thermococcus_sibiricus	20	0	14	0	0	0	0	1	1	38
601	d	Archaea	Euryarchaeota	Thermoplasmata	Methanomassiliicoccales	Methanomassiliicoccaceae	Methanomassiliicoccus_luminyensis	44	1	40	0	0	0	1	7	0	11
1832	d	Archaea	Euryarchaeota	Thermococci	Thermococcales	Thermococcaceae	Thermococcus_sibiricus	6	0	0	0	0	0	0	0	0	28
1141	d	Archaea	Euryarchaeota	Thermoplasmata	Methanomassiliicoccales	Methanomassiliicoccaceae	Methanomassiliicoccus_luminyensis	0	0	0	0	0	0	0	0	1	49
1023	d	Archaea	Euryarchaeota	Methanobacteria	Methanobacteriales	Methanobacteriaceae		29	0	14	0	0	0	0	0	0	0
908	d	Archaea	Euryarchaeota	Thermococci	Thermococcales	Thermococcaceae	Thermococcus_celericrescens	0	0	0	1	2	1	0	0	0	110
1109	d	Archaea	Euryarchaeota	Methanococci	Methanococcales	Methanococcaceae	Methanococcus_aeolicus	35	0	11	0	0	0	0	0	0	2
826	d	Archaea	Euryarchaeota	Thermoplasmata	Methanomassiliicoccales	Methanomassiliicoccaceae	Methanomassiliicoccus_luminyensis	46	0	16	0	0	0	0	1	0	0
1303	d	Archaea	Euryarchaeota	Thermoplasmata	Methanomassiliicoccales	Methanomassiliicoccaceae	Methanomassiliicoccus_luminyensis	16	0	10	1	1	0	0	19	0	19
1516	d	Archaea	Euryarchaeota	Thermococci	Thermococcales	Thermococcaceae	Thermococcus_sibiricus	12	0	1	0	0	0	0	0	0	26
1631	d	Archaea	Euryarchaeota	Thermococci	Thermococcales	Thermococcaceae	Thermococcus_sibiricus	8	0	0	0	0	0	0	0	0	25
406	d	Archaea	Euryarchaeota	Thermoplasmata	Methanomassiliicoccales	Methanomassiliicoccaceae	Methanomassiliicoccus_luminyensis	69	0	24	3	0	0	0	0	0	5
1732	d	Archaea	Euryarchaeota	Methanobacteria	Methanobacteriales	Methanothermaceae		19	1	0	0	0	1	0	2	0	125
1419	d	Archaea	Euryarchaeota	Thermococci	Thermococcales	Thermococcaceae	Thermococcus_sibiricus	17	0	0	0	0	0	1	0	0	43
266	d	Archaea	Euryarchaeota	Thermoplasmata	Methanomassiliicoccales	Methanomassiliicoccaceae	Methanomassiliicoccus_luminyensis	123	1	36	1	0	0	0	0	0	2
1327	d	Archaea	Euryarchaeota	Thermococci	Thermococcales	Thermococcaceae	Thermococcus_sibiricus	11	0	0	0	1	0	1	0	0	54
1462	d	Archaea	Euryarchaeota	Thermococci	Thermococcales	Thermococcaceae	Thermococcus_kodakarensis	0	0	0	0	0	0	1	0	0	30
1477	d	Archaea	Euryarchaeota	Thermococci	Thermococcales	Thermococcaceae	Thermococcus_sibiricus	35	0	0	0	0	0	0	0	1	43
1784	d	Archaea	Euryarchaeota	Thermoplasmata	Methanomassiliicoccales	Methanomassiliicoccaceae	Methanomassiliicoccus_luminyensis	12	0	14	1	0	0	0	0	0	0
415	d	Archaea	Euryarchaeota	Thermoplasmata	Methanomassiliicoccales	Methanomassiliicoccaceae	Methanomassiliicoccus_luminyensis	86	1	32	0	0	0	0	0	0	5
606	d	Archaea	Euryarchaeota	Thermoplasmata	Methanomassiliicoccales	Methanomassiliicoccaceae	Methanomassiliicoccus_luminyensis	49	0	16	1	0	0	1	0	0	1
1927	d	Archaea	Euryarchaeota	Methanococci	Methanococcales	Methanocaldococcaceae	Methanotorris_formicicus	28	0	19	0	1	0	0	2	2	13
1607	d	Archaea	Euryarchaeota	Thermococci	Thermococcales	Thermococcaceae	Thermococcus_sibiricus	20	0	0	0	0	0	0	0	1	36
1211	d	Archaea	Euryarchaeota	Methanococci	Methanococcales	Methanocaldococcaceae	Methanotorris_formicicus	96	0	16	1	1	0	0	5	0	43
1587	d	Archaea	Euryarchaeota	Thermoplasmata	Methanomassiliicoccales	Methanomassiliicoccaceae	Methanomassiliicoccus_luminyensis	24	0	16	0	0	0	0	4	0	8
274	d	Archaea	Euryarchaeota	Thermoplasmata	Methanomassiliicoccales	Methanomassiliicoccaceae	Methanomassiliicoccus_luminyensis	130	0	79	0	0	0	0	11	2	27
786	d	Archaea	Euryarchaeota	Thermococci	Thermococcales	Thermococcaceae	Thermococcus_sibiricus	26	1	0	0	1	0	0	0	0	113
1381	d	Archaea	Euryarchaeota	Thermoplasmata	Methanomassiliicoccales	Methanomassiliicoccaceae	Methanomassiliicoccus_luminyensis	29	1	13	2	0	0	0	10	0	17
212	d	Archaea	Euryarchaeota	Thermoplasmata	Methanomassiliicoccales	Methanomassiliicoccaceae	Methanomassiliicoccus_luminyensis	149	0	53	1	1	0	0	0	0	6
1160	d	Archaea	Euryarchaeota	Thermoplasmata	Methanomassiliicoccales	Methanomassiliicoccaceae	Methanomassiliicoccus_luminyensis	20	0	11	0	0	0	0	35	0	24
1000	d	Archaea	Euryarchaeota	Thermoplasmata	Methanomassiliicoccales	Methanomassiliicoccaceae	Methanomassiliicoccus_luminyensis	32	0	12	0	0	0	0	0	0	0
2125	d	Archaea	Euryarchaeota	Methanococci	Methanococcales	Methanocaldococcaceae	Methanotorris_formicicus	36	0	5	0	0	0	0	1	1	17
413	d	Archaea	Euryarchaeota	Thermoplasmata	Methanomassiliicoccales	Methanomassiliicoccaceae	Methanomassiliicoccus_luminyensis	65	0	43	0	1	0	0	4	0	7
1787	d	Archaea	Euryarchaeota	Thermoplasmata	Methanomassiliicoccales	Methanomassiliicoccaceae	Methanomassiliicoccus_luminyensis	112	0	0	0	0	0	0	0	1	55
1941	d	Archaea	Euryarchaeota	Thermococci	Thermococcales	Thermococcaceae	Thermococcus_sibiricus	6	0	0	0	0	0	0	0	0	6
1421	d	Archaea	Euryarchaeota	Methanobacteria	Methanobacteriales	Methanobacteriaceae	Methanobrevibacter_boviskoreani	25	0	7	0	0	0	0	0	0	0
1024	d	Archaea	Euryarchaeota	Thermoplasmata	Methanomassiliicoccales	Methanomassiliicoccaceae	Methanomassiliicoccus_luminyensis	41	0	25	0	0	0	0	48	0	43
597	d	Archaea	Euryarchaeota	Thermoplasmata	Methanomassiliicoccales	Methanomassiliicoccaceae	Methanomassiliicoccus_luminyensis	47	0	15	0	0	0	0	0	0	6
1762	d	Archaea	Euryarchaeota	Thermoplasmata	Methanomassiliicoccales	Methanomassiliicoccaceae	Methanomassiliicoccus_luminyensis	22	0	12	0	0	0	0	0	0	1
933	d	Archaea	Euryarchaeota	Methanobacteria	Methanobacteriales	Methanobacteriaceae	Methanobrevibacter_boviskoreani	38	0	4	0	0	0	0	0	0	0
674	d	Archaea	Euryarchaeota	Thermoplasmata	Methanomassiliicoccales	Methanomassiliicoccaceae	Methanomassiliicoccus_luminyensis	34	0	32	0	0	0	0	6	0	10
1841	d	Archaea	Euryarchaeota	Thermoplasmata	Methanomassiliicoccales	Methanomassiliicoccaceae	Methanomassiliicoccus_luminyensis	18	0	9	0	0	0	0	1	0	6
1863	d	Archaea	Euryarchaeota	Thermoplasmata	Methanomassiliicoccales	Methanomassiliicoccaceae	Methanomassiliicoccus_luminyensis	2	0	5	0	0	0	0	22	0	8
1268	d	Archaea	Euryarchaeota	Thermococci	Thermococcales	Thermococcaceae	Thermococcus_kodakarensis	0	1	0	1	0	0	0	0	0	42
1125	d	Archaea	Euryarchaeota	Thermoplasmata	Methanomassiliicoccales	Methanomassiliicoccaceae	Methanomassiliicoccus_luminyensis	18	0	8	0	0	0	0	20	0	24
814	d	Archaea	Euryarchaeota	Thermoplasmata	Thermoplasmatales	Picrophilaceae	Picrophilus_oshimae	67	0	13	0	0	0	0	1	0	0
325	d	Archaea	Euryarchaeota	Thermoplasmata	Methanomassiliicoccales	Methanomassiliicoccaceae	Methanomassiliicoccus_luminyensis	83	0	66	0	1	0	0	7	0	20
516	d	Archaea	Euryarchaeota	Thermoplasmata	Methanomassiliicoccales	Methanomassiliicoccaceae	Methanomassiliicoccus_luminyensis	45	0	24	0	0	1	0	7	0	7
2178	d	Archaea	Euryarchaeota	Thermoplasmata	Thermoplasmatales	Picrophilaceae	Picrophilus_oshimae	16	0	2	0	0	0	0	0	0	0
1852	d	Archaea	Euryarchaeota	Thermococci	Thermococcales	Thermococcaceae	Thermococcus_sibiricus	14	0	0	0	0	0	0	0	0	17
2047	d	Archaea	Euryarchaeota	Methanobacteria	Methanobacteriales	Methanobacteriaceae	Methanobrevibacter_boviskoreani	21	0	3	0	0	0	0	0	0	0
1432	d	Archaea	Euryarchaeota	Thermoplasmata	Methanomassiliicoccales	Methanomassiliicoccaceae	Methanomassiliicoccus_luminyensis	22	0	9	0	0	0	0	0	0	0
580	d	Archaea	Euryarchaeota	Thermoplasmata	Methanomassiliicoccales	Methanomassiliicoccaceae	Methanomassiliicoccus_luminyensis	58	0	20	2	0	0	0	0	0	4
1575	d	Archaea	Euryarchaeota	Thermoplasmata	Methanomassiliicoccales	Methanomassiliicoccaceae	Methanomassiliicoccus_luminyensis	11	0	10	0	0	0	0	20	0	18
1062	d	Archaea	Euryarchaeota	Thermoplasmata	Methanomassiliicoccales	Methanomassiliicoccaceae	Methanomassiliicoccus_luminyensis	37	0	15	0	0	0	0	0	0	0
1371	d	Archaea	Euryarchaeota	Methanobacteria	Methanobacteriales	Methanobacteriaceae	Methanobrevibacter_boviskoreani	29	0	4	0	0	0	0	0	0	0
1412	d	Archaea	Euryarchaeota	Methanobacteria	Methanobacteriales	Methanobacteriaceae	Methanobrevibacter_millerae	98	1	56	0	0	0	0	0	0	17
591	d	Archaea	Euryarchaeota	Thermoplasmata	Methanomassiliicoccales	Methanomassiliicoccaceae	Methanomassiliicoccus_luminyensis	81	0	6	0	0	0	0	0	0	0
2157	d	Archaea	Euryarchaeota	Thermoplasmata	Methanomassiliicoccales	Methanomassiliicoccaceae	Methanomassiliicoccus_luminyensis	25	0	20	4	0	1	0	1	0	5
1037	d	Archaea	Euryarchaeota	Thermoplasmata	Methanomassiliicoccales	Methanomassiliicoccaceae	Methanomassiliicoccus_luminyensis	35	0	14	0	0	0	0	0	0	0
833	d	Archaea	Euryarchaeota	Thermoplasmata	Methanomassiliicoccales	Methanomassiliicoccaceae	Methanomassiliicoccus_luminyensis	53	0	27	0	0	0	0	1	0	0
1940	d	Archaea	Euryarchaeota	Thermoplasmata	Methanomassiliicoccales	Methanomassiliicoccaceae	Methanomassiliicoccus_luminyensis	81	0	49	16	2	0	0	2	0	27
431	d	Archaea	Euryarchaeota	Thermoplasmata	Methanomassiliicoccales	Methanomassiliicoccaceae	Methanomassiliicoccus_luminyensis	98	1	33	0	0	0	0	0	0	0
1256	d	Archaea	Euryarchaeota	Thermoplasmata	Methanomassiliicoccales	Methanomassiliicoccaceae	Methanomassiliicoccus_luminyensis	44	0	14	0	0	0	0	0	0	1
129	d	Archaea	Euryarchaeota	Methanobacteria	Methanobacteriales	Methanobacteriaceae	Methanothermobacter_tenebrarum	0	0	1	1	0	0	0	0	0	220
200	d	Archaea	Euryarchaeota	Methanobacteria	Methanobacteriales	Methanobacteriaceae	Methanothermobacter_crinale	0	1	0	0	0	0	0	0	0	137
360	d	Archaea	Euryarchaeota	Methanobacteria	Methanobacteriales	Methanobacteriaceae	Methanothermobacter_tenebrarum	0	0	0	0	0	0	0	0	0	123
95	d	Archaea	Euryarchaeota	Methanobacteria	Methanobacteriales	Methanobacteriaceae	Methanothermobacter_tenebrarum	0	1	0	0	1	1	0	0	0	293
759	d	Archaea	Euryarchaeota	Methanobacteria	Methanobacteriales	Methanobacteriaceae	Methanothermobacter_tenebrarum	0	0	0	0	0	2	0	0	0	77
1262	d	Archaea	Euryarchaeota	Thermoplasmata	Thermoplasmatales	Picrophilaceae	Picrophilus_oshimae	34	0	7	0	0	0	0	0	0	0
1736	d	Archaea	Euryarchaeota	Thermoplasmata	Methanomassiliicoccales	Methanomassiliicoccaceae	Methanomassiliicoccus_luminyensis	68	1	12	0	0	0	0	0	0	0
88	d	Archaea	Euryarchaeota	Methanobacteria	Methanobacteriales	Methanobacteriaceae	Methanothermobacter_tenebrarum	1	0	0	1	1	2	0	0	0	603
845	d	Archaea	Euryarchaeota	Thermoplasmata	Methanomassiliicoccales	Methanomassiliicoccaceae	Methanomassiliicoccus_luminyensis	44	0	8	0	0	0	0	0	0	0
1346	d	Archaea	Euryarchaeota	Methanobacteria	Methanobacteriales	Methanobacteriaceae	Methanothermobacter_crinale	0	0	0	0	0	0	0	0	0	26
335	d	Archaea	Euryarchaeota	Methanobacteria	Methanobacteriales	Methanobacteriaceae	Methanothermobacter_crinale	1	0	0	0	0	0	0	0	0	121
146	d	Archaea	Euryarchaeota	Methanobacteria	Methanobacteriales	Methanobacteriaceae	Methanothermobacter_tenebrarum	1	3	0	0	0	0	0	0	0	182
846	d	Archaea	Euryarchaeota	Thermoplasmata	Methanomassiliicoccales	Methanomassiliicoccaceae	Methanomassiliicoccus_luminyensis	35	0	18	0	1	0	0	7	0	13
1551	d	Archaea	Euryarchaeota	Methanobacteria	Methanobacteriales	Methanobacteriaceae	Methanothermobacter_tenebrarum	0	0	0	0	0	0	0	0	0	24
1392	d	Archaea	Euryarchaeota	Thermoplasmata	Methanomassiliicoccales	Methanomassiliicoccaceae	Methanomassiliicoccus_luminyensis	28	0	3	0	0	0	0	0	0	0
568	d	Archaea	Euryarchaeota	Thermoplasmata	Methanomassiliicoccales	Methanomassiliicoccaceae	Methanomassiliicoccus_luminyensis	111	0	5	0	0	0	0	0	0	0
1665	d	Archaea	Euryarchaeota	Methanobacteria	Methanobacteriales	Methanobacteriaceae	Methanothermobacter_tenebrarum	0	0	0	0	0	1	0	0	0	22
439	d	Archaea	Euryarchaeota	Thermoplasmata	Methanomassiliicoccales	Methanomassiliicoccaceae	Methanomassiliicoccus_luminyensis	63	0	34	0	0	0	0	0	0	0
276	d	Archaea	Euryarchaeota	Thermoplasmata	Methanomassiliicoccales	Methanomassiliicoccaceae	Methanomassiliicoccus_luminyensis	178	1	9	2	0	0	0	0	0	0
556	d	Archaea	Euryarchaeota	Thermoplasmata	Methanomassiliicoccales	Methanomassiliicoccaceae	Methanomassiliicoccus_luminyensis	87	0	3	0	0	0	0	0	0	0
718	d	Archaea	Euryarchaeota	Thermoplasmata	Methanomassiliicoccales	Methanomassiliicoccaceae	Methanomassiliicoccus_luminyensis	69	0	2	0	0	0	0	0	0	0
253	d	Archaea	Euryarchaeota	Thermoplasmata	Methanomassiliicoccales	Methanomassiliicoccaceae	Methanomassiliicoccus_luminyensis	195	0	10	0	0	0	0	0	0	0
599	d	Archaea	Euryarchaeota	Thermoplasmata	Methanomassiliicoccales	Methanomassiliicoccaceae	Methanomassiliicoccus_luminyensis	91	0	6	0	0	0	0	0	0	1
227	d	Archaea	Euryarchaeota	Methanobacteria	Methanobacteriales	Methanobacteriaceae	Methanothermobacter_tenebrarum	0	0	0	0	0	0	0	0	1	160
133	d	Archaea	Euryarchaeota	Methanobacteria	Methanobacteriales	Methanobacteriaceae	Methanothermobacter_tenebrarum	1	1	0	0	0	0	0	0	1	225
82	d	Archaea	Euryarchaeota	Halobacteria	Haloferacales	Haloferacaceae	Halorubrum_orientale	1	306	0	143	0	0	0	0	4	1
100	d	Archaea	Euryarchaeota	Halobacteria	Haloferacales	Haloferacaceae	Halorubrum_orientale	1	188	0	79	0	0	0	0	5	0
113	d	Archaea	Euryarchaeota	Halobacteria	Haloferacales	Haloferacaceae	Halorubrum_orientale	0	176	0	83	0	0	1	0	4	0
124	d	Archaea	Euryarchaeota	Halobacteria	Haloferacales	Haloferacaceae	Halorubrum_orientale	0	228	0	100	0	0	0	0	4	2
132	d	Archaea	Euryarchaeota	Halobacteria	Haloferacales	Haloferacaceae	Halorubrum_orientale	0	155	0	78	0	0	0	1	3	0
181	d	Archaea	Euryarchaeota	Halobacteria	Haloferacales	Haloferacaceae	Halorubrum_orientale	0	150	0	75	0	0	0	0	0	0
187	d	Archaea	Euryarchaeota	Halobacteria	Haloferacales	Haloferacaceae	Halorubrum_orientale	0	129	0	56	0	0	0	0	5	0
277	d	Archaea	Euryarchaeota	Halobacteria	Haloferacales	Haloferacaceae	Halorubrum_orientale	0	75	0	49	0	0	0	0	2	0
314	d	Archaea	Euryarchaeota	Halobacteria	Haloferacales	Haloferacaceae	Halorubrum_orientale	0	99	0	34	0	0	0	0	4	2
836	d	Archaea	Euryarchaeota	Halobacteria	Haloferacales	Haloferacaceae	Halorubrum_chaoviator	0	63	0	8	0	0	0	0	0	0
982	d	Archaea	Euryarchaeota	Halobacteria	Haloferacales	Haloferacaceae	Halorubrum_chaoviator	0	47	0	5	0	0	0	0	0	0
1294	d	Archaea	Euryarchaeota	Halobacteria	Haloferacales	Haloferacaceae	Halorubrum_coriense	1	47	0	1	0	0	0	0	0	0
1347	d	Archaea	Euryarchaeota	Halobacteria	Haloferacales	Haloferacaceae	Halorubrum_californiense	0	37	0	2	0	0	0	0	0	0
1430	d	Archaea	Euryarchaeota	Halobacteria	Haloferacales	Haloferacaceae	Halorubrum_chaoviator	0	33	0	7	0	0	0	0	0	0
1735	d	Archaea	Euryarchaeota	Halobacteria	Haloferacales	Haloferacaceae	Halorubrum_californiense	0	29	0	3	0	0	0	0	0	0
1769	d	Archaea	Euryarchaeota	Halobacteria	Haloferacales	Haloferacaceae	Halorubrum_chaoviator	0	39	0	0	0	0	0	0	0	0
1836	d	Archaea	Euryarchaeota	Halobacteria	Halobacteriales	Halobacteriaceae	Halobacterium_salinarum	0	0	0	0	0	0	0	0	0	89
1851	d	Archaea	Euryarchaeota	Halobacteria	Halobacteriales	Halobacteriaceae	Salinirubrum_litoreum	112	0	0	1	0	0	0	0	38	10
1916	d	Archaea	Euryarchaeota	Halobacteria	Haloferacales	Haloferacaceae	Halorubrum_sodomense	1	59	0	11	0	0	0	0	0	0
1995	d	Archaea	Euryarchaeota	Halobacteria	Haloferacales	Haloferacaceae	Halorubrum_sodomense	0	54	0	7	0	0	0	0	0	0
2020	d	Archaea	Euryarchaeota	Halobacteria	Halobacteriales	Halobacteriaceae	Halapricum_salinum	64	0	0	0	0	0	0	0	0	0
773	d	Bacteria	Firmicutes	Clostridia	Clostridiales	Peptostreptococcaceae	Peptostreptococcus_russellii	54	0	2	0	0	0	0	0	0	0
180	d	Bacteria	Firmicutes	Clostridia	Clostridiales	Peptostreptococcaceae	Peptostreptococcus_russellii	0	1	289	16	1	0	1	3	13	2
921	d	Bacteria	Firmicutes	Clostridia	Clostridiales	Ruminococcaceae	Ethanoligenens_harbinense	18	0	63	2	0	0	2	0	4	0
947	d	Bacteria	Firmicutes	Clostridia	Clostridiales	Ruminococcaceae	Ethanoligenens_harbinense	10	0	50	2	1	0	1	0	3	0
1265	d	Bacteria	Firmicutes	Clostridia	Clostridiales	Ruminococcaceae	Ethanoligenens_harbinense	6	0	24	1	0	0	1	0	0	0
238	d	Bacteria	Firmicutes	Clostridia	Clostridiales	Peptostreptococcaceae	Peptostreptococcus_russellii	0	1	178	7	0	0	0	2	9	0
359	d	Bacteria	Firmicutes	Clostridia	Clostridiales	Peptostreptococcaceae	Peptostreptococcus_russellii	0	0	127	7	1	0	1	1	7	0
445	d	Bacteria	Firmicutes	Clostridia	Clostridiales	Peptostreptococcaceae	Peptostreptococcus_russellii	1	0	103	8	1	0	0	0	5	0
458	d	Bacteria	Firmicutes	Clostridia	Clostridiales	Peptostreptococcaceae	Peptostreptococcus_russellii	0	1	94	8	1	0	0	0	2	2
465	d	Bacteria	Firmicutes	Clostridia	Clostridiales	Peptostreptococcaceae	Peptostreptococcus_russellii	0	0	97	8	1	0	0	0	3	0
1089	d	Bacteria	Firmicutes	Clostridia	Clostridiales	Ruminococcaceae	Ethanoligenens_harbinense	16	0	48	0	1	0	0	0	2	0
317	d	Bacteria	Firmicutes	Clostridia	Clostridiales	Peptostreptococcaceae	Peptostreptococcus_russellii	2	1	122	17	0	0	0	1	11	0
1559	d	Bacteria	Firmicutes	Clostridia	Clostridiales	Peptococcaceae_2	Desulfurispora_thermophila	0	0	0	0	0	0	0	25	0	2
1588	d	Bacteria	Firmicutes	Clostridia	Clostridiales	Ruminococcaceae	Ethanoligenens_harbinense	6	0	23	2	0	0	1	0	2	0
1509	d	Bacteria	Firmicutes	Clostridia	Clostridiales	Peptococcaceae_2	Desulfurispora_thermophila	0	0	0	0	0	0	0	24	0	2
889	d	Bacteria	Firmicutes	Clostridia	Thermoanaerobacterales	Thermoanaerobacteraceae	Ammonifex_degensii	0	0	0	0	0	0	0	52	0	0
738	d	Bacteria	Firmicutes	Clostridia	Clostridiales	Peptostreptococcaceae	Romboutsia_ilealis	20	0	41	0	0	0	0	3	1	0
957	d	Bacteria	Firmicutes	Clostridia	Clostridiales	Peptococcaceae_2	Desulfurispora_thermophila	0	0	0	0	0	0	1	40	0	0
815	d	Bacteria	Firmicutes	Clostridia	Clostridiales	Peptostreptococcaceae	Romboutsia_ilealis	23	0	42	0	1	0	0	0	1	0
1533	d	Bacteria	Firmicutes	Clostridia	Clostridiales	Lachnospiraceae	Eubacterium_hadrum	0	1	0	0	20	0	65	0	0	0
2092	d	Bacteria	Firmicutes	Clostridia	Clostridiales	Clostridiales_Incertae_Sedis_IV	Mahella_australiensis	10	0	31	0	0	0	0	0	3	0
1855	d	Bacteria	Firmicutes	Clostridia	Clostridiales	Clostridiales_Incertae_Sedis_XVII	Sulfobacillus_acidophilus	0	1	0	0	1	0	1	123	1	0
1574	d	Bacteria	Firmicutes	Clostridia	Clostridiales	Clostridiales_Incertae_Sedis_IV	Mahella_australiensis	50	2	151	0	1	0	0	2	4	0
698	d	Bacteria	Firmicutes	Clostridia	Clostridiales	Clostridiales_Incertae_Sedis_IV	Mahella_australiensis	4	0	3	0	0	0	0	62	0	1
1696	d	Bacteria	Firmicutes	Clostridia	Clostridiales	Clostridiales_Incertae_Sedis_IV	Mahella_australiensis	22	0	56	0	1	1	0	0	4	0
727	d	Bacteria	Firmicutes	Clostridia	Clostridiales	Clostridiales_Incertae_Sedis_IV	Mahella_australiensis	6	0	3	0	0	0	0	54	0	0
559	d	Bacteria	Firmicutes	Clostridia	Clostridiales	Clostridiales_Incertae_Sedis_IV	Mahella_australiensis	4	1	3	0	0	0	1	80	0	0
418	d	Bacteria	Firmicutes	Clostridia	Clostridiales	Clostridiales_Incertae_Sedis_IV	Mahella_australiensis	19	3	10	3	1	0	6	237	1	1
503	d	Bacteria	Firmicutes	Clostridia	Clostridiales	Clostridiales_Incertae_Sedis_IV	Mahella_australiensis	3	0	4	0	0	0	3	86	0	0
454	d	Bacteria	Firmicutes	Clostridia	Clostridiales	Clostridiales_Incertae_Sedis_IV	Mahella_australiensis	10	0	6	1	0	0	3	116	0	0
1011	d	Bacteria	Firmicutes	Clostridia	Clostridiales	Clostridiales_Incertae_Sedis_IV	Mahella_australiensis	6	0	1	0	0	0	2	50	0	0
1087	d	Bacteria	Firmicutes	Clostridia	Clostridiales	Clostridiales_Incertae_Sedis_XVI	Carboxydocella_manganica	0	0	0	0	31	7	1	0	0	1
1395	d	Bacteria	Firmicutes	Clostridia	Clostridiales	Clostridiales_Incertae_Sedis_XVI	Carboxydocella_manganica	2	0	0	0	0	0	0	0	0	19
1915	d	Bacteria	Firmicutes	Clostridia	Clostridiales	Clostridiales_Incertae_Sedis_XVII	Sulfobacillus_benefaciens	1	2	0	0	1	0	0	57	0	0
570	d	Bacteria	Firmicutes	Clostridia	Clostridiales	Clostridiales_Incertae_Sedis_IV	Mahella_australiensis	5	0	6	0	1	1	4	65	0	0
1010	d	Bacteria	Firmicutes	Clostridia	Clostridiales	Clostridiales_Incertae_Sedis_XVI	Carboxydocella_manganica	5	0	0	0	1	0	0	0	0	33
1568	d	Bacteria	Firmicutes	Clostridia	Clostridiales	Clostridiales_Incertae_Sedis_IV	Mahella_australiensis	2	0	3	0	0	0	1	38	0	0
2002	d	Bacteria	Firmicutes	Clostridia	Halanaerobiales	Halobacteroidaceae	Sporohalobacter_salinus	16	1	4	0	0	0	0	6	2	6
1365	d	Bacteria	Firmicutes	Clostridia	Clostridiales	Clostridiales_Incertae_Sedis_XII	Acidaminobacter_hydrogenoformans	0	0	5	0	32	31	13	0	5	0
903	d	Bacteria	Firmicutes	Clostridia	Clostridiales	Clostridiales_Incertae_Sedis_XVI	Carboxydocella_manganica	19	0	0	0	1	1	1	0	0	114
1923	d	Bacteria	Firmicutes	Clostridia	Halanaerobiales	Halobacteroidaceae	Sporohalobacter_salinus	72	2	16	1	1	0	0	25	0	20
953	d	Bacteria	Firmicutes	Clostridia	Clostridiales	Clostridiales_Incertae_Sedis_XVI	Carboxydocella_manganica	5	0	0	0	1	0	0	0	0	31
1987	d	Bacteria	Firmicutes	Clostridia	Clostridiales	Clostridiales_Incertae_Sedis_XVI	Carboxydocella_manganica	0	0	0	0	0	0	0	0	0	34
1618	d	Bacteria	Firmicutes	Clostridia	Clostridiales	Clostridiales_Incertae_Sedis_XVI	Carboxydocella_manganica	5	0	0	0	1	0	0	0	1	32
336	d	Bacteria	Firmicutes	Bacilli	Bacillales	Bacillaceae_2	Alkalibacillus_halophilus	0	0	0	0	73	56	11	1	0	0
1802	d	Bacteria	Firmicutes	Clostridia	Clostridiales	Peptococcaceae_2	Desulfurispora_thermophila	0	1	0	0	0	1	0	2	0	110
2138	d	Bacteria	Firmicutes	Clostridia	Clostridiales	Peptococcaceae_2	Desulfurispora_thermophila	0	1	0	0	0	0	0	0	0	30
722	d	Bacteria	Firmicutes	Clostridia	Thermoanaerobacterales	Thermoanaerobacteraceae	Moorella_thermoacetica	1	0	0	2	49	9	2	0	1	0
2078	d	Bacteria	Firmicutes	Clostridia	Clostridiales	Peptococcaceae_2	Desulfurispora_thermophila	0	1	1	0	1	0	0	1	0	30
1184	d	Bacteria	Firmicutes	Clostridia	Halanaerobiales	Halanaerobiaceae	Halocella_cellulosilytica	0	2	62	7	0	0	0	0	9	0
1680	d	Bacteria	Firmicutes	Clostridia	Halanaerobiales	Halanaerobiaceae	Halocella_cellulosilytica	5	0	26	4	0	0	1	0	1	0
1567	d	Bacteria	Firmicutes	Clostridia	Halanaerobiales	Halanaerobiaceae	Halocella_cellulosilytica	1	1	22	3	0	0	0	0	2	0
1436	d	Bacteria	Firmicutes	Clostridia	Halanaerobiales	Halanaerobiaceae	Halocella_cellulosilytica	2	0	33	5	0	0	0	0	4	0
1639	d	Bacteria	Firmicutes	Clostridia	Halanaerobiales	Halanaerobiaceae	Halocella_cellulosilytica	2	0	48	4	0	0	0	0	8	1
2144	d	Bacteria	Firmicutes	Clostridia	Halanaerobiales	Halanaerobiaceae	Halocella_cellulosilytica	0	0	18	0	0	0	0	0	2	0
1206	d	Bacteria	Firmicutes	Clostridia	Halanaerobiales	Halanaerobiaceae	Halocella_cellulosilytica	3	0	26	6	0	0	0	0	6	0
1605	d	Bacteria	Firmicutes	Clostridia	Halanaerobiales	Halanaerobiaceae	Halocella_cellulosilytica	2	1	42	8	0	0	0	0	7	0
387	d	Bacteria	Firmicutes	Bacilli	Bacillales	Staphylococcaceae	Staphylococcus_capitis_subsp._capitis	140	32	79	38	2	2	2	1	5	2
425	d	Bacteria	Firmicutes	Bacilli	Bacillales	Staphylococcaceae	Staphylococcus_epidermidis	65	25	50	24	1	1	1	0	1	1
484	d	Bacteria	Firmicutes	Bacilli	Bacillales	Staphylococcaceae	Staphylococcus_capitis_subsp._urealyticus	48	18	35	32	1	3	1	0	1	1
513	d	Bacteria	Firmicutes	Bacilli	Bacillales	Staphylococcaceae	Staphylococcus_epidermidis	55	14	48	22	2	0	0	0	0	0
565	d	Bacteria	Firmicutes	Bacilli	Bacillales	Staphylococcaceae	Staphylococcus_capitis_subsp._urealyticus	41	14	34	13	1	1	0	0	2	2
623	d	Bacteria	Firmicutes	Bacilli	Bacillales	Staphylococcaceae	Staphylococcus_capitis_subsp._urealyticus	48	13	34	22	1	0	0	2	0	1
679	d	Bacteria	Firmicutes	Bacilli	Bacillales	Staphylococcaceae	Staphylococcus_capitis_subsp._urealyticus	48	8	34	20	1	1	0	0	1	1
742	d	Bacteria	Firmicutes	Bacilli	Bacillales	Staphylococcaceae	Staphylococcus_epidermidis	26	13	27	12	0	0	0	0	2	0
1299	d	Bacteria	Firmicutes	Bacilli	Bacillales	Staphylococcaceae	Staphylococcus_epidermidis	24	4	18	10	0	1	0	1	1	1
1594	d	Bacteria	Firmicutes	Clostridia	Clostridiales	Ruminococcaceae	Ethanoligenens_harbinense	1	0	92	0	0	0	0	0	0	0
1842	d	Bacteria	Firmicutes	Bacilli	Bacillales	Staphylococcaceae	Staphylococcus_equorum_subsp._equorum	0	0	39	1	0	0	0	0	0	0
1844	d	Bacteria	Firmicutes	Bacilli	Bacillales	Staphylococcaceae	Staphylococcus_equorum_subsp._equorum	0	0	86	0	1	0	0	0	0	0
2070	d	Bacteria	Firmicutes	Bacilli	Bacillales	Staphylococcaceae	Staphylococcus_equorum_subsp._linens	0	0	26	0	0	0	0	0	0	0
2103	d	Bacteria	Firmicutes	Bacilli	Bacillales	Staphylococcaceae	Staphylococcus_equorum_subsp._equorum	0	0	45	0	0	0	0	0	0	0
2177	d	Bacteria	Firmicutes	Bacilli	Bacillales	Staphylococcaceae	Staphylococcus_equorum_subsp._linens	0	0	35	0	0	0	0	0	0	0
1508	d	Bacteria	Hydrogenedentes	Candidatus_Hydrogenedens				16	0	85	5	0	0	17	1	11	2
2036	d	Archaea	Korarchaeota	Candidatus_Korarchaeum				1	0	0	2	0	0	0	19	0	21
161	d	Archaea	Korarchaeota	Candidatus_Korarchaeum				5	1	0	0	1	1	0	13	0	185
156	d	Archaea	Korarchaeota	Candidatus_Korarchaeum				3	0	2	0	0	0	0	5	0	169
2018	d	Archaea	Korarchaeota	Candidatus_Korarchaeum				11	0	0	1	0	1	0	40	2	18
140	d	Archaea	Korarchaeota	Candidatus_Korarchaeum				4	0	0	0	0	0	1	7	0	214
89	d	Archaea	Korarchaeota	Candidatus_Korarchaeum				16	1	0	1	1	1	1	25	1	525
1456	d	Archaea	Korarchaeota	Candidatus_Korarchaeum				4	0	3	0	0	1	0	40	0	20
284	d	Archaea	Korarchaeota	Candidatus_Korarchaeum				1	0	0	0	0	0	0	6	0	138
179	d	Archaea	Korarchaeota	Candidatus_Korarchaeum				7	1	0	0	0	0	0	4	1	161
290	d	Archaea	Korarchaeota	Candidatus_Korarchaeum				0	0	1	0	0	0	0	7	0	112
1033	d	Archaea	Korarchaeota	Candidatus_Korarchaeum				6	0	1	0	0	0	0	27	0	4
1731	d	Archaea	Korarchaeota	Candidatus_Korarchaeum				3	0	1	0	0	0	0	18	0	9
162	d	Archaea	Korarchaeota	Candidatus_Korarchaeum				3	0	0	0	0	0	0	8	0	186
165	d	Archaea	Korarchaeota	Candidatus_Korarchaeum				6	1	5	0	1	0	2	342	1	28
216	d	Archaea	Korarchaeota	Candidatus_Korarchaeum				4	0	8	0	0	0	4	130	0	14
869	d	Archaea	Korarchaeota	Candidatus_Korarchaeum				6	0	3	0	0	0	0	35	0	13
316	d	Archaea	Korarchaeota	Candidatus_Korarchaeum				4	0	4	0	0	0	2	110	0	11
1245	d	Archaea	Korarchaeota	Candidatus_Korarchaeum				4	0	3	0	0	0	0	29	2	14
214	d	Archaea	Korarchaeota	Candidatus_Korarchaeum				3	0	6	0	0	0	3	130	0	13
1005	d	Archaea	Korarchaeota	Candidatus_Korarchaeum				8	0	0	0	0	0	0	33	1	18
371	d	Archaea	Korarchaeota	Candidatus_Korarchaeum				4	0	8	0	0	0	2	93	1	11
470	d	Archaea	Korarchaeota	Candidatus_Korarchaeum				0	0	2	0	0	0	2	85	0	9
233	d	Archaea	Korarchaeota	Candidatus_Korarchaeum				4	0	0	0	1	0	0	112	0	23
720	d	Archaea	Korarchaeota	Candidatus_Korarchaeum				1	0	0	0	0	1	0	69	0	8
2028	d	Archaea	Korarchaeota	Candidatus_Korarchaeum				0	0	2	0	0	0	0	36	0	2
319	d	Archaea	Korarchaeota	Candidatus_Korarchaeum				0	2	10	1	1	0	1	110	0	15
1161	d	Bacteria	Latescibacteria	Latescibacteria_genera_incertae_sedis				17	0	18	1	0	0	6	8	1	0
1786	d	Bacteria	Latescibacteria	Latescibacteria_genera_incertae_sedis				1	1	0	0	1	0	0	29	0	90
1883	d	Bacteria	Latescibacteria	Latescibacteria_genera_incertae_sedis				1	0	0	0	0	0	0	15	0	49
1636	d	Bacteria	Latescibacteria	Latescibacteria_genera_incertae_sedis				0	0	0	1	0	0	0	16	1	119
517	d	Bacteria	Latescibacteria	Latescibacteria_genera_incertae_sedis				0	0	1	0	0	1	0	2	1	165
1907	d	Bacteria	Latescibacteria	Latescibacteria_genera_incertae_sedis				1	0	1	0	0	0	0	0	0	38
1313	d	Bacteria	Latescibacteria	Latescibacteria_genera_incertae_sedis				0	0	0	0	0	0	0	0	1	31
1054	d	Bacteria	Latescibacteria	Latescibacteria_genera_incertae_sedis				0	0	0	0	0	0	0	1	0	63
850	d	Bacteria	Latescibacteria	Latescibacteria_genera_incertae_sedis				0	1	0	0	0	0	1	0	0	59
963	d	Bacteria	Latescibacteria	Latescibacteria_genera_incertae_sedis				0	1	0	0	0	0	0	0	0	73
968	d	Bacteria	Latescibacteria	Latescibacteria_genera_incertae_sedis				0	0	0	0	0	0	0	0	0	48
1085	d	Bacteria	Latescibacteria	Latescibacteria_genera_incertae_sedis				0	0	0	1	0	0	0	1	0	50
1781	d	Bacteria	Latescibacteria	Latescibacteria_genera_incertae_sedis				0	1	0	0	0	0	0	0	0	36
607	d	Bacteria	Latescibacteria	Latescibacteria_genera_incertae_sedis				0	0	0	1	0	0	0	0	1	83
618	d	Bacteria	Latescibacteria	Latescibacteria_genera_incertae_sedis				0	0	0	1	1	0	0	0	0	73
946	d	Bacteria	Latescibacteria	Latescibacteria_genera_incertae_sedis				0	0	0	0	0	0	0	0	0	63
1581	d	Bacteria	Latescibacteria	Latescibacteria_genera_incertae_sedis				0	0	0	0	0	1	0	0	0	38
902	d	Bacteria	Latescibacteria	Latescibacteria_genera_incertae_sedis				1	0	0	0	0	0	0	0	0	71
1032	d	Bacteria	Latescibacteria	Latescibacteria_genera_incertae_sedis				0	0	0	0	1	0	0	0	0	60
1179	d	Bacteria	Latescibacteria	Latescibacteria_genera_incertae_sedis				0	1	0	0	0	0	0	0	0	34
574	d	Bacteria	Latescibacteria	Latescibacteria_genera_incertae_sedis				0	0	1	0	0	1	0	0	1	186
1174	d	Bacteria	Lentisphaerae	Oligosphaeria	Oligosphaerales	Oligosphaeraceae	Oligosphaera_ethanolica	0	0	49	1	0	0	0	0	1	0
1135	d	Bacteria	Lentisphaerae	Oligosphaeria	Oligosphaerales	Oligosphaeraceae	Oligosphaera_ethanolica	1	4	77	2	0	1	0	1	0	0
1580	d	Bacteria	Lentisphaerae	Oligosphaeria	Oligosphaerales	Oligosphaeraceae	Oligosphaera_ethanolica	0	2	34	2	0	0	0	0	0	2
1713	d	Bacteria	Lentisphaerae	Oligosphaeria	Oligosphaerales	Oligosphaeraceae	Oligosphaera_ethanolica	11	1	3	1	0	0	0	53	0	1
1710	d	Bacteria	Lentisphaerae	Oligosphaeria	Oligosphaerales	Oligosphaeraceae	Oligosphaera_ethanolica	0	3	42	0	0	0	0	0	0	1
1973	d	Bacteria	Lentisphaerae	Oligosphaeria	Oligosphaerales	Oligosphaeraceae	Oligosphaera_ethanolica	4	1	1	1	0	0	0	39	0	0
1090	d	Bacteria	Lentisphaerae	Oligosphaeria	Oligosphaerales	Oligosphaeraceae	Oligosphaera_ethanolica	0	1	68	2	0	1	0	1	0	0
1502	d	Bacteria	Lentisphaerae	Oligosphaeria	Oligosphaerales	Oligosphaeraceae	Oligosphaera_ethanolica	0	3	45	0	0	0	1	0	0	0
1906	d	Bacteria	Lentisphaerae	Oligosphaeria	Oligosphaerales	Oligosphaeraceae	Oligosphaera_ethanolica	0	3	39	1	0	0	0	0	1	0
1121	d	Bacteria	Lentisphaerae	Oligosphaeria	Oligosphaerales	Oligosphaeraceae	Oligosphaera_ethanolica	5	0	6	0	0	0	0	62	0	0
1440	d	Archaea	Nanohaloarchaeota	Candidatus_Nanosalina				38	0	75	1	0	0	0	0	0	6
1709	d	Archaea	Nanohaloarchaeota	Candidatus_Nanosalina				15	0	40	0	0	0	0	0	0	4
1734	d	Bacteria	Omnitrophica	Omnitrophica_genera_incertae_sedis				31	0	0	0	0	0	0	0	0	0
1205	d	Bacteria	Omnitrophica	Omnitrophica_genera_incertae_sedis				71	0	0	0	1	0	0	0	0	1
1207	d	Bacteria	Omnitrophica	Omnitrophica_genera_incertae_sedis				65	0	0	0	0	0	0	0	0	0
1047	d	Bacteria	Omnitrophica	Omnitrophica_genera_incertae_sedis				140	0	0	0	0	0	0	0	0	0
2008	d	Bacteria	Omnitrophica	Omnitrophica_genera_incertae_sedis				99	0	11	1	0	0	0	0	0	0
1660	d	Bacteria	Omnitrophica	Omnitrophica_genera_incertae_sedis				30	0	0	0	0	0	0	0	0	0
2094	d	Bacteria	Omnitrophica	Omnitrophica_genera_incertae_sedis				77	0	0	0	0	0	0	0	0	0
1948	d	Bacteria	Omnitrophica	Omnitrophica_genera_incertae_sedis				164	0	13	0	0	0	0	0	0	2
2077	d	Archaea	Pacearchaeota	Pacearchaeota_Incertae_Sedis_AR13				51	0	0	0	0	0	0	0	0	0
1390	d	Archaea	Pacearchaeota	Pacearchaeota_Incertae_Sedis_AR13				97	0	0	0	0	0	0	0	0	0
2110	d	Archaea	Pacearchaeota	Pacearchaeota_Incertae_Sedis_AR13				39	0	0	0	0	0	0	0	1	1
1237	d	Archaea	Pacearchaeota	Pacearchaeota_Incertae_Sedis_AR13				126	0	1	0	0	0	0	1	0	0
707	d	Archaea	Pacearchaeota	Pacearchaeota_Incertae_Sedis_AR13				32	0	15	0	0	0	0	0	0	0
561	d	Archaea	Pacearchaeota	Pacearchaeota_Incertae_Sedis_AR13				61	0	25	0	0	0	1	0	0	0
1402	d	Archaea	Pacearchaeota	Pacearchaeota_Incertae_Sedis_AR13				25	0	10	0	0	0	0	0	0	0
572	d	Archaea	Pacearchaeota	Pacearchaeota_Incertae_Sedis_AR13				41	0	19	2	0	0	0	0	0	0
1427	d	Archaea	Pacearchaeota	Pacearchaeota_Incertae_Sedis_AR13				24	0	10	0	0	0	0	0	0	0
844	d	Archaea	Pacearchaeota	Pacearchaeota_Incertae_Sedis_AR13				2	0	44	0	0	0	1	0	0	0
1314	d	Archaea	Pacearchaeota	Pacearchaeota_Incertae_Sedis_AR13				86	0	0	0	1	0	0	0	0	2
1339	d	Archaea	Pacearchaeota	Pacearchaeota_Incertae_Sedis_AR13				18	0	11	1	0	0	0	0	0	0
1893	d	Archaea	Pacearchaeota	Pacearchaeota_Incertae_Sedis_AR13				0	0	20	0	0	0	0	0	0	0
1584	d	Archaea	Pacearchaeota	Pacearchaeota_Incertae_Sedis_AR13				2	0	33	1	0	0	0	0	0	1
837	d	Archaea	Pacearchaeota	Pacearchaeota_Incertae_Sedis_AR13				6	0	88	0	0	0	0	1	1	0
1296	d	Archaea	Pacearchaeota	Pacearchaeota_Incertae_Sedis_AR13				31	0	15	1	0	0	0	0	0	0
1487	d	Archaea	Pacearchaeota	Pacearchaeota_Incertae_Sedis_AR13				64	0	1	0	0	0	0	0	0	1
1675	d	Archaea	Pacearchaeota	Pacearchaeota_Incertae_Sedis_AR13				24	0	40	0	0	0	0	0	0	0
1747	d	Archaea	Pacearchaeota	Pacearchaeota_Incertae_Sedis_AR13				34	0	0	0	0	0	0	0	0	0
1288	d	Archaea	Pacearchaeota	Pacearchaeota_Incertae_Sedis_AR13				54	0	65	0	0	0	0	0	0	2
1394	d	Archaea	Pacearchaeota	Pacearchaeota_Incertae_Sedis_AR13				7	0	114	1	0	0	0	0	0	0
1604	d	Archaea	Pacearchaeota	Pacearchaeota_Incertae_Sedis_AR13				36	0	0	0	0	0	0	0	0	1
1821	d	Archaea	Pacearchaeota	Pacearchaeota_Incertae_Sedis_AR13				24	0	1	0	0	0	0	0	0	0
1301	d	Archaea	Pacearchaeota	Pacearchaeota_Incertae_Sedis_AR13				46	0	11	1	0	1	0	0	0	0
1253	d	Archaea	Pacearchaeota	Pacearchaeota_Incertae_Sedis_AR13				91	0	0	0	0	0	0	0	1	0
1124	d	Archaea	Pacearchaeota	Pacearchaeota_Incertae_Sedis_AR13				3	0	39	0	0	0	0	0	1	0
1792	d	Archaea	Pacearchaeota	Pacearchaeota_Incertae_Sedis_AR13				3	0	41	0	1	0	0	0	0	0
2062	d	Archaea	Pacearchaeota	Pacearchaeota_Incertae_Sedis_AR13				4	0	31	0	0	0	0	0	0	9
2155	d	Archaea	Pacearchaeota	Pacearchaeota_Incertae_Sedis_AR13				0	1	41	0	0	0	0	0	0	0
259	d	Archaea	Pacearchaeota	Pacearchaeota_Incertae_Sedis_AR13				91	0	49	1	0	0	0	0	0	0
349	d	Archaea	Pacearchaeota	Pacearchaeota_Incertae_Sedis_AR13				90	0	41	0	0	0	0	0	0	0
1628	d	Archaea	Pacearchaeota	Pacearchaeota_Incertae_Sedis_AR13				0	0	99	0	0	0	0	0	1	1
217	d	Archaea	Pacearchaeota	Pacearchaeota_Incertae_Sedis_AR13				130	0	66	0	0	0	0	0	1	0
204	d	Archaea	Pacearchaeota	Pacearchaeota_Incertae_Sedis_AR13				157	0	86	0	0	0	0	0	1	0
2161	d	Archaea	Pacearchaeota	Pacearchaeota_Incertae_Sedis_AR13				2	0	34	0	0	0	0	0	0	0
1014	d	Archaea	Pacearchaeota	Pacearchaeota_Incertae_Sedis_AR13				34	0	20	0	1	0	0	0	1	0
356	d	Archaea	Pacearchaeota	Pacearchaeota_Incertae_Sedis_AR13				70	0	43	0	0	0	0	0	1	0
690	d	Archaea	Pacearchaeota	Pacearchaeota_Incertae_Sedis_AR13				56	0	17	0	0	0	0	0	0	0
422	d	Archaea	Pacearchaeota	Pacearchaeota_Incertae_Sedis_AR13				75	0	36	0	0	0	0	0	0	0
1544	d	Archaea	Pacearchaeota	Pacearchaeota_Incertae_Sedis_AR13				0	0	0	0	0	0	0	0	0	31
1751	d	Archaea	Pacearchaeota	Pacearchaeota_Incertae_Sedis_AR13				17	0	69	0	0	2	0	0	1	19
1272	d	Archaea	Pacearchaeota	Pacearchaeota_Incertae_Sedis_AR13				0	0	0	0	0	0	0	0	0	39
719	d	Archaea	Pacearchaeota	Pacearchaeota_Incertae_Sedis_AR13				0	0	0	0	1	0	0	0	0	68
1223	d	Archaea	Pacearchaeota	Pacearchaeota_Incertae_Sedis_AR13				0	0	0	0	0	0	0	0	0	37
2115	d	Archaea	Pacearchaeota	Pacearchaeota_Incertae_Sedis_AR13				0	0	0	0	0	0	0	0	0	17
939	d	Archaea	Pacearchaeota	Pacearchaeota_Incertae_Sedis_AR13				0	0	0	0	0	0	0	0	0	34
1609	d	Archaea	Pacearchaeota	Pacearchaeota_Incertae_Sedis_AR13				0	0	0	0	0	0	0	0	0	24
474	d	Archaea	Pacearchaeota	Pacearchaeota_Incertae_Sedis_AR13				67	0	40	0	0	1	0	0	1	0
1424	d	Archaea	Pacearchaeota	Pacearchaeota_Incertae_Sedis_AR13				0	0	1	0	0	0	0	0	0	31
2071	d	Archaea	Pacearchaeota	Pacearchaeota_Incertae_Sedis_AR13				0	0	41	0	0	0	1	0	0	0
1961	d	Archaea	Pacearchaeota	Pacearchaeota_Incertae_Sedis_AR13				1	0	76	0	0	1	3	0	0	0
1988	d	Archaea	Pacearchaeota	Pacearchaeota_Incertae_Sedis_AR13				0	0	0	1	1	0	0	1	0	200
2063	d	Archaea	Pacearchaeota	Pacearchaeota_Incertae_Sedis_AR13				0	1	55	0	0	0	0	0	0	0
1406	d	Archaea	Pacearchaeota	Pacearchaeota_Incertae_Sedis_AR13				30	0	16	0	0	0	0	0	0	3
978	d	Archaea	Pacearchaeota	Pacearchaeota_Incertae_Sedis_AR13				113	0	0	0	0	0	0	0	0	0
1084	d	Archaea	Pacearchaeota	Pacearchaeota_Incertae_Sedis_AR13				80	0	0	0	0	0	0	0	0	0
1255	d	Archaea	Pacearchaeota	Pacearchaeota_Incertae_Sedis_AR13				56	0	39	0	0	0	0	1	0	6
1336	d	Archaea	Pacearchaeota	Pacearchaeota_Incertae_Sedis_AR13				1	2	0	1	2	0	1	72	1	1
1535	d	Archaea	Pacearchaeota	Pacearchaeota_Incertae_Sedis_AR13				22	0	19	0	0	0	0	0	0	1
1687	d	Archaea	Pacearchaeota	Pacearchaeota_Incertae_Sedis_AR13				0	1	0	1	0	3	0	1	0	173
1699	d	Archaea	Pacearchaeota	Pacearchaeota_Incertae_Sedis_AR13				47	0	0	0	0	0	0	0	0	0
1932	d	Archaea	Pacearchaeota	Pacearchaeota_Incertae_Sedis_AR13				66	0	0	0	0	0	0	0	0	1
2043	d	Archaea	Pacearchaeota	Pacearchaeota_Incertae_Sedis_AR13				0	0	0	0	1	0	1	30	0	3
2051	d	Archaea	Pacearchaeota	Pacearchaeota_Incertae_Sedis_AR13				0	2	101	1	0	1	0	0	1	3
2065	d	Archaea	Pacearchaeota	Pacearchaeota_Incertae_Sedis_AR13				0	0	1	0	0	0	0	15	0	0
2179	d	Archaea	Pacearchaeota	Pacearchaeota_Incertae_Sedis_AR13				12	0	7	0	0	0	0	0	0	2
2140	d	Bacteria	Parcubacteria	Parcubacteria_genera_incertae_sedis				0	0	26	0	0	0	0	0	0	0
970	d	Bacteria	Parcubacteria	Parcubacteria_genera_incertae_sedis				1	2	125	0	0	0	3	1	2	0
1252	d	Bacteria	Parcubacteria	Parcubacteria_genera_incertae_sedis				0	0	79	0	0	0	0	0	1	0
1482	d	Bacteria	Parcubacteria	Parcubacteria_genera_incertae_sedis				0	0	30	0	1	0	0	0	2	0
1670	d	Bacteria	Parcubacteria	Parcubacteria_genera_incertae_sedis				2	0	72	0	0	0	0	0	0	0
1795	d	Bacteria	Parcubacteria	Parcubacteria_genera_incertae_sedis				0	0	46	0	0	0	0	0	0	0
1193	d	Bacteria	Parcubacteria	Parcubacteria_genera_incertae_sedis				0	0	62	1	1	1	1	0	2	0
1324	d	Bacteria	Parcubacteria	Parcubacteria_genera_incertae_sedis				1	0	126	1	0	0	0	0	1	0
1754	d	Bacteria	Parcubacteria	Parcubacteria_genera_incertae_sedis				2	1	56	0	0	0	1	0	2	0
1978	d	Bacteria	Parcubacteria	Parcubacteria_genera_incertae_sedis				0	0	30	1	0	0	0	0	0	0
2087	d	Bacteria	Parcubacteria	Parcubacteria_genera_incertae_sedis				0	0	28	0	0	0	1	0	1	0
47	d	Bacteria	Parcubacteria	Parcubacteria_genera_incertae_sedis				1	7	1	69	1	0	0	1	502	2
1074	d	Bacteria	Parcubacteria	Parcubacteria_genera_incertae_sedis				105	0	16	0	0	1	0	0	0	0
64	d	Bacteria	Parcubacteria	Parcubacteria_genera_incertae_sedis				0	7	2	47	0	1	0	0	386	0
1537	d	Bacteria	Parcubacteria	Parcubacteria_genera_incertae_sedis				36	0	2	0	0	0	0	0	0	1
1667	d	Bacteria	Parcubacteria	Parcubacteria_genera_incertae_sedis				0	0	74	0	0	0	0	1	0	0
1676	d	Bacteria	Parcubacteria	Parcubacteria_genera_incertae_sedis				0	0	37	0	0	0	1	1	0	0
38	d	Bacteria	Parcubacteria	Parcubacteria_genera_incertae_sedis				0	10	1	94	3	2	0	1	983	5
357	d	Bacteria	Parcubacteria	Parcubacteria_genera_incertae_sedis				117	0	40	0	2	0	0	0	0	0
456	d	Bacteria	Parcubacteria	Parcubacteria_genera_incertae_sedis				61	0	28	0	0	0	0	0	0	0
1467	d	Bacteria	Parcubacteria	Parcubacteria_genera_incertae_sedis				27	0	4	0	0	0	0	0	0	0
125	d	Bacteria	Parcubacteria	Parcubacteria_genera_incertae_sedis				1	4	0	37	2	0	1	0	256	0
1633	d	Bacteria	Parcubacteria	Parcubacteria_genera_incertae_sedis				54	0	8	0	0	0	0	0	0	0
44	d	Bacteria	Parcubacteria	Parcubacteria_genera_incertae_sedis				1	8	2	69	0	0	0	0	513	1
369	d	Bacteria	Parcubacteria	Parcubacteria_genera_incertae_sedis				79	0	50	1	0	0	0	0	1	1
1169	d	Bacteria	Parcubacteria	Parcubacteria_genera_incertae_sedis				32	0	20	0	0	0	0	0	0	0
55	d	Bacteria	Parcubacteria	Parcubacteria_genera_incertae_sedis				1	13	1	65	1	2	1	1	406	2
196	d	Bacteria	Parcubacteria	Parcubacteria_genera_incertae_sedis				0	2	0	22	0	0	1	0	203	0
521	d	Bacteria	Parcubacteria	Parcubacteria_genera_incertae_sedis				74	0	26	0	0	0	1	0	0	0
1050	d	Bacteria	Parcubacteria	Parcubacteria_genera_incertae_sedis				44	0	5	0	0	0	0	0	1	0
114	d	Bacteria	Parcubacteria	Parcubacteria_genera_incertae_sedis				0	6	0	49	1	0	0	2	320	1
447	d	Bacteria	Parcubacteria	Parcubacteria_genera_incertae_sedis				84	0	44	0	1	0	1	0	0	1
582	d	Bacteria	Parcubacteria	Parcubacteria_genera_incertae_sedis				87	0	27	0	0	0	0	1	0	0
1009	d	Bacteria	Parcubacteria	Parcubacteria_genera_incertae_sedis				41	0	16	0	0	0	0	0	0	0
1028	d	Bacteria	Parcubacteria	Parcubacteria_genera_incertae_sedis				59	0	2	0	0	0	0	0	0	1
958	d	Bacteria	Parcubacteria	Parcubacteria_genera_incertae_sedis				73	0	4	0	0	0	0	0	0	1
98	d	Bacteria	Parcubacteria	Parcubacteria_genera_incertae_sedis				0	2	0	37	0	3	0	1	308	0
962	d	Bacteria	Parcubacteria	Parcubacteria_genera_incertae_sedis				45	1	21	0	0	0	0	0	0	0
1524	d	Bacteria	Parcubacteria	Parcubacteria_genera_incertae_sedis				31	0	1	0	0	0	0	0	0	0
1466	d	Bacteria	Parcubacteria	Parcubacteria_genera_incertae_sedis				0	0	190	9	0	0	1	0	10	0
66	d	Bacteria	Parcubacteria	Parcubacteria_genera_incertae_sedis				12	2	180	0	1	1	1	229	2	1
45	d	Bacteria	Parcubacteria	Parcubacteria_genera_incertae_sedis				46	1	404	1	3	0	1	451	2	1
111	d	Bacteria	Parcubacteria	Parcubacteria_genera_incertae_sedis				17	1	103	1	1	0	0	127	0	1
85	d	Bacteria	Parcubacteria	Parcubacteria_genera_incertae_sedis				24	1	169	0	0	0	0	163	2	1
49	d	Bacteria	Parcubacteria	Parcubacteria_genera_incertae_sedis				27	2	256	0	1	0	0	180	1	1
62	d	Bacteria	Parcubacteria	Parcubacteria_genera_incertae_sedis				19	1	194	1	1	0	0	214	1	0
102	d	Bacteria	Parcubacteria	Parcubacteria_genera_incertae_sedis				14	0	148	0	2	0	0	174	0	1
160	d	Bacteria	Parcubacteria	Parcubacteria_genera_incertae_sedis				10	0	81	1	2	0	0	108	1	0
137	d	Bacteria	Parcubacteria	Parcubacteria_genera_incertae_sedis				18	0	157	0	0	0	0	122	0	0
757	d	Bacteria	Parcubacteria	Parcubacteria_genera_incertae_sedis				13	1	72	2	0	0	1	0	0	0
25	d	Bacteria	Parcubacteria	Parcubacteria_genera_incertae_sedis				604	0	345	1	1	0	1	17	1	1
18	d	Bacteria	Parcubacteria	Parcubacteria_genera_incertae_sedis				1336	3	657	9	3	4	1	33	3	5
19	d	Bacteria	Parcubacteria	Parcubacteria_genera_incertae_sedis				812	2	464	3	0	0	2	11	1	2
33	d	Bacteria	Parcubacteria	Parcubacteria_genera_incertae_sedis				543	0	249	2	1	0	1	12	0	1
26	d	Bacteria	Parcubacteria	Parcubacteria_genera_incertae_sedis				554	3	328	2	2	0	1	23	0	1
81	d	Bacteria	Parcubacteria	Parcubacteria_genera_incertae_sedis				234	0	137	0	0	1	0	4	1	0
772	d	Bacteria	Parcubacteria	Parcubacteria_genera_incertae_sedis				3	0	75	0	0	0	0	0	0	0
373	d	Bacteria	Parcubacteria	Parcubacteria_genera_incertae_sedis				18	1	154	0	0	0	0	1	0	0
728	d	Bacteria	Parcubacteria	Parcubacteria_genera_incertae_sedis				4	0	51	0	0	0	1	0	0	0
31	d	Bacteria	Parcubacteria	Parcubacteria_genera_incertae_sedis				483	4	279	3	0	1	0	13	0	2
48	d	Bacteria	Parcubacteria	Parcubacteria_genera_incertae_sedis				327	0	183	1	1	0	0	9	0	0
549	d	Bacteria	Parcubacteria	Parcubacteria_genera_incertae_sedis				6	1	100	0	1	0	0	0	0	0
1021	d	Bacteria	Parcubacteria	Parcubacteria_genera_incertae_sedis				4	1	63	0	0	0	0	0	0	0
1351	d	Bacteria	Parcubacteria	Parcubacteria_genera_incertae_sedis				4	0	30	0	0	0	0	0	0	0
784	d	Bacteria	Parcubacteria	Parcubacteria_genera_incertae_sedis				4	0	58	0	0	0	0	0	0	0
32	d	Bacteria	Parcubacteria	Parcubacteria_genera_incertae_sedis				466	0	302	0	2	1	0	12	1	2
868	d	Bacteria	Parcubacteria	Parcubacteria_genera_incertae_sedis				5	0	55	0	0	0	0	0	1	0
1963	d	Bacteria	Parcubacteria	Parcubacteria_genera_incertae_sedis				0	1	0	0	0	0	0	0	0	55
1073	d	Bacteria	Parcubacteria	Parcubacteria_genera_incertae_sedis				0	0	1	0	0	0	0	0	0	108
1650	d	Bacteria	Parcubacteria	Parcubacteria_genera_incertae_sedis				0	0	1	0	2	0	1	0	0	103
1942	d	Bacteria	Parcubacteria	Parcubacteria_genera_incertae_sedis				1	0	0	0	0	0	1	0	0	62
1040	d	Bacteria	Planctomycetes	Planctomycetia	Planctomycetales	Planctomycetaceae	Blastopirellula_marina	48	0	6	2	0	0	0	1	1	0
677	d	Bacteria	Planctomycetes	Planctomycetia	Planctomycetales	Planctomycetaceae	Blastopirellula_marina	87	1	19	1	1	0	0	3	1	0
853	d	Bacteria	Planctomycetes	Planctomycetia	Planctomycetales	Planctomycetaceae	Blastopirellula_marina	33	0	12	2	0	0	0	2	0	0
1714	d	Bacteria	Planctomycetes	Planctomycetia	Planctomycetales	Planctomycetaceae	Blastopirellula_marina	27	1	11	1	0	0	0	0	1	0
1829	d	Bacteria	Planctomycetes	Planctomycetia	Planctomycetales	Planctomycetaceae	Blastopirellula_marina	28	0	4	0	0	0	0	0	0	0
2055	d	Bacteria	Planctomycetes	Planctomycetia	Planctomycetales	Planctomycetaceae	Blastopirellula_marina	14	1	4	3	1	0	0	0	1	0
1571	d	Bacteria	Planctomycetes	Phycisphaerae	Phycisphaerales	Phycisphaeraceae	Phycisphaera_mikurensis	0	0	0	1	0	0	1	42	1	0
891	d	Bacteria	Planctomycetes	Planctomycetia	Planctomycetales	Planctomycetaceae	Blastopirellula_marina	56	0	12	0	0	0	0	3	0	1
2130	d	Bacteria	Planctomycetes	Phycisphaerae	Phycisphaerales	Phycisphaeraceae	Phycisphaera_mikurensis	0	0	0	0	0	0	0	54	1	0
1132	d	Bacteria	Planctomycetes	Planctomycetia	Planctomycetales	Planctomycetaceae	Blastopirellula_marina	43	0	15	0	0	1	0	6	0	0
1695	d	Bacteria	Planctomycetes	Phycisphaerae	Tepidisphaerales	Tepidisphaeraceae	Tepidisphaera_mucosa	1	1	0	0	53	93	13	0	0	0
2061	d	Bacteria	Planctomycetes	Phycisphaerae	Phycisphaerales	Phycisphaeraceae	Phycisphaera_mikurensis	10	0	6	0	0	1	1	30	3	0
1493	d	Bacteria	Planctomycetes	Phycisphaerae	Phycisphaerales	Phycisphaeraceae	Phycisphaera_mikurensis	12	0	1	1	1	0	18	238	1	0
1525	d	Bacteria	Planctomycetes	Phycisphaerae	Phycisphaerales	Phycisphaeraceae	Phycisphaera_mikurensis	0	0	0	0	1	0	0	72	0	1
985	d	Bacteria	Planctomycetes	Phycisphaerae	Phycisphaerales	Phycisphaeraceae	Phycisphaera_mikurensis	24	0	15	1	0	0	3	88	7	0
1495	d	Bacteria	Planctomycetes	Planctomycetia	Candidatus_Brocadiales	Candidatus_Brocadiaceae		68	0	5	3	0	0	0	23	0	0
1266	d	Bacteria	Planctomycetes	Phycisphaerae	Phycisphaerales	Phycisphaeraceae	Phycisphaera_mikurensis	0	0	71	0	0	1	0	1	2	0
1979	d	Bacteria	Planctomycetes	Planctomycetia	Candidatus_Brocadiales	Candidatus_Brocadiaceae		38	1	2	0	0	0	0	8	0	2
511	d	Bacteria	Planctomycetes	Phycisphaerae	Phycisphaerales	Phycisphaeraceae	Phycisphaera_mikurensis	0	1	80	0	0	0	1	1	3	0
548	d	Bacteria	Planctomycetes	Phycisphaerae	Phycisphaerales	Phycisphaeraceae	Phycisphaera_mikurensis	0	0	106	0	1	0	0	0	1	0
692	d	Bacteria	Planctomycetes	Phycisphaerae	Phycisphaerales	Phycisphaeraceae	Phycisphaera_mikurensis	0	0	59	1	0	0	0	2	1	0
984	d	Bacteria	Planctomycetes	Phycisphaerae	Phycisphaerales	Phycisphaeraceae	Phycisphaera_mikurensis	0	1	67	0	0	0	0	0	2	0
504	d	Bacteria	Planctomycetes	Phycisphaerae	Phycisphaerales	Phycisphaeraceae	Phycisphaera_mikurensis	0	0	99	0	0	0	0	1	0	0
940	d	Bacteria	Planctomycetes	Phycisphaerae	Phycisphaerales	Phycisphaeraceae	Phycisphaera_mikurensis	0	1	47	0	0	0	0	1	0	0
401	d	Bacteria	Planctomycetes	Phycisphaerae	Phycisphaerales	Phycisphaeraceae	Phycisphaera_mikurensis	0	0	168	0	0	0	0	3	4	1
2135	d	Bacteria	Planctomycetes	Phycisphaerae	Phycisphaerales	Phycisphaeraceae	Phycisphaera_mikurensis	0	25	4	22	1	1	0	0	0	0
1793	d	Bacteria	Planctomycetes	Phycisphaerae	Phycisphaerales	Phycisphaeraceae	Phycisphaera_mikurensis	0	0	0	0	1	1	0	240	0	1
2131	d	Bacteria	Planctomycetes	Phycisphaerae	Phycisphaerales	Phycisphaeraceae	Phycisphaera_mikurensis	0	30	8	15	1	1	2	0	0	0
1882	d	Bacteria	Planctomycetes	Phycisphaerae	Phycisphaerales	Phycisphaeraceae	Phycisphaera_mikurensis	0	55	9	43	2	1	2	1	1	0
1489	d	Bacteria	Planctomycetes	Phycisphaerae	Phycisphaerales	Phycisphaeraceae	Phycisphaera_mikurensis	0	0	0	0	121	13	11	0	1	0
2056	d	Bacteria	Planctomycetes	Phycisphaerae	Phycisphaerales	Phycisphaeraceae	Phycisphaera_mikurensis	1	0	0	0	38	6	4	0	1	0
2128	d	Bacteria	Planctomycetes	Phycisphaerae	Phycisphaerales	Phycisphaeraceae	Phycisphaera_mikurensis	0	69	0	54	4	8	0	0	1	0
1539	d	Bacteria	Planctomycetes	Phycisphaerae	Phycisphaerales	Phycisphaeraceae	Phycisphaera_mikurensis	0	0	1	1	59	10	7	0	3	0
2014	d	Bacteria	Planctomycetes	Phycisphaerae	Phycisphaerales	Phycisphaeraceae	Phycisphaera_mikurensis	0	29	0	88	15	48	3	0	1	0
477	d	Bacteria	Planctomycetes	Planctomycetia	Planctomycetales	Planctomycetaceae	Blastopirellula_cremea	0	2	117	0	0	0	0	0	1	0
729	d	Bacteria	Planctomycetes	Planctomycetia	Planctomycetales	Planctomycetaceae	Blastopirellula_cremea	4	0	85	1	0	0	0	1	3	0
1277	d	Bacteria	Planctomycetes	Planctomycetia	Planctomycetales	Planctomycetaceae	Blastopirellula_cremea	0	0	35	0	0	0	0	0	0	0
1701	d	Bacteria	Planctomycetes	Planctomycetia	Planctomycetales	Planctomycetaceae	Blastopirellula_cremea	0	0	28	0	0	0	1	0	0	0
589	d	Bacteria	Planctomycetes	Planctomycetia	Planctomycetales	Planctomycetaceae	Blastopirellula_cremea	1	0	64	1	0	0	2	0	1	0
610	d	Bacteria	Planctomycetes	Planctomycetia	Planctomycetales	Planctomycetaceae	Blastopirellula_cremea	0	2	78	0	0	0	2	0	2	0
723	d	Bacteria	Planctomycetes	Planctomycetia	Planctomycetales	Planctomycetaceae	Blastopirellula_cremea	0	0	65	2	1	0	0	1	1	0
879	d	Bacteria	Planctomycetes	Planctomycetia	Planctomycetales	Planctomycetaceae	Blastopirellula_cremea	0	1	56	1	0	0	0	0	0	0
1017	d	Bacteria	Planctomycetes	Planctomycetia	Planctomycetales	Planctomycetaceae	Blastopirellula_cremea	0	0	72	0	0	0	0	0	1	0
313	d	Bacteria	Planctomycetes	Planctomycetia	Planctomycetales	Planctomycetaceae	Blastopirellula_cremea	4	1	213	0	1	0	1	2	2	1
632	d	Bacteria	Planctomycetes	Planctomycetia	Planctomycetales	Planctomycetaceae	Blastopirellula_cremea	4	0	69	1	0	0	0	0	2	0
666	d	Bacteria	Planctomycetes	Planctomycetia	Planctomycetales	Planctomycetaceae	Blastopirellula_cremea	2	0	83	2	0	0	0	0	2	1
399	d	Bacteria	Planctomycetes	Planctomycetia	Planctomycetales	Planctomycetaceae	Blastopirellula_cremea	0	1	164	2	0	0	0	0	2	1
471	d	Bacteria	Planctomycetes	Planctomycetia	Planctomycetales	Planctomycetaceae	Blastopirellula_cremea	2	0	125	0	1	0	0	0	4	0
621	d	Bacteria	Planctomycetes	Planctomycetia	Planctomycetales	Planctomycetaceae	Blastopirellula_cremea	1	0	101	0	0	0	0	0	0	0
894	d	Bacteria	Planctomycetes	Planctomycetia	Planctomycetales	Planctomycetaceae	Blastopirellula_cremea	0	0	48	1	0	0	0	0	0	0
986	d	Bacteria	Planctomycetes	Planctomycetia	Planctomycetales	Planctomycetaceae	Blastopirellula_cremea	1	1	64	0	0	0	0	2	1	0
1374	d	Bacteria	Planctomycetes	Planctomycetia	Planctomycetales	Planctomycetaceae	Blastopirellula_cremea	0	0	35	0	0	0	0	0	0	0
1859	d	Bacteria	Planctomycetes	Planctomycetia	Planctomycetales	Planctomycetaceae	Blastopirellula_cremea	10	0	48	0	0	0	0	10	3	0
2096	d	Bacteria	Planctomycetes	Planctomycetia	Planctomycetales	Planctomycetaceae	Blastopirellula_cremea	1	0	20	0	0	0	0	4	1	0
2180	d	Bacteria	Planctomycetes	Planctomycetia	Planctomycetales	Planctomycetaceae	Thermogutta_terrifontis	13	0	79	0	1	0	2	11	8	1
1444	d	Bacteria	Planctomycetes	Planctomycetia	Planctomycetales	Planctomycetaceae	Blastopirellula_cremea	5	1	47	0	0	0	2	16	0	0
2033	d	Bacteria	Planctomycetes	Planctomycetia	Planctomycetales	Planctomycetaceae	Blastopirellula_cremea	2	0	15	0	0	0	2	2	0	1
1928	d	Bacteria	Planctomycetes	Planctomycetia	Planctomycetales	Planctomycetaceae	Blastopirellula_cremea	6	0	31	0	0	0	0	2	1	0
1971	d	Bacteria	Planctomycetes	Planctomycetia	Planctomycetales	Planctomycetaceae	Blastopirellula_cremea	5	0	28	0	0	0	0	6	1	0
1931	d	Bacteria	Proteobacteria	Deltaproteobacteria	Bdellovibrionales	Bdellovibrionaceae	Vampirovibrio_chlorellavorus	26	0	48	0	0	0	0	0	5	0
1517	d	Bacteria	Proteobacteria	Deltaproteobacteria	Bdellovibrionales	Bdellovibrionaceae	Vampirovibrio_chlorellavorus	19	0	44	0	0	0	0	0	0	0
905	d	Bacteria	Proteobacteria	Deltaproteobacteria	Desulfovibrionales	Desulfohalobiaceae	Desulfohalobium_retbaense	1	0	0	0	0	0	59	51	0	1
930	d	Bacteria	Proteobacteria	Deltaproteobacteria	Desulfuromonadales	Desulfuromonadaceae	Desulfuromusa_ferrireducens	49	1	94	0	2	0	0	0	2	1
405	d	Bacteria	Proteobacteria	Deltaproteobacteria	Desulfovibrionales	Desulfovibrionaceae	Desulfovibrio_vietnamensis	142	0	11	0	0	0	0	2	1	0
914	d	Bacteria	Proteobacteria	Deltaproteobacteria	Desulfovibrionales	Desulfovibrionaceae	Desulfovibrio_vietnamensis	92	1	2	1	1	0	0	0	1	1
1966	d	Bacteria	Proteobacteria	Deltaproteobacteria	Desulfovibrionales	Desulfovibrionaceae	Desulfovibrio_vietnamensis	26	0	0	0	0	0	0	0	0	0
892	d	Bacteria	Proteobacteria	Deltaproteobacteria	Desulfovibrionales	Desulfovibrionaceae	Desulfovibrio_vietnamensis	35	0	4	1	0	0	0	0	0	0
1599	d	Bacteria	Proteobacteria	Alphaproteobacteria	Sphingomonadales	Sphingomonadaceae	Sphingopyxis_terrae	21	0	29	0	0	0	0	0	0	0
873	d	Bacteria	Proteobacteria	Deltaproteobacteria	Desulfovibrionales	Desulfovibrionaceae	Desulfovibrio_vietnamensis	61	0	6	0	0	1	0	0	0	0
640	d	Bacteria	Proteobacteria	Deltaproteobacteria	Desulfovibrionales	Desulfovibrionaceae	Desulfovibrio_vietnamensis	54	0	3	0	0	0	0	1	0	0
699	d	Bacteria	Proteobacteria	Deltaproteobacteria	Desulfovibrionales	Desulfovibrionaceae	Desulfovibrio_vietnamensis	53	0	6	0	0	0	1	0	0	0
761	d	Bacteria	Proteobacteria	Alphaproteobacteria	Sphingomonadales	Sphingomonadaceae	Sphingopyxis_terrae	32	0	50	0	0	0	0	1	2	0
1521	d	Bacteria	Proteobacteria	Alphaproteobacteria	Sphingomonadales	Sphingomonadaceae	Sphingopyxis_terrae	33	0	45	0	0	0	0	0	2	1
613	d	Bacteria	Proteobacteria	Deltaproteobacteria	Desulfovibrionales	Desulfovibrionaceae	Desulfovibrio_vietnamensis	71	0	3	0	0	0	0	0	1	0
1172	d	Bacteria	Proteobacteria	Deltaproteobacteria	Desulfovibrionales	Desulfohalobiaceae	Desulfohalobium_retbaense	0	0	0	0	0	0	41	33	0	0
1273	d	Bacteria	Proteobacteria	Deltaproteobacteria	Desulfurellales	Desulfurellaceae	Hippea_jasoniae	11	0	26	0	0	0	0	7	1	0
1257	d	Bacteria	Proteobacteria	Deltaproteobacteria	Desulfurellales	Desulfurellaceae	Hippea_jasoniae	9	0	41	4	0	0	1	6	1	0
1864	d	Bacteria	Proteobacteria	Deltaproteobacteria	Desulfurellales	Desulfurellaceae	Hippea_jasoniae	4	0	24	0	0	0	0	4	0	0
2060	d	Bacteria	Proteobacteria	Epsilonproteobacteria	Campylobacterales	Helicobacteraceae	Wolinella_succinogenes	50	1	26	1	0	0	62	0	0	2
1558	d	Bacteria	Proteobacteria	Deltaproteobacteria	Bradymonadales	Bradymonadaceae	Bradymonas_sediminis	1	0	1	1	75	16	2	0	1	2
56	d	Bacteria	Proteobacteria	Alphaproteobacteria	Rhodospirillales	Rhodospirillaceae	Fodinicurvata_halophila	1	74	0	112	0	5	1	0	382	0
69	d	Bacteria	Proteobacteria	Alphaproteobacteria	Rhodospirillales	Acetobacteraceae	Paracraurococcus_ruber	2	62	0	106	1	2	1	0	272	2
115	d	Bacteria	Proteobacteria	Alphaproteobacteria	Sphingomonadales	Sphingomonadaceae	Zymomonas_mobilis_subsp._mobilis	0	50	1	69	1	0	1	1	187	0
126	d	Bacteria	Proteobacteria	Alphaproteobacteria	Rhodospirillales	Acetobacteraceae	Paracraurococcus_ruber	0	38	0	50	1	0	0	0	166	0
178	d	Bacteria	Proteobacteria	Alphaproteobacteria	Rhodospirillales	Rhodospirillaceae	Dongia_rigui	0	24	0	33	0	0	0	2	154	0
46	d	Bacteria	Proteobacteria	Alphaproteobacteria	Rhodospirillales	Acetobacteraceae	Paracraurococcus_ruber	0	113	2	197	6	1	1	0	744	1
79	d	Bacteria	Proteobacteria	Alphaproteobacteria	Rhodospirillales	Acetobacteraceae	Paracraurococcus_ruber	1	49	1	70	1	1	1	1	258	0
77	d	Bacteria	Proteobacteria	Alphaproteobacteria	Rhodospirillales	Rhodospirillaceae	Dongia_rigui	1	46	0	83	1	1	1	0	262	0
87	d	Bacteria	Proteobacteria	Alphaproteobacteria	Rhodospirillales	Rhodospirillaceae	Dongia_rigui	0	57	0	73	2	0	0	1	251	0
2116	d	Bacteria	Proteobacteria	Deltaproteobacteria	Desulfobacterales	Desulfobacteraceae	Desulfatiglans_anilini	48	0	0	1	0	0	0	0	0	28
2001	d	Bacteria	Proteobacteria	Deltaproteobacteria	Desulfobacterales	Desulfobacteraceae	Desulfatiglans_anilini	80	1	0	0	0	0	0	0	0	44
1745	d	Bacteria	Proteobacteria	Deltaproteobacteria	Bradymonadales	Bradymonadaceae	Bradymonas_sediminis	0	0	0	1	3	6	47	0	14	0
1034	d	Bacteria	Proteobacteria	Alphaproteobacteria	Sphingomonadales	Sphingomonadaceae	Sandarakinorhabdus_limnophila	0	13	0	30	1	12	3	1	0	0
293	d	Bacteria	Proteobacteria	Deltaproteobacteria	Desulfovibrionales	Desulfohalobiaceae	Desulfohalobium_utahense	2	4	212	8	0	1	0	3	50	0
494	d	Bacteria	Proteobacteria	Alphaproteobacteria	Rhodospirillales	Rhodospirillaceae	Limimonas_halophila	0	53	1	46	2	0	0	1	4	1
746	d	Bacteria	Proteobacteria	Deltaproteobacteria	Desulfovibrionales	Desulfohalobiaceae	Desulfohalobium_utahense	1	0	77	3	0	0	0	0	10	1
1115	d	Bacteria	Proteobacteria	Deltaproteobacteria	Desulfovibrionales	Desulfohalobiaceae	Desulfohalobium_utahense	88	2	0	0	0	0	0	0	0	1
1158	d	Bacteria	Proteobacteria	Gammaproteobacteria	Chromatiales	Ectothiorhodospiraceae	Thiorhodospira_sibirica	0	3	0	3	0	1	3	0	47	0
1177	d	Bacteria	Proteobacteria	Deltaproteobacteria	Desulfovibrionales	Desulfohalobiaceae	Desulfohalobium_utahense	82	3	0	0	0	0	0	0	1	0
298	d	Bacteria	Proteobacteria	Alphaproteobacteria	Rhodospirillales	Rhodospirillaceae	Limimonas_halophila	0	82	0	54	1	2	1	0	1	0
442	d	Bacteria	Proteobacteria	Alphaproteobacteria	Rhodospirillales	Rhodospirillaceae	Limimonas_halophila	0	60	0	54	1	2	0	0	1	0
505	d	Bacteria	Proteobacteria	Alphaproteobacteria	Rhodospirillales	Rhodospirillaceae	Limimonas_halophila	0	86	1	56	0	1	3	0	3	0
620	d	Bacteria	Proteobacteria	Deltaproteobacteria	Desulfovibrionales	Desulfohalobiaceae	Desulfohalobium_utahense	0	0	66	4	0	0	0	1	11	0
657	d	Bacteria	Proteobacteria	Deltaproteobacteria	Desulfovibrionales	Desulfohalobiaceae	Desulfohalobium_utahense	1	1	85	3	0	0	0	0	14	1
918	d	Bacteria	Proteobacteria	Alphaproteobacteria	Sphingomonadales	Sphingomonadaceae	Sandarakinorhabdus_limnophila	1	26	0	66	5	48	9	0	4	0
955	d	Bacteria	Proteobacteria	Alphaproteobacteria	Sphingomonadales	Sphingomonadaceae	Sandarakinorhabdus_limnophila	0	13	0	15	2	22	7	0	0	0
1070	d	Bacteria	Proteobacteria	Alphaproteobacteria	Sphingomonadales	Sphingomonadaceae	Sandarakinorhabdus_limnophila	0	7	0	33	2	18	5	0	3	0
1156	d	Bacteria	Proteobacteria	Deltaproteobacteria	Desulfovibrionales	Desulfohalobiaceae	Desulfohalobium_utahense	56	7	0	0	0	0	0	0	0	2
1192	d	Bacteria	Proteobacteria	Deltaproteobacteria	Desulfovibrionales	Desulfohalobiaceae	Desulfohalobium_utahense	42	0	0	0	0	0	0	0	0	0
1488	d	Bacteria	Proteobacteria	Deltaproteobacteria	Desulfovibrionales	Desulfohalobiaceae	Desulfohalobium_utahense	1	0	31	1	0	0	0	0	17	0
1499	d	Bacteria	Proteobacteria	Deltaproteobacteria	Bdellovibrionales	Bacteriovoracaceae	Halobacteriovorax_litoralis	0	0	0	1	10	58	0	0	0	2
1659	d	Bacteria	Proteobacteria	Deltaproteobacteria	Bdellovibrionales	Bacteriovoracaceae	Halobacteriovorax_litoralis	0	0	0	0	3	31	0	0	0	1
1686	d	Bacteria	Proteobacteria	Deltaproteobacteria	Desulfovibrionales	Desulfohalobiaceae	Desulfohalobium_utahense	58	3	0	1	0	0	0	1	0	0
1720	d	Bacteria	Proteobacteria	Deltaproteobacteria	Bdellovibrionales	Bacteriovoracaceae	Halobacteriovorax_litoralis	0	0	0	0	5	43	0	0	1	0
1780	d	Bacteria	Proteobacteria	Alphaproteobacteria	Rhizobiales	Rhodobiaceae	Roseospirillum_parvum	1	7	0	4	3	0	2	1	300	0
1876	d	Bacteria	Proteobacteria	Deltaproteobacteria	Bdellovibrionales	Bacteriovoracaceae	Halobacteriovorax_litoralis	0	0	0	0	5	14	0	0	0	0
1899	d	Bacteria	Proteobacteria	Deltaproteobacteria	Desulfobacterales	Desulfobacteraceae	Desulfonema_ishimotonii	0	0	73	5	1	2	66	17	30	0
2082	d	Bacteria	Proteobacteria	Deltaproteobacteria	Desulfovibrionales	Desulfohalobiaceae	Desulfohalobium_utahense	35	0	0	0	1	0	0	0	0	0
183	d	Bacteria	Proteobacteria	Alphaproteobacteria	Rhodospirillales	Rhodospirillaceae	Limimonas_halophila	2	147	5	150	5	5	2	1	5	3
232	d	Bacteria	Proteobacteria	Alphaproteobacteria	Rhodospirillales	Rhodospirillaceae	Limimonas_halophila	0	112	4	82	0	6	2	0	4	0
248	d	Bacteria	Proteobacteria	Alphaproteobacteria	Rhodospirillales	Rhodospirillaceae	Limimonas_halophila	0	78	0	79	1	2	4	3	4	2
291	d	Bacteria	Proteobacteria	Alphaproteobacteria	Rhizobiales	Rhodobiaceae	Rhodobium_orientis	0	1	0	0	146	28	0	0	0	0
343	d	Bacteria	Proteobacteria	Deltaproteobacteria	Desulfovibrionales	Desulfohalobiaceae	Desulfohalobium_utahense	2	1	112	1	0	2	1	0	22	2
430	d	Bacteria	Proteobacteria	Deltaproteobacteria	Desulfobacterales	Desulfobacteraceae	Desulfatiglans_anilini	27	1	2	2	0	0	0	63	0	39
452	d	Bacteria	Proteobacteria	Gammaproteobacteria	Chromatiales	Ectothiorhodospiraceae	Thiorhodospira_sibirica	1	2	1	12	1	2	13	1	114	0
490	d	Bacteria	Proteobacteria	Alphaproteobacteria	Rhodospirillales	Rhodospirillaceae	Limimonas_halophila	0	40	1	38	0	1	1	1	3	0
496	d	Bacteria	Proteobacteria	Deltaproteobacteria	Desulfovibrionales	Desulfohalobiaceae	Desulfohalobium_utahense	6	0	79	2	0	0	0	2	23	1
509	d	Bacteria	Proteobacteria	Deltaproteobacteria	Desulfobacterales	Desulfobacteraceae	Desulfatiglans_anilini	13	2	3	0	0	1	0	62	0	14
554	d	Bacteria	Proteobacteria	Deltaproteobacteria	Desulfovibrionales	Desulfohalobiaceae	Desulfohalobium_utahense	2	1	84	4	1	0	0	0	27	1
594	d	Bacteria	Proteobacteria	Deltaproteobacteria	Desulfobacterales	Desulfobacteraceae	Desulfatiglans_anilini	7	0	2	0	2	0	0	49	0	21
626	d	Bacteria	Proteobacteria	Gammaproteobacteria	Chromatiales	Ectothiorhodospiraceae	Thiorhodospira_sibirica	0	3	0	7	1	2	3	0	60	0
672	d	Bacteria	Proteobacteria	Alphaproteobacteria	Rhizobiales	Rhodobiaceae	Rhodoligotrophos_jinshengii	0	1	2	1	8	54	2	0	1	0
688	d	Bacteria	Proteobacteria	Deltaproteobacteria	Desulfobacterales	Desulfobacteraceae	Desulfatiglans_anilini	27	0	30	0	0	0	1	0	0	20
754	d	Bacteria	Proteobacteria	Alphaproteobacteria	Rhodospirillales	Rhodospirillaceae	Fodinicurvata_sediminis	0	22	0	37	4	57	6	0	2	0
768	d	Bacteria	Proteobacteria	Alphaproteobacteria	Caulobacterales	Hyphomonadaceae	Maricaulis_washingtonensis	0	13	0	25	0	34	3	0	1	1
780	d	Bacteria	Proteobacteria	Deltaproteobacteria	Desulfovibrionales	Desulfohalobiaceae	Desulfohalobium_utahense	91	0	12	1	0	0	0	2	0	3
801	d	Bacteria	Proteobacteria	Gammaproteobacteria	Chromatiales	Ectothiorhodospiraceae	Thiorhodospira_sibirica	0	5	0	5	2	1	6	0	44	0
886	d	Bacteria	Proteobacteria	Gammaproteobacteria	Chromatiales	Thioalkalispiraceae	Thioprofundum_lithotrophicum	0	0	0	0	0	0	1	0	0	135
987	d	Bacteria	Proteobacteria	Gammaproteobacteria	Chromatiales	Ectothiorhodospiraceae	Thiorhodospira_sibirica	0	1	0	4	0	0	4	0	34	0
989	d	Bacteria	Proteobacteria	Deltaproteobacteria	Desulfovibrionales	Desulfohalobiaceae	Desulfohalobium_utahense	52	1	0	1	1	1	8	17	1	136
1056	d	Bacteria	Proteobacteria	Alphaproteobacteria	Rhodospirillales	Rhodospirillaceae	Limimonas_halophila	0	26	0	27	1	3	0	0	2	0
1150	d	Bacteria	Proteobacteria	Alphaproteobacteria	Sneathiellales	Sneathiellaceae	Oceanibacterium_hippocampi	1	8	0	13	0	18	1	1	2	0
1152	d	Bacteria	Proteobacteria	Deltaproteobacteria	Syntrophobacterales	Syntrophobacteraceae	Syntrophobacter_sulfatireducens	3	1	14	0	0	0	6	41	2	0
1155	d	Bacteria	Proteobacteria	Deltaproteobacteria	Bdellovibrionales	Bacteriovoracaceae	Halobacteriovorax_litoralis	0	0	0	1	9	55	0	0	0	0
1204	d	Bacteria	Proteobacteria	Alphaproteobacteria	Sphingomonadales	Sphingomonadaceae	Sandarakinorhabdus_limnophila	0	9	0	6	3	19	6	0	0	1
1224	d	Bacteria	Proteobacteria	Deltaproteobacteria	Syntrophobacterales	Syntrophobacteraceae	Desulfovirga_adipica	8	0	16	1	0	0	1	9	3	0
1228	d	Bacteria	Proteobacteria	Alphaproteobacteria	Sphingomonadales	Sphingomonadaceae	Sandarakinorhabdus_limnophila	0	3	0	23	1	9	0	0	1	1
1287	d	Bacteria	Proteobacteria	Alphaproteobacteria	Sphingomonadales	Sphingomonadaceae	Sandarakinorhabdus_limnophila	0	5	0	9	2	9	2	0	0	1
1316	d	Bacteria	Proteobacteria	Gammaproteobacteria	Chromatiales	Ectothiorhodospiraceae	Thiorhodospira_sibirica	0	2	0	1	0	1	1	0	35	0
1317	d	Bacteria	Proteobacteria	Gammaproteobacteria	Chromatiales	Ectothiorhodospiraceae	Thiorhodospira_sibirica	1	3	0	4	0	3	2	0	57	0
1343	d	Bacteria	Proteobacteria	Deltaproteobacteria	Desulfobacterales	Desulfobacteraceae	Desulfatiglans_anilini	10	0	19	1	0	0	0	1	0	17
1370	d	Bacteria	Proteobacteria	Alphaproteobacteria	Sphingomonadales	Sphingomonadaceae	Sandarakinorhabdus_limnophila	0	9	0	20	1	8	5	0	1	0
1433	d	Bacteria	Proteobacteria	Deltaproteobacteria	Desulfobacterales	Desulfobulbaceae	Desulfobulbus_rhabdoformis	0	1	0	1	0	0	0	0	0	69
1464	d	Bacteria	Proteobacteria	Deltaproteobacteria	Desulfovibrionales	Desulfohalobiaceae	Desulfohalobium_utahense	41	1	2	0	0	0	0	0	0	0
1470	d	Bacteria	Proteobacteria	Deltaproteobacteria	Desulfobacterales	Desulfobacteraceae	Desulfatiglans_anilini	6	1	1	0	0	0	0	25	0	13
1492	d	Bacteria	Proteobacteria	Gammaproteobacteria	Chromatiales	Chromatiaceae	Thiohalobacter_thiocyanaticus	1	0	60	4	13	16	3	2	60	0
1543	d	Bacteria	Proteobacteria	Deltaproteobacteria	Desulfovibrionales	Desulfohalobiaceae	Desulfohalobium_utahense	38	0	1	2	1	0	1	0	0	2
1572	d	Bacteria	Proteobacteria	Deltaproteobacteria	Desulfobacterales	Desulfobulbaceae	Desulfobulbus_rhabdoformis	0	0	0	0	0	0	0	0	0	43
1586	d	Bacteria	Proteobacteria	Deltaproteobacteria	Desulfovibrionales	Desulfohalobiaceae	Desulfohalobium_utahense	30	0	2	0	1	2	0	1	0	1
1657	d	Bacteria	Proteobacteria	Deltaproteobacteria	Desulfovibrionales	Desulfohalobiaceae	Desulfohalobium_utahense	31	1	6	0	0	0	0	0	0	0
1658	d	Bacteria	Proteobacteria	Deltaproteobacteria	Desulfovibrionales	Desulfohalobiaceae	Desulfohalobium_utahense	23	0	2	0	1	0	0	0	0	1
1707	d	Bacteria	Proteobacteria	Gammaproteobacteria	Chromatiales	Ectothiorhodospiraceae	Thiorhodospira_sibirica	0	1	0	0	0	2	5	0	22	1
1740	d	Bacteria	Proteobacteria	Alphaproteobacteria	Sphingomonadales	Sphingomonadaceae	Sandarakinorhabdus_limnophila	0	4	0	14	1	15	1	0	1	0
1782	d	Bacteria	Proteobacteria	Deltaproteobacteria	Desulfovibrionales	Desulfohalobiaceae	Desulfohalobium_utahense	0	0	28	1	0	0	0	0	7	0
1828	d	Bacteria	Proteobacteria	Deltaproteobacteria	Desulfobacterales	Desulfobacteraceae	Desulfatiglans_anilini	75	0	1	1	3	0	1	21	1	13
1866	d	Bacteria	Proteobacteria	Gammaproteobacteria	Chromatiales	Ectothiorhodospiraceae	Thiorhodospira_sibirica	0	4	0	2	0	0	2	0	36	0
1874	d	Bacteria	Proteobacteria	Alphaproteobacteria	Sneathiellales	Sneathiellaceae	Oceanibacterium_hippocampi	0	7	0	10	0	9	0	0	0	0
1947	d	Bacteria	Proteobacteria	Deltaproteobacteria	Syntrophobacterales	Syntrophobacteraceae	Desulfovirga_adipica	12	0	11	0	0	0	1	0	1	0
1964	d	Bacteria	Proteobacteria	Alphaproteobacteria	Rhodospirillales	Rhodospirillaceae	Thalassospira_tepidiphila	0	2	0	1	72	23	10	1	0	0
2074	d	Bacteria	Proteobacteria	Deltaproteobacteria	Desulfobacterales	Desulfobacteraceae	Desulfonema_ishimotonii	1	1	43	3	1	0	23	8	21	1
2120	d	Bacteria	Proteobacteria	Alphaproteobacteria	Rhodospirillales	Rhodospirillaceae	Thalassospira_profundimaris	0	1	0	0	27	9	3	0	0	0
27	d	Bacteria	Proteobacteria	Alphaproteobacteria	Rhodospirillales	Rhodospirillaceae	Rhodovibrio_sodomensis	2	669	1	431	5	9	7	3	265	6
29	d	Bacteria	Proteobacteria	Alphaproteobacteria	Rhodospirillales	Rhodospirillaceae	Rhodovibrio_sodomensis	2	454	0	317	3	8	5	0	120	3
42	d	Bacteria	Proteobacteria	Alphaproteobacteria	Rhodospirillales	Rhodospirillaceae	Rhodovibrio_sodomensis	2	292	2	215	3	5	2	5	107	2
43	d	Bacteria	Proteobacteria	Alphaproteobacteria	Rhodospirillales	Rhodospirillaceae	Rhodovibrio_sodomensis	2	291	1	192	1	4	1	1	88	3
51	d	Bacteria	Proteobacteria	Alphaproteobacteria	Rhodospirillales	Rhodospirillaceae	Rhodovibrio_sodomensis	2	270	2	184	0	6	3	0	81	1
52	d	Bacteria	Proteobacteria	Alphaproteobacteria	Rhodospirillales	Rhodospirillaceae	Rhodovibrio_sodomensis	1	259	1	183	0	8	2	5	82	2
54	d	Bacteria	Proteobacteria	Deltaproteobacteria	Desulfovibrionales	Desulfohalobiaceae	Desulfohalobium_utahense	11	5	2	5	3	5	3	121	2	1034
60	d	Bacteria	Proteobacteria	Alphaproteobacteria	Rhodospirillales	Rhodospirillaceae	Rhodovibrio_sodomensis	3	236	1	164	1	10	1	1	70	0
73	d	Bacteria	Proteobacteria	Deltaproteobacteria	Desulfovibrionales	Desulfohalobiaceae	Desulfohalobium_utahense	1	2	4	7	2	1	1	47	3	386
78	d	Bacteria	Proteobacteria	Deltaproteobacteria	Desulfovibrionales	Desulfohalobiaceae	Desulfohalobium_utahense	4	1	1	2	0	6	1	48	3	348
93	d	Bacteria	Proteobacteria	Deltaproteobacteria	Desulfovibrionales	Desulfohalobiaceae	Desulfohalobium_utahense	4	1	0	2	2	2	0	30	3	307
96	d	Bacteria	Proteobacteria	Alphaproteobacteria	Parvularculales	Parvularculaceae		0	3	0	2	234	499	13	1	3	1
105	d	Bacteria	Proteobacteria	Alphaproteobacteria	Parvularculales	Parvularculaceae		1	0	0	3	97	237	7	1	2	0
109	d	Bacteria	Proteobacteria	Alphaproteobacteria	Rhodospirillales	Rhodospirillaceae	Rhodovibrio_sodomensis	0	147	0	123	0	2	2	0	44	1
112	d	Bacteria	Proteobacteria	Alphaproteobacteria	Kordiimonadales	Kordiimonadaceae	Kordiimonas_gwangyangensis	0	8	0	5	11	549	53	0	5	1
116	d	Bacteria	Proteobacteria	Alphaproteobacteria	Rhizobiales	Rhodobiaceae	Methyloligella_halotolerans	0	9	2	5	7	474	87	3	5	1
118	d	Bacteria	Proteobacteria	Alphaproteobacteria	Rhizobiales	Rhodobiaceae	Methyloligella_halotolerans	0	4	1	2	2	261	32	1	3	0
119	d	Bacteria	Proteobacteria	Deltaproteobacteria	Desulfovibrionales	Desulfohalobiaceae	Desulfohalobium_utahense	1	0	0	4	0	1	3	32	0	239
120	d	Bacteria	Proteobacteria	Deltaproteobacteria	Desulfovibrionales	Desulfohalobiaceae	Desulfohalobium_utahense	3	1	1	0	0	1	3	31	3	273
122	d	Bacteria	Proteobacteria	Deltaproteobacteria	Desulfovibrionales	Desulfohalobiaceae	Desulfohalobium_utahense	5	3	1	0	0	0	1	46	1	252
123	d	Bacteria	Proteobacteria	Alphaproteobacteria	Parvularculales	Parvularculaceae		0	2	2	3	91	183	2	1	2	0
142	d	Bacteria	Proteobacteria	Alphaproteobacteria	Rhizobiales	Rhodobiaceae	Methyloligella_halotolerans	1	2	1	7	4	187	25	0	2	1
143	d	Bacteria	Proteobacteria	Alphaproteobacteria	Parvularculales	Parvularculaceae		0	1	0	3	82	183	4	0	0	1
144	d	Bacteria	Proteobacteria	Alphaproteobacteria	Rhodospirillales	Rhodospirillaceae	Rhodovibrio_sodomensis	0	121	0	72	1	1	1	0	60	1
145	d	Bacteria	Proteobacteria	Alphaproteobacteria	Kordiimonadales	Kordiimonadaceae	Kordiimonas_gwangyangensis	0	5	1	4	3	217	17	0	2	1
148	d	Bacteria	Proteobacteria	Deltaproteobacteria	Desulfovibrionales	Desulfohalobiaceae	Desulfohalobium_utahense	0	0	0	1	0	1	0	32	1	165
152	d	Bacteria	Proteobacteria	Deltaproteobacteria	Desulfovibrionales	Desulfovibrionaceae	Desulfovibrio_alkalitolerans	39	3	175	3	1	2	47	74	82	2
153	d	Bacteria	Proteobacteria	Alphaproteobacteria	Rhizobiales	Rhodobiaceae	Dichotomicrobium_thermohalophilum	19	13	20	13	57	55	97	240	20	34
155	d	Bacteria	Proteobacteria	Alphaproteobacteria	Rhizobiales	Rhodobiaceae	Methyloligella_halotolerans	0	2	1	4	3	172	26	0	1	0
164	d	Bacteria	Proteobacteria	Alphaproteobacteria	Rhizobiales	Rhodobiaceae	Dichotomicrobium_thermohalophilum	19	3	12	6	21	22	33	106	8	14
166	d	Bacteria	Proteobacteria	Alphaproteobacteria	Rhizobiales	Rhodobiaceae	Methyloligella_halotolerans	0	1	1	3	1	154	31	0	1	1
168	d	Bacteria	Proteobacteria	Alphaproteobacteria	Kordiimonadales	Kordiimonadaceae	Kordiimonas_gwangyangensis	0	3	1	2	5	186	13	4	2	1
169	d	Bacteria	Proteobacteria	Deltaproteobacteria	Desulfovibrionales	Desulfovibrionaceae	Desulfovibrio_alkalitolerans	19	2	116	3	1	0	24	39	57	1
182	d	Bacteria	Proteobacteria	Gammaproteobacteria	Vibrionales	Vibrionaceae	Salinivibrio_sharmensis	0	3	3	3	315	213	29	1	5	36
189	d	Bacteria	Proteobacteria	Gammaproteobacteria	Vibrionales	Vibrionaceae	Salinivibrio_sharmensis	0	2	1	2	156	104	12	1	1	12
194	d	Bacteria	Proteobacteria	Alphaproteobacteria	Parvularculales	Parvularculaceae		1	3	3	3	283	208	5	2	2	2
195	d	Bacteria	Proteobacteria	Alphaproteobacteria	Parvularculales	Parvularculaceae		1	1	0	3	64	156	2	3	1	1
201	d	Bacteria	Proteobacteria	Alphaproteobacteria	Kordiimonadales	Kordiimonadaceae	Kordiimonas_gwangyangensis	1	2	2	1	5	154	26	0	1	1
211	d	Bacteria	Proteobacteria	Deltaproteobacteria	Desulfovibrionales	Desulfohalobiaceae	Desulfohalobium_utahense	1	1	0	2	1	2	0	26	0	139
213	d	Bacteria	Proteobacteria	Alphaproteobacteria	Rhizobiales	Rhodobiaceae	Methyloligella_halotolerans	1	1	0	1	3	162	23	1	4	0
218	d	Bacteria	Proteobacteria	Alphaproteobacteria	Rhizobiales	Rhodobiaceae	Dichotomicrobium_thermohalophilum	4	3	9	8	19	22	28	98	5	16
219	d	Bacteria	Proteobacteria	Alphaproteobacteria	Parvularculales	Parvularculaceae		0	1	1	2	90	88	1	1	3	1
223	d	Bacteria	Proteobacteria	Deltaproteobacteria	Desulfovibrionales	Desulfovibrionaceae	Desulfovibrio_alkalitolerans	14	0	85	1	0	0	15	40	50	2
226	d	Bacteria	Proteobacteria	Alphaproteobacteria	Kordiimonadales	Kordiimonadaceae	Kordiimonas_gwangyangensis	0	1	1	0	5	154	13	2	0	0
231	d	Bacteria	Proteobacteria	Alphaproteobacteria	Parvularculales	Parvularculaceae		0	0	0	3	59	119	2	0	0	1
234	d	Bacteria	Proteobacteria	Alphaproteobacteria	Parvularculales	Parvularculaceae		0	0	0	5	59	133	2	0	1	1
236	d	Bacteria	Proteobacteria	Alphaproteobacteria	Rhizobiales	Rhodobiaceae	Dichotomicrobium_thermohalophilum	6	3	4	4	16	16	22	80	7	12
237	d	Bacteria	Proteobacteria	Alphaproteobacteria	Rhizobiales	Rhodobiaceae	Rhodobium_orientis	0	0	1	2	270	58	6	1	1	1
239	d	Bacteria	Proteobacteria	Deltaproteobacteria	Desulfovibrionales	Desulfovibrionaceae	Desulfovibrio_alkalitolerans	16	1	75	0	2	0	16	31	36	0
240	d	Bacteria	Proteobacteria	Alphaproteobacteria	Kordiimonadales	Kordiimonadaceae	Kordiimonas_gwangyangensis	1	0	0	1	1	129	15	1	0	0
247	d	Bacteria	Proteobacteria	Alphaproteobacteria	Parvularculales	Parvularculaceae		0	0	0	3	121	81	2	0	1	0
251	d	Bacteria	Proteobacteria	Alphaproteobacteria	Rhizobiales	Rhodobiaceae	Rhodobium_orientis	0	0	0	1	116	17	1	0	0	0
263	d	Bacteria	Proteobacteria	Deltaproteobacteria	Desulfovibrionales	Desulfovibrionaceae	Desulfovibrio_alkalitolerans	14	1	77	0	0	0	14	18	39	1
267	d	Bacteria	Proteobacteria	Alphaproteobacteria	Rhizobiales	Rhodobiaceae	Dichotomicrobium_thermohalophilum	13	2	9	1	16	12	26	64	9	5
273	d	Bacteria	Proteobacteria	Gammaproteobacteria	Vibrionales	Vibrionaceae	Salinivibrio_sharmensis	0	1	0	2	127	88	9	2	2	15
282	d	Bacteria	Proteobacteria	Alphaproteobacteria	Rhizobiales	Rhodobiaceae	Methyloligella_halotolerans	0	1	0	1	0	122	14	0	0	0
287	d	Bacteria	Proteobacteria	Alphaproteobacteria	Rhizobiales	Rhodobiaceae	Dichotomicrobium_thermohalophilum	2	9	7	5	23	25	32	76	10	9
288	d	Bacteria	Proteobacteria	Alphaproteobacteria	Parvularculales	Parvularculaceae		1	1	0	2	41	94	2	0	0	0
289	d	Bacteria	Proteobacteria	Deltaproteobacteria	Desulfovibrionales	Desulfovibrionaceae	Desulfovibrio_alkalitolerans	14	1	81	1	1	0	15	38	33	0
292	d	Bacteria	Proteobacteria	Gammaproteobacteria	Vibrionales	Vibrionaceae	Salinivibrio_proteolyticus	3	0	0	2	208	110	20	2	1	25
296	d	Bacteria	Proteobacteria	Gammaproteobacteria	Vibrionales	Vibrionaceae	Salinivibrio_sharmensis	0	2	0	4	94	79	8	0	0	11
297	d	Bacteria	Proteobacteria	Alphaproteobacteria	Rhizobiales	Rhodobiaceae	Methyloligella_halotolerans	0	1	0	2	2	95	14	1	0	1
302	d	Bacteria	Proteobacteria	Deltaproteobacteria	Desulfobacterales	Desulfobacteraceae	Desulfonema_ishimotonii	0	1	3	3	0	2	230	123	0	0
304	d	Bacteria	Proteobacteria	Deltaproteobacteria	Desulfobacterales	Desulfobacteraceae	Desulfonema_ishimotonii	0	2	0	2	2	2	94	76	0	1
310	d	Bacteria	Proteobacteria	Alphaproteobacteria	Parvularculales	Parvularculaceae		0	1	1	0	71	59	2	0	0	1
311	d	Bacteria	Proteobacteria	Alphaproteobacteria	Kordiimonadales	Kordiimonadaceae	Kordiimonas_gwangyangensis	1	1	0	1	6	104	10	0	1	0
322	d	Bacteria	Proteobacteria	Alphaproteobacteria	Parvularculales	Parvularculaceae		0	1	0	3	69	70	1	0	1	0
324	d	Bacteria	Proteobacteria	Deltaproteobacteria	Desulfobacterales	Desulfobacteraceae	Desulfatiglans_anilini	33	3	10	2	2	1	1	157	0	70
328	d	Bacteria	Proteobacteria	Gammaproteobacteria	Vibrionales	Vibrionaceae	Salinivibrio_proteolyticus	0	1	0	2	62	45	3	1	2	13
329	d	Bacteria	Proteobacteria	Alphaproteobacteria	Rhizobiales	Rhodobiaceae	Rhodobium_orientis	0	0	1	0	101	21	3	0	0	0
339	d	Bacteria	Proteobacteria	Deltaproteobacteria	Desulfovibrionales	Desulfovibrionaceae	Desulfovibrio_alkalitolerans	18	0	55	1	0	0	11	24	27	1
353	d	Bacteria	Proteobacteria	Alphaproteobacteria	Rhizobiales	Rhodobiaceae	Methyloligella_halotolerans	1	2	1	0	2	81	14	0	0	0
363	d	Bacteria	Proteobacteria	Gammaproteobacteria	Alteromonadales	Alteromonadaceae	Bowmanella_pacifica	1	3	1	0	60	155	44	1	0	18
364	d	Bacteria	Proteobacteria	Alphaproteobacteria	Parvularculales	Parvularculaceae		1	0	0	0	80	71	1	0	0	1
370	d	Bacteria	Proteobacteria	Deltaproteobacteria	Desulfobacterales	Desulfobacteraceae	Desulfonema_ishimotonii	0	0	1	0	2	1	69	57	0	2
374	d	Bacteria	Proteobacteria	Alphaproteobacteria	Rhizobiales	Rhodobiaceae	Dichotomicrobium_thermohalophilum	10	3	15	2	10	6	14	55	4	9
383	d	Bacteria	Proteobacteria	Alphaproteobacteria	Parvularculales	Parvularculaceae		1	2	0	0	42	56	5	0	0	0
385	d	Bacteria	Proteobacteria	Gammaproteobacteria	Vibrionales	Vibrionaceae	Salinivibrio_sharmensis	0	1	0	0	86	81	9	3	1	9
392	d	Bacteria	Proteobacteria	Alphaproteobacteria	Rhizobiales	Rhodobiaceae	Rhodobium_orientis	0	0	0	1	92	11	2	1	1	0
393	d	Bacteria	Proteobacteria	Alphaproteobacteria	Kordiimonadales	Kordiimonadaceae	Kordiimonas_gwangyangensis	0	3	0	1	1	105	15	0	2	0
395	d	Bacteria	Proteobacteria	Gammaproteobacteria	Vibrionales	Vibrionaceae	Salinivibrio_sharmensis	0	0	1	1	93	88	12	0	0	17
412	d	Bacteria	Proteobacteria	Deltaproteobacteria	Desulfobacterales	Desulfobacteraceae	Desulfonema_ishimotonii	0	1	0	1	2	1	64	53	1	1
421	d	Bacteria	Proteobacteria	Alphaproteobacteria	Rhizobiales	Rhodobiaceae	Dichotomicrobium_thermohalophilum	1	1	3	4	6	13	14	54	4	4
427	d	Bacteria	Proteobacteria	Alphaproteobacteria	Rhizobiales	Rhodobiaceae	Rhodoligotrophos_jinshengii	0	4	1	6	16	130	7	1	16	0
434	d	Bacteria	Proteobacteria	Deltaproteobacteria	Desulfobacterales	Desulfobulbaceae	Desulfobulbus_rhabdoformis	0	3	0	1	0	0	1	1	0	261
436	d	Bacteria	Proteobacteria	Deltaproteobacteria	Desulfovibrionales	Desulfovibrionaceae	Desulfovibrio_alkalitolerans	8	0	42	1	0	1	9	24	22	1
437	d	Bacteria	Proteobacteria	Alphaproteobacteria	Kordiimonadales	Kordiimonadaceae	Kordiimonas_gwangyangensis	0	2	0	0	0	99	6	0	2	0
455	d	Bacteria	Proteobacteria	Alphaproteobacteria	Parvularculales	Parvularculaceae		0	0	0	0	27	82	2	0	0	0
462	d	Bacteria	Proteobacteria	Deltaproteobacteria	Desulfobacterales	Desulfobacteraceae	Desulfatiglans_anilini	55	1	63	1	0	0	0	4	0	49
463	d	Bacteria	Proteobacteria	Deltaproteobacteria	Desulfobacterales	Desulfobacteraceae	Desulfatiglans_anilini	11	0	1	1	1	2	0	44	1	14
481	d	Bacteria	Proteobacteria	Deltaproteobacteria	Desulfobacterales	Desulfobacteraceae	Desulfonema_ishimotonii	0	1	0	1	1	1	56	53	1	0
489	d	Bacteria	Proteobacteria	Gammaproteobacteria	Vibrionales	Vibrionaceae	Salinivibrio_proteolyticus	0	0	0	0	79	57	12	0	2	10
492	d	Bacteria	Proteobacteria	Alphaproteobacteria	Rhizobiales	Rhodobiaceae	Rhodobium_orientis	0	0	2	1	80	24	1	2	0	1
497	d	Bacteria	Proteobacteria	Gammaproteobacteria	Alteromonadales	Alteromonadaceae	Bowmanella_pacifica	0	1	1	1	20	51	14	0	1	4
498	d	Bacteria	Proteobacteria	Gammaproteobacteria	Vibrionales	Vibrionaceae	Salinivibrio_proteolyticus	0	0	0	0	51	27	7	0	2	13
500	d	Bacteria	Proteobacteria	Gammaproteobacteria	Vibrionales	Vibrionaceae	Salinivibrio_sharmensis	1	0	1	1	93	60	7	1	1	8
501	d	Bacteria	Proteobacteria	Gammaproteobacteria	Alteromonadales	Alteromonadaceae	Bowmanella_pacifica	0	1	1	0	25	73	20	0	1	5
502	d	Bacteria	Proteobacteria	Gammaproteobacteria	Alteromonadales	Alteromonadaceae	Bowmanella_pacifica	0	0	0	0	26	65	13	0	0	2
512	d	Bacteria	Proteobacteria	Gammaproteobacteria	Chromatiales	Chromatiaceae		1	1	0	0	1	2	251	0	1	0
515	d	Bacteria	Proteobacteria	Deltaproteobacteria	Desulfobacterales	Desulfobacteraceae	Desulfatiglans_anilini	16	1	2	0	1	0	0	51	0	25
534	d	Bacteria	Proteobacteria	Gammaproteobacteria	Vibrionales	Vibrionaceae	Salinivibrio_proteolyticus	0	1	0	1	54	47	3	0	1	7
551	d	Bacteria	Proteobacteria	Gammaproteobacteria	Gammaproteobacteria_incertae_sedis	Thiohalorhabdus		0	3	0	2	1	1	0	1	0	181
553	d	Bacteria	Proteobacteria	Alphaproteobacteria	Rhodobacterales	Rhodobacteraceae	Loktanella_pyoseonensis	3	4	3	14	2	0	0	0	165	1
563	d	Bacteria	Proteobacteria	Gammaproteobacteria	Chromatiales	Chromatiaceae		0	0	0	1	1	1	75	1	0	0
564	d	Bacteria	Proteobacteria	Alphaproteobacteria	Rhodobacterales	Rhodobacteraceae	Loktanella_pyoseonensis	3	0	3	6	0	0	0	0	80	0
578	d	Bacteria	Proteobacteria	Gammaproteobacteria	Chromatiales	Chromatiaceae		0	0	0	1	0	0	78	0	0	0
583	d	Bacteria	Proteobacteria	Gammaproteobacteria	Chromatiales	Chromatiaceae		0	2	0	0	1	1	105	0	1	0
588	d	Bacteria	Proteobacteria	Gammaproteobacteria	Alteromonadales	Alteromonadaceae	Bowmanella_pacifica	0	1	1	2	25	55	13	0	0	3
596	d	Bacteria	Proteobacteria	Deltaproteobacteria	Desulfobacterales	Desulfobulbaceae	Desulfobulbus_propionicus	0	1	0	0	0	1	0	0	1	100
600	d	Bacteria	Proteobacteria	Deltaproteobacteria	Syntrophobacterales	Syntrophobacteraceae	Syntrophobacter_sulfatireducens	7	1	23	2	1	0	17	91	2	2
604	d	Bacteria	Proteobacteria	Alphaproteobacteria	Rhizobiales	Rhodobiaceae	Rhodobium_orientis	0	0	0	0	53	13	2	0	2	0
617	d	Bacteria	Proteobacteria	Alphaproteobacteria	Rhizobiales	Rhodobiaceae	Dichotomicrobium_thermohalophilum	1	3	6	1	0	9	11	43	5	5
619	d	Bacteria	Proteobacteria	Gammaproteobacteria	Chromatiales	Chromatiaceae	Thiohalobacter_thiocyanaticus	0	2	0	1	0	3	0	2	1	125
625	d	Bacteria	Proteobacteria	Alphaproteobacteria	Rhizobiales	Rhodobiaceae	Rhodobium_orientis	0	0	0	0	71	18	0	0	1	0
628	d	Bacteria	Proteobacteria	Gammaproteobacteria	Vibrionales	Vibrionaceae	Salinivibrio_proteolyticus	0	1	1	2	59	40	5	0	0	9
630	d	Bacteria	Proteobacteria	Gammaproteobacteria	Vibrionales	Vibrionaceae	Salinivibrio_sharmensis	0	0	1	0	65	71	6	0	2	6
634	d	Bacteria	Proteobacteria	Alphaproteobacteria	Parvularculales	Parvularculaceae		0	1	0	0	42	26	3	0	0	1
635	d	Bacteria	Proteobacteria	Deltaproteobacteria	Desulfobacterales	Desulfobacteraceae	Desulfonema_ishimotonii	0	0	0	1	0	0	37	43	0	1
638	d	Bacteria	Proteobacteria	Alphaproteobacteria	Rhodobacterales	Rhodobacteraceae	Loktanella_pyoseonensis	2	5	2	3	0	0	0	0	90	0
646	d	Bacteria	Proteobacteria	Alphaproteobacteria	Parvularculales	Parvularculaceae		0	0	0	1	45	25	2	0	0	1
653	d	Bacteria	Proteobacteria	Deltaproteobacteria	Desulfobacterales	Desulfobacteraceae	Desulfonema_ishimotonii	0	0	0	3	1	0	54	70	0	0
661	d	Bacteria	Proteobacteria	Gammaproteobacteria	Chromatiales	Chromatiaceae		0	0	1	1	0	0	77	0	0	0
662	d	Bacteria	Proteobacteria	Alphaproteobacteria	Rhodobacterales	Rhodobacteraceae	Loktanella_pyoseonensis	2	0	3	4	0	0	0	0	73	1
669	d	Bacteria	Proteobacteria	Deltaproteobacteria	Desulfovibrionales	Desulfovibrionaceae	Desulfovibrio_alkalitolerans	5	0	38	0	1	0	8	10	14	0
671	d	Bacteria	Proteobacteria	Deltaproteobacteria	Desulfovibrionales	Desulfohalobiaceae	Desulfohalobium_utahense	56	1	67	1	1	0	2	0	5	1
683	d	Bacteria	Proteobacteria	Deltaproteobacteria	Desulfobacterales	Desulfobacteraceae	Desulfatiglans_anilini	26	2	54	0	0	0	0	1	0	27
685	d	Bacteria	Proteobacteria	Deltaproteobacteria	Desulfobacterales	Desulfobacteraceae	Desulfonema_ishimotonii	1	0	0	1	1	0	36	37	0	0
693	d	Bacteria	Proteobacteria	Deltaproteobacteria	Desulfobacterales	Desulfobacteraceae	Desulfatitalea_tepidiphila	0	0	0	0	0	0	1	0	0	153
710	d	Bacteria	Proteobacteria	Deltaproteobacteria	Desulfobacterales	Desulfobacteraceae	Desulfonema_ishimotonii	1	1	0	1	1	2	36	89	0	0
725	d	Bacteria	Proteobacteria	Deltaproteobacteria	Syntrophobacterales	Syntrophobacteraceae	Desulfovirga_adipica	51	2	28	0	0	1	1	32	5	4
731	d	Bacteria	Proteobacteria	Alphaproteobacteria	Rhodobacterales	Rhodobacteraceae	Loktanella_pyoseonensis	5	2	2	8	0	0	0	0	61	0
733	d	Bacteria	Proteobacteria	Deltaproteobacteria	Desulfobacterales	Desulfobulbaceae	Desulfobulbus_rhabdoformis	0	1	0	0	0	0	0	0	0	113
736	d	Bacteria	Proteobacteria	Deltaproteobacteria	Desulfobacterales	Desulfobulbaceae	Desulfobulbus_elongatus	0	0	0	0	0	0	0	0	1	84
741	d	Bacteria	Proteobacteria	Gammaproteobacteria	Chromatiales	Chromatiaceae		1	1	0	0	0	0	65	0	0	0
743	d	Bacteria	Proteobacteria	Deltaproteobacteria	Desulfobacterales	Desulfobacteraceae	Desulfatiglans_anilini	28	2	23	0	0	0	0	0	0	14
744	d	Bacteria	Proteobacteria	Alphaproteobacteria	Rhodobacterales	Rhodobacteraceae	Tranquillimonas_alkanivorans	2	1	1	5	0	1	2	0	72	0
749	d	Bacteria	Proteobacteria	Deltaproteobacteria	Desulfovibrionales	Desulfohalobiaceae	Desulfohalobium_utahense	37	2	46	2	0	1	0	0	5	0
755	d	Bacteria	Proteobacteria	Gammaproteobacteria	Vibrionales	Vibrionaceae	Salinivibrio_proteolyticus	0	2	0	0	46	35	4	0	0	6
758	d	Bacteria	Proteobacteria	Gammaproteobacteria	Gammaproteobacteria_incertae_sedis	Thiohalorhabdus		0	1	0	0	2	0	0	0	1	74
765	d	Bacteria	Proteobacteria	Gammaproteobacteria	Vibrionales	Vibrionaceae	Salinivibrio_sharmensis	1	1	0	0	68	43	5	0	0	9
777	d	Bacteria	Proteobacteria	Deltaproteobacteria	Desulfovibrionales	Desulfohalobiaceae	Desulfohalobium_utahense	0	0	1	2	0	1	0	2	0	120
785	d	Bacteria	Proteobacteria	Gammaproteobacteria	Alteromonadales	Alteromonadaceae	Bowmanella_pacifica	0	2	0	0	11	39	9	0	0	6
788	d	Bacteria	Proteobacteria	Gammaproteobacteria	Vibrionales	Vibrionaceae	Salinivibrio_proteolyticus	0	0	0	1	39	31	6	0	0	4
792	d	Bacteria	Proteobacteria	Deltaproteobacteria	Desulfovibrionales	Desulfohalobiaceae	Desulfohalobium_utahense	26	2	45	2	0	0	0	1	5	2
797	d	Bacteria	Proteobacteria	Deltaproteobacteria	Desulfobacterales	Desulfobacteraceae	Desulfatiglans_anilini	16	1	6	0	0	1	0	39	0	16
807	d	Bacteria	Proteobacteria	Gammaproteobacteria	Chromatiales	Thioalkalispiraceae	Thiohalophilus_thiocyanatoxydans	1	0	0	1	3	1	0	2	0	114
817	d	Bacteria	Proteobacteria	Deltaproteobacteria	Desulfobacterales	Desulfobacteraceae	Desulfonema_ishimotonii	0	0	1	1	1	1	49	40	0	0
818	d	Bacteria	Proteobacteria	Deltaproteobacteria	Syntrophobacterales	Syntrophobacteraceae	Syntrophobacter_sulfatireducens	1	0	15	1	1	0	8	34	3	0
823	d	Bacteria	Proteobacteria	Gammaproteobacteria	Alteromonadales	Alteromonadaceae	Bowmanella_pacifica	0	0	1	0	20	53	12	0	2	2
824	d	Bacteria	Proteobacteria	Gammaproteobacteria	Chromatiales	Thioalkalispiraceae	Thiohalophilus_thiocyanatoxydans	0	0	0	0	0	1	0	0	0	65
839	d	Bacteria	Proteobacteria	Alphaproteobacteria	Rhodospirillales	Rhodospirillaceae	Magnetospira_thiophila	1	2	0	1	111	56	7	0	1	0
843	d	Bacteria	Proteobacteria	Alphaproteobacteria	Rhizobiales	Rhodobiaceae	Rhodoligotrophos_jinshengii	0	0	1	0	5	44	3	1	5	0
849	d	Bacteria	Proteobacteria	Gammaproteobacteria	Chromatiales	Chromatiaceae	Thiohalobacter_thiocyanaticus	0	0	0	0	1	0	0	0	0	46
858	d	Bacteria	Proteobacteria	Alphaproteobacteria	Rhizobiales	Rhodobiaceae	Rhodobium_orientis	0	0	0	0	42	11	0	2	0	0
866	d	Bacteria	Proteobacteria	Gammaproteobacteria	Gammaproteobacteria_incertae_sedis	Thiohalorhabdus		0	3	1	0	0	1	0	0	0	72
867	d	Bacteria	Proteobacteria	Deltaproteobacteria	Desulfobacterales	Desulfobacteraceae	Desulfatitalea_tepidiphila	0	0	0	0	0	1	0	0	0	46
878	d	Bacteria	Proteobacteria	Gammaproteobacteria	Alteromonadales	Alteromonadaceae	Bowmanella_pacifica	0	1	0	0	15	37	15	0	1	4
883	d	Bacteria	Proteobacteria	Alphaproteobacteria	Rhizobiales	Rhodobiaceae	Rhodoligotrophos_jinshengii	0	2	2	3	3	46	2	0	2	0
888	d	Bacteria	Proteobacteria	Gammaproteobacteria	Vibrionales	Vibrionaceae	Salinivibrio_sharmensis	0	0	2	0	70	33	6	0	0	14
890	d	Bacteria	Proteobacteria	Gammaproteobacteria	Vibrionales	Vibrionaceae	Salinivibrio_sharmensis	0	0	0	0	18	14	4	0	0	3
895	d	Bacteria	Proteobacteria	Alphaproteobacteria	Rhodobacterales	Rhodobacteraceae	Loktanella_pyoseonensis	2	1	2	5	1	0	0	0	54	0
920	d	Bacteria	Proteobacteria	Deltaproteobacteria	Desulfovibrionales	Desulfohalobiaceae	Desulfohalobium_utahense	0	0	0	0	0	0	0	2	0	49
922	d	Bacteria	Proteobacteria	Deltaproteobacteria	Desulfobacterales	Desulfobacteraceae	Desulfatiglans_anilini	27	1	29	0	1	0	0	0	0	11
925	d	Bacteria	Proteobacteria	Gammaproteobacteria	Oceanospirillales	Oceanospirillaceae	Reinekea_aestuarii	0	1	0	0	19	92	10	1	3	6
937	d	Bacteria	Proteobacteria	Gammaproteobacteria	Chromatiales	Thioalkalispiraceae	Thiohalophilus_thiocyanatoxydans	0	0	0	0	0	0	0	1	0	49
944	d	Bacteria	Proteobacteria	Gammaproteobacteria	Chromatiales	Thioalkalispiraceae	Thiohalophilus_thiocyanatoxydans	0	0	0	0	0	0	0	0	0	52
949	d	Bacteria	Proteobacteria	Deltaproteobacteria	Desulfobacterales	Desulfobulbaceae	Desulfobulbus_rhabdoformis	0	0	0	2	0	1	0	0	0	67
959	d	Bacteria	Proteobacteria	Alphaproteobacteria	Rhodospirillales	Rhodospirillaceae	Magnetospira_thiophila	0	0	0	0	42	19	2	0	0	1
961	d	Bacteria	Proteobacteria	Gammaproteobacteria	Gammaproteobacteria_incertae_sedis	Thiohalorhabdus		0	0	0	0	0	0	0	0	0	92
967	d	Bacteria	Proteobacteria	Deltaproteobacteria	Desulfobacterales	Desulfobacteraceae	Desulfatiglans_anilini	20	0	28	0	0	0	0	1	1	17
976	d	Bacteria	Proteobacteria	Gammaproteobacteria	Chromatiales	Chromatiaceae		0	0	0	1	0	1	54	0	1	0
980	d	Bacteria	Proteobacteria	Deltaproteobacteria	Desulfobacterales	Desulfobacteraceae	Desulfatiglans_anilini	9	1	4	1	0	0	0	28	0	17
981	d	Bacteria	Proteobacteria	Alphaproteobacteria	Rhizobiales	Rhodobiaceae	Rhodoligotrophos_jinshengii	0	0	0	2	5	41	2	1	2	0
991	d	Bacteria	Proteobacteria	Alphaproteobacteria	Rhizobiales	Rhodobiaceae	Rhodoligotrophos_jinshengii	0	1	0	0	2	25	2	1	4	0
994	d	Bacteria	Proteobacteria	Alphaproteobacteria	Caulobacterales	Hyphomonadaceae	Maricaulis_salignorans	0	5	0	13	1	14	2	0	0	0
997	d	Bacteria	Proteobacteria	Gammaproteobacteria	Vibrionales	Vibrionaceae	Salinivibrio_proteolyticus	0	1	0	1	38	27	7	0	0	6
1016	d	Bacteria	Proteobacteria	Alphaproteobacteria	Rhodospirillales	Rhodospirillaceae	Magnetospira_thiophila	0	0	0	0	30	22	5	0	0	0
1018	d	Bacteria	Proteobacteria	Gammaproteobacteria	Chromatiales	Chromatiaceae	Thiohalobacter_thiocyanaticus	0	0	0	0	0	1	0	0	0	48
1020	d	Bacteria	Proteobacteria	Alphaproteobacteria	Sphingomonadales	Erythrobacteraceae	Erythrobacter_litoralis	0	0	1	4	91	45	7	0	3	0
1027	d	Bacteria	Proteobacteria	Deltaproteobacteria	Desulfobacterales	Desulfobulbaceae	Desulfobulbus_rhabdoformis	0	0	0	0	0	0	0	0	0	64
1039	d	Bacteria	Proteobacteria	Deltaproteobacteria	Desulfobacterales	Desulfobacteraceae	Desulfonatronobacter_acidivorans	122	0	12	3	0	0	1	31	1	20
1046	d	Bacteria	Proteobacteria	Gammaproteobacteria	Chromatiales	Thioalkalispiraceae	Thiohalophilus_thiocyanatoxydans	0	0	0	0	0	0	0	0	0	41
1071	d	Bacteria	Proteobacteria	Deltaproteobacteria	Desulfobacterales	Desulfobacteraceae	Desulfonatronobacter_acidivorans	33	2	5	0	1	0	1	27	2	7
1082	d	Bacteria	Proteobacteria	Deltaproteobacteria	Desulfovibrionales	Desulfohalobiaceae	Desulfohalobium_utahense	28	0	30	0	0	0	0	0	3	0
1083	d	Bacteria	Proteobacteria	Gammaproteobacteria	Gammaproteobacteria_incertae_sedis	Thiohalorhabdus		0	0	0	2	0	0	0	0	0	52
1086	d	Bacteria	Proteobacteria	Deltaproteobacteria	Desulfobacterales	Desulfobacteraceae	Desulfatitalea_tepidiphila	0	0	1	1	0	0	0	0	1	60
1091	d	Bacteria	Proteobacteria	Gammaproteobacteria	Chromatiales	Chromatiaceae	Thiohalobacter_thiocyanaticus	0	0	0	0	0	1	1	0	0	36
1097	d	Bacteria	Proteobacteria	Alphaproteobacteria	Rhodospirillales	Rhodospirillaceae	Tistlia_consotensis	1	1	1	0	1	103	4	2	0	0
1098	d	Bacteria	Proteobacteria	Deltaproteobacteria	Desulfobacterales	Desulfobacteraceae	Desulfatitalea_tepidiphila	0	0	0	0	1	1	0	0	0	62
1100	d	Bacteria	Proteobacteria	Deltaproteobacteria	Desulfobacterales	Desulfobacteraceae	Desulfonema_ishimotonii	0	1	0	0	1	0	7	26	0	0
1105	d	Bacteria	Proteobacteria	Gammaproteobacteria	Chromatiales	Thioalkalispiraceae	Thioprofundum_lithotrophicum	0	0	0	1	0	0	0	0	0	62
1113	d	Bacteria	Proteobacteria	Gammaproteobacteria	Chromatiales	Thioalkalispiraceae	Thiohalophilus_thiocyanatoxydans	0	0	0	0	0	1	0	0	0	43
1114	d	Bacteria	Proteobacteria	Deltaproteobacteria	Desulfobacterales	Desulfobacteraceae	Desulfatitalea_tepidiphila	0	1	0	0	0	1	1	0	0	79
1123	d	Bacteria	Proteobacteria	Deltaproteobacteria	Syntrophobacterales	Syntrophobacteraceae	Syntrophobacter_sulfatireducens	7	1	10	2	0	0	7	42	1	0
1129	d	Bacteria	Proteobacteria	Gammaproteobacteria	Chromatiales	Chromatiaceae		1	0	0	0	0	0	43	0	0	1
1131	d	Bacteria	Proteobacteria	Deltaproteobacteria	Desulfobacterales	Desulfobacteraceae	Desulfonema_ishimotonii	0	0	0	0	0	0	6	26	0	1
1140	d	Bacteria	Proteobacteria	Deltaproteobacteria	Desulfobacterales	Desulfobacteraceae	Desulfonatronobacter_acidivorans	0	1	92	1	0	0	0	0	25	0
1146	d	Bacteria	Proteobacteria	Alphaproteobacteria	Rhodospirillales	Rhodospirillaceae	Magnetospira_thiophila	0	0	0	0	51	26	1	0	1	0
1149	d	Bacteria	Proteobacteria	Deltaproteobacteria	Desulfovibrionales	Desulfohalobiaceae	Desulfohalobium_utahense	25	0	21	2	0	0	0	0	1	0
1168	d	Bacteria	Proteobacteria	Deltaproteobacteria	Syntrophobacterales	Syntrophaceae	Desulfomonile_tiedjei	1	0	0	0	2	0	57	84	0	2
1182	d	Bacteria	Proteobacteria	Alphaproteobacteria	Rhodospirillales	Rhodospirillaceae	Magnetospira_thiophila	0	0	0	1	39	16	1	0	0	0
1188	d	Bacteria	Proteobacteria	Deltaproteobacteria	Desulfovibrionales	Desulfovibrionaceae	Desulfovibrio_psychrotolerans	0	1	12	6	49	4	2	0	2	1
1189	d	Bacteria	Proteobacteria	Alphaproteobacteria	Rhizobiales	Rhodobiaceae	Rhodoligotrophos_jinshengii	0	0	3	2	4	40	2	0	1	0
1198	d	Bacteria	Proteobacteria	Deltaproteobacteria	Syntrophobacterales	Syntrophobacteraceae	Syntrophobacter_sulfatireducens	3	2	7	0	0	1	5	22	1	0
1209	d	Bacteria	Proteobacteria	Gammaproteobacteria	Chromatiales	Chromatiaceae		0	0	0	0	0	0	49	0	0	0
1210	d	Bacteria	Proteobacteria	Alphaproteobacteria	Rhodospirillales	Rhodospirillaceae	Tistlia_consotensis	0	0	0	0	0	28	1	1	0	0
1222	d	Bacteria	Proteobacteria	Alphaproteobacteria	Rhodospirillales	Rhodospirillaceae	Magnetospira_thiophila	0	0	0	1	37	14	3	0	0	0
1226	d	Bacteria	Proteobacteria	Gammaproteobacteria	Vibrionales	Vibrionaceae	Salinivibrio_proteolyticus	1	0	0	0	42	17	3	0	0	5
1232	d	Bacteria	Proteobacteria	Gammaproteobacteria	Chromatiales	Chromatiaceae	Thiohalobacter_thiocyanaticus	1	0	43	12	17	17	1	1	77	0
1234	d	Bacteria	Proteobacteria	Gammaproteobacteria	Alteromonadales	Alteromonadaceae	Bowmanella_pacifica	0	0	0	0	7	33	9	0	0	2
1243	d	Bacteria	Proteobacteria	Deltaproteobacteria	Syntrophobacterales	Syntrophaceae	Desulfomonile_tiedjei	0	0	1	0	0	0	18	43	0	0
1249	d	Bacteria	Proteobacteria	Alphaproteobacteria	Rhodospirillales	Rhodospirillaceae	Magnetospira_thiophila	0	0	0	0	36	17	5	0	1	0
1258	d	Bacteria	Proteobacteria	Deltaproteobacteria	Desulfobacterales	Desulfobacteraceae	Desulfonema_ishimotonii	0	0	0	0	2	0	6	39	0	0
1259	d	Bacteria	Proteobacteria	Deltaproteobacteria	Syntrophobacterales	Syntrophobacteraceae	Syntrophobacter_sulfatireducens	0	0	11	1	0	2	5	26	0	2
1264	d	Bacteria	Proteobacteria	Gammaproteobacteria	Chromatiales	Thioalkalispiraceae	Thiohalophilus_thiocyanatoxydans	0	0	0	1	2	0	0	0	0	43
1267	d	Bacteria	Proteobacteria	Alphaproteobacteria	Rhodospirillales	Rhodospirillaceae	Rhodovibrio_sodomensis	5	53	0	37	1	0	1	0	17	2
1276	d	Bacteria	Proteobacteria	Deltaproteobacteria	Desulfovibrionales	Desulfohalobiaceae	Desulfohalobium_utahense	1	0	1	0	0	0	0	1	1	56
1280	d	Bacteria	Proteobacteria	Deltaproteobacteria	Desulfobacterales	Desulfobacteraceae	Desulfatitalea_tepidiphila	1	0	0	1	0	0	0	0	0	43
1283	d	Bacteria	Proteobacteria	Deltaproteobacteria	Desulfobacterales	Desulfobacteraceae	Desulfonatronobacter_acidivorans	0	1	44	0	1	3	0	0	11	0
1289	d	Bacteria	Proteobacteria	Deltaproteobacteria	Desulfovibrionales	Desulfohalobiaceae	Desulfohalobium_utahense	1	1	1	0	0	2	5	11	1	134
1297	d	Bacteria	Proteobacteria	Deltaproteobacteria	Desulfovibrionales	Desulfohalobiaceae	Desulfohalobium_utahense	0	0	1	0	0	0	0	0	0	42
1308	d	Bacteria	Proteobacteria	Deltaproteobacteria	Desulfovibrionales	Desulfohalobiaceae	Desulfohalobium_utahense	140	1	14	1	1	3	0	0	2	1
1330	d	Bacteria	Proteobacteria	Deltaproteobacteria	Desulfobacterales	Desulfobacteraceae	Desulfonatronobacter_acidivorans	0	0	45	0	0	0	1	0	6	0
1340	d	Bacteria	Proteobacteria	Alphaproteobacteria	Rhodospirillales	Rhodospirillaceae	Magnetospira_thiophila	0	1	1	1	28	17	1	0	0	1
1342	d	Bacteria	Proteobacteria	Alphaproteobacteria	Sphingomonadales	Erythrobacteraceae	Erythrobacter_litoralis	0	0	0	0	22	18	3	1	0	0
1345	d	Bacteria	Proteobacteria	Deltaproteobacteria	Desulfovibrionales	Desulfohalobiaceae	Desulfohalobium_utahense	91	0	5	2	0	1	0	1	0	6
1349	d	Bacteria	Proteobacteria	Deltaproteobacteria	Desulfovibrionales	Desulfohalobiaceae	Desulfohalobium_utahense	0	0	0	1	0	1	1	4	0	71
1350	d	Bacteria	Proteobacteria	Deltaproteobacteria	Desulfovibrionales	Desulfohalobiaceae	Desulfohalobium_utahense	0	1	0	0	1	1	0	0	0	29
1352	d	Bacteria	Proteobacteria	Deltaproteobacteria	Syntrophobacterales	Syntrophobacteraceae	Syntrophobacter_sulfatireducens	0	1	4	0	0	0	2	27	0	2
1353	d	Bacteria	Proteobacteria	Alphaproteobacteria	Rhodospirillales	Rhodospirillaceae	Tistlia_consotensis	0	0	1	0	0	54	3	1	0	0
1355	d	Bacteria	Proteobacteria	Gammaproteobacteria	Alteromonadales	Pseudoalteromonadaceae	Pseudoalteromonas_carrageenovora	1	2	1	1	28	36	11	0	1	78
1359	d	Bacteria	Proteobacteria	Gammaproteobacteria	Oceanospirillales	Oceanospirillaceae	Bermanella_marisrubri	1	2	0	4	69	244	48	2	1	8
1360	d	Bacteria	Proteobacteria	Deltaproteobacteria	Desulfobacterales	Desulfobacteraceae	Desulfonema_ishimotonii	0	0	0	1	1	0	6	32	0	0
1366	d	Bacteria	Proteobacteria	Gammaproteobacteria	Vibrionales	Vibrionaceae	Salinivibrio_sharmensis	0	2	0	0	25	19	0	0	1	2
1379	d	Bacteria	Proteobacteria	Alphaproteobacteria	Rhodospirillales	Rhodospirillaceae	Tistlia_consotensis	0	0	0	0	0	30	2	0	0	0
1382	d	Bacteria	Proteobacteria	Deltaproteobacteria	Desulfobacterales	Desulfobulbaceae	Desulfobulbus_rhabdoformis	0	1	0	2	1	1	0	0	0	91
1383	d	Bacteria	Proteobacteria	Deltaproteobacteria	Desulfobacterales	Desulfobacteraceae	Desulfonatronobacter_acidivorans	17	0	8	1	0	1	1	25	2	5
1386	d	Bacteria	Proteobacteria	Deltaproteobacteria	Desulfobacterales	Desulfobacteraceae	Desulfatitalea_tepidiphila	1	1	1	0	0	0	0	0	0	37
1393	d	Bacteria	Proteobacteria	Alphaproteobacteria	Sphingomonadales	Erythrobacteraceae	Erythrobacter_litoralis	0	1	0	0	30	22	1	2	1	0
1399	d	Bacteria	Proteobacteria	Alphaproteobacteria	Sphingomonadales	Erythrobacteraceae	Erythrobacter_litoralis	1	0	0	0	19	16	1	0	1	1
1418	d	Bacteria	Proteobacteria	Gammaproteobacteria	Chromatiales	Thioalkalispiraceae	Thiohalophilus_thiocyanatoxydans	0	0	0	0	0	0	0	1	0	35
1420	d	Bacteria	Proteobacteria	Alphaproteobacteria	Sphingomonadales	Erythrobacteraceae	Erythrobacter_litoralis	0	0	0	2	43	21	3	0	0	1
1442	d	Bacteria	Proteobacteria	Deltaproteobacteria	Desulfovibrionales	Desulfohalobiaceae	Desulfohalobium_utahense	0	0	0	0	0	0	0	0	1	32
1445	d	Bacteria	Proteobacteria	Deltaproteobacteria	Desulfovibrionales	Desulfovibrionaceae	Desulfovibrio_psychrotolerans	0	0	13	2	42	0	0	0	2	0
1461	d	Bacteria	Proteobacteria	Gammaproteobacteria	Gammaproteobacteria_incertae_sedis	Thiohalorhabdus		0	0	1	1	0	1	0	0	0	60
1469	d	Bacteria	Proteobacteria	Alphaproteobacteria	Sphingomonadales	Erythrobacteraceae	Erythrobacter_litoralis	0	0	0	0	31	13	1	1	0	2
1471	d	Bacteria	Proteobacteria	Gammaproteobacteria	Alteromonadales	Alteromonadaceae	Alteromonas_hispanica	1	2	0	1	43	53	21	0	2	7
1479	d	Bacteria	Proteobacteria	Betaproteobacteria	Sulfuricellales	Sulfuricellaceae	Sulfuricella_denitrificans	1	1	0	0	79	16	0	0	1	2
1483	d	Bacteria	Proteobacteria	Alphaproteobacteria	Rhodospirillales	Rhodospirillaceae	Tistlia_consotensis	0	0	0	0	0	28	0	0	0	0
1485	d	Bacteria	Proteobacteria	Alphaproteobacteria	Rhizobiales	Rhodobiaceae	Dichotomicrobium_thermohalophilum	0	2	1	0	98	87	21	0	6	1
1494	d	Bacteria	Proteobacteria	Gammaproteobacteria	Chromatiales	Thioalkalispiraceae	Thioprofundum_lithotrophicum	0	0	0	0	1	0	0	0	0	34
1501	d	Bacteria	Proteobacteria	Gammaproteobacteria	Vibrionales	Vibrionaceae	Salinivibrio_proteolyticus	0	0	0	0	15	9	4	0	0	0
1504	d	Bacteria	Proteobacteria	Gammaproteobacteria	Chromatiales	Ectothiorhodospiraceae	Thioalbus_denitrificans	0	1	28	5	4	11	3	0	30	0
1505	d	Bacteria	Proteobacteria	Alphaproteobacteria	Rhodospirillales	Rhodospirillaceae	Rhodovibrio_sodomensis	3	21	0	22	0	0	1	0	4	0
1506	d	Bacteria	Proteobacteria	Alphaproteobacteria	Rhizobiales	Rhodobiaceae	Rhodoligotrophos_jinshengii	0	0	1	0	2	18	4	0	3	0
1507	d	Bacteria	Proteobacteria	Deltaproteobacteria	Desulfovibrionales	Desulfohalobiaceae	Desulfohalobium_utahense	175	2	1	1	1	3	0	1	4	0
1514	d	Bacteria	Proteobacteria	Gammaproteobacteria	Oceanospirillales	Oceanospirillaceae	Reinekea_aestuarii	0	0	0	0	17	80	13	0	1	2
1518	d	Bacteria	Proteobacteria	Gammaproteobacteria	Chromatiales	Thioalkalispiraceae	Thioprofundum_lithotrophicum	1	0	0	0	0	1	1	1	0	79
1527	d	Bacteria	Proteobacteria	Deltaproteobacteria	Desulfobacterales	Desulfobulbaceae	Desulfobulbus_rhabdoformis	0	0	0	0	1	0	0	0	0	54
1528	d	Bacteria	Proteobacteria	Alphaproteobacteria	Rhodospirillales	Rhodospirillaceae	Tistlia_consotensis	0	0	0	1	0	23	2	0	0	0
1532	d	Bacteria	Proteobacteria	Gammaproteobacteria	Chromatiales	Thioalkalispiraceae	Thioprofundum_lithotrophicum	0	1	0	1	0	1	0	0	0	61
1547	d	Bacteria	Proteobacteria	Alphaproteobacteria	Sphingomonadales	Erythrobacteraceae	Erythrobacter_litoralis	0	0	0	1	38	15	0	1	1	1
1557	d	Bacteria	Proteobacteria	Gammaproteobacteria	Chromatiales	Thioalkalispiraceae	Thioprofundum_lithotrophicum	0	0	0	1	0	1	0	1	0	50
1579	d	Bacteria	Proteobacteria	Gammaproteobacteria	Chromatiales	Chromatiaceae	Thiohalobacter_thiocyanaticus	0	0	0	0	1	1	0	1	0	58
1589	d	Bacteria	Proteobacteria	Alphaproteobacteria	Rhodobacterales	Rhodobacteraceae	Loktanella_pyoseonensis	1	0	1	4	0	0	0	0	33	0
1597	d	Bacteria	Proteobacteria	Deltaproteobacteria	Desulfobacterales	Desulfobacteraceae	Desulfonema_magnum	2	0	75	6	3	1	18	156	5	1
1601	d	Bacteria	Proteobacteria	Gammaproteobacteria	Chromatiales	Chromatiaceae	Thiohalobacter_thiocyanaticus	0	0	0	0	0	1	1	0	0	23
1602	d	Bacteria	Proteobacteria	Alphaproteobacteria	Sphingomonadales	Erythrobacteraceae	Erythrobacter_litoralis	0	0	0	0	37	8	0	0	0	0
1606	d	Bacteria	Proteobacteria	Deltaproteobacteria	Desulfovibrionales	Desulfohalobiaceae	Desulfohalobium_utahense	66	0	2	3	0	0	0	0	0	0
1619	d	Bacteria	Proteobacteria	Gammaproteobacteria	Chromatiales	Chromatiaceae	Thiohalobacter_thiocyanaticus	0	0	6	2	9	7	1	0	18	0
1626	d	Bacteria	Proteobacteria	Deltaproteobacteria	Desulfovibrionales	Desulfohalobiaceae	Desulfohalobium_utahense	94	1	0	0	0	0	0	1	1	0
1627	d	Bacteria	Proteobacteria	Deltaproteobacteria	Desulfobacterales	Desulfobulbaceae	Desulfobulbus_propionicus	0	0	0	0	0	0	0	1	1	29
1635	d	Bacteria	Proteobacteria	Gammaproteobacteria	Oceanospirillales	Oceanospirillaceae	Reinekea_aestuarii	0	0	0	1	9	44	10	1	0	2
1647	d	Bacteria	Proteobacteria	Deltaproteobacteria	Desulfovibrionales	Desulfovibrionaceae	Desulfovibrio_psychrotolerans	1	1	3	3	35	4	0	1	3	0
1648	d	Bacteria	Proteobacteria	Deltaproteobacteria	Desulfobacterales	Desulfobacteraceae	Desulfonema_ishimotonii	1	0	0	0	0	1	150	0	0	0
1651	d	Bacteria	Proteobacteria	Alphaproteobacteria	Rhodospirillales	Rhodospirillaceae	Fodinicurvata_halophila	0	0	0	0	0	17	5	0	0	0
1684	d	Bacteria	Proteobacteria	Deltaproteobacteria	Desulfovibrionales	Desulfohalobiaceae	Desulfohalobium_utahense	15	0	22	0	0	0	0	0	2	0
1692	d	Bacteria	Proteobacteria	Gammaproteobacteria	Gammaproteobacteria_incertae_sedis	Thiohalorhabdus		0	0	0	0	1	0	0	0	0	50
1698	d	Bacteria	Proteobacteria	Deltaproteobacteria	Desulfobacterales	Desulfobacteraceae	Desulfatitalea_tepidiphila	0	0	0	0	0	1	0	0	0	30
1700	d	Bacteria	Proteobacteria	Deltaproteobacteria	Desulfobacterales	Desulfobacteraceae	Desulfatiglans_anilini	8	0	12	0	0	0	0	0	0	10
1718	d	Bacteria	Proteobacteria	Deltaproteobacteria	Desulfovibrionales	Desulfohalobiaceae	Desulfohalobium_utahense	44	0	3	0	0	3	2	0	0	5
1722	d	Bacteria	Proteobacteria	Deltaproteobacteria	Desulfovibrionales	Desulfohalobiaceae	Desulfohalobium_utahense	21	0	25	0	0	0	0	0	2	0
1727	d	Bacteria	Proteobacteria	Gammaproteobacteria	Alteromonadales	Alteromonadaceae	Alteromonas_hispanica	0	0	1	1	23	30	8	0	0	9
1738	d	Bacteria	Proteobacteria	Deltaproteobacteria	Desulfobacterales	Desulfobacteraceae	Desulfonatronobacter_acidivorans	20	0	1	0	0	0	1	25	1	7
1755	d	Bacteria	Proteobacteria	Alphaproteobacteria	Sphingomonadales	Erythrobacteraceae	Erythrobacter_litoralis	0	0	0	0	52	8	1	0	2	0
1757	d	Bacteria	Proteobacteria	Deltaproteobacteria	Desulfovibrionales	Desulfohalobiaceae	Desulfohalobium_utahense	0	0	0	1	0	0	0	0	0	18
1758	d	Bacteria	Proteobacteria	Gammaproteobacteria	Chromatiales	Chromatiaceae	Thiohalobacter_thiocyanaticus	0	0	0	0	0	0	0	1	0	33
1759	d	Bacteria	Proteobacteria	Alphaproteobacteria	Caulobacterales	Hyphomonadaceae	Glycocaulis_albus	0	0	1	1	5	92	19	0	5	0
1760	d	Bacteria	Proteobacteria	Gammaproteobacteria	Oceanospirillales	Oceanospirillaceae	Reinekea_aestuarii	0	0	0	0	12	89	17	0	3	1
1764	d	Bacteria	Proteobacteria	Gammaproteobacteria	Alteromonadales	Alteromonadaceae	Alteromonas_hispanica	0	1	0	0	22	21	11	0	0	4
1772	d	Bacteria	Proteobacteria	Gammaproteobacteria	Oceanospirillales	Oceanospirillaceae	Reinekea_aestuarii	0	0	0	1	7	19	8	0	0	2
1797	d	Bacteria	Proteobacteria	Deltaproteobacteria	Desulfovibrionales	Desulfohalobiaceae	Desulfohalobium_utahense	109	1	14	0	0	0	0	1	1	0
1801	d	Bacteria	Proteobacteria	Alphaproteobacteria	Rhodospirillales	Rhodospirillaceae	Rhodovibrio_sodomensis	3	17	0	16	1	0	0	0	11	0
1804	d	Bacteria	Proteobacteria	Deltaproteobacteria	Desulfobacterales	Desulfobacteraceae	Desulforegula_conservatrix	0	2	27	4	0	0	2	29	2	0
1807	d	Bacteria	Proteobacteria	Deltaproteobacteria	Desulfobacterales	Desulfobacteraceae	Desulfonatronobacter_acidivorans	52	1	0	1	0	0	0	6	1	2
1809	d	Bacteria	Proteobacteria	Deltaproteobacteria	Desulfovibrionales	Desulfohalobiaceae	Desulfohalobium_utahense	18	0	15	1	0	0	0	0	1	1
1814	d	Bacteria	Proteobacteria	Deltaproteobacteria	Desulfovibrionales	Desulfohalobiaceae	Desulfohalobium_utahense	0	0	0	0	1	0	0	0	0	21
1816	d	Bacteria	Proteobacteria	Deltaproteobacteria	Desulfobacterales	Desulfobacteraceae	Desulfonema_ishimotonii	0	0	0	1	0	0	29	1	0	1
1834	d	Bacteria	Proteobacteria	Deltaproteobacteria	Syntrophobacterales	Syntrophobacteraceae	Desulfovirga_adipica	18	0	13	0	0	0	0	8	2	0
1849	d	Bacteria	Proteobacteria	Deltaproteobacteria	Syntrophobacterales	Syntrophaceae	Desulfomonile_tiedjei	1	1	0	2	1	0	20	47	0	4
1850	d	Bacteria	Proteobacteria	Deltaproteobacteria	Syntrophobacterales	Syntrophaceae	Desulfomonile_tiedjei	0	0	0	0	1	0	18	26	0	0
1856	d	Bacteria	Proteobacteria	Gammaproteobacteria	Gammaproteobacteria_incertae_sedis	Thiohalorhabdus		0	0	0	1	0	0	0	0	0	39
1861	d	Bacteria	Proteobacteria	Deltaproteobacteria	Desulfobacterales	Desulfobacteraceae	Desulfonatronobacter_acidivorans	34	0	10	3	0	0	3	11	0	13
1870	d	Bacteria	Proteobacteria	Deltaproteobacteria	Desulfovibrionales	Desulfohalobiaceae	Desulfohalobium_utahense	0	0	0	0	1	0	2	1	0	41
1871	d	Bacteria	Proteobacteria	Alphaproteobacteria	Sphingomonadales	Erythrobacteraceae	Erythrobacter_litoralis	0	0	0	0	21	7	1	1	0	0
1888	d	Bacteria	Proteobacteria	Gammaproteobacteria	Alteromonadales	Pseudoalteromonadaceae	Pseudoalteromonas_carrageenovora	0	0	0	0	13	12	7	0	0	29
1891	d	Bacteria	Proteobacteria	Deltaproteobacteria	Desulfovibrionales	Desulfohalobiaceae	Desulfohalobium_utahense	16	0	1	0	0	0	0	0	0	0
1895	d	Bacteria	Proteobacteria	Deltaproteobacteria	Desulfobacterales	Desulfobacteraceae	Desulfatiglans_anilini	52	0	0	1	1	0	1	4	0	7
1917	d	Bacteria	Proteobacteria	Alphaproteobacteria	Rhodospirillales	Rhodospirillaceae	Inquilinus_ginsengisoli	0	0	0	1	47	10	0	0	0	0
1922	d	Bacteria	Proteobacteria	Deltaproteobacteria	Syntrophobacterales	Syntrophaceae	Desulfomonile_tiedjei	0	0	0	0	0	0	12	25	0	2
1937	d	Bacteria	Proteobacteria	Deltaproteobacteria	Desulfovibrionales	Desulfohalobiaceae	Desulfohalobium_utahense	21	1	0	0	0	2	4	4	1	28
1939	d	Bacteria	Proteobacteria	Deltaproteobacteria	Desulfobacterales	Desulfobacteraceae	Desulfonatronobacter_acidivorans	14	1	0	0	0	0	0	6	1	6
1951	d	Bacteria	Proteobacteria	Gammaproteobacteria	Vibrionales	Vibrionaceae	Salinivibrio_proteolyticus	0	0	0	0	11	4	1	0	0	1
1953	d	Bacteria	Proteobacteria	Alphaproteobacteria	Caulobacterales	Hyphomonadaceae	Glycocaulis_albus	19	0	31	0	25	28	13	2	69	0
1955	d	Bacteria	Proteobacteria	Alphaproteobacteria	Caulobacterales	Hyphomonadaceae	Glycocaulis_abyssi	0	0	0	1	5	32	7	0	4	1
1956	d	Bacteria	Proteobacteria	Alphaproteobacteria	Rhizobiales	Rhodobiaceae	Rhodoligotrophos_jinshengii	1	0	0	0	1	22	0	0	3	0
1965	d	Bacteria	Proteobacteria	Deltaproteobacteria	Desulfobacterales	Desulfobacteraceae	Desulfonema_ishimotonii	0	1	0	1	0	1	50	0	0	1
1969	d	Bacteria	Proteobacteria	Gammaproteobacteria	Alteromonadales	Alteromonadaceae	Alteromonas_hispanica	0	0	0	0	12	14	5	0	0	3
1972	d	Bacteria	Proteobacteria	Alphaproteobacteria	Caulobacterales	Hyphomonadaceae	Glycocaulis_albus	2	1	22	3	74	158	15	0	45	1
1974	d	Bacteria	Proteobacteria	Deltaproteobacteria	Desulfobacterales	Desulfobacteraceae	Desulfonatronobacter_acidivorans	0	0	37	0	1	0	0	1	5	0
1983	d	Bacteria	Proteobacteria	Deltaproteobacteria	Desulfovibrionales	Desulfohalobiaceae	Desulfohalobium_utahense	43	0	8	1	0	0	0	0	0	1
1985	d	Bacteria	Proteobacteria	Deltaproteobacteria	Desulfobacterales	Desulfobacteraceae	Desulfosalsimonas_propionicica	69	0	0	0	0	0	0	0	0	26
1986	d	Bacteria	Proteobacteria	Deltaproteobacteria	Desulfobacterales	Desulfobacteraceae	Desulfatibacillum_alkenivorans	0	0	26	1	3	0	4	48	2	0
1989	d	Bacteria	Proteobacteria	Gammaproteobacteria	Chromatiales	Chromatiaceae	Thiohalobacter_thiocyanaticus	0	0	0	0	2	0	0	0	0	27
1993	d	Bacteria	Proteobacteria	Deltaproteobacteria	Desulfovibrionales	Desulfohalobiaceae	Desulfohalobium_utahense	1	1	0	0	1	1	2	4	0	37
1996	d	Bacteria	Proteobacteria	Gammaproteobacteria	Chromatiales	Thioalkalispiraceae	Thioprofundum_lithotrophicum	0	0	0	1	0	1	0	0	0	32
2005	d	Bacteria	Proteobacteria	Deltaproteobacteria	Desulfovibrionales	Desulfohalobiaceae	Desulfohalobium_utahense	46	1	14	9	0	2	0	15	0	6
2006	d	Bacteria	Proteobacteria	Alphaproteobacteria	Rhizobiales	Rhodobiaceae	Parvibaculum_indicum	1	2	1	1	0	129	1	2	0	3
2009	d	Bacteria	Proteobacteria	Alphaproteobacteria	Caulobacterales	Hyphomonadaceae	Glycocaulis_albus	0	0	0	1	2	10	3	0	1	0
2023	d	Bacteria	Proteobacteria	Deltaproteobacteria	Desulfovibrionales	Desulfohalobiaceae	Desulfohalobium_utahense	11	1	0	0	1	1	2	2	0	44
2025	d	Bacteria	Proteobacteria	Deltaproteobacteria	Desulfovibrionales	Desulfohalobiaceae	Desulfohalobium_utahense	12	0	0	0	0	0	1	3	0	39
2032	d	Bacteria	Proteobacteria	Deltaproteobacteria	Desulfovibrionales	Desulfohalobiaceae	Desulfohalobium_utahense	29	1	14	3	0	0	0	5	0	4
2039	d	Bacteria	Proteobacteria	Alphaproteobacteria	Rhodospirillales	Rhodospirillaceae	Rhodovibrio_sodomensis	1	19	0	130	0	2	0	0	1	1
2052	d	Bacteria	Proteobacteria	Gammaproteobacteria	Oceanospirillales	Oceanospirillaceae	Reinekea_aestuarii	0	1	0	0	7	23	3	1	1	1
2053	d	Bacteria	Proteobacteria	Deltaproteobacteria	Syntrophobacterales	Syntrophobacteraceae	Desulfovirga_adipica	8	0	15	0	0	0	0	2	1	1
2058	d	Bacteria	Proteobacteria	Deltaproteobacteria	Desulfobacterales	Desulfobacteraceae	Desulfosalsimonas_propionicica	39	0	0	0	0	0	0	1	0	19
2079	d	Bacteria	Proteobacteria	Deltaproteobacteria	Desulfovibrionales	Desulfovibrionaceae	Desulfovibrio_psychrotolerans	0	1	3	0	16	0	0	0	0	0
2088	d	Bacteria	Proteobacteria	Deltaproteobacteria	Syntrophobacterales	Syntrophaceae	Desulfomonile_limimaris	1	1	1	1	1	0	8	88	0	1
2090	d	Bacteria	Proteobacteria	Deltaproteobacteria	Syntrophobacterales	Syntrophaceae	Desulfomonile_tiedjei	54	0	65	1	1	1	1	31	1	37
2091	d	Bacteria	Proteobacteria	Alphaproteobacteria	Rhodospirillales	Rhodospirillaceae	Rhodovibrio_sodomensis	6	27	0	23	0	1	0	1	8	0
2095	d	Bacteria	Proteobacteria	Gammaproteobacteria	Alteromonadales	Alteromonadaceae	Marinobacter_algicola	0	1	0	2	25	72	30	0	0	4
2099	d	Bacteria	Proteobacteria	Gammaproteobacteria	Alteromonadales	Alteromonadaceae	Marinobacter_adhaerens	0	0	1	2	9	28	12	0	0	6
2109	d	Bacteria	Proteobacteria	Deltaproteobacteria	Desulfobacterales	Desulfobacteraceae	Desulfonema_ishimotonii	0	0	0	0	0	0	35	0	0	0
2112	d	Bacteria	Proteobacteria	Deltaproteobacteria	Desulfobacterales	Desulfobacteraceae	Desulfonatronobacter_acidivorans	0	0	66	0	0	0	0	2	21	1
2114	d	Bacteria	Proteobacteria	Deltaproteobacteria	Desulfobacterales	Desulfobacteraceae	Desulfonema_ishimotonii	0	0	0	1	0	0	10	14	0	0
2121	d	Bacteria	Proteobacteria	Gammaproteobacteria	Chromatiales	Chromatiaceae	Thiohalobacter_thiocyanaticus	0	0	16	0	4	5	2	0	22	0
2122	d	Bacteria	Proteobacteria	Gammaproteobacteria	Chromatiales	Ectothiorhodospiraceae	Thioalkalivibrio_denitrificans	0	0	0	3	0	1	0	0	0	99
2132	d	Bacteria	Proteobacteria	Gammaproteobacteria	Vibrionales	Vibrionaceae	Salinivibrio_proteolyticus	0	0	0	0	8	8	3	0	0	0
2134	d	Bacteria	Proteobacteria	Deltaproteobacteria	Desulfobacterales	Desulfobacteraceae	Desulfatibacillum_aliphaticivorans	0	0	19	1	0	0	2	35	1	0
2136	d	Bacteria	Proteobacteria	Alphaproteobacteria	Rhodospirillales	Rhodospirillaceae	Inquilinus_limosus	0	0	0	1	25	5	0	0	0	0
2139	d	Bacteria	Proteobacteria	Alphaproteobacteria	Caulobacterales	Hyphomonadaceae	Oceanicaulis_alexandrii	1	1	0	1	62	29	11	0	29	0
2142	d	Bacteria	Proteobacteria	Alphaproteobacteria	Caulobacterales	Hyphomonadaceae	Glycocaulis_abyssi	0	0	0	0	1	14	6	0	1	0
2146	d	Bacteria	Proteobacteria	Deltaproteobacteria	Syntrophobacterales	Syntrophobacteraceae	Desulfovirga_adipica	36	1	0	1	0	0	0	39	0	3
2168	d	Bacteria	Proteobacteria	Deltaproteobacteria	Desulfovibrionales	Desulfohalobiaceae	Desulfohalobium_utahense	16	0	6	2	0	0	0	2	0	0
2175	d	Bacteria	Proteobacteria	Gammaproteobacteria	Vibrionales	Vibrionaceae	Salinivibrio_sharmensis	1	0	0	0	9	15	2	0	0	3
300	d	Bacteria	Spirochaetes	Spirochaetia	Spirochaetales	Spirochaetaceae	Spirochaeta_halophila	0	0	1	3	0	1	243	28	1	0
391	d	Bacteria	Spirochaetes	Spirochaetia	Spirochaetales	Spirochaetaceae	Spirochaeta_halophila	0	0	0	0	0	0	90	11	0	0
506	d	Bacteria	Spirochaetes	Spirochaetia	Spirochaetales	Spirochaetaceae	Spirochaeta_halophila	0	0	0	2	0	1	77	8	1	0
524	d	Bacteria	Spirochaetes	Spirochaetia	Spirochaetales	Spirochaetaceae	Spirochaeta_halophila	1	1	0	0	0	1	57	12	0	0
400	d	Bacteria	Spirochaetes	Spirochaetia	Spirochaetales	Spirochaetaceae	Spirochaeta_halophila	0	0	0	1	1	0	83	14	0	0
410	d	Bacteria	Spirochaetes	Spirochaetia	Spirochaetales	Spirochaetaceae	Spirochaeta_halophila	0	0	0	1	0	0	99	17	2	0
459	d	Bacteria	Spirochaetes	Spirochaetia	Spirochaetales	Spirochaetaceae	Spirochaeta_halophila	0	0	0	0	0	0	83	13	0	1
624	d	Bacteria	Spirochaetes	Spirochaetia	Spirochaetales	Spirochaetaceae	Spirochaeta_halophila	0	0	0	0	1	0	48	5	0	0
681	d	Bacteria	Spirochaetes	Spirochaetia	Spirochaetales	Spirochaetaceae	Spirochaeta_halophila	0	0	0	1	0	0	59	8	0	0
1749	d	Bacteria	Spirochaetes	Spirochaetia	Spirochaetales	Spirochaetaceae	Spirochaeta_bajacaliforniensis	0	0	1	1	2	0	58	22	0	0
1600	d	Bacteria	Spirochaetes	Spirochaetia	Spirochaetales	Spirochaetaceae	Spirochaeta_bajacaliforniensis	0	0	3	0	0	0	9	32	1	5
566	d	Bacteria	Spirochaetes	Spirochaetia	Spirochaetales	Spirochaetaceae	Spirochaeta_bajacaliforniensis	0	0	7	0	0	0	19	48	4	5
966	d	Bacteria	Spirochaetes	Spirochaetia	Spirochaetales	Spirochaetaceae	Spirochaeta_bajacaliforniensis	0	0	1	0	0	0	15	32	3	6
1080	d	Bacteria	Spirochaetes	Spirochaetia	Spirochaetales	Spirochaetaceae	Spirochaeta_bajacaliforniensis	0	0	6	1	0	0	12	23	2	2
446	d	Bacteria	Spirochaetes	Spirochaetia	Spirochaetales	Spirochaetaceae	Spirochaeta_bajacaliforniensis	0	0	9	1	0	1	43	112	8	10
776	d	Bacteria	Spirochaetes	Spirochaetia	Spirochaetales	Spirochaetaceae	Spirochaeta_bajacaliforniensis	0	0	2	0	0	0	11	35	3	4
1435	d	Bacteria	Spirochaetes	Spirochaetia	Spirochaetales	Spirochaetaceae	Spirochaeta_bajacaliforniensis	0	0	0	0	0	0	6	22	5	1
1582	d	Bacteria	Spirochaetes	Spirochaetia	Spirochaetales	Spirochaetaceae	Spirochaeta_smaragdinae	53	3	78	1	1	1	68	48	68	54
1897	d	Bacteria	Spirochaetes	Spirochaetia	Spirochaetales	Spirochaetaceae	Spirochaeta_bajacaliforniensis	0	0	4	0	0	0	4	19	0	3
303	d	Bacteria	Spirochaetes	Spirochaetia	Spirochaetales	Spirochaetaceae	Salinispira_pacifica	0	82	0	82	0	0	0	0	81	0
584	d	Bacteria	Spirochaetes	Spirochaetia	Spirochaetales	Spirochaetaceae	Salinispira_pacifica	0	25	6	39	1	0	2	1	86	5
764	d	Bacteria	Spirochaetes	Spirochaetia	Spirochaetales	Spirochaetaceae	Spirochaeta_sphaeroplastigenens	0	14	0	16	0	0	1	0	48	2
934	d	Bacteria	Spirochaetes	Spirochaetia	Spirochaetales	Spirochaetaceae	Spirochaeta_bajacaliforniensis	0	0	4	0	1	0	7	32	0	2
355	d	Bacteria	Spirochaetes	Spirochaetia	Spirochaetales	Spirochaetaceae	Spirochaeta_sphaeroplastigenens	0	61	3	47	0	1	2	0	31	1
2057	d	Bacteria	Spirochaetes	Spirochaetia	Spirochaetales	Spirochaetaceae	Spirochaeta_africana	5	0	41	0	1	0	0	0	14	0
2152	d	Bacteria	Spirochaetes	Spirochaetia	Spirochaetales	Spirochaetaceae	Spirochaeta_bajacaliforniensis	10	2	34	0	0	1	25	59	2	30
435	d	Bacteria	Spirochaetes	Spirochaetia	Spirochaetales	Spirochaetaceae	Salinispira_pacifica	0	73	3	89	0	1	12	2	45	0
655	d	Bacteria	Spirochaetes	Spirochaetia	Spirochaetales	Spirochaetaceae	Salinispira_pacifica	0	28	0	29	0	0	2	0	31	0
880	d	Bacteria	Spirochaetes	Spirochaetia	Spirochaetales	Spirochaetaceae	Spirochaeta_africana	1	23	0	23	0	0	0	0	27	0
915	d	Bacteria	Spirochaetes	Spirochaetia	Spirochaetales	Spirochaetaceae	Salinispira_pacifica	0	8	0	16	0	0	1	0	28	3
1068	d	Bacteria	Spirochaetes	Spirochaetia	Spirochaetales	Spirochaetaceae	Spirochaeta_alkalica	0	14	2	10	1	0	1	0	33	1
1325	d	Bacteria	Spirochaetes	Spirochaetia	Spirochaetales	Spirochaetaceae	Spirochaeta_alkalica	1	7	1	12	0	0	0	0	34	2
1389	d	Bacteria	Spirochaetes	Spirochaetia	Spirochaetales	Spirochaetaceae	Spirochaeta_smaragdinae	4	0	60	0	0	0	1	3	5	31
1403	d	Bacteria	Spirochaetes	Spirochaetia	Spirochaetales	Spirochaetaceae	Salinispira_pacifica	0	13	0	15	0	0	0	0	13	0
1484	d	Bacteria	Spirochaetes	Spirochaetia	Spirochaetales	Spirochaetaceae	Spirochaeta_africana	15	1	63	2	0	0	0	0	22	1
365	d	Bacteria	Spirochaetes	Spirochaetia	Spirochaetales	Spirochaetaceae	Spirochaeta_alkalica	0	58	7	43	0	0	0	0	53	0
507	d	Bacteria	Spirochaetes	Spirochaetia	Spirochaetales	Spirochaetaceae	Spirochaeta_africana	0	44	2	26	0	0	0	0	36	0
762	d	Bacteria	Spirochaetes	Spirochaetia	Spirochaetales	Spirochaetaceae	Salinispira_pacifica	1	33	2	26	0	0	17	1	26	1
811	d	Bacteria	Spirochaetes	Spirochaetia	Spirochaetales	Spirochaetaceae	Salinispira_pacifica	0	21	0	28	1	0	1	0	48	3
829	d	Bacteria	Spirochaetes	Spirochaetia	Spirochaetales	Spirochaetaceae	Spirochaeta_sphaeroplastigenens	2	21	3	29	0	0	0	0	19	0
965	d	Bacteria	Spirochaetes	Spirochaetia	Spirochaetales	Spirochaetaceae	Spirochaeta_bajacaliforniensis	6	0	53	0	1	0	2	2	0	39
975	d	Bacteria	Spirochaetes	Spirochaetia	Spirochaetales	Spirochaetaceae	Spirochaeta_bajacaliforniensis	4	1	33	0	0	0	0	2	2	17
1026	d	Bacteria	Spirochaetes	Spirochaetia	Spirochaetales	Spirochaetaceae	Spirochaeta_halophila	0	20	1	19	0	0	2	0	31	0
1281	d	Bacteria	Spirochaetes	Spirochaetia	Spirochaetales	Spirochaetaceae	Salinispira_pacifica	0	10	0	11	0	0	0	0	4	0
1311	d	Bacteria	Spirochaetes	Spirochaetia	Spirochaetales	Spirochaetaceae	Spirochaeta_alkalica	0	17	0	18	0	0	0	1	11	0
1329	d	Bacteria	Spirochaetes	Spirochaetia	Spirochaetales	Spirochaetaceae	Treponema_stenostreptum	65	3	29	2	4	1	13	194	0	103
1391	d	Bacteria	Spirochaetes	Spirochaetia	Spirochaetales	Spirochaetaceae	Spirochaeta_halophila	2	0	30	1	0	0	0	5	0	31
1426	d	Bacteria	Spirochaetes	Spirochaetia	Spirochaetales	Spirochaetaceae	Spirochaeta_bajacaliforniensis	9	0	47	0	0	0	1	4	1	32
1556	d	Bacteria	Spirochaetes	Spirochaetia	Spirochaetales	Spirochaetaceae	Spirochaeta_bajacaliforniensis	0	0	31	0	0	0	2	2	0	18
1620	d	Bacteria	Spirochaetes	Spirochaetia	Spirochaetales	Spirochaetaceae	Spirochaeta_bajacaliforniensis	13	0	17	3	0	0	69	34	2	1
1668	d	Bacteria	Spirochaetes	Spirochaetia	Spirochaetales	Spirochaetaceae	Spirochaeta_africana	1	0	31	0	0	1	10	37	1	19
262	d	Bacteria	Spirochaetes	Spirochaetia	Spirochaetales	Spirochaetaceae	Spirochaeta_alkalica	0	43	3	46	0	0	0	0	61	0
382	d	Bacteria	Spirochaetes	Spirochaetia	Spirochaetales	Spirochaetaceae	Spirochaeta_alkalica	0	48	2	48	0	0	0	0	45	0
407	d	Bacteria	Spirochaetes	Spirochaetia	Spirochaetales	Spirochaetaceae	Salinispira_pacifica	0	38	2	45	0	0	14	0	41	0
519	d	Bacteria	Spirochaetes	Spirochaetia	Spirochaetales	Spirochaetaceae	Spirochaeta_sphaeroplastigenens	1	38	3	51	0	1	1	1	38	1
537	d	Bacteria	Spirochaetes	Spirochaetia	Spirochaetales	Spirochaetaceae	Spirochaeta_alkalica	1	1	5	1	1	0	1	0	113	1
652	d	Bacteria	Spirochaetes	Spirochaetia	Spirochaetales	Spirochaetaceae	Spirochaeta_alkalica	0	41	2	38	0	1	0	0	27	0
676	d	Bacteria	Spirochaetes	Spirochaetia	Spirochaetales	Spirochaetaceae	Salinispira_pacifica	0	21	3	25	1	0	0	1	67	3
881	d	Bacteria	Spirochaetes	Spirochaetia	Spirochaetales	Spirochaetaceae	Spirochaeta_bajacaliforniensis	5	1	79	2	0	1	3	3	2	68
932	d	Bacteria	Spirochaetes	Spirochaetia	Spirochaetales	Spirochaetaceae	Spirochaeta_alkalica	0	26	3	29	0	0	0	0	20	1
1134	d	Bacteria	Spirochaetes	Spirochaetia	Spirochaetales	Spirochaetaceae	Spirochaeta_halophila	0	23	0	19	0	0	0	0	47	0
1183	d	Bacteria	Spirochaetes	Spirochaetia	Spirochaetales	Spirochaetaceae	Spirochaeta_halophila	0	16	0	16	0	1	0	0	37	1
1196	d	Bacteria	Spirochaetes	Spirochaetia	Spirochaetales	Spirochaetaceae	Salinispira_pacifica	0	25	0	30	0	0	3	0	9	0
1197	d	Bacteria	Spirochaetes	Spirochaetia	Spirochaetales	Spirochaetaceae	Salinispira_pacifica	0	21	0	18	0	1	1	0	5	1
1717	d	Bacteria	Spirochaetes	Spirochaetia	Spirochaetales	Spirochaetaceae	Spirochaeta_halophila	0	17	0	7	0	0	0	0	40	0
1721	d	Bacteria	Spirochaetes	Spirochaetia	Spirochaetales	Spirochaetaceae	Salinispira_pacifica	0	16	0	12	0	0	0	1	6	0
1794	d	Bacteria	Spirochaetes	Spirochaetia	Spirochaetales	Spirochaetaceae	Salinispira_pacifica	0	12	0	16	0	0	1	0	4	0
1970	d	Bacteria	Spirochaetes	Spirochaetia	Spirochaetales	Spirochaetaceae	Spirochaeta_sphaeroplastigenens	39	2	43	7	0	2	6	6	42	25
1976	d	Bacteria	Spirochaetes	Spirochaetia	Spirochaetales	Spirochaetaceae	Salinispira_pacifica	0	5	0	14	0	0	0	0	2	0
1982	d	Bacteria	Spirochaetes	Spirochaetia	Spirochaetales	Spirochaetaceae	Spirochaeta_smaragdinae	8	0	10	0	0	0	24	12	0	0
2022	d	Bacteria	Spirochaetes	Spirochaetia	Spirochaetales	Spirochaetaceae	Spirochaeta_africana	44	1	280	13	1	1	0	0	32	0
2093	d	Bacteria	Spirochaetes	Spirochaetia	Spirochaetales	Spirochaetaceae	Spirochaeta_alkalica	0	14	1	27	0	0	0	0	1	0
2105	d	Bacteria	Spirochaetes	Spirochaetia	Spirochaetales	Spirochaetaceae	Spirochaeta_alkalica	0	19	0	27	0	0	1	0	5	1
2108	d	Bacteria	Spirochaetes	Spirochaetia	Spirochaetales	Spirochaetaceae	Spirochaeta_alkalica	15	2	26	8	1	2	3	5	28	10
2111	d	Bacteria	Spirochaetes	Spirochaetia	Spirochaetales	Spirochaetaceae	Spirochaeta_americana	5	0	4	0	0	0	11	9	2	0
2165	d	Bacteria	Spirochaetes	Spirochaetia	Spirochaetales	Spirochaetaceae	Spirochaeta_americana	0	1	10	1	0	0	22	118	1	97
2173	d	Bacteria	Spirochaetes	Spirochaetia	Spirochaetales	Spirochaetaceae	Spirochaeta_sphaeroplastigenens	0	10	0	17	0	0	0	0	2	0
249	d	Bacteria	Spirochaetes	Spirochaetia	Spirochaetales	Spirochaetaceae	Spirochaeta_smaragdinae	4	3	29	2	0	0	102	47	3	0
327	d	Bacteria	Spirochaetes	Spirochaetia	Spirochaetales	Spirochaetaceae	Salinispira_pacifica	0	79	9	92	1	1	33	3	84	0
342	d	Bacteria	Spirochaetes	Spirochaetia	Spirochaetales	Spirochaetaceae	Spirochaeta_bajacaliforniensis	4	1	32	4	0	0	50	35	0	2
429	d	Bacteria	Spirochaetes	Spirochaetia	Spirochaetales	Spirochaetaceae	Salinispira_pacifica	0	44	0	53	0	0	6	0	31	0
444	d	Bacteria	Spirochaetes	Spirochaetia	Spirochaetales	Spirochaetaceae	Salinispira_pacifica	0	41	2	42	0	0	0	0	29	0
483	d	Bacteria	Spirochaetes	Spirochaetia	Spirochaetales	Spirochaetaceae	Spirochaeta_alkalica	0	34	3	38	0	0	1	1	36	2
518	d	Bacteria	Spirochaetes	Spirochaetia	Spirochaetales	Spirochaetaceae	Spirochaeta_alkalica	0	33	3	30	0	0	1	0	30	1
629	d	Bacteria	Spirochaetes	Spirochaetia	Spirochaetales	Spirochaetaceae	Spirochaeta_alkalica	0	1	5	1	0	0	7	1	130	5
631	d	Bacteria	Spirochaetes	Spirochaetia	Spirochaetales	Spirochaetaceae	Salinispira_pacifica	0	24	3	53	0	1	9	5	34	0
670	d	Bacteria	Spirochaetes	Spirochaetia	Spirochaetales	Spirochaetaceae	Salinispira_pacifica	0	30	0	39	0	1	7	1	25	0
702	d	Bacteria	Spirochaetes	Spirochaetia	Spirochaetales	Spirochaetaceae	Spirochaeta_halophila	0	27	0	25	0	0	3	0	106	0
705	d	Bacteria	Spirochaetes	Spirochaetia	Spirochaetales	Spirochaetaceae	Spirochaeta_alkalica	0	1	2	1	0	1	0	0	76	1
717	d	Bacteria	Spirochaetes	Spirochaetia	Spirochaetales	Spirochaetaceae	Salinispira_pacifica	0	44	1	60	0	0	9	1	51	0
760	d	Bacteria	Spirochaetes	Spirochaetia	Spirochaetales	Spirochaetaceae	Spirochaeta_sphaeroplastigenens	1	9	8	0	0	0	12	0	73	12
1019	d	Bacteria	Spirochaetes	Spirochaetia	Spirochaetales	Spirochaetaceae	Spirochaeta_alkalica	0	36	4	42	0	0	0	0	32	0
1051	d	Bacteria	Spirochaetes	Spirochaetia	Spirochaetales	Spirochaetaceae	Spirochaeta_sphaeroplastigenens	3	8	7	1	1	0	6	1	61	7
1078	d	Bacteria	Spirochaetes	Spirochaetia	Spirochaetales	Spirochaetaceae	Spirochaeta_alkalica	1	2	3	2	0	0	6	0	62	4
1095	d	Bacteria	Spirochaetes	Spirochaetia	Spirochaetales	Spirochaetaceae	Spirochaeta_africana	0	0	0	0	0	0	23	21	1	2
1096	d	Bacteria	Spirochaetes	Spirochaetia	Spirochaetales	Spirochaetaceae	Spirochaeta_halophila	1	13	0	12	0	0	0	0	33	1
1144	d	Bacteria	Spirochaetes	Spirochaetia	Spirochaetales	Spirochaetaceae	Spirochaeta_halophila	0	9	0	13	0	0	0	0	26	0
1147	d	Bacteria	Spirochaetes	Spirochaetia	Spirochaetales	Spirochaetaceae	Spirochaeta_smaragdinae	1	3	13	0	0	0	37	9	3	0
1163	d	Bacteria	Spirochaetes	Spirochaetia	Spirochaetales	Spirochaetaceae	Spirochaeta_alkalica	0	21	1	37	0	0	1	0	12	0
1202	d	Bacteria	Spirochaetes	Spirochaetia	Spirochaetales	Spirochaetaceae	Spirochaeta_smaragdinae	0	1	0	1	0	1	25	68	2	4
1300	d	Bacteria	Spirochaetes	Spirochaetia	Spirochaetales	Spirochaetaceae	Spirochaeta_alkalica	2	16	4	23	0	0	0	0	9	0
1302	d	Bacteria	Spirochaetes	Spirochaetia	Spirochaetales	Spirochaetaceae	Salinispira_pacifica	0	20	0	16	0	0	0	0	10	0
1333	d	Bacteria	Spirochaetes	Spirochaetia	Spirochaetales	Spirochaetaceae	Spirochaeta_americana	9	0	8	1	0	0	32	17	5	8
1380	d	Bacteria	Spirochaetes	Spirochaetia	Spirochaetales	Spirochaetaceae	Salinispira_pacifica	0	22	0	21	0	0	9	0	14	0
1410	d	Bacteria	Spirochaetes	Spirochaetia	Spirochaetales	Spirochaetaceae	Spirochaeta_alkalica	1	2	4	0	0	0	3	0	50	4
1429	d	Bacteria	Spirochaetes	Spirochaetia	Spirochaetales	Spirochaetaceae	Spirochaeta_alkalica	0	10	0	16	0	0	0	1	9	0
1437	d	Bacteria	Spirochaetes	Spirochaetia	Spirochaetales	Spirochaetaceae	Spirochaeta_alkalica	0	1	7	0	0	0	0	0	43	0
1463	d	Bacteria	Spirochaetes	Spirochaetia	Spirochaetales	Spirochaetaceae	Spirochaeta_halophila	0	8	0	9	0	0	0	0	20	0
1570	d	Bacteria	Spirochaetes	Spirochaetia	Spirochaetales	Spirochaetaceae	Spirochaeta_smaragdinae	0	0	0	0	0	0	13	37	0	4
1644	d	Bacteria	Spirochaetes	Spirochaetia	Spirochaetales	Spirochaetaceae	Spirochaeta_africana	0	1	0	1	1	2	153	12	3	1
1715	d	Bacteria	Spirochaetes	Spirochaetia	Spirochaetales	Spirochaetaceae	Spirochaeta_bajacaliforniensis	0	0	4	0	0	0	17	1	1	1
1800	d	Bacteria	Spirochaetes	Spirochaetia	Spirochaetales	Spirochaetaceae	Spirochaeta_sphaeroplastigenens	1	0	6	1	0	0	5	0	41	2
1898	d	Bacteria	Spirochaetes	Spirochaetia	Spirochaetales	Spirochaetaceae	Spirochaeta_smaragdinae	0	0	0	1	1	0	6	23	0	1
1968	d	Bacteria	Spirochaetes	Spirochaetia	Spirochaetales	Spirochaetaceae	Spirochaeta_sphaeroplastigenens	0	2	0	4	9	11	120	9	45	1
1980	d	Bacteria	Spirochaetes	Spirochaetia	Spirochaetales	Spirochaetaceae	Spirochaeta_sphaeroplastigenens	0	3	4	1	0	0	0	1	31	0
2037	d	Bacteria	Spirochaetes	Spirochaetia	Spirochaetales	Spirochaetaceae	Salinispira_pacifica	0	10	1	4	0	0	0	0	7	0
2038	d	Bacteria	Spirochaetes	Spirochaetia	Spirochaetales	Spirochaetaceae	Spirochaeta_bajacaliforniensis	1	0	16	0	0	0	9	4	0	0
2156	d	Bacteria	Spirochaetes	Spirochaetia	Spirochaetales	Spirochaetaceae	Salinispira_pacifica	0	7	0	7	0	0	0	0	5	0
2166	d	Bacteria	Spirochaetes	Spirochaetia	Spirochaetales	Spirochaetaceae	Spirochaeta_bajacaliforniensis	0	0	0	0	0	0	9	21	0	2
92	d	Bacteria	Spirochaetes	Spirochaetia	Spirochaetales	Spirochaetaceae	Spirochaeta_sphaeroplastigenens	1	169	42	269	2	1	26	3	211	1
97	d	Bacteria	Spirochaetes	Spirochaetia	Spirochaetales	Spirochaetaceae	Spirochaeta_sphaeroplastigenens	1	121	22	169	2	2	10	3	117	2
136	d	Bacteria	Spirochaetes	Spirochaetia	Spirochaetales	Spirochaetaceae	Spirochaeta_sphaeroplastigenens	1	86	17	146	0	2	7	0	93	0
170	d	Bacteria	Spirochaetes	Spirochaetia	Spirochaetales	Spirochaetaceae	Spirochaeta_sphaeroplastigenens	1	142	8	133	1	0	3	2	190	0
175	d	Bacteria	Spirochaetes	Spirochaetia	Spirochaetales	Spirochaetaceae	Spirochaeta_alkalica	0	82	0	64	0	1	2	1	67	2
185	d	Bacteria	Spirochaetes	Spirochaetia	Spirochaetales	Spirochaetaceae	Spirochaeta_sphaeroplastigenens	0	64	13	105	1	0	13	0	66	1
220	d	Bacteria	Spirochaetes	Spirochaetia	Spirochaetales	Spirochaetaceae	Spirochaeta_smaragdinae	12	1	71	5	0	0	229	84	7	1
[truncated: 183 more rows]
