# Supplementary material for: Modern dolomite formation caused by seasonal cycling of oxygenic phototrophs and anoxygenic phototrophs in a hypersaline sabkha
Source: Sci Rep. 2021 Feb 18;11:4170. doi: 10.1038/s41598-021-83676-1 (PMC7893050; doi:10.1038/s41598-021-83676-1)
Supplement: Supplementary file 4 — Supplementary Information 4. [file 41598_2021_83676_MOESM4_ESM.xlsx]

## Sheet: KAAS-1 Green
Column1	Size	Column3	Column5	Column7	Column9	Column11	Column13	Column15
Zotu457	11	Bacteria	Bacteroidetes	Flavobacteriia	Flavobacteriales	Flavobacteriaceae	Actibacter	Actibacter_haliotis
Zotu63	872	Bacteria	Bacteroidetes	Cytophagia	Cytophagales	Cytophagaceae	Actinomadura	Microscilla_marina
Zotu34	875	Bacteria	Bacteroidetes	Actinobacteria	Cytophagales	Cytophagaceae	Actinomadura	Microscilla_marina
Zotu106	701	Bacteria	Proteobacteria	Alphaproteobacteria	Rhizobiales	Hyphomicrobiaceae	Afifella	Afifella_pfennigii
Zotu40	2595	Bacteria	Proteobacteria	Alphaproteobacteria	Rhizobiales	Rhodobiaceae	Afifella	Afifella_pfennigii
Zotu5	3777	Bacteria	Proteobacteria	Alphaproteobacteria	Rhizobiales	Rhodobiaceae	Afifella	Afifella_pfennigii
Zotu53	2164	Bacteria	Proteobacteria	Alphaproteobacteria	Rhodobacterales	Rhodobacteraceae	Albidovulum	Albidovulum_xiamenense
Zotu79	488	Bacteria	Proteobacteria	Alphaproteobacteria	Rhodobacterales	Rhodobacteraceae	Albidovulum	Albidovulum_xiamenense
Zotu264	505	Bacteria	Proteobacteria	Alphaproteobacteria	Rhodobacterales	Rhodobacteraceae	Albidovulum	Parvibaculum_hydrocarboniclasticum
Zotu406	30	Bacteria	Firmicutes	Bacilli	Bacillales	Alicyclobacillaceae	Alicyclobacillus	Alicyclobacillus_dauci
Zotu419	23	Bacteria	Aminicenantes	Clostridia	Clostridiales	Thermoanaerobacteraceae	Aminicenantes_genera_incertae_sedis	Carboxydothermus_islandicus
Zotu349	279	Bacteria	Proteobacteria	Alphaproteobacteria	Rhizobiales	Rhodobacteraceae	Amorphus	Amorphus_suaedae
Zotu143	863	Bacteria	Proteobacteria	Alphaproteobacteria	Rhizobiales	Rhizobiales_incertae_sedis	Amorphus	Amorphus_orientalis
Zotu55	419	Bacteria	Proteobacteria	Alphaproteobacteria	Rhodobacterales	Rhodobacteraceae	Amylibacter	Amylibacter_marinus
Zotu180	66	Bacteria	Proteobacteria	Deltaproteobacteria	Myxococcales	Cystobacteraceae	Anaeromyxobacter	Anaeromyxobacter_dehalogenans
Zotu283	56	Bacteria	Proteobacteria	Deltaproteobacteria	Myxococcales	Cystobacteraceae	Anaeromyxobacter	Anaeromyxobacter_dehalogenans
Zotu456	51	Bacteria	Proteobacteria	Deltaproteobacteria	Myxococcales	Cystobacteraceae	Anaeromyxobacter	Anaeromyxobacter_dehalogenans
Zotu287	29	Bacteria	Proteobacteria	Deltaproteobacteria	Myxococcales	Cystobacteraceae	Anaeromyxobacter	Anaeromyxobacter_dehalogenans
Zotu84	218	Bacteria	Proteobacteria	Deltaproteobacteria	Myxococcales	Cystobacteraceae	Anaeromyxobacter	Anaeromyxobacter_dehalogenans
Zotu329	23	Bacteria	Proteobacteria	Alphaproteobacteria	Rhizobiales	Hyphomicrobiaceae	Ancalomicrobium	Prosthecomicrobium_pneumaticum
Zotu82	227	Bacteria	Actinobacteria	Actinobacteria	Actinomycetales	Kineosporiaceae	Angustibacter	Angustibacter_luteus
Zotu386	17	Bacteria	Bacteroidetes	Flavobacteriia	Flavobacteriales	Flavobacteriaceae	Aquibacter	Aquibacter_zeaxanthinifaciens
Zotu318	28	Bacteria	Actinobacteria	Actinobacteria	Acidimicrobiales	Iamiaceae	Aquihabitans	Aquihabitans_daechungensis
Zotu168	104	Bacteria	Planctomycetes	Planctomycetia	Planctomycetales	Planctomycetaceae	Aquisphaera	Aquisphaera_giovannonii
Zotu361	110	Bacteria	Planctomycetes	Planctomycetia	Planctomycetales	Planctomycetaceae	Aquisphaera	Aquisphaera_giovannonii
Zotu362	30	Bacteria	Chloroflexi	Anaerolineae	Anaerolineales	Anaerolineaceae	Ardenticatena	Ardenticatena_maritima
Zotu81	2436	Bacteria	Firmicutes	Clostridia	Clostridiales	Lactobacillaceae	Armatimonadetes_gp4	Faecalibacterium_prausnitzii
Zotu13	2622	Bacteria	Firmicutes	Clostridia	Clostridiales	Clostridiaceae_1	Armatimonadetes_gp4	Natranaerovirga_hydrolytica
Zotu61	400	Bacteria	Firmicutes	Bacilli	Bacillales	Anaerolineaceae	Armatimonadetes_gp4	Anaerolinea_thermophila
Zotu383	29	Bacteria	Firmicutes	Clostridia	Clostridiales	Anaerolineaceae	Armatimonadetes_gp4	Dethiosulfatibacter_aminovorans
Zotu374	190	Bacteria	Armatimonadetes	Clostridia	Clostridiales	Anaerolineaceae	Armatimonadetes_gp4	Desulfurispora_thermophila
Zotu105	152	Bacteria	Armatimonadetes	Anaerolineae	Anaerolineales	Anaerolineaceae	Armatimonadetes_gp6	Longilinea_arvoryzae
Zotu459	12	Bacteria	Proteobacteria	Alphaproteobacteria	Rhodospirillales	Rhodospirillaceae	Azospirillum	Skermanella_aerolata
Zotu21	872	Bacteria	Firmicutes	Clostridia	Clostridiales	Anaerolineaceae	Bifidobacterium	Thermomarinilinea_lacunifontana
Zotu340	27	Bacteria	Actinobacteria	Actinobacteria	Bifidobacteriales	Bifidobacteriaceae	Bifidobacterium	Bifidobacterium_crudilactis
Zotu67	265	Bacteria	Actinobacteria	Actinobacteria	Actinomycetales	Microbacteriaceae	Bifidobacterium	Mogibacterium_timidum
Zotu66	2056	Bacteria	Proteobacteria	Alphaproteobacteria	Rhodobacterales	Rhodobacteraceae	Boseongicola	Boseongicola_aestuarii
Zotu20	963	Bacteria	Proteobacteria	Alphaproteobacteria	Rhodobacterales	Rhodobacteraceae	Boseongicola	Boseongicola_aestuarii
Zotu391	77	Bacteria	Proteobacteria	Alphaproteobacteria	Rhodobacterales	Rhodobacteraceae	Boseongicola	Boseongicola_aestuarii
Zotu76	1113	Bacteria	Proteobacteria	Alphaproteobacteria	Rhodobacterales	Rhodobacteraceae	Boseongicola	Boseongicola_aestuarii
Zotu87	315	Bacteria	Proteobacteria	Alphaproteobacteria	Rhodobacterales	Rhodobacteraceae	Boseongicola	Boseongicola_aestuarii
Zotu32	2912	Bacteria	Proteobacteria	Alphaproteobacteria	Rhodobacterales	Rhodobacteraceae	Boseongicola	Boseongicola_aestuarii
Zotu23	2886	Bacteria	Proteobacteria	Alphaproteobacteria	Rhodobacterales	Rhodobacteraceae	Boseongicola	Boseongicola_aestuarii
Zotu200	57	Bacteria	Proteobacteria	Deltaproteobacteria	Syntrophobacterales	Bradymonadaceae	Bradymonas	Bradymonas_sediminis
Zotu156	103	Bacteria	Proteobacteria	Deltaproteobacteria	Bradymonadales	Bradymonadaceae	Bradymonas	Bradymonas_sediminis
Zotu72	232	Bacteria	Proteobacteria	Deltaproteobacteria	Bradymonadales	Bradymonadaceae	Bradymonas	Bradymonas_sediminis
Zotu267	59	Bacteria	Proteobacteria	Deltaproteobacteria	Bradymonadales	Bradymonadaceae	Bradymonas	Bradymonas_sediminis
Zotu167	69	Bacteria	Firmicutes	Clostridia	Thermoanaerobacterales	Thermoanaerobacteraceae	Calderihabitans	Calderihabitans_maritimus
Zotu461	23	Bacteria	Firmicutes	Clostridia	Thermoanaerobacterales	Thermoanaerobacteraceae	Calderihabitans	Calderihabitans_maritimus
Zotu31	1209	Bacteria	Firmicutes	Clostridia	Clostridiales	Clostridiales_Incertae_Sedis_XVI	Carboxydocella	Carboxydocella_manganica
Zotu129	297	Bacteria	Firmicutes	Clostridia	Clostridiales	Peptostreptococcaceae	Carboxydocella	Carboxydocella_manganica
Zotu158	467	Bacteria	Firmicutes	Clostridia	Clostridiales	Clostridiales_Incertae_Sedis_XVI	Carboxydocella	Carboxydocella_manganica
Zotu430	15	Bacteria	Firmicutes	Clostridia	Clostridiales	Clostridiales_Incertae_Sedis_XVI	Carboxydocella	Carboxydocella_manganica
Zotu422	363	Bacteria	Bacteroidetes	Cytophagia	Cytophagales	Catalimonadaceae	Catalinimonas	Catalinimonas_alkaloidigena
Zotu52	467	Bacteria	Bacteroidetes	Cytophagia	Cytophagales	Catalimonadaceae	Catalinimonas	Catalinimonas_alkaloidigena
Zotu353	57	Bacteria	Bacteroidetes	Cytophagia	Cytophagales	Catalimonadaceae	Catalinimonas	Catalinimonas_alkaloidigena
Zotu233	63	Bacteria	Verrucomicrobia	Opitutae	Puniceicoccales	Puniceicoccaceae	Cerasicoccus	Cerasicoccus_arenae
Zotu351	20	Bacteria	Verrucomicrobia	Opitutae	Puniceicoccales	Puniceicoccaceae	Cerasicoccus	Cerasicoccus_arenae
Zotu395	32	Bacteria	Bacteroidetes	Actinobacteria	Actinomycetales	Chitinophagaceae	Chitinophaga	Chitinophaga_taiwanensis
Zotu260	36	Bacteria	Bacteroidetes	Cytophagia	Cytophagales	Chitinophagaceae	Chitinophaga	Chitinophaga_taiwanensis
Zotu179	71	Bacteria	Proteobacteria	Deltaproteobacteria	Myxococcales	Myxococcaceae	Chondromyces	Myxococcus_xanthus
Zotu418	144	Bacteria	Proteobacteria	Deltaproteobacteria	Myxococcales	Polyangiaceae	Chondromyces	Chondromyces_robustus
Zotu209	86	Bacteria	Proteobacteria	Deltaproteobacteria	Myxococcales	Polyangiaceae	Chondromyces	Chondromyces_pediculatus
Zotu145	138	Bacteria	Proteobacteria	Deltaproteobacteria	Myxococcales	Polyangiaceae	Chondromyces	Chondromyces_pediculatus
Zotu335	86	Bacteria	Proteobacteria	Deltaproteobacteria	Myxococcales	Polyangiaceae	Chondromyces	Chondromyces_pediculatus
Zotu211	134	Bacteria	Proteobacteria	Deltaproteobacteria	Myxococcales	Polyangiaceae	Chondromyces	Chondromyces_pediculatus
Zotu389	38	Bacteria	Proteobacteria	Deltaproteobacteria	Myxococcales	Polyangiaceae	Chondromyces	Chondromyces_pediculatus
Zotu347	15	Bacteria	Proteobacteria	Deltaproteobacteria	Myxococcales	Polyangiaceae	Chondromyces	Chondromyces_pediculatus
Zotu245	39	Bacteria	Bacteroidetes	Flavobacteriia	Flavobacteriales	Flavobacteriaceae	Chryseobacterium	Chryseobacterium_haifense
Zotu448	34	Bacteria	Bacteroidetes	Flavobacteriia	Flavobacteriales	Flavobacteriaceae	Cloacibacterium	Pseudofulvibacter_geojedonensis
Zotu306	908	Bacteria	Firmicutes	Clostridia	Clostridiales	Anaerolineaceae	Clostridium_sensu_stricto	Leptolinea_tardivitalis
Zotu286	60	Bacteria	Firmicutes	Clostridia	Clostridiales	Anaerolineaceae	Clostridium_sensu_stricto	Clostridium_bornimense
Zotu198	49	Bacteria	Firmicutes	Clostridia	Clostridiales	Clostridiaceae_1	Clostridium_sensu_stricto	Clostridium_bornimense
Zotu424	129	Bacteria	Firmicutes	Clostridia	Clostridiales	Clostridiaceae_1	Clostridium_sensu_stricto	Clostridium_bornimense
Zotu296	58	Bacteria	Firmicutes	Clostridia	Clostridiales	Clostridiaceae_1	Clostridium_sensu_stricto	Clostridium_cochlearium
Zotu154	135	Bacteria	Firmicutes	Clostridia	Clostridiales	Clostridiaceae_1	Clostridium_sensu_stricto	Clostridium_bornimense
Zotu127	108	Bacteria	Firmicutes	Clostridia	Clostridiales	Clostridiaceae_1	Clostridium_sensu_stricto	Clostridium_tepidiprofundi
Zotu325	241	Bacteria	Firmicutes	Clostridia	Clostridiales	Clostridiaceae_1	Clostridium_sensu_stricto	Clostridium_bornimense
Zotu56	320	Bacteria	Actinobacteria	Actinobacteria	Actinomycetales	Microbacteriaceae	Clostridium_XlVb	Clostridium_lactatifermentans
Zotu376	34	Bacteria	Proteobacteria	Alphaproteobacteria	Rhizobiales	Hyphomicrobiaceae	Cohaesibacter	Oceanibacterium_hippocampi
Zotu445	63	Bacteria	Verrucomicrobia	Opitutae	Puniceicoccales	Puniceicoccaceae	Coraliomargarita	Coraliomargarita_akajimensis
Zotu152	87	Bacteria	Verrucomicrobia	Opitutae	Puniceicoccales	Puniceicoccaceae	Coraliomargarita	Coraliomargarita_akajimensis
Zotu212	63	Bacteria	Verrucomicrobia	Opitutae	Puniceicoccales	Puniceicoccaceae	Coraliomargarita	Coraliomargarita_akajimensis
Zotu302	34	Bacteria	Bacteroidetes	Sphingobacteriia	Sphingobacteriales	Chitinophagaceae	Crenotalea	Crenotalea_thermophila
Zotu301	43	Bacteria	Bacteroidetes	Sphingobacteriia	Sphingobacteriales	Chitinophagaceae	Crenotalea	Crenotalea_thermophila
Zotu463	78	Bacteria	Bacteroidetes	Flavobacteriia	Flavobacteriales	Flavobacteriaceae	Cryomorpha	Cryomorpha_ignava
Zotu344	27	Bacteria	Bacteroidetes	Actinobacteria	Cytophagales	Flammeovirgaceae	Cyclobacterium	Roseivirga_spongicola
Zotu174	260	Bacteria	Proteobacteria	Deltaproteobacteria	Myxococcales	Cystobacteraceae	Cystobacter	Cystobacter_badius
Zotu92	271	Bacteria	Proteobacteria	Deltaproteobacteria	Myxococcales	Cystobacteraceae	Cystobacter	Cystobacter_badius
Zotu161	97	Bacteria	Proteobacteria	Deltaproteobacteria	Myxococcales	Cystobacteraceae	Cystobacter	Cystobacter_badius
Zotu370	20	Bacteria	Proteobacteria	Deltaproteobacteria	Desulfobacterales	Desulfobacteraceae	Desulfobotulus	Desulfoglaeba_alkanexedens
Zotu343	136	Bacteria	Proteobacteria	Deltaproteobacteria	Desulfovibrionales	Desulfovibrionaceae	Desulfocurvus	Desulfocurvus_thunnarius
Zotu402	77	Bacteria	Proteobacteria	Deltaproteobacteria	Desulfovibrionales	Desulfovibrionaceae	Desulfocurvus	Desulfocurvus_thunnarius
Zotu467	13	Bacteria	Proteobacteria	Deltaproteobacteria	Desulfovibrionales	Desulfohalobiaceae	Desulfohalobium	Desulfohalobium_utahense
Zotu282	67	Bacteria	Acidobacteria	Actinobacteria	Actinomycetales	Desulfovibrionaceae	Desulfovibrio	Desulfovibrio_psychrotolerans
Zotu98	194	Bacteria	Firmicutes	Clostridia	Desulfovibrionales	Desulfovibrionaceae	Desulfovibrio	Thermodesulfobium_narugense
Zotu438	17	Bacteria	Proteobacteria	Deltaproteobacteria	Desulfovibrionales	Desulfovibrionaceae	Desulfovibrio	Desulfocarbo_indianensis
Zotu323	964	Bacteria	Firmicutes	Clostridia	Clostridiales	Desulfovibrionaceae	Desulfovibrio	Desulfovibrio_simplex
Zotu255	63	Bacteria	Firmicutes	Clostridia	Clostridiales	Desulfovibrionaceae	Desulfovibrio	Desulfovibrio_simplex
Zotu408	95	Bacteria	Proteobacteria	Deltaproteobacteria	Desulfovibrionales	Desulfovibrionaceae	Desulfovibrio	Nannocystis_exedens
Zotu191	50	Bacteria	Proteobacteria	Deltaproteobacteria	Desulfovibrionales	Desulfovibrionaceae	Desulfovibrio	Desulfovibrio_halophilus
Zotu114	149	Bacteria	Proteobacteria	Deltaproteobacteria	Desulfovibrionales	Desulfovibrionaceae	Desulfovibrio	Desulfovibrio_alkalitolerans
Zotu394	19	Bacteria	Proteobacteria	Deltaproteobacteria	Desulfovibrionales	Desulfovibrionaceae	Desulfovibrio	Desulfovibrio_psychrotolerans
Zotu50	400	Bacteria	Firmicutes	Clostridia	Clostridiales	Peptococcaceae_2	Desulfurispora	Desulfurispora_thermophila
Zotu65	299	Bacteria	Firmicutes	Clostridia	Clostridiales	Staphylococcaceae	Desulfuromonas	Desulfuromonas_michiganensis
Zotu365	82	Bacteria	Actinobacteria	Actinobacteria	Actinomycetales	Synergistaceae	Dethiosulfovibrio	Dethiosulfovibrio_russensis
Zotu163	84	Bacteria	Synergistetes	Synergistia	Synergistales	Synergistaceae	Dethiosulfovibrio	Dethiosulfovibrio_russensis
Zotu140	358	Bacteria	Bacteroidetes	Cytophagia	Cytophagales	Cyclobacteriaceae	Echinicola	Algoriphagus_marincola
Zotu89	360	Bacteria	Bacteroidetes	Cytophagia	Cytophagales	Cyclobacteriaceae	Echinicola	Roseivirga_ehrenbergii
Zotu272	346	Bacteria	Bacteroidetes	Cytophagia	Cytophagales	Cyclobacteriaceae	Echinicola	Echinicola_vietnamensis
Zotu421	375	Bacteria	Proteobacteria	Gammaproteobacteria	Chromatiales	Chromatiaceae	Ectothiorhodospira	Ectothiorhodospira_salini
Zotu231	160	Bacteria	Proteobacteria	Gammaproteobacteria	Chromatiales	Ectothiorhodospiraceae	Ectothiorhodospira	Mizugakiibacter_sediminis
Zotu380	18	Bacteria	Proteobacteria	Gammaproteobacteria	Chromatiales	Ectothiorhodospiraceae	Ectothiorhodospira	Ectothiorhodospira_salini
Zotu197	48	Bacteria	Proteobacteria	Gammaproteobacteria	Chromatiales	Ectothiorhodospiraceae	Ectothiorhodospira	Ectothiorhodospira_salini
Zotu346	93	Bacteria	Proteobacteria	Alphaproteobacteria	Rhizobiales	Phyllobacteriaceae	Ensifer	Ensifer_meliloti
Zotu404	40	Bacteria	Bacteroidetes	Flavobacteriia	Flavobacteriales	Flavobacteriaceae	Flavobacterium	Flavobacterium_plurextorum
Zotu397	18	Bacteria	Bacteroidetes	Flavobacteriia	Flavobacteriales	Flavobacteriaceae	Flavobacterium	Flavobacterium_aquatile
Zotu452	33	Bacteria	Bacteroidetes	Cytophagia	Cytophagales	Cytophagaceae	Flexibacter	Flexibacter_elegans
Zotu435	15	Bacteria	Bacteroidetes	Cytophagia	Cytophagales	Cytophagaceae	Flexibacter	Flexibacter_elegans
Zotu426	22	Bacteria	Bacteroidetes	Cytophagia	Cytophagales	Cytophagaceae	Flexibacter	Flexibacter_elegans
Zotu423	55	Bacteria	Bacteroidetes	Cytophagia	Cytophagales	Cytophagaceae	Flexibacter	Flexibacter_elegans
Zotu392	53	Bacteria	Bacteroidetes	Cytophagia	Cytophagales	Cytophagaceae	Flexibacter	Flexibacter_elegans
Zotu427	13	Bacteria	Proteobacteria	Alphaproteobacteria	Rhodospirillales	Rhodospirillaceae	Fodinicurvata	Fodinicurvata_fenggangensis
Zotu234	42	Bacteria	Bacteroidetes	Cytophagia	Cytophagales	Flammeovirgaceae	Fulvivirga	Fulvivirga_kasyanovii
Zotu46	449	Bacteria	Proteobacteria	Alphaproteobacteria	Alphaproteobacteria_incertae_sedis	Rickettsiaceae	Geminicoccus	Geminicoccus_roseus
Zotu246	200	Bacteria	Proteobacteria	Deltaproteobacteria	Myxococcales	Geobacteraceae	Geobacter	Kofleria_flava
Zotu186	84	Bacteria	Proteobacteria	Deltaproteobacteria	Desulfuromonadales	Geobacteraceae	Geobacter	Nannocystis_exedens
Zotu271	425	Bacteria	Proteobacteria	Deltaproteobacteria	Myxococcales	Geobacteraceae	Geobacter	Kofleria_flava
Zotu256	119	Bacteria	Proteobacteria	Deltaproteobacteria	Desulfuromonadales	Geobacteraceae	Geobacter	Desulfuromonas_carbonis
Zotu136	470	Bacteria	Proteobacteria	Deltaproteobacteria	Desulfuromonadales	Geobacteraceae	Geobacter	Balneola_alkaliphila
Zotu59	609	Bacteria	Proteobacteria	Deltaproteobacteria	Desulfuromonadales	Geobacteraceae	Geobacter	Geobacter_metallireducens
Zotu295	30	Bacteria	Proteobacteria	Deltaproteobacteria	Desulfuromonadales	Geobacteraceae	Geobacter	Geobacter_sulfurreducens_subsp._ethanolicus
Zotu387	38	Bacteria	Proteobacteria	Deltaproteobacteria	Desulfuromonadales	Geobacteraceae	Geobacter	Geobacter_sulfurreducens_subsp._ethanolicus
Zotu214	160	Bacteria	Proteobacteria	Alphaproteobacteria	Caulobacterales	Hyphomonadaceae	Glycocaulis	Glycocaulis_albus
Zotu194	213	Bacteria	Proteobacteria	Alphaproteobacteria	Caulobacterales	Hyphomonadaceae	Glycocaulis	Glycocaulis_albus
Zotu401	170	Bacteria	Proteobacteria	Alphaproteobacteria	Caulobacterales	Hyphomonadaceae	Glycocaulis	Glycocaulis_albus
Zotu137	226	Bacteria	Proteobacteria	Alphaproteobacteria	Caulobacterales	Hyphomonadaceae	Glycocaulis	Glycocaulis_albus
Zotu337	25	Bacteria	Acidobacteria	Acidobacteria_Gp23	Rhodospirillales	Rhodospirillaceae	Gp23	Azospirillum_rugosum
Zotu242	45	Bacteria	Firmicutes	Clostridia	Clostridiales	Anaerolineaceae	Gp3	Anaerolinea_thermophila
Zotu299	1289	Bacteria	Cyanobacteria/Chloroplast	Cyanobacteria	Bacillales	Family_VII	GpVII	Planktothricoides_raciborskii
Zotu7	13473	Bacteria	Cyanobacteria/Chloroplast	Cyanobacteria	Chloroflexales	Family_VII	GpVII	Rubidibacter_lacunae
Zotu330	1492	Bacteria	Cyanobacteria/Chloroplast	Cyanobacteria	Actinomycetales	Family_VII	GpVII	Prochlorothrix_hollandica
Zotu298	1552	Bacteria	Cyanobacteria/Chloroplast	Cyanobacteria	Bacillales	Family_VII	GpVII	Prochlorothrix_hollandica
Zotu339	225	Bacteria	Cyanobacteria/Chloroplast	Cyanobacteria	Actinomycetales	Family_VII	GpVII	Rubidibacter_lacunae
Zotu417	1781	Bacteria	Cyanobacteria/Chloroplast	Cyanobacteria	Bacillales	Family_XIII	GpXIII	Planktothricoides_raciborskii
Zotu403	59	Bacteria	Bacteroidetes	Sphingobacteriia	Sphingobacteriales	Chitinophagaceae	Gracilimonas	Gracilimonas_rosea
Zotu429	15	Bacteria	Bacteroidetes	Sphingobacteriia	Sphingobacteriales	Chitinophagaceae	Gracilimonas	Gracilimonas_rosea
Zotu321	74	Bacteria	Bacteroidetes	Sphingobacteriia	Sphingobacteriales	Chitinophagaceae	Gracilimonas	Balneola_alkaliphila
Zotu276	73	Bacteria	Bacteroidetes	Sphingobacteriia	Sphingobacteriales	Chitinophagaceae	Gracilimonas	Balneola_alkaliphila
Zotu314	39	Bacteria	Proteobacteria	Alphaproteobacteria	Rhodobacterales	Rhodobacteraceae	Haematobacter	Haematobacter_missouriensis
Zotu468	93	Bacteria	Proteobacteria	Deltaproteobacteria	Myxococcales	Haliangiaceae	Haliangium	Haliangium_tepidum
Zotu68	340	Bacteria	Proteobacteria	Deltaproteobacteria	Myxococcales	Haliangiaceae	Haliangium	Haliangium_tepidum
Zotu195	334	Bacteria	Proteobacteria	Deltaproteobacteria	Myxococcales	Haliangiaceae	Haliangium	Haliangium_tepidum
Zotu311	120	Bacteria	Proteobacteria	Gammaproteobacteria	Alteromonadales	Alteromonadaceae	Haliea	Haliea_mediterranea
Zotu218	113	Bacteria	Proteobacteria	Gammaproteobacteria	Alteromonadales	Alteromonadaceae	Haliea	Haliea_mediterranea
Zotu341	30	Bacteria	Bacteroidetes	Cytophagia	Cytophagales	Flammeovirgaceae	Haliscomenobacter	Haliscomenobacter_hydrossis
Zotu109	610	Bacteria	Proteobacteria	Gammaproteobacteria	Chromatiales	Chromatiaceae	Halochromatium	Halochromatium_roseum
Zotu172	212	Bacteria	Proteobacteria	Gammaproteobacteria	Chromatiales	Chromatiaceae	Halochromatium	Halochromatium_roseum
Zotu436	9	Bacteria	Proteobacteria	Gammaproteobacteria	Chromatiales	Chromatiaceae	Halochromatium	Halochromatium_roseum
Zotu131	106	Bacteria	Proteobacteria	Gammaproteobacteria	Chromatiales	Chromatiaceae	Halochromatium	Halochromatium_roseum
Zotu399	99	Bacteria	Cyanobacteria/Chloroplast	Cyanobacteria	Family_I	GpI	Halospirulina_tapeticola
Zotu458	29	Bacteria	Cyanobacteria/Chloroplast	Cyanobacteria	Family_IV	GpIV	Halospirulina_tapeticola
Zotu373	20	Bacteria	Cyanobacteria/Chloroplast	Cyanobacteria	Family_I	GpI	Halospirulina_tapeticola
Zotu375	18	Bacteria	Proteobacteria	Gammaproteobacteria	Chromatiales	Halothiobacillaceae	Halothiobacillus	Halothiobacillus_hydrothermalis
Zotu433	47	Bacteria	Chloroflexi	Chloroflexia	Chloroflexales	Chloroflexaceae	Heliothrix	Gracilimonas_rosea
Zotu9	2176	Bacteria	Chloroflexi	Chloroflexia	Chloroflexales	Chloroflexaceae	Heliothrix	Shimazuella_kribbensis
Zotu250	33	Bacteria	Chloroflexi	Chloroflexia	Herpetosiphonales	Herpetosiphonaceae	Herpetosiphon	Thermogemmatispora_foliorum
Zotu381	15	Bacteria	Bacteroidetes	Cytophagia	Cytophagales	Cytophagaceae	Hymenobacter	Hymenobacter_ginsengisoli
Zotu33	1186	Bacteria	Proteobacteria	Alphaproteobacteria	Caulobacterales	Hyphomonadaceae	Hyphomonas	Hyphomonas_neptunium
Zotu354	25	Bacteria	Proteobacteria	Alphaproteobacteria	Rhodospirillales	Rhodospirillaceae	Kiloniella	Kiloniella_laminariae
Zotu442	37	Bacteria	Bacteroidetes	Betaproteobacteria	Burkholderiales	Cytophagaceae	Kinneretia	Kinneretia_asaccharophila
Zotu300	46	Bacteria	Proteobacteria	Deltaproteobacteria	Myxococcales	Kofleriaceae	Kofleria	Kofleria_flava
Zotu292	23	Bacteria	Proteobacteria	Alphaproteobacteria	Rhizobiales	Rhodobacteraceae	Labrenzia	Desertibacter_xinjiangensis
Zotu19	2875	Bacteria	Firmicutes	Bacilli	Clostridiales	Lactobacillaceae	Lactobacillus	Lactobacillus_bombi
Zotu141	388	Bacteria	Firmicutes	Bacilli	Lactobacillales	Lactobacillaceae	Lactobacillus	Thermomarinilinea_lacunifontana
Zotu428	14	Bacteria	Bacteroidetes	Flavobacteriia	Flavobacteriales	Flavobacteriaceae	Leeuwenhoekiella	Leeuwenhoekiella_polynyae
Zotu102	153	Bacteria	Bacteroidetes	Flavobacteriia	Flavobacteriales	Flavobacteriaceae	Leeuwenhoekiella	Leeuwenhoekiella_palythoae
Zotu222	47	Bacteria	Proteobacteria	Gammaproteobacteria	Legionellales	Legionellaceae	Legionella	Legionella_nautarum
Zotu441	21	Bacteria	Chloroflexi	Anaerolineae	Anaerolineales	Anaerolineaceae	Leptolinea	Leptolinea_tardivitalis
Zotu263	39	Bacteria	Spirochaetes	Spirochaetia	Spirochaetales	Leptospiraceae	Leptonema	Leptonema_illini
Zotu413	17	Bacteria	Bacteroidetes	Sphingobacteriia	Sphingobacteriales	Saprospiraceae	Lewinella	Prolixibacter_bellariivorans
Zotu328	218	Bacteria	Bacteroidetes	Sphingobacteriia	Sphingobacteriales	Saprospiraceae	Lewinella	Lewinella_cohaerens
Zotu113	1162	Bacteria	Bacteroidetes	Sphingobacteriia	Sphingobacteriales	Flavobacteriaceae	Lewinella	Lewinella_cohaerens
Zotu18	1264	Bacteria	Bacteroidetes	Sphingobacteriia	Sphingobacteriales	Saprospiraceae	Lewinella	Lewinella_cohaerens
Zotu366	1241	Bacteria	Bacteroidetes	Sphingobacteriia	Sphingobacteriales	Saprospiraceae	Lewinella	Lewinella_cohaerens
Zotu281	34	Bacteria	Bacteroidetes	Flavobacteriia	Flavobacteriales	Cryomorphaceae	Lishizhenia	Lishizhenia_caseinilytica
Zotu193	445	Bacteria	Proteobacteria	Alphaproteobacteria	Rhodobacterales	Rhodobacteraceae	Loktanella	Loktanella_cinnabarina
Zotu83	193	Bacteria	Firmicutes	Clostridia	Clostridiales	Anaerolineaceae	Longilinea	Longilinea_arvoryzae
Zotu447	18	Bacteria	Chloroflexi	Anaerolineae	Anaerolineales	Anaerolineaceae	Longilinea	Longilinea_arvoryzae
Zotu125	2867	Bacteria	Bacteroidetes	Flavobacteriia	Flavobacteriales	Flavobacteriaceae	Lutibacter	Lutibacter_litoralis
Zotu316	3082	Bacteria	Bacteroidetes	Flavobacteriia	Flavobacteriales	Flavobacteriaceae	Lutibacter	Lutibacter_oricola
Zotu6	3253	Bacteria	Bacteroidetes	Flavobacteriia	Flavobacteriales	Flavobacteriaceae	Lutibacter	Lutibacter_oricola
Zotu16	3323	Bacteria	Bacteroidetes	Flavobacteriia	Flavobacteriales	Flavobacteriaceae	Lutibacter	Lutibacter_oricola
Zotu210	33	Bacteria	Bacteroidetes	Flavobacteriia	Flavobacteriales	Flavobacteriaceae	Lutibacter	Lutibacter_litoralis
Zotu10	3330	Bacteria	Bacteroidetes	Flavobacteriia	Flavobacteriales	Flavobacteriaceae	Lutibacter	Lutibacter_oricola
Zotu28	569	Bacteria	Bacteroidetes	Flavobacteriia	Flavobacteriales	Flavobacteriaceae	Lutibacter	Lutibacter_litoralis
Zotu153	99	Bacteria	Proteobacteria	Alphaproteobacteria	Rhodobacterales	Rhodobacteraceae	Lutimaribacter	Lutimaribacter_pacificus
Zotu47	915	Bacteria	Proteobacteria	Alphaproteobacteria	Rhodobacterales	Rhodobacteraceae	Mameliella	Mameliella_phaeodactyli
Zotu130	175	Bacteria	Proteobacteria	Alphaproteobacteria	Rhodobacterales	Rhodobacteraceae	Mameliella	Mameliella_phaeodactyli
Zotu96	924	Bacteria	Proteobacteria	Alphaproteobacteria	Rhodobacterales	Rhodobacteraceae	Mameliella	Mameliella_phaeodactyli
Zotu455	13	Bacteria	Bacteroidetes	Cytophagia	Cytophagales	Flammeovirgaceae	Marivirga	Marivirga_atlantica
Zotu41	898	Bacteria	Proteobacteria	Alphaproteobacteria	Rhodobacterales	Rhodobacteraceae	Marivita	Marivita_hallyeonensis
Zotu151	172	Bacteria	Proteobacteria	Alphaproteobacteria	Rhizobiales	Methylocystaceae	Martelella	Martelella_radicis
Zotu60	938	Bacteria	Proteobacteria	Alphaproteobacteria	Rhizobiales	Phyllobacteriaceae	Mesorhizobium	Mesorhizobium_hawassense
Zotu451	39	Bacteria	Proteobacteria	Alphaproteobacteria	Rhizobiales	Phyllobacteriaceae	Mesorhizobium	Mesorhizobium_mediterraneum
Zotu334	44	Bacteria	Proteobacteria	Alphaproteobacteria	Rhizobiales	Phyllobacteriaceae	Mesorhizobium	Mesorhizobium_hawassense
Zotu229	60	Bacteria	Proteobacteria	Gammaproteobacteria	Methylococcales	Methylococcaceae	Methylocaldum	Methylocaldum_szegediense
Zotu103	548	Bacteria	Proteobacteria	Alphaproteobacteria	Rhizobiales	Phyllobacteriaceae	Methylocystis	Roseiarcus_fermentans
Zotu94	595	Bacteria	Proteobacteria	Alphaproteobacteria	Rhizobiales	Methylocystaceae	Methylocystis	Methylocystis_rosea
Zotu393	18	Bacteria	Bacteroidetes	Cytophagia	Cytophagales	Cytophagaceae	Microscilla	Microscilla_marina
Zotu367	61	Bacteria	Bacteroidetes	Cytophagia	Cytophagales	Cytophagaceae	Microscilla	Microscilla_marina
Zotu240	62	Bacteria	Bacteroidetes	Cytophagia	Cytophagales	Cytophagaceae	Microscilla	Microscilla_marina
Zotu189	92	Bacteria	Proteobacteria	Alphaproteobacteria	Rhizobiales	Methylobacteriaceae	Microvirga	Microvirga_subterranea
Zotu319	40	Bacteria	Bacteroidetes	Flavobacteriia	Flavobacteriales	Flavobacteriaceae	Mucilaginibacter	Salegentibacter_agarivorans
Zotu437	65	Bacteria	Proteobacteria	Deltaproteobacteria	Myxococcales	Myxococcaceae	Myxococcus	Myxococcus_xanthus
Zotu147	591	Bacteria	Proteobacteria	Deltaproteobacteria	Myxococcales	Nannocystaceae	Nannocystis	Nannocystis_exedens
Zotu309	123	Bacteria	Proteobacteria	Deltaproteobacteria	Myxococcales	Nannocystaceae	Nannocystis	Nannocystis_exedens
Zotu398	18	Bacteria	Proteobacteria	Gammaproteobacteria	Chromatiales	Chromatiaceae	Nitrosococcus	Nitrosococcus_oceani
Zotu248	39	Bacteria	Nitrospirae	Nitrospira	Nitrospirales	Nitrospiraceae	Nitrospira	Desulfovibrio_vietnamensis
Zotu35	556	Bacteria	Bacteroidetes	Flavobacteriia	Flavobacteriales	Flavobacteriaceae	Nonlabens	Lewinella_cohaerens
Zotu39	457	Bacteria	Bacteroidetes	Flavobacteriia	Flavobacteriales	Flavobacteriaceae	Nonlabens	Nonlabens_antarcticus
Zotu182	93	Bacteria	Bacteroidetes	Flavobacteriia	Flavobacteriales	Flavobacteriaceae	Nonlabens	Cryomorpha_ignava
Zotu336	368	Bacteria	Proteobacteria	Alphaproteobacteria	Rhodobacterales	Rhodobacteraceae	Oceanicella	Parvibaculum_hydrocarboniclasticum
Zotu257	44	Bacteria	Proteobacteria	Alphaproteobacteria	Rhodobacterales	Rhodobacteraceae	Oceanicella	Rhodoligotrophos_appendicifer
Zotu107	1184	Bacteria	Proteobacteria	Alphaproteobacteria	Rhodobacterales	Rhodobacteraceae	Oceanicola	Oceanicola_batsensis
Zotu378	48	Bacteria	Proteobacteria	Alphaproteobacteria	Rhodobacterales	Rhodobacteraceae	Oceanicola	Oceanicola_batsensis
Zotu123	739	Bacteria	Proteobacteria	Alphaproteobacteria	Rhodobacterales	Rhodobacteraceae	Oceanicola	Oceanicola_batsensis
Zotu58	644	Bacteria	Proteobacteria	Gammaproteobacteria	Chromatiales	Xanthomonadaceae	Oleiagrimonas	Oleiagrimonas_soli
Zotu207	347	Bacteria	Proteobacteria	Gammaproteobacteria	Chromatiales	Xanthomonadaceae	Oleiagrimonas	Oleiagrimonas_soli
Zotu345	119	Bacteria	Firmicutes	Chloroflexia	Chloroflexales	Oscillochloridaceae	Oscillochloris	Alicyclobacillus_disulfidooxidans
Zotu93	1415	Bacteria	Chloroflexi	Chloroflexia	Chloroflexales	Oscillochloridaceae	Oscillochloris	Alicyclobacillus_vulcanalis
Zotu22	1776	Bacteria	Chloroflexi	Chloroflexia	Chloroflexales	Oscillochloridaceae	Oscillochloris	Alicyclobacillus_vulcanalis
Zotu27	1762	Bacteria	Chloroflexi	Chloroflexia	Chloroflexales	Oscillochloridaceae	Oscillochloris	Alicyclobacillus_vulcanalis
Zotu390	20	Bacteria	Chloroflexi	Chloroflexia	Chloroflexales	Oscillochloridaceae	Oscillochloris	Roseiflexus_castenholzii
Zotu338	1117	Bacteria	Chloroflexi	Chloroflexia	Chloroflexales	Oscillochloridaceae	Oscillochloris	Shimazuella_kribbensis
Zotu270	55	Bacteria	Chloroflexi	Chloroflexia	Chloroflexales	Oscillochloridaceae	Oscillochloris	Dehalobacter_restrictus
Zotu285	33	Bacteria	Parcubacteria	Bacilli	Lactobacillales	Leuconostocaceae	Parcubacteria_genera_incertae_sedis	Oenococcus_kitaharae
Zotu462	22	Bacteria	Parcubacteria	Mollicutes	Mycoplasmatales	Mycoplasmataceae	Parcubacteria_genera_incertae_sedis	Mycoplasma_spermatophilum
Zotu415	17	Bacteria	Parcubacteria	Bacilli	Lactobacillales	Leuconostocaceae	Parcubacteria_genera_incertae_sedis	Oenococcus_oeni
Zotu243	33	Bacteria	Parcubacteria	Aquificae	Aquificales	Hydrogenothermaceae	Parcubacteria_genera_incertae_sedis	Venenivibrio_stagnispumantis
Zotu275	25	Bacteria	Parcubacteria	Sphingobacteriia	Sphingobacteriales	Hydrogenothermaceae	Parcubacteria_genera_incertae_sedis	Sulfurihydrogenibium_rodmanii
Zotu396	33	Bacteria	Parcubacteria	Clostridia	Clostridiales	Peptococcaceae_1	Parcubacteria_genera_incertae_sedis	Limisphaera_ngatamarikiensis
Zotu201	456	Bacteria	Proteobacteria	Alphaproteobacteria	Rhizobiales	Rhodobacteraceae	Parvibaculum	Parvibaculum_hydrocarboniclasticum
Zotu322	35	Bacteria	Proteobacteria	Alphaproteobacteria	Rhodobacterales	Rhodobacteraceae	Parvibaculum	Parvibaculum_hydrocarboniclasticum
Zotu317	459	Bacteria	Proteobacteria	Alphaproteobacteria	Rhizobiales	Rhodobiaceae	Parvibaculum	Parvibaculum_hydrocarboniclasticum
Zotu116	505	Bacteria	Proteobacteria	Alphaproteobacteria	Rhizobiales	Rhodobiaceae	Parvibaculum	Parvibaculum_hydrocarboniclasticum
Zotu17	1282	Bacteria	Proteobacteria	Alphaproteobacteria	Parvularculales	Parvularculaceae	Parvularcula
Zotu203	716	Bacteria	Proteobacteria	Alphaproteobacteria	Parvularculales	Parvularculaceae	Parvularcula	Parvularcula_dongshanensis
Zotu326	22	Bacteria	Proteobacteria	Alphaproteobacteria	Rhizobiales	Rhodospirillaceae	Pedomicrobium	Pedomicrobium_manganicum
Zotu364	18	Bacteria	Proteobacteria	Alphaproteobacteria	Rhizobiales	Hyphomicrobiaceae	Pedomicrobium	Pedomicrobium_manganicum
Zotu453	14	Bacteria	Verrucomicrobia	Opitutae	Puniceicoccales	Puniceicoccaceae	Pelagicoccus	Pelagicoccus_croceus
Zotu146	121	Bacteria	Firmicutes	Clostridia	Clostridiales	Peptostreptococcaceae	Peptostreptococcus	Peptostreptococcus_canis
Zotu253	36	Bacteria	Firmicutes	Clostridia	Clostridiales	Peptostreptococcaceae	Peptostreptococcus	Peptostreptococcus_anaerobius
Zotu202	139	Bacteria	Firmicutes	Clostridia	Clostridiales	Peptostreptococcaceae	Peptostreptococcus	Peptostreptococcus_canis
Zotu138	330	Bacteria	Firmicutes	Clostridia	Clostridiales	Peptostreptococcaceae	Peptostreptococcus	Peptostreptococcus_canis
Zotu259	217	Bacteria	Firmicutes	Clostridia	Clostridiales	Peptostreptococcaceae	Peptostreptococcus	Peptostreptococcus_canis
Zotu308	50	Bacteria	Verrucomicrobia	Verrucomicrobiae	Verrucomicrobiales	Verrucomicrobiaceae	Persicirhabdus	Persicirhabdus_sediminis
Zotu14	1445	Bacteria	Bacteroidetes	Flavobacteriia	Flavobacteriales	Flavobacteriaceae	Phaeodactylibacter	Phaeodactylibacter_xiamenensis
Zotu48	441	Bacteria	Bacteroidetes	Sphingobacteriia	Sphingobacteriales	Saprospiraceae	Phaeodactylibacter	Phaeodactylibacter_xiamenensis
Zotu262	107	Bacteria	Bacteroidetes	Sphingobacteriia	Sphingobacteriales	Saprospiraceae	Phaeodactylibacter	Phaeodactylibacter_xiamenensis
Zotu352	62	Bacteria	Bacteroidetes	Sphingobacteriia	Sphingobacteriales	Saprospiraceae	Phaeodactylibacter	Phaeodactylibacter_xiamenensis
Zotu166	106	Bacteria	Bacteroidetes	Sphingobacteriia	Sphingobacteriales	Saprospiraceae	Phaeodactylibacter	Phaeodactylibacter_xiamenensis
Zotu228	63	Bacteria	Bacteroidetes	Sphingobacteriia	Sphingobacteriales	Saprospiraceae	Phaeodactylibacter	Phaeodactylibacter_xiamenensis
Zotu70	419	Bacteria	Bacteroidetes	Sphingobacteriia	Sphingobacteriales	Saprospiraceae	Phaeodactylibacter	Phaeodactylibacter_xiamenensis
Zotu118	396	Bacteria	Bacteroidetes	Sphingobacteriia	Sphingobacteriales	Saprospiraceae	Phaeodactylibacter	Phaeodactylibacter_xiamenensis
Zotu148	493	Bacteria	Bacteroidetes	Sphingobacteriia	Sphingobacteriales	Saprospiraceae	Phaeodactylibacter	Phaeodactylibacter_xiamenensis
Zotu359	259	Bacteria	Bacteroidetes	Sphingobacteriia	Sphingobacteriales	Saprospiraceae	Phaeodactylibacter	Phaeodactylibacter_xiamenensis
Zotu26	1433	Bacteria	Bacteroidetes	Sphingobacteriia	Sphingobacteriales	Saprospiraceae	Phaeodactylibacter	Phaeodactylibacter_xiamenensis
Zotu312	230	Bacteria	Bacteroidetes	Sphingobacteriia	Sphingobacteriales	Saprospiraceae	Phaeodactylibacter	Phaeodactylibacter_xiamenensis
Zotu104	226	Bacteria	Bacteroidetes	Sphingobacteriia	Sphingobacteriales	Saprospiraceae	Phaeodactylibacter	Phaeodactylibacter_xiamenensis
Zotu177	227	Bacteria	Bacteroidetes	Sphingobacteriia	Sphingobacteriales	Saprospiraceae	Phaeodactylibacter	Phaeodactylibacter_xiamenensis
Zotu25	1399	Bacteria	Bacteroidetes	Sphingobacteriia	Sphingobacteriales	Saprospiraceae	Phaeodactylibacter	Phaeodactylibacter_xiamenensis
Zotu133	166	Bacteria	Proteobacteria	Deltaproteobacteria	Myxococcales	Phaselicystidaceae	Phaselicystis	Phaselicystis_flava
Zotu400	165	Bacteria	Proteobacteria	Deltaproteobacteria	Myxococcales	Phaselicystidaceae	Phaselicystis	Phaselicystis_flava
Zotu192	59	Bacteria	Planctomycetes	Phycisphaerae	Planctomycetales	Planctomycetaceae	Phycisphaera	Phycisphaera_mikurensis
Zotu454	20	Bacteria	Proteobacteria	Phycisphaerae	Phycisphaerales	Phycisphaeraceae	Phycisphaera	Phycisphaera_mikurensis
Zotu149	654	Bacteria	Planctomycetes	Phycisphaerae	Phycisphaerales	Phycisphaeraceae	Phycisphaera	Phycisphaera_mikurensis
Zotu414	29	Bacteria	Planctomycetes	Phycisphaerae	Phycisphaerales	Phycisphaeraceae	Phycisphaera	Phycisphaera_mikurensis
Zotu169	81	Bacteria	Planctomycetes	Phycisphaerae	Phycisphaerales	Phycisphaeraceae	Phycisphaera	Phycisphaera_mikurensis
Zotu356	35	Bacteria	Planctomycetes	Phycisphaerae	Phycisphaerales	Phycisphaeraceae	Phycisphaera	Phycisphaera_mikurensis
Zotu205	45	Bacteria	Planctomycetes	Phycisphaerae	Phycisphaerales	Phycisphaeraceae	Phycisphaera	Phycisphaera_mikurensis
Zotu223	43	Bacteria	Planctomycetes	Phycisphaerae	Phycisphaerales	Phycisphaeraceae	Phycisphaera	Phycisphaera_mikurensis
Zotu416	36	Bacteria	Planctomycetes	Phycisphaerae	Phycisphaerales	Phycisphaeraceae	Phycisphaera	Phycisphaera_mikurensis
Zotu358	35	Bacteria	Planctomycetes	Phycisphaerae	Phycisphaerales	Phycisphaeraceae	Phycisphaera	Phycisphaera_mikurensis
Zotu251	49	Bacteria	Planctomycetes	Phycisphaerae	Phycisphaerales	Phycisphaeraceae	Phycisphaera	Phycisphaera_mikurensis
Zotu24	3312	Bacteria	Cyanobacteria/Chloroplast	Cyanobacteria	Family_IV	GpIV	Planktothricoides_raciborskii
Zotu305	3062	Bacteria	Cyanobacteria/Chloroplast	Cyanobacteria	Family_IV	GpIV	Planktothricoides_raciborskii
Zotu42	3302	Bacteria	Cyanobacteria/Chloroplast	Cyanobacteria	Family_IV	GpIV	Planktothricoides_raciborskii
Zotu11	3255	Bacteria	Cyanobacteria/Chloroplast	Cyanobacteria	Family_IV	GpIV	Planktothricoides_raciborskii
Zotu219	389	Bacteria	Cyanobacteria/Chloroplast	Cyanobacteria	Family_VII	GpVII	Planktothricoides_raciborskii
Zotu225	44	Bacteria	Cyanobacteria/Chloroplast	Cyanobacteria	Family_XII	GpXII	Planktothricoides_raciborskii
Zotu12	13449	Bacteria	Cyanobacteria/Chloroplast	Cyanobacteria	Family_XIII	GpXIII	Planktothricoides_raciborskii
Zotu124	323	Bacteria	Cyanobacteria/Chloroplast	Cyanobacteria	Family_XIII	GpXIII	Planktothricoides_raciborskii
Zotu1	12992	Bacteria	Cyanobacteria/Chloroplast	Cyanobacteria	Family_XIII	GpXIII	Planktothricoides_raciborskii
Zotu2	14981	Bacteria	Cyanobacteria/Chloroplast	Cyanobacteria	Family_XIII	GpXIII	Planktothricoides_raciborskii
Zotu176	60	Bacteria	Proteobacteria	Deltaproteobacteria	Myxococcales	Nannocystaceae	Plesiocystis	Plesiocystis_pacifica
Zotu37	742	Bacteria	Bacteroidetes	Flavobacteriia	Flavobacteriales	Flavobacteriaceae	Polaribacter	Polaribacter_marinivivus
Zotu101	688	Bacteria	Bacteroidetes	Flavobacteriia	Flavobacteriales	Flavobacteriaceae	Polaribacter	Polaribacter_marinivivus
Zotu187	352	Bacteria	Bacteroidetes	Flavobacteriia	Flavobacteriales	Flavobacteriaceae	Polaribacter	Polaribacter_marinivivus
Zotu30	1207	Bacteria	Proteobacteria	Alphaproteobacteria	Caulobacterales	Hyphomonadaceae	Ponticaulis	Ponticaulis_koreensis
Zotu420	18	Bacteria	Proteobacteria	Alphaproteobacteria	Caulobacterales	Hyphomonadaceae	Ponticaulis	Ponticaulis_koreensis
Zotu171	1159	Bacteria	Proteobacteria	Alphaproteobacteria	Caulobacterales	Hyphomonadaceae	Ponticaulis	Ponticaulis_koreensis
Zotu342	19	Bacteria	Bacteroidetes	Sphingobacteriia	Sphingobacteriales	Saprospiraceae	Portibacter	Portibacter_lacus
Zotu239	60	Bacteria	Bacteroidetes	Sphingobacteriia	Sphingobacteriales	Saprospiraceae	Portibacter	Portibacter_lacus
Zotu165	110	Bacteria	Bacteroidetes	Sphingobacteriia	Sphingobacteriales	Saprospiraceae	Portibacter	Portibacter_lacus
Zotu49	696	Bacteria	Cyanobacteria/Chloroplast	Cyanobacteria	Family_VII	GpVII	Prochlorothrix_hollandica
Zotu121	1571	Bacteria	Cyanobacteria/Chloroplast	Cyanobacteria	Family_IV	GpIV	Prochlorothrix_hollandica
Zotu150	260	Bacteria	Cyanobacteria/Chloroplast	Cyanobacteria	Family_IV	GpIV	Prochlorothrix_hollandica
Zotu108	145	Bacteria	Bacteroidetes	Flavobacteriia	Flavobacteriales	Prolixibacteraceae	Prolixibacter	Prolixibacter_bellariivorans
Zotu377	25	Bacteria	Proteobacteria	Gammaproteobacteria	Pseudomonadales	Pseudomonadaceae	Pseudomonas	Pseudomonas_brenneri
Zotu357	245	Bacteria	Proteobacteria	Alphaproteobacteria	Rhodobacterales	Rhodobacteraceae	Pseudoruegeria	Pseudoruegeria_haliotis
Zotu170	811	Bacteria	Proteobacteria	Alphaproteobacteria	Rhodobacterales	Rhodobacteraceae	Pseudoruegeria	Pseudoruegeria_haliotis
Zotu241	45	Bacteria	Proteobacteria	Alphaproteobacteria	Rhizobiales	Phyllobacteriaceae	Pseudoxanthobacter	Pseudoxanthobacter_soli
Zotu371	81	Bacteria	Bacteroidetes	Flavobacteriia	Flavobacteriales	Flavobacteriaceae	Psychroflexus	Psychroflexus_tropicus
Zotu279	81	Bacteria	Bacteroidetes	Flavobacteriia	Flavobacteriales	Flavobacteriaceae	Psychroflexus	Psychroflexus_tropicus
Zotu405	80	Bacteria	Bacteroidetes	Flavobacteriia	Flavobacteriales	Flavobacteriaceae	Psychroflexus	Psychroflexus_tropicus
Zotu183	133	Bacteria	Verrucomicrobia	Opitutae	Puniceicoccales	Puniceicoccaceae	Puniceicoccus	Puniceicoccus_vermicola
Zotu181	128	Bacteria	Verrucomicrobia	Opitutae	Puniceicoccales	Puniceicoccaceae	Puniceicoccus	Puniceicoccus_vermicola
Zotu327	100	Bacteria	Verrucomicrobia	Opitutae	Puniceicoccales	Puniceicoccaceae	Puniceicoccus	Puniceicoccus_vermicola
Zotu119	340	Bacteria	Verrucomicrobia	Opitutae	Puniceicoccales	Puniceicoccaceae	Puniceicoccus	Puniceicoccus_vermicola
Zotu144	302	Bacteria	Verrucomicrobia	Opitutae	Puniceicoccales	Puniceicoccaceae	Puniceicoccus	Puniceicoccus_vermicola
Zotu237	297	Bacteria	Verrucomicrobia	Opitutae	Puniceicoccales	Puniceicoccaceae	Puniceicoccus	Puniceicoccus_vermicola
Zotu284	173	Bacteria	Verrucomicrobia	Opitutae	Puniceicoccales	Puniceicoccaceae	Puniceicoccus	Puniceicoccus_vermicola
Zotu360	104	Bacteria	Bacteroidetes	Cytophagia	Cytophagales	Flammeovirgaceae	Rapidithrix	Rapidithrix_thailandica
Zotu122	128	Bacteria	Bacteroidetes	Cytophagia	Cytophagales	Flammeovirgaceae	Rapidithrix	Rapidithrix_thailandica
Zotu293	282	Bacteria	Proteobacteria	Alphaproteobacteria	Rhizobiales	Rhizobiaceae	Rhizobium	Martelella_radicis
Zotu444	20	Bacteria	Proteobacteria	Alphaproteobacteria	Rhizobiales	Rhizobiaceae	Rhizobium	Rhizobium_halophytocola
Zotu75	686	Bacteria	Proteobacteria	Alphaproteobacteria	Rhodobacterales	Rhodobacteraceae	Rhodobacter	Rhodobacter_veldkampii
Zotu73	852	Bacteria	Proteobacteria	Alphaproteobacteria	Rhodobacterales	Rhodobacteraceae	Rhodobacter	Rhodobacter_veldkampii
Zotu324	33	Bacteria	Proteobacteria	Alphaproteobacteria	Rhizobiales	Rhodobacteraceae	Rhodoligotrophos	Rhodoligotrophos_jinshengii
Zotu126	112	Bacteria	Proteobacteria	Alphaproteobacteria	Rhizobiales	Rhodobiaceae	Rhodoligotrophos	Rhodoligotrophos_jinshengii
Zotu273	31	Bacteria	Proteobacteria	Alphaproteobacteria	Rhizobiales	Rhodospirillaceae	Rhodomicrobium	Marispirillum_indicum
Zotu162	114	Bacteria	Planctomycetes	Planctomycetia	Planctomycetales	Planctomycetaceae	Rhodopirellula	Rhodopirellula_rubra
Zotu268	102	Bacteria	Planctomycetes	Planctomycetia	Planctomycetales	Planctomycetaceae	Rhodopirellula	Rhodopirellula_rubra
Zotu173	70	Bacteria	Planctomycetes	Planctomycetia	Planctomycetales	Planctomycetaceae	Rhodopirellula	Rhodopirellula_rosea
Zotu38	849	Bacteria	Proteobacteria	Alphaproteobacteria	Rhodospirillales	Rhodospirillaceae	Rhodovibrio	Rhodovibrio_sodomensis
Zotu51	841	Bacteria	Proteobacteria	Alphaproteobacteria	Rhodospirillales	Rhodospirillaceae	Rhodovibrio	Rhodovibrio_sodomensis
Zotu274	47	Bacteria	Proteobacteria	Alphaproteobacteria	Rhodospirillales	Rhodospirillaceae	Rhodovibrio	Rhodovibrio_sodomensis
Zotu117	251	Bacteria	Proteobacteria	Alphaproteobacteria	Rhizobiales	Rhodobacteraceae	Rhodovulum	Rhodovulum_mangrovi
Zotu155	329	Bacteria	Proteobacteria	Alphaproteobacteria	Rhodobacterales	Rhodobacteraceae	Rhodovulum	Rhodovulum_adriaticum
Zotu178	636	Bacteria	Proteobacteria	Alphaproteobacteria	Rhizobiales	Roseiarcaceae	Roseiarcus	Roseiarcus_fermentans
Zotu385	127	Bacteria	Proteobacteria	Alphaproteobacteria	Rhodobacterales	Rhodobacteraceae	Roseiarcus	Roseiarcus_fermentans
Zotu425	38	Bacteria	Proteobacteria	Alphaproteobacteria	Rhodobacterales	Rhodobacteraceae	Roseibaca	Roseibaca_ekhonensis
Zotu446	18	Bacteria	Proteobacteria	Alphaproteobacteria	Rhodobacterales	Rhodobacteraceae	Roseibium	Roseibium_aquae
Zotu431	16	Bacteria	Proteobacteria	Alphaproteobacteria	Rhodobacterales	Rhodobacteraceae	Roseisalinus	Roseisalinus_antarcticus
Zotu120	105	Bacteria	Bacteroidetes	Cytophagia	Cytophagales	Flammeovirgaceae	Roseivirga	Roseivirga_spongicola
Zotu348	41	Bacteria	Bacteroidetes	Cytophagia	Cytophagales	Flammeovirgaceae	Roseivirga	Roseivirga_spongicola
Zotu215	35	Bacteria	Bacteroidetes	Cytophagia	Cytophagales	Flammeovirgaceae	Roseivirga	Roseivirga_spongicola
Zotu277	32	Bacteria	Bacteroidetes	Cytophagia	Cytophagales	Flammeovirgaceae	Roseivirga	Roseivirga_ehrenbergii
Zotu230	335	Bacteria	Bacteroidetes	Cytophagia	Cytophagales	Flammeovirgaceae	Roseivirga	Roseivirga_ehrenbergii
Zotu412	22	Bacteria	Bacteroidetes	Cytophagia	Cytophagales	Flammeovirgaceae	Roseivirga	Roseivirga_spongicola
Zotu208	84	Bacteria	Bacteroidetes	Cytophagia	Cytophagales	Flammeovirgaceae	Roseivirga	Roseivirga_spongicola
Zotu265	83	Bacteria	Bacteroidetes	Cytophagia	Cytophagales	Flammeovirgaceae	Roseivirga	Roseivirga_spongicola
Zotu100	364	Bacteria	Bacteroidetes	Cytophagia	Cytophagales	Flammeovirgaceae	Roseivirga	Roseivirga_spongicola
Zotu74	363	Bacteria	Bacteroidetes	Cytophagia	Cytophagales	Flammeovirgaceae	Roseivirga	Roseivirga_spongicola
Zotu54	386	Bacteria	Proteobacteria	Alphaproteobacteria	Rhodobacterales	Rhodobacteraceae	Roseivivax	Roseivivax_jejudonensis
Zotu128	90	Bacteria	Proteobacteria	Alphaproteobacteria	Rhodobacterales	Rhodobacteraceae	Roseivivax	Roseivivax_halodurans
Zotu95	831	Bacteria	Proteobacteria	Alphaproteobacteria	Rhodobacterales	Rhodobacteraceae	Roseobacter	Roseobacter_litoralis
Zotu112	678	Bacteria	Proteobacteria	Alphaproteobacteria	Rhodobacterales	Rhodobacteraceae	Roseobacter	Roseobacter_litoralis
Zotu315	587	Bacteria	Proteobacteria	Alphaproteobacteria	Rhodobacterales	Rhodobacteraceae	Roseobacter	Roseobacter_litoralis
Zotu71	388	Bacteria	Proteobacteria	Alphaproteobacteria	Rhodobacterales	Rhodobacteraceae	Roseobacter	Roseobacter_litoralis
Zotu132	349	Bacteria	Proteobacteria	Alphaproteobacteria	Rhodobacterales	Rhodobacteraceae	Roseobacter	Roseobacter_litoralis
Zotu80	1843	Bacteria	Proteobacteria	Alphaproteobacteria	Rhodobacterales	Rhodobacteraceae	Roseobacter	Roseobacter_litoralis
Zotu115	124	Bacteria	Proteobacteria	Alphaproteobacteria	Rhizobiales	Rhodospirillaceae	Roseospirillum	Roseospirillum_parvum
Zotu304	338	Bacteria	Proteobacteria	Alphaproteobacteria	Rhodobacterales	Rhodobacteraceae	Roseovarius	Roseovarius_marinus
Zotu434	421	Bacteria	Proteobacteria	Alphaproteobacteria	Rhodobacterales	Rhodobacteraceae	Roseovarius	Roseovarius_marinus
Zotu236	282	Bacteria	Cyanobacteria/Chloroplast	Cyanobacteria	Family_VII	GpVII	Rubidibacter_lacunae
Zotu4	6801	Bacteria	Cyanobacteria/Chloroplast	Cyanobacteria	Family_IV	GpIV	Rubidibacter_lacunae
Zotu29	5533	Bacteria	Cyanobacteria/Chloroplast	Cyanobacteria	Family_IV	GpIV	Rubidibacter_lacunae
Zotu466	5670	Bacteria	Cyanobacteria/Chloroplast	Cyanobacteria	Family_IV	GpIV	Rubidibacter_lacunae
Zotu449	9	Bacteria	Planctomycetes	Planctomycetia	Planctomycetales	Planctomycetaceae	Rubinisphaera	Rubinisphaera_brasiliensis
Zotu45	1101	Bacteria	Proteobacteria	Alphaproteobacteria	Rhodobacterales	Rhodobacteraceae	Rubrimonas	Rubrimonas_cliftonensis
Zotu69	472	Bacteria	Proteobacteria	Alphaproteobacteria	Rhodobacterales	Rhodobacteraceae	Rubrimonas	Rubrimonas_cliftonensis
Zotu175	880	Bacteria	Proteobacteria	Alphaproteobacteria	Rhodobacterales	Rhodobacteraceae	Rubrimonas	Rubrimonas_cliftonensis
Zotu164	699	Bacteria	Proteobacteria	Alphaproteobacteria	Rhodobacterales	Rhodobacteraceae	Rubrimonas	Rubrimonas_cliftonensis
Zotu206	404	Bacteria	Proteobacteria	Alphaproteobacteria	Rhodobacterales	Rhodobacteraceae	Rubrimonas	Rubrimonas_cliftonensis
Zotu57	1090	Bacteria	Proteobacteria	Alphaproteobacteria	Rhodobacterales	Rhodobacteraceae	Rubrimonas	Rubrimonas_cliftonensis
Zotu91	764	Bacteria	Proteobacteria	Alphaproteobacteria	Rhodobacterales	Rhodobacteraceae	Rubrimonas	Rubrimonas_cliftonensis
Zotu86	364	Bacteria	Proteobacteria	Alphaproteobacteria	Rhodobacterales	Rhodobacteraceae	Rubrimonas	Rubrimonas_cliftonensis
Zotu90	564	Bacteria	Proteobacteria	Alphaproteobacteria	Rhodobacterales	Rhodobacteraceae	Rubrimonas	Rubrimonas_cliftonensis
Zotu307	72	Bacteria	Bacteroidetes	Cytophagia	Cytophagales	Cytophagaceae	Rudanella	Rudanella_lutea
Zotu303	66	Bacteria	Proteobacteria	Alphaproteobacteria	Rhodobacterales	Rhodobacteraceae	Ruegeria	Ruegeria_marina
Zotu368	204	Bacteria	Proteobacteria	Alphaproteobacteria	Rhodobacterales	Rhodobacteraceae	Ruegeria	Ruegeria_intermedia
Zotu332	46	Bacteria	Proteobacteria	Alphaproteobacteria	Rhodobacterales	Rhodobacteraceae	Ruegeria	Ruegeria_intermedia
Zotu258	199	Bacteria	Proteobacteria	Alphaproteobacteria	Rhodobacterales	Rhodobacteraceae	Ruegeria	Ruegeria_faecimaris
Zotu432	21	Bacteria	Bacteroidetes	Flavobacteriia	Flavobacteriales	Cryomorphaceae	Salinirepens	Salinirepens_amamiensis
Zotu185	126	Bacteria	Bacteroidetes	Sphingobacteriia	Sphingobacteriales	Rhodothermaceae	Salisaeta	Salisaeta_longa
Zotu310	121	Bacteria	Bacteroidetes	Sphingobacteriia	Sphingobacteriales	Rhodothermaceae	Salisaeta	Salisaeta_longa
Zotu157	65	Bacteria	Proteobacteria	Deltaproteobacteria	Myxococcales	Sandaracinaceae	Sandaracinus	Sandaracinus_amylolyticus
Zotu382	19	Bacteria	Proteobacteria	Deltaproteobacteria	Myxococcales	Sandaracinaceae	Sandaracinus	Sandaracinus_amylolyticus
Zotu64	285	Bacteria	Proteobacteria	Deltaproteobacteria	Myxococcales	Sandaracinaceae	Sandaracinus	Sandaracinus_amylolyticus
Zotu226	58	Bacteria	Proteobacteria	Deltaproteobacteria	Myxococcales	Sandaracinaceae	Sandaracinus	Sandaracinus_amylolyticus
Zotu411	20	Bacteria	Proteobacteria	Deltaproteobacteria	Myxococcales	Sandaracinaceae	Sandaracinus	Sandaracinus_amylolyticus
Zotu410	30	Bacteria	Proteobacteria	Deltaproteobacteria	Myxococcales	Sandaracinaceae	Sandaracinus	Sandaracinus_amylolyticus
Zotu110	140	Bacteria	Proteobacteria	Alphaproteobacteria	Rhodobacterales	Rhodobacteraceae	Shimia	Shimia_haliotis
Zotu289	24	Bacteria	Chlamydiae	Chlamydiia	Chlamydiales	Simkaniaceae	Simkania	Simkania_negevensis
Zotu409	79	Bacteria	Planctomycetes	Planctomycetia	Planctomycetales	Planctomycetaceae	Singulisphaera	Singulisphaera_acidiphila
Zotu43	490	Bacteria	Proteobacteria	Alphaproteobacteria	Rhodobacterales	Rhodobacteraceae	Sneathiella	Sneathiella_chinensis
Zotu269	141	Bacteria	Verrucomicrobia	Spartobacteria	Desulfovibrionales	Desulfovibrionaceae	Spartobacteria_genera_incertae_sedis	Roseibacillus_ishigakijimensis
Zotu266	25	Bacteria	Verrucomicrobia	Spartobacteria	Verrucomicrobiales	Verrucomicrobiaceae	Spartobacteria_genera_incertae_sedis	Roseibacillus_ishigakijimensis
Zotu388	16	Bacteria	Verrucomicrobia	Spartobacteria	Verrucomicrobiales	Verrucomicrobiaceae	Spartobacteria_genera_incertae_sedis	Terrimicrobium_sacchariphilum
Zotu217	117	Bacteria	Verrucomicrobia	Spartobacteria	Verrucomicrobiales	Verrucomicrobiaceae	Spartobacteria_genera_incertae_sedis	Verrucomicrobium_spinosum
Zotu135	118	Bacteria	Verrucomicrobia	Spartobacteria	Verrucomicrobiales	Verrucomicrobiaceae	Spartobacteria_genera_incertae_sedis	Verrucomicrobium_spinosum
Zotu8	2443	Bacteria	Proteobacteria	Alphaproteobacteria	Sphingomonadales	Sphingomonadaceae	Sphingomonas	Sphingomonas_dokdonensis
Zotu254	27	Bacteria	Proteobacteria	Gammaproteobacteria	Chromatiales	Ectothiorhodospiraceae	Spiribacter	Spiribacter_salinus
Zotu213	45	Bacteria	Spirochaetes	Spirochaetia	Spirochaetales	Spirochaetaceae	Spirochaeta	Spirochaeta_thermophila
Zotu407	26	Bacteria	Spirochaetes	Spirochaetia	Spirochaetales	Spirochaetaceae	Spirochaeta	Spirochaeta_thermophila
Zotu331	89	Bacteria	Spirochaetes	Spirochaetia	Spirochaetales	Spirochaetaceae	Spirochaeta	Spirochaeta_halophila
Zotu77	198	Bacteria	Spirochaetes	Spirochaetia	Spirochaetales	Spirochaetaceae	Spirochaeta	Spirochaeta_halophila
Zotu159	89	Bacteria	Spirochaetes	Spirochaetia	Spirochaetales	Spirochaetaceae	Spirochaeta	Spirochaeta_halophila
Zotu190	87	Bacteria	Spirochaetes	Spirochaetia	Spirochaetales	Spirochaetaceae	Spirochaeta	Spirochaeta_halophila
Zotu464	83	Bacteria	Spirochaetes	Spirochaetia	Spirochaetales	Spirochaetaceae	Spirochaeta	Spirochaeta_halophila
Zotu297	37	Bacteria	Spirochaetes	Spirochaetia	Spirochaetales	Spirochaetaceae	Spirochaeta	Spirochaeta_alkalica
Zotu460	12	Bacteria	Spirochaetes	Spirochaetia	Spirochaetales	Spirochaetaceae	Spirochaeta	Spirochaeta_alkalica
Zotu450	17	Bacteria	Spirochaetes	Spirochaetia	Spirochaetales	Spirochaetaceae	Spirochaeta	Spirochaeta_cellobiosiphila
Zotu220	181	Bacteria	Proteobacteria	Alphaproteobacteria	Rhizobiales	Rhodobacteraceae	Stappia	Stappia_taiwanensis
Zotu465	50	Bacteria	Proteobacteria	Alphaproteobacteria	Rhodobacterales	Rhodobacteraceae	Stappia	Stappia_taiwanensis
Zotu379	50	Bacteria	Verrucomicrobia	Verrucomicrobiae	Verrucomicrobiales	Verrucomicrobiaceae	Subdivision3_genera_incertae_sedis	Persicirhabdus_sediminis
Zotu85	236	Bacteria	Proteobacteria	Alphaproteobacteria	Rhodobacterales	Rhodobacteraceae	Sulfitobacter	Sulfitobacter_pseudonitzschiae
Zotu44	432	Bacteria	Bacteroidetes	Sphingobacteriia	Sphingobacteriales	Flavobacteriaceae	Tenacibaculum	Tenacibaculum_skagerrakense
Zotu440	30	Bacteria	Bacteroidetes	Flavobacteriia	Flavobacteriales	Flavobacteriaceae	Tenacibaculum	Tenacibaculum_discolor
Zotu139	90	Bacteria	Planctomycetes	Phycisphaerae	Tepidisphaerales	Tepidisphaeraceae	Tepidisphaera	Tepidisphaera_mucosa
Zotu235	49	Bacteria	Planctomycetes	Phycisphaerae	Tepidisphaerales	Tepidisphaeraceae	Tepidisphaera	Tepidisphaera_mucosa
Zotu384	41	Bacteria	Planctomycetes	Phycisphaerae	Tepidisphaerales	Tepidisphaeraceae	Tepidisphaera	Tepidisphaera_mucosa
Zotu313	672	Bacteria	Planctomycetes	Phycisphaerae	Tepidisphaerales	Tepidisphaeraceae	Tepidisphaera	Tepidisphaera_mucosa
Zotu350	25	Bacteria	Proteobacteria	Gammaproteobacteria	Oceanospirillales	Oceanospirillaceae	Thalassolituus	Thalassolituus_marinus
Zotu134	94	Bacteria	Actinobacteria	Actinobacteria	Actinomycetales	Anaerolineaceae	Thermomarinilinea	Thermomarinilinea_lacunifontana
Zotu363	21	Bacteria	Chloroflexi	Anaerolineae	Anaerolineales	Anaerolineaceae	Thermomarinilinea	Thermomarinilinea_lacunifontana
Zotu78	293	Bacteria	Chloroflexi	Anaerolineae	Anaerolineales	Anaerolineaceae	Thermomarinilinea	Thermomarinilinea_lacunifontana
Zotu244	325	Bacteria	Chloroflexi	Anaerolineae	Anaerolineales	Anaerolineaceae	Thermomarinilinea	Thermomarinilinea_lacunifontana
Zotu184	60	Bacteria	Firmicutes	Clostridia	Clostridiales	Anaerolineaceae	Thermomarinilinea	Thermomarinilinea_lacunifontana
Zotu160	70	Bacteria	Chloroflexi	Anaerolineae	Anaerolineales	Anaerolineaceae	Thermomarinilinea	Thermomarinilinea_lacunifontana
Zotu278	45	Bacteria	Chloroflexi	Anaerolineae	Anaerolineales	Anaerolineaceae	Thermomarinilinea	Thermomarinilinea_lacunifontana
Zotu443	16	Bacteria	Proteobacteria	Gammaproteobacteria	Chromatiales	Chromatiaceae	Thioalkalivibrio	Thioalkalivibrio_sulfidiphilus
Zotu288	32	Bacteria	Proteobacteria	Gammaproteobacteria	Chromatiales	Ectothiorhodospiraceae	Thioalkalivibrio	Thioalkalivibrio_sulfidiphilus
Zotu372	37	Bacteria	Proteobacteria	Gammaproteobacteria	Chromatiales	Ectothiorhodospiraceae	Thiothrix	Thiothrix_caldifontis
Zotu290	27	Bacteria	Proteobacteria	Alphaproteobacteria	Rhodospirillales	Rhodospirillaceae	Tistlia	Tistlia_consotensis
Zotu227	50	Bacteria	Proteobacteria	Alphaproteobacteria	Rhodospirillales	Rhodospirillaceae	Tistlia	Tistlia_consotensis
Zotu196	336	Bacteria	Proteobacteria	Alphaproteobacteria	Rhodobacterales	Rhodobacteraceae	Tranquillimonas	Tranquillimonas_alkanivorans
Zotu252	127	Bacteria	Acidobacteria	Spirochaetia	Spirochaetales	Spirochaetaceae	Treponema	Turneriella_parva
Zotu199	118	Bacteria	Acidobacteria	Spirochaetia	Spirochaetales	Spirochaetaceae	Treponema	Turneriella_parva
Zotu204	120	Bacteria	Proteobacteria	Alphaproteobacteria	Rhodobacterales	Rhodobacteraceae	Tropicimonas	Tropicimonas_sediminicola
Zotu142	101	Bacteria	Proteobacteria	Alphaproteobacteria	Rhodobacterales	Rhodobacteraceae	Tropicimonas	Tropicimonas_sediminicola
Zotu224	39	Bacteria	Bacteroidetes	Sphingobacteriia	Sphingobacteriales	Chitinophagaceae	Vibrionimonas	Vibrionimonas_magnilacihabitans
Zotu369	17	Bacteria	Bacteroidetes	Flavobacteriia	Flavobacteriales	Flavobacteriaceae	Winogradskyella	Winogradskyella_poriferorum
Zotu333	29	Bacteria	Proteobacteria	Betaproteobacteria	Burkholderiales	Planctomycetaceae	WPS-1_genera_incertae_sedis	Tepidisphaera_mucosa
Zotu238	55	Bacteria	candidate_division_WPS-1	Phycisphaerae	Phycisphaerales	Phycisphaeraceae	WPS-1_genera_incertae_sedis	Phycisphaera_mikurensis
Zotu188	165	Bacteria	candidate_division_WPS-1	Phycisphaerae	Phycisphaerales	Phycisphaeraceae	WPS-1_genera_incertae_sedis	Phycisphaera_mikurensis
Zotu62	942	Bacteria	candidate_division_WPS-1	Phycisphaerae	Planctomycetales	Planctomycetaceae	WPS-1_genera_incertae_sedis	Pirellula_staleyi
Zotu291	128	Bacteria	candidate_division_WPS-1	Phycisphaerae	Tepidisphaerales	Tepidisphaeraceae	WPS-1_genera_incertae_sedis	Tepidisphaera_mucosa
Zotu294	46	Bacteria	candidate_division_WPS-1	Phycisphaerae	Tepidisphaerales	Tepidisphaeraceae	WPS-1_genera_incertae_sedis	Tepidisphaera_mucosa
Zotu232	117	Bacteria	candidate_division_WPS-1	Phycisphaerae	Tepidisphaerales	Tepidisphaeraceae	WPS-1_genera_incertae_sedis	Tepidisphaera_mucosa
Zotu216	39	Bacteria	candidate_division_WPS-1	Phycisphaerae	Tepidisphaerales	Tepidisphaeraceae	WPS-1_genera_incertae_sedis	Tepidisphaera_mucosa
Zotu36	1153	Bacteria	candidate_division_WPS-1	Phycisphaerae	Tepidisphaerales	Tepidisphaeraceae	WPS-1_genera_incertae_sedis	Tepidisphaera_mucosa
Zotu355	27	Bacteria	candidate_division_WPS-1	Planctomycetia	Planctomycetales	Planctomycetaceae	WPS-1_genera_incertae_sedis	Pirellula_staleyi
Zotu439	130	Bacteria	candidate_division_WPS-1	Phycisphaerae	Tepidisphaerales	Tepidisphaeraceae	WPS-1_genera_incertae_sedis	Tepidisphaera_mucosa
Zotu249	122	Bacteria	candidate_division_WPS-1	Phycisphaerae	Tepidisphaerales	Tepidisphaeraceae	WPS-1_genera_incertae_sedis	Tepidisphaera_mucosa
Zotu111	928	Bacteria	candidate_division_WPS-1	Phycisphaerae	Tepidisphaerales	Tepidisphaeraceae	WPS-1_genera_incertae_sedis	Tepidisphaera_mucosa
Zotu88	195	Bacteria	Bacteroidetes	Flavobacteriia	Flavobacteriales	Flavobacteriaceae	Zeaxanthinibacter	Zeaxanthinibacter_enoshimensis
Zotu280	31	Bacteria	Bacteroidetes	Flavobacteriia	Flavobacteriales	Flavobacteriaceae	Zeaxanthinibacter	Zeaxanthinibacter_enoshimensis
Zotu3	7839	Bacteria	Cyanobacteria/Chloroplast	Cyanobacteria	Family_XIII	GpXIII
Zotu99	5116	Bacteria	Cyanobacteria/Chloroplast	Cyanobacteria	Family_IV	GpIV
Zotu15	1613	Bacteria	Cyanobacteria/Chloroplast	Cyanobacteria	Family_IV	GpIV
Zotu97	682	Bacteria	Cyanobacteria/Chloroplast	Cyanobacteria	Family_VII	GpVII
Zotu221	668	Bacteria	Cyanobacteria/Chloroplast	Cyanobacteria	Family_VII	GpVII
Zotu320	279	Bacteria	Cyanobacteria/Chloroplast	Cyanobacteria	Family_IV	GpIV
Zotu247	72	Bacteria	Cyanobacteria/Chloroplast	Cyanobacteria	Family_I	GpI
Zotu261	28	Bacteria	Cyanobacteria/Chloroplast	Cyanobacteria	Family_I	GpI

## Sheet: KAAS-1 Pink
Column1	size	Column2	Column3	Column4	Column5	Column6	Column7	Column8	Column9	Column10	Column11	Column12	Column13	Column14	Column15
Zotu122	176	d	Bacteria	p	Actinobacteria	c	Actinobacteria	o	Actinomycetales	f	Anaerolineaceae	g	Armatimonadetes_gp5	s	Catelliglobosispora_koreensis
Zotu139	50	d	Bacteria	p	Actinobacteria	c	Actinobacteria	o	Actinomycetales	f	Anaerolineaceae	g	Catelliglobosispora	s	Catelliglobosispora_koreensis
Zotu27	369	d	Bacteria	p	Actinobacteria	c	Actinobacteria	o	Actinomycetales	f	Microbacteriaceae	g	Clostridium_XlVb	s	Clostridium_lactatifermentans
Zotu159	34	d	Bacteria	p	Actinobacteria	c	Actinobacteria	o	Acidimicrobiales	f	Iamiaceae	g	Aquihabitans	s	Aquihabitans_daechungensis
Zotu69	176	d	Bacteria	p	Armatimonadetes	c	Actinobacteria	o	Actinomycetales	f	Anaerolineaceae	g	Armatimonadetes_gp5	s	Thermomarinilinea_lacunifontana
Zotu113	40	d	Bacteria	p	Armatimonadetes	c	Anaerolineae	o	Anaerolineales	f	Anaerolineaceae	g	Armatimonadetes_gp4	s	Bellilinea_caldifistulae
Zotu106	246	d	Bacteria	p	Armatimonadetes	c	Clostridia	o	Clostridiales	f	Anaerolineaceae	g	Armatimonadetes_gp4	s	Desulfurispora_thermophila
Zotu130	45	d	Bacteria	p	Armatimonadetes	c	Clostridia	o	Clostridiales	f	Clostridiaceae_3	g	Armatimonadetes_gp5	s	Sporosalibacterium_faouarense
Zotu93	96	d	Bacteria	p	Bacteroidetes	c	Actinobacteria	o	Cytophagales	f	Cytophagaceae	g	Actinomadura	s	Microscilla_marina
Zotu201	96	d	Bacteria	p	Bacteroidetes	c	Cytophagia	o	Cytophagales	f	Cytophagaceae	g	Actinomadura	s	Microscilla_marina
Zotu194	28	d	Bacteria	p	Bacteroidetes	c	Cytophagia	o	Cytophagales	f	Flammeovirgaceae	g	Roseivirga	s	Roseivirga_spongicola
Zotu166	28	d	Bacteria	p	Bacteroidetes	c	Cytophagia	o	Cytophagales	f	Cytophagaceae	g	Flexibacter	s	Flexibacter_elegans
Zotu210	15	d	Bacteria	p	Bacteroidetes	c	Cytophagia	o	Cytophagales	f	Cytophagaceae	g	Flexibacter	s	Flexibacter_elegans
Zotu87	75	d	Bacteria	p	Bacteroidetes	c	Flavobacteriia	o	Flavobacteriales	f	Flavobacteriaceae	g	Nonlabens	s	Lewinella_cohaerens
Zotu76	93	d	Bacteria	p	Bacteroidetes	c	Flavobacteriia	o	Flavobacteriales	f	Cryomorphaceae	g	Lishizhenia	s	Lishizhenia_caseinilytica
Zotu12	1314	d	Bacteria	p	Bacteroidetes	c	Sphingobacteriia	o	Sphingobacteriales	f	Saprospiraceae	g	Phaeodactylibacter	s	Phaeodactylibacter_xiamenensis
Zotu11	1243	d	Bacteria	p	Bacteroidetes	c	Flavobacteriia	o	Flavobacteriales	f	Flavobacteriaceae	g	Phaeodactylibacter	s	Phaeodactylibacter_xiamenensis
Zotu98	1109	d	Bacteria	p	Bacteroidetes	c	Sphingobacteriia	o	Sphingobacteriales	f	Saprospiraceae	g	Phaeodactylibacter	s	Phaeodactylibacter_xiamenensis
Zotu22	539	d	Bacteria	p	Bacteroidetes	c	Flavobacteriia	o	Flavobacteriales	f	Flavobacteriaceae	g	Lutibacter	s	Lutibacter_oricola
Zotu83	527	d	Bacteria	p	Bacteroidetes	c	Flavobacteriia	o	Flavobacteriales	f	Flavobacteriaceae	g	Lutibacter	s	Lutibacter_oricola
Zotu21	450	d	Bacteria	p	Bacteroidetes	c	Sphingobacteriia	o	Sphingobacteriales	f	Saprospiraceae	g	Lewinella	s	Lewinella_cohaerens
Zotu34	307	d	Bacteria	p	Bacteroidetes	c	Flavobacteriia	o	Flavobacteriales	f	Flavobacteriaceae	g	Lutibacter	s	Lutibacter_oricola
Zotu117	305	d	Bacteria	p	Bacteroidetes	c	Flavobacteriia	o	Flavobacteriales	f	Flavobacteriaceae	g	Lutibacter	s	Lutibacter_oricola
Zotu43	174	d	Bacteria	p	Bacteroidetes	c	Flavobacteriia	o	Flavobacteriales	f	Flavobacteriaceae	g	Leeuwenhoekiella	s	Leeuwenhoekiella_palythoae
Zotu86	111	d	Bacteria	p	Bacteroidetes	c	Flavobacteriia	o	Flavobacteriales	f	Flavobacteriaceae	g	Polaribacter	s	Polaribacter_marinivivus
Zotu64	108	d	Bacteria	p	Bacteroidetes	c	Flavobacteriia	o	Flavobacteriales	f	Flavobacteriaceae	g	Nonlabens	s	Nonlabens_antarcticus
Zotu146	96	d	Bacteria	p	Bacteroidetes	c	Sphingobacteriia	o	Sphingobacteriales	f	Rhodothermaceae	g	Salisaeta	s	Salisaeta_longa
Zotu143	94	d	Bacteria	p	Bacteroidetes	c	Flavobacteriia	o	Flavobacteriales	f	Flavobacteriaceae	g	Polaribacter	s	Polaribacter_marinivivus
Zotu156	82	d	Bacteria	p	Bacteroidetes	c	Sphingobacteriia	o	Sphingobacteriales	f	Rhodothermaceae	g	Salisaeta	s	Salisaeta_longa
Zotu172	65	d	Bacteria	p	Bacteroidetes	c	Sphingobacteriia	o	Sphingobacteriales	f	Rhodothermaceae	g	Salisaeta	s	Salisaeta_longa
Zotu180	59	d	Bacteria	p	Bacteroidetes	c	Flavobacteriia	o	Flavobacteriales	f	Flavobacteriaceae	g	Polaribacter	s	Polaribacter_marinivivus
Zotu127	40	d	Bacteria	p	Bacteroidetes	c	Flavobacteriia	o	Flavobacteriales	f	Prolixibacteraceae	g	Prolixibacter	s	Prolixibacter_bellariivorans
Zotu199	38	d	Bacteria	p	Bacteroidetes	c	Sphingobacteriia	o	Sphingobacteriales	f	Saprospiraceae	g	Phaeodactylibacter	s	Phaeodactylibacter_xiamenensis
Zotu197	25	d	Bacteria	p	Bacteroidetes	c	Sphingobacteriia	o	Sphingobacteriales	f	Saprospiraceae	g	Phaeodactylibacter	s	Phaeodactylibacter_xiamenensis
Zotu137	22	d	Bacteria	p	Bacteroidetes	c	Flavobacteriia	o	Flavobacteriales	f	Flavobacteriaceae	g	Lutibacter	s	Lutibacter_litoralis
Zotu185	122	d	Bacteria	p	candidate_division_WPS-1	c	Phycisphaerae	o	Tepidisphaerales	f	Tepidisphaeraceae	g	WPS-1_genera_incertae_sedis	s	Tepidisphaera_mucosa
Zotu33	252	d	Bacteria	p	candidate_division_WPS-1	c	Phycisphaerae	o	Phycisphaerales	f	Phycisphaeraceae	g	WPS-1_genera_incertae_sedis	s	Phycisphaera_mikurensis
Zotu131	122	d	Bacteria	p	candidate_division_WPS-1	c	Phycisphaerae	o	Planctomycetales	f	Planctomycetaceae	g	WPS-1_genera_incertae_sedis	s	Pirellula_staleyi
Zotu94	137	d	Bacteria	p	candidate_division_WPS-1	c	Phycisphaerae	o	Tepidisphaerales	f	Tepidisphaeraceae	g	WPS-1_genera_incertae_sedis	s	Tepidisphaera_mucosa
Zotu57	178	d	Bacteria	p	Chloroflexi	c	Chloroflexia	o	Chloroflexales	f	Chthonomonadaceae	g	Chthonomonas/Armatimonadetes_gp3	s	Geothermomicrobium_terrae
Zotu147	63	d	Bacteria	p	Chloroflexi	c	Chloroflexia	o	Chloroflexales	f	Chloroflexaceae	g	Heliothrix	s	Gracilimonas_rosea
Zotu56	169	d	Bacteria	p	Chloroflexi	c	Chloroflexia	o	Chloroflexales	f	Chloroflexaceae	g	Heliothrix	s	Alicyclobacillus_dauci
Zotu187	24	d	Bacteria	p	Chloroflexi	c	Clostridia	o	Clostridiales	f	Caldilineaceae	g	Litorilinea	s	Litorilinea_aerophila
Zotu47	199	d	Bacteria	p	Chloroflexi	c	Anaerolineae	o	Anaerolineales	f	Anaerolineaceae	g	Thermomarinilinea	s	Thermomarinilinea_lacunifontana
Zotu212	191	d	Bacteria	p	Chloroflexi	c	Chloroflexia	o	Chloroflexales	f	Chloroflexaceae	g	Heliothrix	s	Shimazuella_kribbensis
Zotu23	2524	d	Bacteria	p	Chloroflexi	c	Chloroflexia	o	Chloroflexales	f	Oscillochloridaceae	g	Oscillochloris	s	Alicyclobacillus_vulcanalis
Zotu2	10718	d	Bacteria	p	Chloroflexi	c	Chloroflexia	o	Chloroflexales	f	Oscillochloridaceae	g	Oscillochloris	s	Alicyclobacillus_vulcanalis
Zotu9	2143	d	Bacteria	p	Chloroflexi	c	Chloroflexia	o	Chloroflexales	f	Chloroflexaceae	g	Heliothrix	s	Shimazuella_kribbensis
Zotu30	307	d	Bacteria	p	Chloroflexi	c	Anaerolineae	o	Anaerolineales	f	Anaerolineaceae	g	Thermomarinilinea	s	Thermomarinilinea_lacunifontana
Zotu177	1894	d	Bacteria	p	Chloroflexi	c	Chloroflexia	o	Chloroflexales	f	Chloroflexaceae	g	Heliothrix	s	Shimazuella_kribbensis
Zotu53	149	d	Bacteria	p	Chloroflexi	c	Anaerolineae	o	Anaerolineales	f	Anaerolineaceae	g	Caldilinea	s	Longilinea_arvoryzae
Zotu15	676	d	Bacteria	p	Chloroflexi	c	Anaerolineae	o	Anaerolineales	f	Anaerolineaceae	g	Anaerolinea	s	Anaerolinea_thermophila
Zotu50	249	d	Bacteria	p	Chloroflexi	c	Chloroflexia	o	Chloroflexales	f	Chloroflexaceae	g	Heliothrix	s	Alicyclobacillus_dauci
Zotu8	9983	d	Bacteria	p	Chloroflexi	c	Chloroflexia	o	Chloroflexales	f	Oscillochloridaceae	g	Oscillochloris	s	Alicyclobacillus_vulcanalis
Zotu26	8121	d	Bacteria	p	Chloroflexi	c	Chloroflexia	o	Chloroflexales	f	Oscillochloridaceae	g	Oscillochloris	s	Gracilimonas_rosea
Zotu55	547	d	Bacteria	p	Chloroflexi	c	Chloroflexia	o	Chloroflexales	f	Oscillochloridaceae	g	Oscillochloris	s	Shimazuella_kribbensis
Zotu24	382	d	Bacteria	p	Chloroflexi	c	Anaerolineae	o	Anaerolineales	f	Anaerolineaceae	g	Thermomarinilinea	s	Thermomarinilinea_lacunifontana
Zotu99	73	d	Bacteria	p	Chloroflexi	c	Anaerolineae	o	Anaerolineales	f	Anaerolineaceae	g	Anaerolinea	s	Bellilinea_caldifistulae
Zotu133	191	d	Bacteria	p	Chloroflexi	c	Chloroflexia	o	Chloroflexales	f	Chloroflexaceae	g	Heliothrix	s	Alicyclobacillus_dauci
Zotu107	68	d	Bacteria	p	Chloroflexi	c	Chloroflexia	o	Chloroflexales	f	Oscillochloridaceae	g	Oscillochloris	s	Dehalobacter_restrictus
Zotu25	9386	d	Bacteria	p	Chloroflexi	c	Chloroflexia	o	Chloroflexales	f	Chloroflexaceae	g	Heliothrix	s	Alicyclobacillus_dauci
Zotu134	371	d	Bacteria	p	Chloroflexi	c	Chloroflexia	o	Chloroflexales	f	Chloroflexaceae	g	Heliothrix	s	Shimazuella_kribbensis
Zotu48	167	d	Bacteria	p	Chloroflexi	c	Chloroflexia	o	Chloroflexales	f	Oscillochloridaceae	g	Oscillochloris	s	Roseiflexus_castenholzii
Zotu162	118	d	Bacteria	p	Cyanobacteria/Chloroplast	c	Cyanobacteria	o	Actinomycetales	f	Family_VII	g	GpVII	s	Rubidibacter_lacunae
Zotu5	7785	d	Bacteria	p	Cyanobacteria/Chloroplast	c	Cyanobacteria	o	Chloroflexales	f	Family_VII	g	GpVII	s	Rubidibacter_lacunae
Zotu4	7956	d	Bacteria	p	Cyanobacteria/Chloroplast	c	Cyanobacteria	f	Family_XIII	g	GpXIII	s	Planktothricoides_raciborskii
Zotu14	7658	d	Bacteria	p	Cyanobacteria/Chloroplast	c	Cyanobacteria	f	Family_XIII	g	GpXIII	s	Planktothricoides_raciborskii
Zotu6	2973	d	Bacteria	p	Cyanobacteria/Chloroplast	c	Cyanobacteria	f	Family_XIII	g	GpXIII	s	Planktothricoides_raciborskii
Zotu7	2442	d	Bacteria	p	Cyanobacteria/Chloroplast	c	Cyanobacteria	f	Family_IV	g	GpIV	s	Rubidibacter_lacunae
Zotu175	2037	d	Bacteria	p	Cyanobacteria/Chloroplast	c	Cyanobacteria	f	Family_IV	g	GpIV	s	Rubidibacter_lacunae
Zotu66	1836	d	Bacteria	p	Cyanobacteria/Chloroplast	c	Cyanobacteria	f	Family_IV	g	GpIV	s	Rubidibacter_lacunae
Zotu190	1741	d	Bacteria	p	Cyanobacteria/Chloroplast	c	Cyanobacteria	f	Family_IV	g	GpIV
Zotu18	870	d	Bacteria	p	Cyanobacteria/Chloroplast	c	Cyanobacteria	f	Family_VII	g	GpVII
Zotu35	841	d	Bacteria	p	Cyanobacteria/Chloroplast	c	Cyanobacteria	f	Family_VII	g	GpVII	s	Prochlorothrix_hollandica
Zotu29	344	d	Bacteria	p	Cyanobacteria/Chloroplast	c	Cyanobacteria	f	Family_IV	g	GpIV	s	Planktothricoides_raciborskii
Zotu161	340	d	Bacteria	p	Cyanobacteria/Chloroplast	c	Cyanobacteria	f	Family_IV	g	GpIV	s	Planktothricoides_raciborskii
Zotu85	87	d	Bacteria	p	Cyanobacteria/Chloroplast	c	Cyanobacteria	f	Family_IV	g	GpIV
Zotu97	63	d	Bacteria	p	Cyanobacteria/Chloroplast	c	Cyanobacteria	f	Family_XIII	g	GpXIII
Zotu128	35	d	Bacteria	p	Cyanobacteria/Chloroplast	c	Cyanobacteria	f	Family_VII	g	GpVII
Zotu92	80	d	Bacteria	p	Firmicutes	c	Bacilli	o	Bacillales	f	Thermoactinomycetaceae_1	g	Heliothrix	s	Kroppenstedtia_eburnea
Zotu145	38	d	Bacteria	p	Firmicutes	c	Clostridia	o	Anaerolineales	f	Anaerolineaceae	g	Armatimonadetes_gp4	s	Thermomarinilinea_lacunifontana
Zotu135	25	d	Bacteria	p	Firmicutes	c	Clostridia	o	Clostridiales	f	Anaerolineaceae	g	Bifidobacterium	s	Thermomarinilinea_lacunifontana
Zotu45	418	d	Bacteria	p	Firmicutes	c	Chloroflexia	o	Chloroflexales	f	Oscillochloridaceae	g	Oscillochloris	s	Alicyclobacillus_disulfidooxidans
Zotu206	174	d	Bacteria	p	Firmicutes	c	Chthonomonadetes	o	Chthonomonadales	f	Chthonomonadaceae	g	Chthonomonas/Armatimonadetes_gp3	s	Melghirimyces_algeriensis
Zotu37	265	d	Bacteria	p	Firmicutes	c	Clostridia	o	Desulfovibrionales	f	Desulfovibrionaceae	g	Desulfovibrio	s	Thermodesulfobium_narugense
Zotu75	425	d	Bacteria	p	Firmicutes	c	Clostridia	o	Clostridiales	f	Desulfovibrionaceae	g	Desulfovibrio	s	Desulfovibrio_simplex
Zotu95	64	d	Bacteria	p	Firmicutes	c	Clostridia	o	Clostridiales	f	Peptostreptococcaceae	g	Peptostreptococcus	s	Peptostreptococcus_canis
Zotu116	42	d	Bacteria	p	Firmicutes	c	Bacilli	o	Bacillales	f	Anaerolineaceae	g	Armatimonadetes_gp4	s	Anaerolinea_thermophila
Zotu72	114	d	Bacteria	p	Firmicutes	c	Clostridia	o	Clostridiales	f	Anaerolineaceae	g	Thermomarinilinea	s	Thermomarinilinea_lacunifontana
Zotu38	401	d	Bacteria	p	Firmicutes	c	Clostridia	o	Clostridiales	f	Anaerolineaceae	g	Clostridium_sensu_stricto	s	Leptolinea_tardivitalis
Zotu17	754	d	Bacteria	p	Firmicutes	c	Clostridia	o	Clostridiales	f	Clostridiaceae_1	g	Armatimonadetes_gp4	s	Natranaerovirga_hydrolytica
Zotu104	760	d	Bacteria	p	Firmicutes	c	Clostridia	o	Clostridiales	f	Lactobacillaceae	g	Armatimonadetes_gp4	s	Faecalibacterium_prausnitzii
Zotu112	772	d	Bacteria	p	Firmicutes	c	Bacilli	o	Clostridiales	f	Lactobacillaceae	g	Lactobacillus	s	Lactobacillus_bombi
Zotu205	182	d	Bacteria	p	Firmicutes	c	Clostridia	o	Clostridiales	f	Clostridiales_Incertae_Sedis_XVI	g	Carboxydocella	s	Carboxydocella_manganica
Zotu89	62	d	Bacteria	p	Firmicutes	c	Clostridia	o	Thermoanaerobacterales	f	Thermoanaerobacteraceae	g	Calderihabitans	s	Calderihabitans_maritimus
Zotu44	340	d	Bacteria	p	Firmicutes	c	Clostridia	o	Clostridiales	f	Clostridiales_Incertae_Sedis_XVI	g	Carboxydocella	s	Carboxydocella_manganica
Zotu118	54	d	Bacteria	p	Firmicutes	c	Clostridia	o	Clostridiales	f	Clostridiaceae_1	g	Clostridium_sensu_stricto	s	Clostridium_tepidiprofundi
Zotu65	120	d	Bacteria	p	Parcubacteria	c	Mollicutes	o	Mycoplasmatales	f	Mycoplasmataceae	g	Parcubacteria_genera_incertae_sedis	s	Flavobacterium_soli
Zotu182	26	d	Bacteria	p	Parcubacteria	c	Subdivision3	o	Desulfovibrionales	f	Bacillaceae_2	g	Parcubacteria_genera_incertae_sedis	s	Limisphaera_ngatamarikiensis
Zotu179	20	d	Bacteria	p	Planctomycetes	c	Planctomycetia	o	Planctomycetales	f	Planctomycetaceae	g	Phycisphaera	s	Phycisphaera_mikurensis
Zotu58	153	d	Bacteria	p	Planctomycetes	c	Phycisphaerae	o	Tepidisphaerales	f	Tepidisphaeraceae	g	Tepidisphaera	s	Tepidisphaera_mucosa
Zotu79	81	d	Bacteria	p	Planctomycetes	c	Phycisphaerae	o	Phycisphaerales	f	Phycisphaeraceae	g	Phycisphaera	s	Phycisphaera_mikurensis
Zotu68	90	d	Bacteria	p	Planctomycetes	c	Phycisphaerae	o	Phycisphaerales	f	Phycisphaeraceae	g	Phycisphaera	s	Phycisphaera_mikurensis
Zotu192	19	d	Bacteria	p	Planctomycetes	c	Phycisphaerae	o	Phycisphaerales	f	Phycisphaeraceae	g	Phycisphaera	s	Phycisphaera_mikurensis
Zotu121	74	d	Bacteria	p	Planctomycetes	c	Phycisphaerae	o	Phycisphaerales	f	Phycisphaeraceae	g	Phycisphaera	s	Phycisphaera_mikurensis
Zotu126	74	d	Bacteria	p	Planctomycetes	c	Phycisphaerae	o	Phycisphaerales	f	Phycisphaeraceae	g	Phycisphaera	s	Phycisphaera_mikurensis
Zotu188	30	d	Bacteria	p	Planctomycetes	c	Phycisphaerae	o	Phycisphaerales	f	Phycisphaeraceae	g	Phycisphaera	s	Phycisphaera_mikurensis
Zotu214	30	d	Bacteria	p	Planctomycetes	c	Phycisphaerae	o	Phycisphaerales	f	Phycisphaeraceae	g	Phycisphaera	s	Phycisphaera_mikurensis
Zotu67	137	d	Bacteria	p	Planctomycetes	c	Planctomycetia	o	Planctomycetales	f	Planctomycetaceae	g	Singulisphaera	s	Singulisphaera_acidiphila
Zotu186	21	d	Bacteria	p	Planctomycetes	c	Planctomycetia	o	Planctomycetales	f	Planctomycetaceae	g	Rhodopirellula	s	Rhodopirellula_rosea
Zotu59	138	d	Bacteria	p	Proteobacteria	c	Betaproteobacteria	o	Burkholderiales	f	Planctomycetaceae	g	WPS-1_genera_incertae_sedis	s	Tepidisphaera_mucosa
Zotu100	60	d	Bacteria	p	Proteobacteria	c	Aquificae	o	Aquificales	f	Flavobacteriaceae	g	Flavobacterium	s	Craurococcus_roseus
Zotu183	19	d	Bacteria	p	Proteobacteria	c	Phycisphaerae	o	Phycisphaerales	f	Phycisphaeraceae	g	Phycisphaera	s	Phycisphaera_mikurensis
Zotu20	2409	d	Bacteria	p	Proteobacteria	c	Deltaproteobacteria	o	Myxococcales	f	Cystobacteraceae	g	Cystobacter	s	Cystobacter_badius
Zotu10	2452	d	Bacteria	p	Proteobacteria	c	Deltaproteobacteria	o	Myxococcales	f	Cystobacteraceae	g	Cystobacter	s	Cystobacter_badius
Zotu108	40	d	Bacteria	p	Proteobacteria	c	Alphaproteobacteria	o	Burkholderiales	f	Petrotogaceae	g	Rhizomicrobium	s	Rhizomicrobium_electricum
Zotu208	13	d	Bacteria	p	Proteobacteria	c	Deltaproteobacteria	o	Desulfobacterales	f	Desulfobulbaceae	g	Syntrophomonas	s	Bdellovibrio_exovorus
Zotu103	58	d	Bacteria	p	Proteobacteria	c	Deltaproteobacteria	o	Myxococcales	f	Cystobacteraceae	g	Anaeromyxobacter	s	Anaeromyxobacter_dehalogenans
Zotu101	87	d	Bacteria	p	Proteobacteria	c	Deltaproteobacteria	o	Bradymonadales	f	Bradymonadaceae	g	Bradymonas	s	Bradymonas_sediminis
Zotu198	72	d	Bacteria	p	Proteobacteria	c	Deltaproteobacteria	o	Desulfuromonadales	f	Geobacteraceae	g	Geobacter	s	Balneola_alkaliphila
Zotu181	27	d	Bacteria	p	Proteobacteria	c	Deltaproteobacteria	o	Myxococcales	f	Myxococcaceae	g	Myxococcus	s	Myxococcus_xanthus
Zotu168	44	d	Bacteria	p	Proteobacteria	c	Deltaproteobacteria	o	Desulfuromonadales	f	Geobacteraceae	g	Geobacter	s	Geopsychrobacter_electrodiphilus
Zotu163	84	d	Bacteria	p	Proteobacteria	c	Deltaproteobacteria	o	Desulfovibrionales	f	Desulfovibrionaceae	g	Desulfocurvus	s	Desulfocurvus_thunnarius
Zotu61	238	d	Bacteria	p	Proteobacteria	c	Gammaproteobacteria	o	Chromatiales	f	Xanthomonadaceae	g	Oleiagrimonas	s	Oleiagrimonas_soli
Zotu150	77	d	Bacteria	p	Proteobacteria	c	Deltaproteobacteria	o	Desulfuromonadales	f	Geobacteraceae	g	Geobacter	s	Geobacter_metallireducens
Zotu211	37	d	Bacteria	p	Proteobacteria	c	Deltaproteobacteria	o	Desulfovibrionales	f	Bradymonadaceae	g	Bradymonas	s	Bradymonas_sediminis
Zotu160	36	d	Bacteria	p	Proteobacteria	c	Deltaproteobacteria	o	Bradymonadales	f	Bradymonadaceae	g	Bradymonas	s	Bradymonas_sediminis
Zotu13	5451	d	Bacteria	p	Proteobacteria	c	Alphaproteobacteria	o	Rhodospirillales	f	Rhodospirillaceae	g	Rhodovibrio	s	Rhodovibrio_sodomensis
Zotu41	206	d	Bacteria	p	Proteobacteria	c	Gammaproteobacteria	o	Chromatiales	f	Ectothiorhodospiraceae	g	Ectothiorhodospira	s	Ectothiorhodospira_salini
Zotu3	5819	d	Bacteria	p	Proteobacteria	c	Alphaproteobacteria	o	Rhodospirillales	f	Rhodospirillaceae	g	Rhodovibrio	s	Rhodovibrio_sodomensis
Zotu102	102	d	Bacteria	p	Proteobacteria	c	Deltaproteobacteria	o	Desulfuromonadales	f	Geobacteraceae	g	Geobacter	s	Geobacter_sulfurreducens_subsp._ethanolicus
Zotu215	101	d	Bacteria	p	Proteobacteria	c	Deltaproteobacteria	o	Desulfuromonadales	f	Geobacteraceae	g	Geobacter	s	Geobacter_sulfurreducens_subsp._ethanolicus
Zotu138	227	d	Bacteria	p	Proteobacteria	c	Gammaproteobacteria	o	Chromatiales	f	Chromatiaceae	g	Halochromatium	s	Halochromatium_roseum
Zotu36	225	d	Bacteria	p	Proteobacteria	c	Deltaproteobacteria	o	Myxococcales	f	Sandaracinaceae	g	Sandaracinus	s	Sandaracinus_amylolyticus
Zotu115	267	d	Bacteria	p	Proteobacteria	c	Gammaproteobacteria	o	Chromatiales	f	Chromatiaceae	g	Halochromatium	s	Halochromatium_roseum
Zotu1	8392	d	Bacteria	p	Proteobacteria	c	Alphaproteobacteria	o	Rhizobiales	f	Rhodobiaceae	g	Afifella	s	Afifella_pfennigii
Zotu119	4657	d	Bacteria	p	Proteobacteria	c	Alphaproteobacteria	o	Rhizobiales	f	Rhodobiaceae	g	Afifella	s	Afifella_pfennigii
Zotu16	1065	d	Bacteria	p	Proteobacteria	c	Alphaproteobacteria	o	Rhodobacterales	f	Rhodobacteraceae	g	Albidovulum	s	Albidovulum_xiamenense
Zotu39	1029	d	Bacteria	p	Proteobacteria	c	Alphaproteobacteria	o	Rhizobiales	f	Rhodobacteraceae	g	Parvibaculum	s	Parvibaculum_hydrocarboniclasticum
Zotu142	937	d	Bacteria	p	Proteobacteria	c	Alphaproteobacteria	o	Rhizobiales	f	Rhodobiaceae	g	Parvibaculum	s	Parvibaculum_hydrocarboniclasticum
Zotu151	910	d	Bacteria	p	Proteobacteria	c	Alphaproteobacteria	o	Rhodobacterales	f	Rhodobacteraceae	g	Parvibaculum	s	Parvibaculum_hydrocarboniclasticum
Zotu73	712	d	Bacteria	p	Proteobacteria	c	Alphaproteobacteria	o	Rhodobacterales	f	Rhodobacteraceae	g	Boseongicola	s	Boseongicola_aestuarii
Zotu110	669	d	Bacteria	p	Proteobacteria	c	Alphaproteobacteria	o	Rhodobacterales	f	Rhodobacteraceae	g	Boseongicola	s	Boseongicola_aestuarii
Zotu124	610	d	Bacteria	p	Proteobacteria	c	Alphaproteobacteria	o	Rhizobiales	f	Aurantimonadaceae	g	Rhizobium	s	Martelella_radicis
Zotu49	516	d	Bacteria	p	Proteobacteria	c	Alphaproteobacteria	o	Rhodobacterales	f	Rhodobacteraceae	g	Boseongicola	s	Boseongicola_aestuarii
Zotu19	498	d	Bacteria	p	Proteobacteria	c	Alphaproteobacteria	o	Rhodobacterales	f	Rhodobacteraceae	g	Amylibacter	s	Amylibacter_marinus
Zotu81	442	d	Bacteria	p	Proteobacteria	c	Alphaproteobacteria	o	Rhizobiales	f	Rhodobacteraceae	g	Stappia	s	Stappia_taiwanensis
Zotu120	424	d	Bacteria	p	Proteobacteria	c	Alphaproteobacteria	o	Rhodobacterales	f	Rhodobacteraceae	g	Albidovulum	s	Albidovulum_xiamenense
Zotu51	397	d	Bacteria	p	Proteobacteria	c	Alphaproteobacteria	o	Rhizobiales	f	Methylocystaceae	g	Martelella	s	Martelella_radicis
Zotu54	389	d	Bacteria	p	Proteobacteria	c	Alphaproteobacteria	o	Rhizobiales	f	Phyllobacteriaceae	g	Mesorhizobium	s	Mesorhizobium_hawassense
Zotu28	381	d	Bacteria	p	Proteobacteria	c	Alphaproteobacteria	o	Rhodospirillales	f	Rhodospirillaceae	g	Tistlia	s	Tistlia_consotensis
Zotu174	374	d	Bacteria	p	Proteobacteria	c	Alphaproteobacteria	o	Rhizobiales	f	Hyphomicrobiaceae	g	Pleomorphomonas	s	Pleomorphomonas_diazotrophica
Zotu193	367	d	Bacteria	p	Proteobacteria	c	Alphaproteobacteria	o	Rhizobiales	f	Rhizobiaceae	g	Rhizobium	s	Martelella_radicis
Zotu71	329	d	Bacteria	p	Proteobacteria	c	Alphaproteobacteria	o	Rhizobiales	f	Rhodobacteraceae	g	Rhodovulum	s	Rhodovulum_mangrovi
Zotu176	315	d	Bacteria	p	Proteobacteria	c	Alphaproteobacteria	o	Rhizobiales	f	Roseiarcaceae	g	Roseiarcus	s	Roseiarcus_fermentans
Zotu136	296	d	Bacteria	p	Proteobacteria	c	Alphaproteobacteria	o	Rhodobacterales	f	Rhodobacteraceae	g	Rhodobacter	s	Rhodobacter_veldkampii
Zotu42	246	d	Bacteria	p	Proteobacteria	c	Alphaproteobacteria	o	Rhizobiales	f	Methylobacteriaceae	g	Microvirga	s	Microvirga_subterranea
Zotu46	242	d	Bacteria	p	Proteobacteria	c	Alphaproteobacteria	o	Rhodobacterales	f	Rhodobacteraceae	g	Rhodobacter	s	Rhodobacter_veldkampii
Zotu109	233	d	Bacteria	p	Proteobacteria	c	Gammaproteobacteria	o	Chromatiales	f	Chromatiaceae	g	Thiocapsa	s	Mizugakiibacter_sediminis
Zotu132	219	d	Bacteria	p	Proteobacteria	c	Alphaproteobacteria	o	Rhodobacterales	f	Rhodobacteraceae	g	Mameliella	s	Mameliella_phaeodactyli
Zotu74	218	d	Bacteria	p	Proteobacteria	c	Alphaproteobacteria	o	Rhodobacterales	f	Rhodobacteraceae	g	Mameliella	s	Mameliella_phaeodactyli
Zotu195	204	d	Bacteria	p	Proteobacteria	c	Alphaproteobacteria	o	Rhodobacterales	f	Rhodobacteraceae	g	Mameliella	s	Mameliella_phaeodactyli
Zotu88	200	d	Bacteria	p	Proteobacteria	c	Alphaproteobacteria	o	Rhodobacterales	f	Rhodobacteraceae	g	Albidovulum	s	Parvibaculum_hydrocarboniclasticum
Zotu40	198	d	Bacteria	p	Proteobacteria	c	Alphaproteobacteria	o	Rhodobacterales	f	Rhodobacteraceae	g	Roseivivax	s	Roseivivax_jejudonensis
Zotu153	195	d	Bacteria	p	Proteobacteria	c	Alphaproteobacteria	o	Rhodobacterales	f	Rhodobacteraceae	g	Boseongicola	s	Boseongicola_aestuarii
Zotu84	182	d	Bacteria	p	Proteobacteria	c	Alphaproteobacteria	o	Rhodobacterales	f	Rhodobacteraceae	g	Rubrimonas	s	Rubrimonas_cliftonensis
Zotu63	149	d	Bacteria	p	Proteobacteria	c	Gammaproteobacteria	o	Chromatiales	f	Chromatiaceae	g	Nitrosococcus	s	Nitrosococcus_oceani
Zotu60	132	d	Bacteria	p	Proteobacteria	c	Gammaproteobacteria	o	Chromatiales	f	Chromatiaceae	g	Halochromatium	s	Halochromatium_roseum
Zotu154	116	d	Bacteria	p	Proteobacteria	c	Alphaproteobacteria	o	Rhodobacterales	f	Rhodobacteraceae	g	Boseongicola	s	Boseongicola_aestuarii
Zotu62	112	d	Bacteria	p	Proteobacteria	c	Alphaproteobacteria	o	Parvularculales	f	Parvularculaceae	g	Parvularcula
Zotu70	112	d	Bacteria	p	Proteobacteria	c	Gammaproteobacteria	o	Chromatiales	f	Ectothiorhodospiraceae	g	Spiribacter	s	Spiribacter_salinus
Zotu91	111	d	Bacteria	p	Proteobacteria	c	Alphaproteobacteria	o	Rhodobacterales	f	Rhodobacteraceae	g	Rhodothalassium	s	Rhodothalassium_salexigens
Zotu114	111	d	Bacteria	p	Proteobacteria	c	Alphaproteobacteria	o	Rhodobacterales	f	Rhodobacteraceae	g	Oceanicella	s	Rhodoligotrophos_appendicifer
Zotu125	110	d	Bacteria	p	Proteobacteria	c	Alphaproteobacteria	o	Rhodobacterales	f	Rhodobacteraceae	g	Rhodothalassium	s	Rhodothalassium_salexigens
Zotu141	104	d	Bacteria	p	Proteobacteria	c	Alphaproteobacteria	o	Rhodobacterales	f	Rhodobacteraceae	g	Oceanicella	s	Methyloligella_halotolerans
Zotu155	103	d	Bacteria	p	Proteobacteria	c	Alphaproteobacteria	o	Rhodobacterales	f	Rhodobacteraceae	g	Sulfitobacter	s	Sulfitobacter_pseudonitzschiae
Zotu78	94	d	Bacteria	p	Proteobacteria	c	Alphaproteobacteria	o	Sphingomonadales	f	Sphingomonadaceae	g	Sphingomonas	s	Sphingomonas_dokdonensis
Zotu144	91	d	Bacteria	p	Proteobacteria	c	Alphaproteobacteria	o	Rhodobacterales	f	Rhodobacteraceae	g	Ruegeria	s	Ruegeria_marina
Zotu77	88	d	Bacteria	p	Proteobacteria	c	Alphaproteobacteria	o	Rhizobiales	f	Rhodobiaceae	g	Rhodoligotrophos	s	Rhodoligotrophos_jinshengii
Zotu178	88	d	Bacteria	p	Proteobacteria	c	Alphaproteobacteria	o	Rhodobacterales	f	Rhodobacteraceae	g	Tranquillimonas	s	Tranquillimonas_alkanivorans
Zotu82	80	d	Bacteria	p	Proteobacteria	c	Alphaproteobacteria	o	Rhodobacterales	f	Rhodobacteraceae	g	Boseongicola	s	Boseongicola_aestuarii
Zotu111	80	d	Bacteria	p	Proteobacteria	c	Alphaproteobacteria	o	Caulobacterales	f	Hyphomonadaceae	g	Ponticaulis	s	Ponticaulis_koreensis
Zotu204	77	d	Bacteria	p	Proteobacteria	c	Alphaproteobacteria	o	Caulobacterales	f	Hyphomonadaceae	g	Hyphomonas	s	Hyphomonas_neptunium
Zotu173	73	d	Bacteria	p	Proteobacteria	c	Alphaproteobacteria	o	Rhodobacterales	f	Rhodobacteraceae	g	Tranquillimonas	s	Tranquillimonas_alkanivorans
Zotu169	67	d	Bacteria	p	Proteobacteria	c	Alphaproteobacteria	o	Rhizobiales	f	Rhodobiaceae	g	Parvibaculum	s	Parvibaculum_hydrocarboniclasticum
Zotu123	54	d	Bacteria	p	Proteobacteria	c	Deltaproteobacteria	o	Myxococcales	f	Polyangiaceae	g	Chondromyces	s	Chondromyces_pediculatus
Zotu140	54	d	Bacteria	p	Proteobacteria	c	Gammaproteobacteria	o	Chromatiales	f	Chromatiaceae	g	Halochromatium	s	Halochromatium_roseum
Zotu158	53	d	Bacteria	p	Proteobacteria	c	Deltaproteobacteria	o	Myxococcales	f	Sandaracinaceae	g	Sandaracinus	s	Sandaracinus_amylolyticus
Zotu209	49	d	Bacteria	p	Proteobacteria	c	Deltaproteobacteria	o	Myxococcales	f	Polyangiaceae	g	Sandaracinus	s	Sandaracinus_amylolyticus
Zotu164	44	d	Bacteria	p	Proteobacteria	c	Deltaproteobacteria	o	Syntrophobacterales	f	Syntrophaceae	g	Desulfomonile	s	Desulfomonile_limimaris
Zotu148	38	d	Bacteria	p	Proteobacteria	c	Alphaproteobacteria	o	Rhizobiales	f	Rhodospirillaceae	g	Rhodomicrobium	s	Marispirillum_indicum
Zotu207	37	d	Bacteria	p	Proteobacteria	c	Alphaproteobacteria	o	Rhizobiales	f	Phyllobacteriaceae	g	Pseudoxanthobacter	s	Pseudoxanthobacter_soli
Zotu152	33	d	Bacteria	p	Proteobacteria	c	Deltaproteobacteria	o	Desulfobacterales	f	Desulfobacteraceae	g	Desulfonema	s	Desulfonema_ishimotonii
Zotu157	32	d	Bacteria	p	Proteobacteria	c	Deltaproteobacteria	o	Myxococcales	f	Sandaracinaceae	g	Sandaracinus	s	Sandaracinus_amylolyticus
Zotu167	26	d	Bacteria	p	Proteobacteria	c	Deltaproteobacteria	o	Syntrophobacterales	f	Geobacteraceae	g	Geobacter	s	Desulfacinum_infernum
Zotu191	26	d	Bacteria	p	Proteobacteria	c	Alphaproteobacteria	o	Rhodospirillales	f	Rhodospirillaceae	g	Roseospira	s	Roseospira_marina
Zotu196	26	d	Bacteria	p	Proteobacteria	c	Deltaproteobacteria	o	Myxococcales	f	Haliangiaceae	g	Haliangium	s	Haliangium_tepidum
Zotu165	22	d	Bacteria	p	Proteobacteria	c	Alphaproteobacteria	o	Rhodobacterales	f	Rhodobacteraceae	g	Sneathiella	s	Sneathiella_chinensis
Zotu171	21	d	Bacteria	p	Proteobacteria	c	Deltaproteobacteria	o	Myxococcales	f	Polyangiaceae	g	Chondromyces	s	Chondromyces_pediculatus
Zotu213	19	d	Bacteria	p	Proteobacteria	c	Alphaproteobacteria	o	Rhizobiales	f	Rhodospirillaceae	g	Mesorhizobium	s	Mesorhizobium_hawassense
Zotu189	15	d	Bacteria	p	Proteobacteria	c	Deltaproteobacteria	o	Desulfovibrionales	f	Desulfonatronaceae	g	Desulfonatronum	s	Geobacter_sulfurreducens_subsp._ethanolicus
Zotu200	15	d	Bacteria	p	Proteobacteria	c	Deltaproteobacteria	o	Desulfovibrionales	f	Desulfovibrionaceae	g	Desulfovibrio	s	Desulfovibrio_marinus
Zotu184	6	d	Bacteria	p	Proteobacteria	c	Alphaproteobacteria	o	Rhodobacterales	f	Rhodobacteraceae	g	Boseongicola	s	Boseongicola_aestuarii
Zotu202	34	d	Bacteria	p	Spirochaetes	c	Spirochaetia	o	Spirochaetales	f	Spirochaetaceae	g	Spirochaeta	s	Spirochaeta_alkalica
Zotu32	369	d	Bacteria	p	Spirochaetes	c	Spirochaetia	o	Spirochaetales	f	Spirochaetaceae	g	Spirochaeta	s	Spirochaeta_alkalica
Zotu105	360	d	Bacteria	p	Spirochaetes	c	Spirochaetia	o	Spirochaetales	f	Spirochaetaceae	g	Spirochaeta	s	Spirochaeta_alkalica
Zotu90	250	d	Bacteria	p	Spirochaetes	c	Spirochaetia	o	Spirochaetales	f	Spirochaetaceae	g	Spirochaeta	s	Spirochaeta_halophila
Zotu31	293	d	Bacteria	p	Spirochaetes	c	Spirochaetia	o	Spirochaetales	f	Spirochaetaceae	g	Spirochaeta	s	Spirochaeta_halophila
Zotu52	252	d	Bacteria	p	Spirochaetes	c	Spirochaetia	o	Spirochaetales	f	Spirochaetaceae	g	Spirochaeta	s	Spirochaeta_halophila
Zotu80	129	d	Bacteria	p	Spirochaetes	c	Spirochaetia	o	Spirochaetales	f	Spirochaetaceae	g	Spirochaeta	s	Spirochaeta_alkalica
Zotu96	77	d	Bacteria	p	Spirochaetes	c	Spirochaetia	o	Spirochaetales	f	Spirochaetaceae	g	Salinispira	s	Salinispira_pacifica
Zotu129	42	d	Bacteria	p	Spirochaetes	c	Spirochaetia	o	Spirochaetales	f	Spirochaetaceae	g	Spirochaeta	s	Spirochaeta_halophila
Zotu170	24	d	Bacteria	p	Spirochaetes	c	Spirochaetia	o	Spirochaetales	f	Spirochaetaceae	g	Spirochaeta	s	Spirochaeta_cellobiosiphila
Zotu203	15	d	Bacteria	p	Verrucomicrobia	c	Spartobacteria	o	Verrucomicrobiales	f	Verrucomicrobiaceae	g	Spartobacteria_genera_incertae_sedis	s	Terrimicrobium_sacchariphilum
Zotu149	47	d	Bacteria	p	Verrucomicrobia	c	Opitutae	o	Puniceicoccales	f	Puniceicoccaceae	g	Puniceicoccus	s	Puniceicoccus_vermicola
	149147

## Sheet: KAAS-1 Red
Column1	size	Column3	Column5	Column7	Column9	Column11	Column13	Column15
Zotu2	9655	Bacteria	Proteobacteria	Alphaproteobacteria	Rhodospirillales	Rhodospirillaceae	Rhodovibrio	Rhodovibrio_sodomensis
Zotu9	9438	Bacteria	Proteobacteria	Alphaproteobacteria	Rhodospirillales	Rhodospirillaceae	Rhodovibrio	Rhodovibrio_sodomensis
Zotu1	8853	Bacteria	Proteobacteria	Alphaproteobacteria	Rhizobiales	Rhodobiaceae	Afifella	Afifella_pfennigii
Zotu4	7891	Bacteria	Chloroflexi	Chloroflexia	Chloroflexales	Oscillochloridaceae	Oscillochloris	Alicyclobacillus_vulcanalis
Zotu11	7846	Bacteria	Chloroflexi	Chloroflexia	Chloroflexales	Oscillochloridaceae	Oscillochloris	Alicyclobacillus_vulcanalis
Zotu29	7603	Bacteria	Chloroflexi	Chloroflexia	Chloroflexales	Oscillochloridaceae	Oscillochloris	Gracilimonas_rosea
Zotu8	7058	Bacteria	Cyanobacteria/Chloroplast	Cyanobacteria	Chloroflexales	Family_VII	GpVII	Rubidibacter_lacunae
Zotu7	7019	Bacteria	Cyanobacteria/Chloroplast	Cyanobacteria	Family_XIII	GpXIII	Planktothricoides_raciborskii
Zotu23	6974	Bacteria	Cyanobacteria/Chloroplast	Cyanobacteria	Family_XIII	GpXIII	Planktothricoides_raciborskii
Zotu3	6725	Bacteria	Proteobacteria	Deltaproteobacteria	Myxococcales	Cystobacteraceae	Cystobacter	Cystobacter_badius
Zotu16	6666	Bacteria	Proteobacteria	Deltaproteobacteria	Myxococcales	Cystobacteraceae	Cystobacter	Cystobacter_badius
Zotu169	5984	Bacteria	Chloroflexi	Chloroflexia	Chloroflexales	Oscillochloridaceae	Oscillochloris	Brockia_lithotrophica
Zotu5	5541	Bacteria	Proteobacteria	Alphaproteobacteria	Rhodobacterales	Rhodobacteraceae	Albidovulum	Albidovulum_xiamenense
Zotu18	5465	Bacteria	Proteobacteria	Alphaproteobacteria	Rhizobiales	Rhodobacteraceae	Parvibaculum	Parvibaculum_hydrocarboniclasticum
Zotu87	5408	Bacteria	Proteobacteria	Alphaproteobacteria	Rhodobacterales	Rhodobacteraceae	Parvibaculum	Parvibaculum_hydrocarboniclasticum
Zotu322	4914	Bacteria	Proteobacteria	Alphaproteobacteria	Rhizobiales	Rhodobiaceae	Parvibaculum	Parvibaculum_hydrocarboniclasticum
Zotu6	3881	Bacteria	Bacteroidetes	Flavobacteriia	Flavobacteriales	Flavobacteriaceae	Phaeodactylibacter	Phaeodactylibacter_xiamenensis
Zotu10	3212	Bacteria	Armatimonadetes	Actinobacteria	Actinomycetales	Anaerolineaceae	Armatimonadetes_gp5	Thermomarinilinea_lacunifontana
Zotu178	2791	Bacteria	Chloroflexi	Anaerolineae	Anaerolineales	Anaerolineaceae	Armatimonadetes_gp5	Thermomarinilinea_lacunifontana
Zotu12	2686	Bacteria	Actinobacteria	Actinobacteria	Actinomycetales	Anaerolineaceae	Catelliglobosispora	Catelliglobosispora_koreensis
Zotu53	2647	Bacteria	Armatimonadetes	Actinobacteria	Actinomycetales	Lachnospiraceae	Armatimonadetes_gp5	Catelliglobosispora_koreensis
Zotu13	1979	Bacteria	Firmicutes	Clostridia	Thermoanaerobacterales	Thermoanaerobacteraceae	Armatimonadetes_gp4	Desulfovibrio_cuneatus
Zotu172	1929	Bacteria	Firmicutes	Actinobacteria	Actinomycetales	Desulfovibrionaceae	Armatimonadetes_gp4	Desulfovibrio_cuneatus
Zotu15	1706	Bacteria	Spirochaetes	Spirochaetia	Spirochaetales	Spirochaetaceae	Spirochaeta	Spirochaeta_alkalica
Zotu71	1683	Bacteria	Spirochaetes	Spirochaetia	Spirochaetales	Spirochaetaceae	Spirochaeta	Spirochaeta_alkalica
Zotu225	1644	Bacteria	Spirochaetes	Spirochaetia	Spirochaetales	Spirochaetaceae	Spirochaeta	Spirochaeta_alkalica
Zotu14	1380	Bacteria	Bacteroidetes	Flavobacteriia	Flavobacteriales	Flavobacteriaceae	Nonlabens	Lewinella_cohaerens
Zotu17	1315	Bacteria	Bacteroidetes	Flavobacteriia	Flavobacteriales	Flavobacteriaceae	Leeuwenhoekiella	Leeuwenhoekiella_palythoae
Zotu22	1279	Bacteria	Chloroflexi	Chloroflexia	Chloroflexales	Chthonomonadaceae	Chthonomonas/Armatimonadetes_gp3	Geothermomicrobium_terrae
Zotu61	1267	Bacteria	Firmicutes	Chthonomonadetes	Chthonomonadales	Chthonomonadaceae	Chthonomonas/Armatimonadetes_gp3	Melghirimyces_algeriensis
Zotu20	1189	Bacteria	Proteobacteria	Deltaproteobacteria	Syntrophobacterales	Syntrophaceae	Desulfomonile	Desulfomonile_limimaris
Zotu105	1179	Bacteria	Proteobacteria	Deltaproteobacteria	Syntrophobacterales	Syntrophaceae	Desulfomonile	Desulfomonile_tiedjei
Zotu73	1157	Bacteria	Chloroflexi	Chloroflexia	Chloroflexales	Oscillochloridaceae	Oscillochloris	Shimazuella_kribbensis
Zotu209	1122	Bacteria	Proteobacteria	Deltaproteobacteria	Syntrophobacterales	Syntrophaceae	Desulfomonile	Desulfomonile_limimaris
Zotu19	1090	Bacteria	Proteobacteria	Alphaproteobacteria	Rhodobacterales	Rhodobacteraceae	Rubrimonas	Rubrimonas_cliftonensis
Zotu208	1030	Bacteria	Firmicutes	Clostridia	Clostridiales	Lactobacillaceae	Armatimonadetes_gp4	Faecalibacterium_prausnitzii
Zotu30	1011	Bacteria	Spirochaetes	Spirochaetia	Spirochaetales	Spirochaetaceae	Spirochaeta	Spirochaeta_halophila
Zotu91	1007	Bacteria	Spirochaetes	Spirochaetia	Spirochaetales	Spirochaetaceae	Spirochaeta	Spirochaeta_halophila
Zotu151	1000	Bacteria	Spirochaetes	Spirochaetia	Spirochaetales	Spirochaetaceae	Spirochaeta	Spirochaeta_halophila
Zotu197	969	Bacteria	Proteobacteria	Alphaproteobacteria	Rhizobiales	Rhodobacteraceae	Stappia	Stappia_taiwanensis
Zotu31	907	Bacteria	Proteobacteria	Alphaproteobacteria	Rhizobiales	Methylobacteriaceae	Microvirga	Microvirga_subterranea
Zotu24	899	Bacteria	Firmicutes	Clostridia	Clostridiales	Clostridiaceae_1	Armatimonadetes_gp4	Natranaerovirga_hydrolytica
Zotu21	887	Bacteria	Cyanobacteria/Chloroplast	Cyanobacteria	Family_IV	GpIV	Rubidibacter_lacunae
Zotu41	873	Bacteria	Proteobacteria	Gammaproteobacteria	Chromatiales	Chromatiaceae	Halochromatium	Halochromatium_roseum
Zotu81	848	Bacteria	Proteobacteria	Gammaproteobacteria	Chromatiales	Chromatiaceae	Thiocapsa	Mizugakiibacter_sediminis
Zotu146	843	Bacteria	Proteobacteria	Gammaproteobacteria	Chromatiales	Chromatiaceae	Halochromatium	Halochromatium_roseum
Zotu27	820	Bacteria	Chloroflexi	Chloroflexia	Chloroflexales	Chloroflexaceae	Heliothrix	Shimazuella_kribbensis
Zotu82	797	Bacteria	Proteobacteria	Alphaproteobacteria	Rhizobiales	Methylocystaceae	Martelella	Martelella_radicis
Zotu32	787	Bacteria	Bacteroidetes	Sphingobacteriia	Sphingobacteriales	Saprospiraceae	Phaeodactylibacter	Phaeodactylibacter_xiamenensis
Zotu26	767	Bacteria	Cyanobacteria/Chloroplast	Cyanobacteria	Family_XIII	GpXIII	Planktothricoides_raciborskii
Zotu25	765	Bacteria	Chloroflexi	Anaerolineae	Anaerolineales	Anaerolineaceae	Thermomarinilinea	Thermomarinilinea_lacunifontana
Zotu102	729	Bacteria	Bacteroidetes	Sphingobacteriia	Sphingobacteriales	Saprospiraceae	Phaeodactylibacter	Phaeodactylibacter_xiamenensis
Zotu28	721	Bacteria	candidate_division_WPS-1	Phycisphaerae	Phycisphaerales	Phycisphaeraceae	WPS-1_genera_incertae_sedis	Phycisphaera_mikurensis
Zotu111	708	Bacteria	Proteobacteria	Alphaproteobacteria	Rhodobacterales	Rhodobacteraceae	Rhodobacter	Rhodobacter_veldkampii
Zotu108	678	Bacteria	Chloroflexi	Anaerolineae	Anaerolineales	Anaerolineaceae	Anaerolinea	Bellilinea_caldifistulae
Zotu42	677	Bacteria	Chloroflexi	Anaerolineae	Anaerolineales	Anaerolineaceae	Anaerolinea	Bellilinea_caldifistulae
Zotu35	671	Bacteria	Proteobacteria	Deltaproteobacteria	Desulfovibrionales	Desulfovibrionaceae	Desulfovibrio	Desulfovibrio_arcticus
Zotu168	664	Bacteria	Chloroflexi	Anaerolineae	Anaerolineales	Anaerolineaceae	Anaerolinea	Bellilinea_caldifistulae
Zotu60	653	Bacteria	Spirochaetes	Spirochaetia	Spirochaetales	Spirochaetaceae	Spirochaeta	Spirochaeta_alkalica
Zotu58	651	Bacteria	Spirochaetes	Spirochaetia	Spirochaetales	Spirochaetaceae	Spirochaeta	Salinispira_pacifica
Zotu245	646	Bacteria	Proteobacteria	Deltaproteobacteria	Desulfovibrionales	Desulfovibrionaceae	Desulfovibrio	Desulfovibrio_idahonensis
Zotu240	640	Bacteria	Proteobacteria	Gammaproteobacteria	Chromatiales	Xanthomonadaceae	Oleiagrimonas	Oleiagrimonas_soli
Zotu33	595	Bacteria	Armatimonadetes	Anaerolineae	Anaerolineales	Anaerolineaceae	Armatimonadetes_gp4	Bellilinea_caldifistulae
Zotu97	575	Bacteria	Spirochaetes	Spirochaetia	Spirochaetales	Spirochaetaceae	Spirochaeta	Spirochaeta_alkalica
Zotu148	572	Bacteria	Spirochaetes	Spirochaetia	Spirochaetales	Spirochaetaceae	Spirochaeta	Spirochaeta_alkalica
Zotu66	561	Bacteria	Spirochaetes	Spirochaetia	Spirochaetales	Spirochaetaceae	Spirochaeta	Spirochaeta_alkalica
Zotu34	546	Bacteria	Proteobacteria	Alphaproteobacteria	Xanthomonadales	Xanthomonadaceae	Lysobacter	Lysobacter_xinjiangensis
Zotu355	540	Bacteria	Armatimonadetes	Anaerolineae	Anaerolineales	Anaerolineaceae	Armatimonadetes_gp4	Leptolinea_tardivitalis
Zotu49	512	Bacteria	Armatimonadetes	Clostridia	Clostridiales	Micromonosporaceae	Armatimonadetes_gp5	Catelliglobosispora_koreensis
Zotu37	510	Bacteria	Proteobacteria	Alphaproteobacteria	Rhodobacterales	Rhodobacteraceae	Amylibacter	Amylibacter_marinus
Zotu36	508	Bacteria	Chloroflexi	Anaerolineae	Anaerolineales	Anaerolineaceae	Thermomarinilinea	Thermomarinilinea_lacunifontana
Zotu104	499	Bacteria	Proteobacteria	Deltaproteobacteria	Desulfobacterales	Desulfobacteraceae	Desulfococcus	Desulfococcus_multivorans
Zotu93	497	Bacteria	Proteobacteria	Deltaproteobacteria	Desulfobacterales	Desulfobacteraceae	Desulfococcus	Desulfococcus_multivorans
Zotu39	493	Bacteria	Spirochaetes	Spirochaetia	Spirochaetales	Spirochaetaceae	Spirochaeta	Spirochaeta_perfilievii
Zotu43	493	Bacteria	Firmicutes	Clostridia	Desulfovibrionales	Desulfovibrionaceae	Desulfovibrio	Thermodesulfobium_narugense
Zotu152	491	Bacteria	Proteobacteria	Deltaproteobacteria	Desulfobacterales	Desulfobacteraceae	Desulfococcus	Desulfococcus_multivorans
Zotu44	486	Bacteria	Proteobacteria	Gammaproteobacteria	Chromatiales	Chromatiaceae	Halochromatium	Halochromatium_roseum
Zotu222	470	Bacteria	Proteobacteria	Gammaproteobacteria	Chromatiales	Chromatiaceae	Halochromatium	Halochromatium_roseum
Zotu341	467	Bacteria	Armatimonadetes	Clostridia	Clostridiales	Anaerolineaceae	Armatimonadetes_gp4	Desulfurispora_thermophila
Zotu84	466	Bacteria	Spirochaetes	Spirochaetia	Spirochaetales	Spirochaetaceae	Spirochaeta	Spirochaeta_halophila
Zotu38	457	Bacteria	Spirochaetes	Spirochaetia	Spirochaetales	Spirochaetaceae	Sphaerochaeta	Sphaerochaeta_multiformis
Zotu40	455	Bacteria	Planctomycetes	Phycisphaerae	Phycisphaerales	Phycisphaeraceae	Phycisphaera	Phycisphaera_mikurensis
Zotu136	452	Bacteria	Spirochaetes	Spirochaetia	Spirochaetales	Spirochaetaceae	Spirochaeta	Spirochaeta_halophila
Zotu101	450	Bacteria	Spirochaetes	Spirochaetia	Spirochaetales	Spirochaetaceae	Spirochaeta	Spirochaeta_halophila
Zotu62	441	Bacteria	Bacteroidetes	Bacteroidia	Bacteroidales	Marinilabiliaceae	Geofilum	Geofilum_rubicundum
Zotu154	439	Bacteria	Bacteroidetes	Sphingobacteriia	Sphingobacteriales	Sphingobacteriaceae	Geofilum	Geofilum_rubicundum
Zotu288	435	Bacteria	Bacteroidetes	Flavobacteriia	Flavobacteriales	Flavobacteriaceae	Geofilum	Geofilum_rubicundum
Zotu103	429	Bacteria	Proteobacteria	Deltaproteobacteria	Desulfuromonadales	Geobacteraceae	Geobacter	Geobacter_sulfurreducens_subsp._ethanolicus
Zotu83	425	Bacteria	Proteobacteria	Deltaproteobacteria	Desulfuromonadales	Geobacteraceae	Geobacter	Geobacter_sulfurreducens_subsp._ethanolicus
Zotu48	419	Bacteria	Bacteroidetes	Flavobacteriia	Flavobacteriales	Flavobacteriaceae	Phaeocystidibacter	Phaeocystidibacter_luteus
Zotu56	414	Bacteria	Firmicutes	Clostridia	Clostridiales	Ruminococcaceae	Clostridium_III	Clostridium_alkalicellulosi
Zotu360	414	Bacteria	Proteobacteria	Deltaproteobacteria	Desulfuromonadales	Geobacteraceae	Geobacter	Geobacter_sulfurreducens_subsp._ethanolicus
Zotu45	406	Bacteria	Proteobacteria	Deltaproteobacteria	Myxococcales	Sandaracinaceae	Sandaracinus	Sandaracinus_amylolyticus
Zotu47	403	Bacteria	Spirochaetes	Spirochaetia	Spirochaetales	Spirochaetaceae	Treponema	Treponema_pedis
Zotu55	395	Bacteria	Spirochaetes	Spirochaetia	Spirochaetales	Spirochaetaceae	Salinispira	Salinispira_pacifica
Zotu244	394	Bacteria	Firmicutes	Clostridia	Clostridiales	Ruminococcaceae	Clostridium_III	Clostridium_thermosuccinogenes
Zotu46	390	Bacteria	Armatimonadetes	Clostridia	Anaerolineales	Anaerolineaceae	Armatimonadetes_gp4	Leptolinea_tardivitalis
Zotu107	384	Bacteria	Spirochaetes	Spirochaetia	Spirochaetales	Spirochaetaceae	Spirochaeta	Spirochaeta_halophila
Zotu130	383	Bacteria	Spirochaetes	Spirochaetia	Spirochaetales	Spirochaetaceae	Spirochaeta	Spirochaeta_alkalica
Zotu50	377	Bacteria	Proteobacteria	Deltaproteobacteria	Myxococcales	Cystobacteraceae	Anaeromyxobacter	Anaeromyxobacter_dehalogenans
Zotu54	354	Bacteria	Proteobacteria	Deltaproteobacteria	Desulfobacterales	Desulfobacteraceae	Desulfonema	Desulfonema_ishimotonii
Zotu362	351	Bacteria	Spirochaetes	Spirochaetia	Spirochaetales	Spirochaetaceae	Spirochaeta	Spirochaeta_alkalica
Zotu51	345	Bacteria	Planctomycetes	Phycisphaerae	Phycisphaerales	Phycisphaeraceae	Phycisphaera	Phycisphaera_mikurensis
Zotu77	345	Bacteria	Chloroflexi	Anaerolineae	Anaerolineales	Anaerolineaceae	Armatimonadetes_gp4	Thermomarinilinea_lacunifontana
Zotu303	340	Bacteria	Chloroflexi	Anaerolineae	Anaerolineales	Anaerolineaceae	Armatimonadetes_gp4	Thermomarinilinea_lacunifontana
Zotu57	334	Bacteria	Proteobacteria	Betaproteobacteria	Burkholderiales	Planctomycetaceae	WPS-1_genera_incertae_sedis	Tepidisphaera_mucosa
Zotu69	332	Bacteria	Spirochaetes	Spirochaetia	Spirochaetales	Spirochaetaceae	Spirochaeta	Spirochaeta_smaragdinae
Zotu140	327	Bacteria	Spirochaetes	Spirochaetia	Spirochaetales	Spirochaetaceae	Spirochaeta	Spirochaeta_smaragdinae
Zotu52	323	Bacteria	Chloroflexi	Anaerolineae	Anaerolineales	Anaerolineaceae	Caldilinea	Longilinea_arvoryzae
Zotu96	319	Bacteria	Proteobacteria	Gammaproteobacteria	Chromatiales	Chromatiaceae	Nitrosococcus	Nitrosococcus_oceani
Zotu127	315	Bacteria	Proteobacteria	Gammaproteobacteria	Chromatiales	Chromatiaceae	Nitrosococcus	Nitrosococcus_oceani
Zotu325	315	Bacteria	Proteobacteria	Gammaproteobacteria	Chromatiales	Chromatiaceae	Nitrosococcus	Nitrosococcus_oceani
Zotu59	305	Bacteria	Chloroflexi	Anaerolineae	Anaerolineales	Anaerolineaceae	Anaerolinea	Anaerolinea_thermophila
Zotu65	302	Bacteria	Chloroflexi	Chloroflexia	Chloroflexales	Chloroflexaceae	Heliothrix	Alicyclobacillus_dauci
Zotu70	299	Bacteria	Bacteroidetes	Flavobacteriia	Flavobacteriales	Cryomorphaceae	Lishizhenia	Lishizhenia_caseinilytica
Zotu258	297	Bacteria	Bacteroidetes	Flavobacteriia	Flavobacteriales	Cryomorphaceae	Lishizhenia	Lishizhenia_caseinilytica
Zotu64	270	Bacteria	Proteobacteria	Deltaproteobacteria	Myxococcales	Myxococcaceae	Myxococcus	Myxococcus_xanthus
Zotu75	270	Bacteria	Ignavibacteriae	Ignavibacteria	Ignavibacteriales	Ignavibacteriaceae	Ignavibacterium	Ignavibacterium_album
Zotu94	269	Bacteria	Firmicutes	Clostridia	Clostridiales	Anaerolineaceae	Clostridium_sensu_stricto	Leptolinea_tardivitalis
Zotu173	265	Bacteria	Proteobacteria	Alphaproteobacteria	Rhodobacterales	Rhodobacteraceae	Albidovulum	Parvibaculum_hydrocarboniclasticum
Zotu76	263	Bacteria	Proteobacteria	Gammaproteobacteria	Chromatiales	Ectothiorhodospiraceae	Ectothiorhodospira	Ectothiorhodospira_salini
Zotu80	255	Bacteria	Bacteroidetes	Flavobacteriia	Flavobacteriales	Flavobacteriaceae	Lutibacter	Lutibacter_oricola
Zotu100	255	Bacteria	Proteobacteria	Alphaproteobacteria	Rhizobiales	Phyllobacteriaceae	Pseudoxanthobacter	Pseudoxanthobacter_soli
Zotu132	255	Bacteria	Chloroflexi	Chloroflexia	Chloroflexales	Oscillochloridaceae	Oscillochloris	Alicyclobacillus_vulcanalis
Zotu115	254	Bacteria	Proteobacteria	Alphaproteobacteria	Rhodospirillales	Rhodospirillaceae	Thalassospira	Thalassospira_alkalitolerans
Zotu259	254	Bacteria	Bacteroidetes	Flavobacteriia	Flavobacteriales	Flavobacteriaceae	Lutibacter	Lutibacter_oricola
Zotu72	250	Bacteria	Proteobacteria	Aquificae	Aquificales	Flavobacteriaceae	Flavobacterium	Craurococcus_roseus
Zotu68	248	Bacteria	Firmicutes	Clostridia	Clostridiales	Bacillaceae_1	Bacillus	Bacillus_panaciterrae
Zotu243	245	Bacteria	Proteobacteria	Alphaproteobacteria	Rhizobiales	Phyllobacteriaceae	Methylocystis	Roseiarcus_fermentans
Zotu67	234	Bacteria	Bacteroidetes	Sphingobacteriia	Sphingobacteriales	Saprospiraceae	Lewinella	Lewinella_cohaerens
Zotu133	234	Bacteria	Proteobacteria	Alphaproteobacteria	Rhodospirillales	Rhodospirillaceae	Kiloniella	Kiloniella_laminariae
Zotu135	234	Bacteria	Proteobacteria	Alphaproteobacteria	Rhodospirillales	Rhodospirillaceae	Afifella	Kiloniella_laminariae
Zotu74	232	Bacteria	Firmicutes	Bacilli	Bacillales	Thermoactinomycetaceae_1	Heliothrix	Kroppenstedtia_eburnea
Zotu296	231	Bacteria	Spirochaetes	Spirochaetia	Spirochaetales	Spirochaetaceae	Spirochaeta	Spirochaeta_halophila
Zotu79	230	Bacteria	Proteobacteria	Deltaproteobacteria	Desulfovibrionales	Desulfovibrionaceae	Desulfovibrio	Desulfovibrio_alkalitolerans
Zotu125	230	Bacteria	Planctomycetes	Planctomycetia	Planctomycetales	Planctomycetaceae	WPS-1_genera_incertae_sedis	Pirellula_staleyi
Zotu158	230	Bacteria	Planctomycetes	Planctomycetia	Planctomycetales	Planctomycetaceae	WPS-1_genera_incertae_sedis	Tepidisphaera_mucosa
Zotu63	229	Bacteria	Proteobacteria	Deltaproteobacteria	Phycisphaerales	Phycisphaeraceae	Phycisphaera	Phycisphaera_mikurensis
Zotu78	219	Bacteria	Spirochaetes	Spirochaetia	Spirochaetales	Spirochaetaceae	Spirochaeta	Spirochaeta_halophila
Zotu283	219	Bacteria	Proteobacteria	Alphaproteobacteria	Rhizobiales	Phyllobacteriaceae	Mesorhizobium	Mesorhizobium_hawassense
Zotu126	218	Bacteria	Proteobacteria	Alphaproteobacteria	Rhizobiales	Rhodospirillaceae	Mesorhizobium	Mesorhizobium_hawassense
Zotu155	217	Bacteria	Proteobacteria	Alphaproteobacteria	Rhizobiales	Rhodospirillaceae	Mesorhizobium	Mesorhizobium_hawassense
Zotu98	209	Bacteria	Proteobacteria	Alphaproteobacteria	Rhodospirillales	Rhodospirillaceae	Tistlia	Tistlia_consotensis
Zotu89	206	Bacteria	Spirochaetes	Spirochaetia	Spirochaetales	Spirochaetaceae	Spirochaeta	Spirochaeta_halophila
Zotu85	198	Bacteria	Proteobacteria	Deltaproteobacteria	Syntrophobacterales	Syntrophaceae	Desulfomonile	Desulfomonile_limimaris
Zotu112	194	Bacteria	Firmicutes	Clostridia	Clostridiales	Acetobacteraceae	Roseomonas	Roseomonas_ludipueritiae
Zotu106	192	Bacteria	Chloroflexi	Anaerolineae	Anaerolineales	Anaerolineaceae	Leptolinea	Leptolinea_tardivitalis
Zotu119	192	Bacteria	Bacteroidetes	Bacteroidia	Bacteroidales	Prolixibacteraceae	Sunxiuqinia	Sunxiuqinia_faeciviva
Zotu224	192	Bacteria	Bacteroidetes	Bacteroidia	Bacteroidales	Prolixibacteraceae	Sunxiuqinia	Sunxiuqinia_faeciviva
Zotu212	191	Bacteria	Proteobacteria	Alphaproteobacteria	Rhodospirillales	Rhodospirillaceae	Thalassospira	Thalassospira_tepidiphila
Zotu88	188	Bacteria	Spirochaetes	Spirochaetia	Spirochaetales	Spirochaetaceae	Spirochaeta	Salinispira_pacifica
Zotu215	188	Bacteria	Proteobacteria	Deltaproteobacteria	Syntrophobacterales	Geobacteraceae	Geobacter	Desulfacinum_infernum
Zotu219	188	Bacteria	Proteobacteria	Deltaproteobacteria	Syntrophobacterales	Syntrophaceae	Desulfomonile	Desulfomonile_tiedjei
Zotu294	188	Bacteria	Proteobacteria	Alphaproteobacteria	Rhodobacterales	Rhodobacteraceae	Tranquillimonas	Tranquillimonas_alkanivorans
Zotu251	187	Bacteria	Proteobacteria	Deltaproteobacteria	Syntrophobacterales	Syntrophobacteraceae	Desulfacinum	Desulfacinum_infernum
Zotu92	182	Bacteria	Proteobacteria	Alphaproteobacteria	Parvularculales	Parvularculaceae	Parvularcula
Zotu267	182	Bacteria	Proteobacteria	Alphaproteobacteria	Rhodospirillales	Rhodospirillaceae	Marispirillum	Marispirillum_indicum
Zotu86	180	Bacteria	Planctomycetes	Phycisphaerae	Phycisphaerales	Phycisphaeraceae	Phycisphaera	Phycisphaera_mikurensis
Zotu95	179	Bacteria	Proteobacteria	Gammaproteobacteria	Thiotrichales	Thiotrichaceae	Beggiatoa	Beggiatoa_alba
Zotu229	178	Bacteria	Spirochaetes	Spirochaetia	Spirochaetales	Spirochaetaceae	Spirochaeta	Spirochaeta_alkalica
Zotu211	177	Bacteria	Proteobacteria	Alphaproteobacteria	Rhodobacterales	Rhodobacteraceae	Ruegeria	Ruegeria_marina
Zotu90	170	Bacteria	Proteobacteria	Deltaproteobacteria	Bradymonadales	Bradymonadaceae	Bradymonas	Bradymonas_sediminis
Zotu321	169	Bacteria	Firmicutes	Clostridia	Clostridiales	Clostridiales_Incertae_Sedis_XVI	Carboxydocella	Carboxydocella_manganica
Zotu99	168	Bacteria	Spirochaetes	Spirochaetia	Spirochaetales	Leptospiraceae	Caloribacterium	Caloribacterium_cisternae
Zotu192	168	Bacteria	Proteobacteria	Alphaproteobacteria	Rhizobiales	Roseiarcaceae	Roseiarcus	Roseiarcus_fermentans
Zotu214	168	Bacteria	Actinobacteria	Actinobacteria	Actinomycetales	Nocardiaceae	Tomitella	Tomitella_biformata
Zotu109	160	Bacteria	Bacteroidetes	Cytophagia	Cytophagales	Flammeovirgaceae	Roseivirga	Roseivirga_spongicola
Zotu157	160	Bacteria	Proteobacteria	Alphaproteobacteria	Rhizobiales	Phyllobacteriaceae	Mesorhizobium	Mesorhizobium_hawassense
Zotu314	159	Bacteria	Bacteroidetes	Sphingobacteriia	Sphingobacteriales	Rhodothermaceae	Salisaeta	Salisaeta_longa
Zotu114	157	Bacteria	Proteobacteria	Deltaproteobacteria	Myxococcales	Phaselicystidaceae	Phaselicystis	Phaselicystis_flava
Zotu110	155	Bacteria	Chloroflexi	Clostridia	Clostridiales	Caldilineaceae	Litorilinea	Litorilinea_aerophila
Zotu203	155	Bacteria	Spirochaetes	Spirochaetia	Spirochaetales	Spirochaetaceae	Spirochaeta	Spirochaeta_cellobiosiphila
Zotu171	154	Bacteria	Spirochaetes	Spirochaetia	Spirochaetales	Spirochaetaceae	Spirochaeta	Spirochaeta_cellobiosiphila
Zotu182	150	Bacteria	Firmicutes	Chloroflexia	Chloroflexales	Oscillochloridaceae	Oscillochloris	Alicyclobacillus_disulfidooxidans
Zotu207	149	Bacteria	Proteobacteria	Alphaproteobacteria	Rhodobacterales	Rhodobacteraceae	Roseivivax	Roseivivax_jejudonensis
Zotu113	142	Bacteria	candidate_division_WPS-1	Phycisphaerae	Tepidisphaerales	Tepidisphaeraceae	WPS-1_genera_incertae_sedis	Tepidisphaera_mucosa
Zotu117	142	Bacteria	Proteobacteria	Alphaproteobacteria	Rhizobiales	Rhodobiaceae	Rhodoligotrophos	Rhodoligotrophos_jinshengii
Zotu213	137	Bacteria	Chloroflexi	Chloroflexia	Chloroflexales	Chloroflexaceae	Heliothrix	Shimazuella_kribbensis
Zotu120	136	Bacteria	Chloroflexi	Chloroflexia	Chloroflexales	Oscillochloridaceae	Oscillochloris	Dehalobacter_restrictus
Zotu118	135	Bacteria	Bacteroidetes	Sphingobacteriia	Sphingobacteriales	Saprospiraceae	Phaeodactylibacter	Phaeodactylibacter_xiamenensis
Zotu344	133	Bacteria	Cyanobacteria/Chloroplast	Cyanobacteria	Family_VII	GpVII
Zotu190	132	Bacteria	Chloroflexi	Chloroflexia	Chloroflexales	Chloroflexaceae	Heliothrix	Alicyclobacillus_dauci
Zotu332	132	Bacteria	Bacteroidetes	Flavobacteriia	Flavobacteriales	Flavobacteriaceae	Flavobacterium	Flavobacterium_lacus
Zotu361	132	Bacteria	Proteobacteria	Alphaproteobacteria	Rhodobacterales	Rhodobacteraceae	Ruegeria	Ruegeria_marina
Zotu345	130	Bacteria	Cyanobacteria/Chloroplast	Cyanobacteria	Family_VII	GpVII
Zotu218	128	Bacteria	Cyanobacteria/Chloroplast	Cyanobacteria	Family_VII	GpVII	Prochlorothrix_hollandica
Zotu223	127	Bacteria	Actinobacteria	Actinobacteria	Actinomycetales	Nocardiaceae	Rhodococcus	Rhodococcus_cerastii
Zotu121	124	Bacteria	Bacteroidetes	Sphingobacteriia	Sphingobacteriales	Saprospiraceae	Lewinella	Prolixibacter_bellariivorans
Zotu266	124	Bacteria	Bacteroidetes	Sphingobacteriia	Sphingobacteriales	Rhodothermaceae	Salisaeta	Salisaeta_longa
Zotu149	123	Bacteria	Proteobacteria	Alphaproteobacteria	Rhodospirillales	Rhodospirillaceae	Rhodovibrio	Rhodovibrio_sodomensis
Zotu153	122	Bacteria	Verrucomicrobia	Opitutae	Puniceicoccales	Puniceicoccaceae	Puniceicoccus	Puniceicoccus_vermicola
Zotu141	119	Bacteria	Proteobacteria	Deltaproteobacteria	Desulfobacterales	Desulfobacteraceae	Desulfococcus	Desulfococcus_multivorans
Zotu129	118	Bacteria	Proteobacteria	Deltaproteobacteria	Myxococcales	Myxococcaceae	Myxococcus	Myxococcus_xanthus
Zotu270	116	Bacteria	Proteobacteria	Alphaproteobacteria	Rhodobacterales	Rhodobacteraceae	Mameliella	Mameliella_phaeodactyli
Zotu124	115	Bacteria	Microgenomates	Epsilonproteobacteria	Campylobacterales	Helicobacteraceae	Microgenomates_genera_incertae_sedis	Wolinella_succinogenes
Zotu239	115	Bacteria	Proteobacteria	Alphaproteobacteria	Rhodobacterales	Rhodobacteraceae	Mameliella	Mameliella_phaeodactyli
Zotu131	114	Bacteria	Proteobacteria	Alphaproteobacteria	Rhodobacterales	Rhodobacteraceae	Oceanicella	Rhodoligotrophos_appendicifer
Zotu145	114	Bacteria	Proteobacteria	Alphaproteobacteria	Rhizobiales	Rhodospirillaceae	Rhodomicrobium	Marispirillum_indicum
Zotu216	114	Bacteria	Proteobacteria	Gammaproteobacteria	Xanthomonadales	Sinobacteraceae	Steroidobacter	Steroidobacter_agariperforans
Zotu318	114	Bacteria	Proteobacteria	Gammaproteobacteria	Xanthomonadales	Sinobacteraceae	Steroidobacter	Steroidobacter_agariperforans
Zotu122	110	Bacteria	Cyanobacteria/Chloroplast	Chloroplast	Chloroplast	Streptophyta
Zotu137	110	Bacteria	Proteobacteria	Deltaproteobacteria	Desulfuromonadales	Geobacteraceae	Geobacter	Desulfuromonas_carbonis
Zotu123	109	Bacteria	Proteobacteria	Alphaproteobacteria	Rhodospirillales	Rhodospirillaceae	Pararhodospirillum	Terasakiella_pusilla
Zotu183	109	Bacteria	Proteobacteria	Gammaproteobacteria	Pseudomonadales	Pseudomonadaceae	Pseudomonas	Pseudomonas_tremae
Zotu194	108	Bacteria	Firmicutes	Clostridia	Clostridiales	Clostridiales_Incertae_Sedis_XVI	Carboxydocella	Carboxydocella_manganica
Zotu128	107	Bacteria	Bacteroidetes	Flavobacteriia	Flavobacteriales	Flavobacteriaceae	Flavobacterium	Flavobacterium_urocaniciphilum
Zotu147	107	Bacteria	Spirochaetes	Spirochaetia	Spirochaetales	Spirochaetaceae	Spirochaeta	Spirochaeta_psychrophila
Zotu156	107	Bacteria	Spirochaetes	Spirochaetia	Spirochaetales	Spirochaetaceae	Spirochaeta	Treponema_isoptericolens
Zotu202	107	Bacteria	Actinobacteria	Actinobacteria	Actinomycetales	Micrococcaceae	Micrococcus	Micrococcus_aloeverae
Zotu143	106	Bacteria	Spirochaetes	Spirochaetia	Spirochaetales	Spirochaetaceae	Spirochaeta	Spirochaeta_smaragdinae
Zotu150	106	Bacteria	Spirochaetes	Spirochaetia	Spirochaetales	Spirochaetaceae	Treponema	Treponema_medium
Zotu233	106	Bacteria	Firmicutes	Bacilli	Bacillales	Paenibacillaceae_1	Paenibacillus	Aerococcus_urinaehominis
Zotu180	105	Bacteria	Cyanobacteria/Chloroplast	Cyanobacteria	Actinomycetales	Family_VII	GpVII	Rubidibacter_lacunae
Zotu142	104	Bacteria	Proteobacteria	Alphaproteobacteria	Rhizobiales	Rhizobiaceae	Rhizobium	Rhizobium_straminoryzae
Zotu144	104	Bacteria	Bacteroidetes	Cytophagia	Cytophagales	Flammeovirgaceae	Roseivirga	Roseivirga_spongicola
Zotu160	104	Bacteria	Bacteroidetes	Flavobacteriia	Flavobacteriales	Flavobacteriaceae	Flavobacterium	Flavobacterium_lacus
Zotu138	103	Bacteria	Chloroflexi	Anaerolineae	Anaerolineales	Anaerolineaceae	Armatimonadetes_gp4	Leptolinea_tardivitalis
Zotu195	103	Bacteria	Spirochaetes	Spirochaetia	Spirochaetales	Spirochaetaceae	Spirochaeta	Spirochaeta_smaragdinae
Zotu278	103	Bacteria	Firmicutes	Bacilli	Bacillales	Paenibacillaceae_1	Paenibacillus	Paenibacillus_tianmuensis
Zotu134	102	Bacteria	Actinobacteria	Actinobacteria	Bifidobacteriales	Bifidobacteriaceae	Bifidobacterium	Scardovia_wiggsiae
Zotu187	101	Bacteria	Proteobacteria	Betaproteobacteria	Burkholderiales	Comamonadaceae	Delftia	Delftia_acidovorans
Zotu161	100	Bacteria	Spirochaetes	Spirochaetia	Spirochaetales	Spirochaetaceae	Spirochaeta	Spirochaeta_smaragdinae
Zotu315	99	Bacteria	Spirochaetes	Spirochaetia	Spirochaetales	Spirochaetaceae	Spirochaeta	Spirochaeta_smaragdinae
Zotu139	98	Bacteria	Proteobacteria	Alphaproteobacteria	Rhizobiales	Rhodospirillaceae	Thalassospira	Thalassospira_tepidiphila
Zotu166	96	Bacteria	Planctomycetes	Phycisphaerae	Tepidisphaerales	Tepidisphaeraceae	Tepidisphaera	Tepidisphaera_mucosa
Zotu167	95	Bacteria	Proteobacteria	Deltaproteobacteria	Bradymonadales	Bradymonadaceae	Bradymonas	Bradymonas_sediminis
Zotu174	94	Bacteria	Chloroflexi	Anaerolineae	Anaerolineales	Anaerolineaceae	Longilinea	Longilinea_arvoryzae
Zotu191	93	Bacteria	Proteobacteria	Alphaproteobacteria	Rhodospirillales	Rhodospirillaceae	Thalassospira	Thalassospira_alkalitolerans
Zotu175	91	Bacteria	Bacteroidetes	Flavobacteriia	Flavobacteriales	Flavobacteriaceae	Nonlabens	Nonlabens_antarcticus
Zotu162	88	Bacteria	Proteobacteria	Deltaproteobacteria	Syntrophobacterales	Syntrophobacteraceae	Desulfacinum	Desulfacinum_infernum
Zotu181	88	Bacteria	Proteobacteria	Alphaproteobacteria	Rhodospirillales	Rhodospirillaceae	Phaeospirillum	Phaeospirillum_tilakii
Zotu176	86	Bacteria	Planctomycetes	Phycisphaerae	Phycisphaerales	Phycisphaeraceae	Phycisphaera	Phycisphaera_mikurensis
Zotu116	85	Bacteria	Proteobacteria	Gammaproteobacteria	Aeromonadales	Succinivibrionaceae	Anaerobiospirillum	Anaerobiospirillum_succiniciproducens
Zotu179	84	Bacteria	Firmicutes	Clostridia	Clostridiales	Anaerolineaceae	Leptolinea	Leptolinea_tardivitalis
Zotu165	83	Bacteria	Parcubacteria	Subdivision3	Desulfovibrionales	Bacillaceae_2	Parcubacteria_genera_incertae_sedis	Limisphaera_ngatamarikiensis
Zotu184	83	Bacteria	Spirochaetes	Spirochaetia	Spirochaetales	Brachyspiraceae	Brachyspira	Brachyspira_pilosicoli
Zotu199	83	Bacteria	Proteobacteria	Deltaproteobacteria	Desulfobacterales	Desulfobacteraceae	Geobacter	Halobacteriovorax_litoralis
Zotu277	83	Bacteria	Bacteroidetes	Sphingobacteriia	Sphingobacteriales	Rhodothermaceae	Salisaeta	Salisaeta_longa
Zotu177	82	Bacteria	Spirochaetes	Spirochaetia	Spirochaetales	Brevinemataceae	Brevinema	Brevinema_andersonii
Zotu170	81	Bacteria	Spirochaetes	Spirochaetia	Spirochaetales	Spirochaetaceae	Treponema	Treponema_stenostreptum
Zotu193	81	Bacteria	Proteobacteria	Deltaproteobacteria	Desulfovibrionales	Desulfovibrionaceae	Desulfovibrio	Desulfovibrio_alkalitolerans
Zotu188	80	Bacteria	Planctomycetes	Phycisphaerae	Phycisphaerales	Phycisphaeraceae	Phycisphaera	Phycisphaera_mikurensis
Zotu189	80	Bacteria	Cyanobacteria/Chloroplast	Cyanobacteria	Family_XIII	GpXIII
Zotu204	80	Bacteria	Proteobacteria	Deltaproteobacteria	Myxococcales	Haliangiaceae	Haliangium	Haliangium_tepidum
Zotu373	80	Bacteria	Spirochaetes	Spirochaetia	Spirochaetales	Spirochaetaceae	Spirochaeta	Spirochaeta_aurantia_subsp._aurantia
Zotu163	79	Bacteria	Bacteroidetes	Flavobacteriia	Flavobacteriales	Flavobacteriaceae	Polaribacter	Polaribacter_marinivivus
Zotu185	79	Bacteria	Spirochaetes	Spirochaetia	Spirochaetales	Spirochaetaceae	Spirochaeta	Spirochaeta_smaragdinae
Zotu159	78	Archaea	Euryarchaeota	Methanomicrobia	Methanomicrobiales	Archaeoglobaceae	Candidatus_Korarchaeum	Methanolinea_mesophila
Zotu164	78	Bacteria	Proteobacteria	Deltaproteobacteria	Myxococcales	Nannocystaceae	Plesiocystis	Plesiocystis_pacifica
Zotu284	77	Bacteria	Proteobacteria	Deltaproteobacteria	Desulfovibrionales	Desulfovibrionaceae	Desulfovibrio	Desulfovibrio_halophilus
Zotu292	77	Bacteria	Proteobacteria	Deltaproteobacteria	Desulfovibrionales	Desulfovibrionaceae	Desulfovibrio	Desulfovibrio_halophilus
Zotu354	77	Bacteria	Verrucomicrobia	Opitutae	Puniceicoccales	Puniceicoccaceae	Puniceicoccus	Puniceicoccus_vermicola
Zotu206	75	Bacteria	Firmicutes	Clostridia	Clostridiales	Clostridiaceae_1	Clostridium_sensu_stricto	Gordonibacter_pamelaeae
Zotu220	75	Bacteria	Aminicenantes	Clostridia	Clostridiales	Clostridiales_Incertae_Sedis_IV	Aminicenantes_genera_incertae_sedis	Mahella_australiensis
Zotu272	73	Bacteria	Proteobacteria	Deltaproteobacteria	Myxococcales	Kofleriaceae	Kofleria	Kofleria_flava
Zotu201	72	Bacteria	Bacteroidetes	Cytophagia	Cytophagales	Catalimonadaceae	Catalinimonas	Catalinimonas_alkaloidigena
Zotu221	71	Bacteria	Firmicutes	Spirochaetia	Spirochaetales	Spirochaetaceae	Sphaerochaeta	Alicyclobacillus_cellulosilyticus
Zotu196	70	Bacteria	Cyanobacteria/Chloroplast	Deltaproteobacteria	Bdellovibrionales	Bdellovibrionaceae	Vampirovibrio	Vampirovibrio_chlorellavorus
Zotu205	70	Bacteria	Spirochaetes	Spirochaetia	Spirochaetales	Spirochaetaceae	Spirochaeta	Spirochaeta_cellobiosiphila
Zotu237	69	Bacteria	Firmicutes	Bacilli	Lactobacillales	Lactobacillaceae	Deinococcus	Leeuwenhoekiella_aequorea
Zotu276	69	Bacteria	Firmicutes	Bacilli	Bacillales	Staphylococcaceae	Staphylococcus	Staphylococcus_capitis_subsp._capitis
Zotu281	69	Bacteria	Armatimonadetes	Clostridia	Thermoanaerobacterales	Thermoanaerobacteraceae	Armatimonadetes_gp4	Calderihabitans_maritimus
Zotu235	68	Bacteria	Bacteroidetes	Flavobacteriia	Flavobacteriales	Flavobacteriaceae	Imtechella	Imtechella_halotolerans
Zotu198	66	Bacteria	Spirochaetes	Spirochaetia	Spirochaetales	Spirochaetaceae	Treponema	Treponema_isoptericolens
Zotu228	66	Bacteria	Proteobacteria	Deltaproteobacteria	Myxococcales	Phaselicystidaceae	Phaselicystis	Phaselicystis_flava
Zotu241	66	Bacteria	Proteobacteria	Gammaproteobacteria	Pseudomonadales	Pseudomonadaceae	Pseudomonas	Pseudomonas_brenneri
Zotu261	66	Bacteria	Chloroflexi	Caldilineae	Caldilineales	Caldilineaceae	Litorilinea	Litorilinea_aerophila
Zotu186	65	Bacteria	Bacteroidetes	Cytophagia	Cytophagales	Cytophagaceae	Flexibacter	Flexibacter_elegans
Zotu200	65	Bacteria	Spirochaetes	Spirochaetia	Spirochaetales	Spirochaetaceae	Sphaerochaeta	Sphaerochaeta_multiformis
Zotu230	64	Bacteria	Latescibacteria	Latescibacteria_genera_incertae_sedis
Zotu231	64	Bacteria	Proteobacteria	Deltaproteobacteria	Desulfobacterales	Desulfobacteraceae	Desulfosalsimonas	Desulfosalsimonas_propionicica
Zotu238	64	Bacteria	Proteobacteria	Deltaproteobacteria	Syntrophobacterales	Syntrophaceae	Desulfomonile	Desulfomonile_limimaris
Zotu217	63	Bacteria	Bacteroidetes	Flavobacteriia	Flavobacteriales	Flavobacteriaceae	Lutibacter	Lutibacter_oricola
Zotu253	63	Bacteria	Actinobacteria	Actinobacteria	Actinomycetales	Kineosporiaceae	Kineosporia	Kineosporia_rhizophila
Zotu210	62	Bacteria	Proteobacteria	Alphaproteobacteria	Rhodospirillales	Rhodospirillaceae	Roseospira	Roseospira_marina
Zotu236	62	Bacteria	Proteobacteria	Deferribacteres	Deferribacterales	Deferribacterales_incertae_sedis	Caldithrix	Caldithrix_palaeochoryensis
Zotu248	62	Bacteria	Actinobacteria	Actinobacteria	Actinomycetales	Geodermatophilaceae	Modestobacter	Modestobacter_roseus
Zotu252	61	Bacteria	Spirochaetes	Spirochaetia	Spirochaetales	Spirochaetaceae	Sphaerochaeta	Sphaerochaeta_multiformis
Zotu256	61	Bacteria	Spirochaetes	Spirochaetia	Spirochaetales	Spirochaetaceae	Treponema	Treponema_caldarium
Zotu247	60	Bacteria	Actinobacteria	Actinobacteria	Actinomycetales	Microbacteriaceae	Clostridium_XlVb	Clostridium_lactatifermentans
Zotu242	59	Bacteria	Proteobacteria	Alphaproteobacteria	Rhodobacterales	Rhodobacteraceae	Rhodothalassium	Rhodothalassium_salexigens
Zotu246	59	Bacteria	Planctomycetes	Phycisphaerae	Phycisphaerales	Phycisphaeraceae	Phycisphaera	Phycisphaera_mikurensis
Zotu255	59	Bacteria	Bacteroidetes	Cytophagia	Cytophagales	Cyclobacteriaceae	Echinicola	Roseivirga_ehrenbergii
Zotu264	59	Bacteria	Planctomycetes	Phycisphaerae	Phycisphaerales	Phycisphaeraceae	Phycisphaera	Phycisphaera_mikurensis
Zotu265	59	Bacteria	Actinobacteria	Actinobacteria	Actinomycetales	Propionibacteriaceae	Propionibacterium	Propionibacterium_acnes
Zotu263	57	Bacteria	Bacteroidetes	Flavobacteriia	Flavobacteriales	Flavobacteriaceae	Flavobacterium	Flavobacterium_nitratireducens
Zotu250	56	Bacteria	Cyanobacteria/Chloroplast	Cyanobacteria	Family_I	GpI
Zotu226	55	Bacteria	Proteobacteria	Alphaproteobacteria	Rhodobacterales	Rhodobacteraceae	Rubrimonas	Rubrimonas_cliftonensis
Zotu234	55	Bacteria	Bacteroidetes	Bacteroidia	Bacteroidales	Porphyromonadaceae	Dysgonomonas	Barnesiella_viscericola
Zotu232	55	Bacteria	Latescibacteria	Deltaproteobacteria	Desulfovibrionales	Desulfovibrionaceae	Latescibacteria_genera_incertae_sedis	Desulfovibrio_longreachensis
Zotu293	55	Bacteria	Bacteroidetes	Flavobacteriia	Flavobacteriales	Flavobacteriaceae	Flavobacterium	Flavobacterium_lacus
Zotu227	53	Archaea	Euryarchaeota	Methanobacteria	Methanobacteriales	Methanobacteriaceae	Methanothermobacter	Methanothermobacter_defluvii
Zotu254	53	Bacteria	Proteobacteria	Gammaproteobacteria	Chromatiales	Ectothiorhodospiraceae	Spiribacter	Spiribacter_salinus
Zotu268	53	Bacteria	Proteobacteria	Deltaproteobacteria	Desulfovibrionales	Desulfovibrionaceae	Desulfovibrio	Geoalkalibacter_ferrihydriticus
Zotu257	52	Bacteria	Proteobacteria	Deltaproteobacteria	Myxococcales	Nannocystaceae	Nannocystis	Nannocystis_exedens
Zotu346	52	Bacteria	Spirochaetes	Spirochaetia	Spirochaetales	Spirochaetaceae	Halobacteroides	Halobacteroides_halobius
Zotu262	51	Bacteria	Acidobacteria	Acidobacteria_Gp23	Rhodospirillales	Rhodospirillaceae	Gp23	Azospirillum_rugosum
Zotu271	51	Bacteria	Proteobacteria	Deltaproteobacteria	Desulfobacterales	Desulfobacteraceae	Desulfosalsimonas	Desulfosalsimonas_propionicica
Zotu282	51	Bacteria	Chloroflexi	Anaerolineae	Anaerolineales	Anaerolineaceae	Anaerolinea	Anaerolinea_thermophila
Zotu295	51	Bacteria	Planctomycetes	Planctomycetia	Planctomycetales	Planctomycetaceae	Singulisphaera	Singulisphaera_acidiphila
Zotu347	50	Bacteria	Spirochaetes	Spirochaetia	Spirochaetales	Spirochaetaceae	Spirochaeta	Halobacteroides_halobius
Zotu274	49	Bacteria	Chloroflexi	Anaerolineae	Anaerolineales	Anaerolineaceae	Anaerolinea	Bellilinea_caldifistulae
Zotu317	48	Bacteria	Proteobacteria	Alphaproteobacteria	Rhodobacterales	Rhodobacteraceae	Roseibaca	Roseibaca_ekhonensis
Zotu269	47	Bacteria	Firmicutes	Clostridia	Clostridiales	Peptoniphilaceae	Peptoniphilus	Peptoniphilus_methioninivorax
Zotu309	47	Bacteria	Proteobacteria	Deltaproteobacteria	Desulfobacterales	Desulfobacteraceae	Desulfonema	Desulfonema_limicola
Zotu249	45	Bacteria	Cyanobacteria/Chloroplast	Cyanobacteria	Desulfuromonadales	Family_X	GpX	Halospirulina_tapeticola
Zotu275	44	Bacteria	Firmicutes	Clostridia	Clostridiales	Peptostreptococcaceae	Peptostreptococcus	Peptostreptococcus_canis
Zotu280	44	Bacteria	Proteobacteria	Deltaproteobacteria	Desulfobacterales	Desulfobacteraceae	Desulfuromonas	Desulfuromonas_svalbardensis
Zotu319	44	Bacteria	Actinobacteria	Actinobacteria	Actinomycetales	Streptomycetaceae	Streptomyces	Streptomyces_abyssalis
Zotu286	43	Bacteria	Proteobacteria	Alphaproteobacteria	Rhizobiales	Bartonellaceae	Bartonella	Bartonella_queenslandensis
Zotu289	43	Bacteria	Firmicutes	Clostridia	Clostridiales	Clostridiales_incertae_sedis	Proteiniborus	Proteiniborus_ethanoligenes
Zotu300	42	Bacteria	Actinobacteria	Actinobacteria	Actinomycetales	Mycoplasmataceae	Mycoplasma	Acidothermus_cellulolyticus
Zotu307	42	Bacteria	Firmicutes	Clostridia	Thermoanaerobacterales	Thermoanaerobacteraceae	Calderihabitans	Calderihabitans_maritimus
Zotu324	42	Bacteria	Spirochaetes	Spirochaetia	Spirochaetales	Spirochaetaceae	Salinispira	Salinispira_pacifica
Zotu260	41	Bacteria	Bacteroidetes	Cytophagia	Cytophagales	Flammeovirgaceae	Candidatus_Hydrogenedens	Crenotalea_thermophila
Zotu298	41	Bacteria	Armatimonadetes	Armatimonadia	Armatimonadales	Armatimonadaceae	Armatimonas/Armatimonadetes_gp1	Armatimonas_rosea
Zotu279	40	Bacteria	Firmicutes	Clostridia	Clostridiales	Staphylococcaceae	Jeotgalicoccus	Jeotgalicoccus_nanhaiensis
Zotu285	40	Bacteria	Firmicutes	Clostridia	Clostridiales	Heliobacteriaceae	Armatimonadetes_gp2	Ammonifex_thiophilus
Zotu287	39	Bacteria	Aquificae	Aquificae	Aquificales	Aquificaceae	Hydrogenivirga	Hydrogenivirga_caldilitoris
Zotu301	39	Bacteria	Bacteroidetes	Cytophagia	Cytophagales	Cytophagaceae	Flexibacter	Flexibacter_elegans
Zotu291	38	Bacteria	Verrucomicrobia	Opitutae	Puniceicoccales	Puniceicoccaceae	Pelagicoccus	Pelagicoccus_croceus
Zotu297	38	Bacteria	Spirochaetes	Spirochaetia	Spirochaetales	Spirochaetaceae	Spirochaeta	Spirochaeta_cellobiosiphila
Zotu306	38	Archaea	Euryarchaeota	Thermoprotei	Thermoproteales	Thermoproteaceae	Pyrobaculum	Pyrobaculum_aerophilum
Zotu320	38	Bacteria	Spirochaetes	Spirochaetia	Spirochaetales	Spirochaetaceae	Sphaerochaeta	Sphaerochaeta_multiformis
Zotu328	38	Bacteria	Actinobacteria	Actinobacteria	Rubrobacterales	Rubrobacteraceae	Rubrobacter	Rubrobacter_xylanophilus
Zotu273	37	Bacteria	Spirochaetes	Spirochaetia	Spirochaetales	Spirochaetaceae	Spirochaeta	Spirochaeta_thermophila
Zotu305	37	Bacteria	Actinobacteria	Actinobacteria	Actinomycetales	Corynebacteriaceae	Corynebacterium	Corynebacterium_tuberculostearicum
Zotu310	37	Bacteria	Bacteroidetes	Cytophagia	Cytophagales	Cytophagaceae	Flexibacter	Flexibacter_elegans
Zotu312	37	Bacteria	Spirochaetes	Spirochaetia	Spirochaetales	Spirochaetaceae	Treponema	Borrelia_turdi
Zotu290	36	Bacteria	Cyanobacteria/Chloroplast	Cyanobacteria	Family_XII	GpXII	Planktothricoides_raciborskii
Zotu313	35	Bacteria	Proteobacteria	Deltaproteobacteria	Myxococcales	Polyangiaceae	Sorangium	Sorangium_cellulosum
Zotu329	35	Bacteria	Firmicutes	Clostridia	Halanaerobiales	Halobacteroidaceae	Orenia	Orenia_salinaria
Zotu337	35	Bacteria	Spirochaetes	Spirochaetia	Spirochaetales	Spirochaetaceae	Spirochaeta	Spirochaeta_cellobiosiphila
Zotu299	33	Bacteria	Planctomycetes	Planctomycetia	Planctomycetales	Planctomycetaceae	Phycisphaera	Phycisphaera_mikurensis
Zotu330	33	Bacteria	Proteobacteria	Gammaproteobacteria	Legionellales	Coxiellaceae	Diplorickettsia	Diplorickettsia_massiliensis
Zotu338	33	Bacteria	Proteobacteria	Deltaproteobacteria	Actinomycetales	Desulfovibrionaceae	Gp22	Kribbella_flavida
Zotu302	32	Bacteria	Ignavibacteriae	Ignavibacteria	Ignavibacteriales	Ignavibacteriaceae	Ignavibacterium	Ignavibacterium_album
Zotu333	32	Bacteria	Proteobacteria	Gammaproteobacteria	Pseudomonadales	Pseudomonadaceae	Pseudomonas	Pseudomonas_caeni
Zotu304	31	Bacteria	Proteobacteria	Gammaproteobacteria	Xanthomonadales	Sinobacteraceae	Steroidobacter	Steroidobacter_denitrificans
Zotu308	30	Bacteria	Firmicutes	Anaerolineae	Anaerolineales	Anaerolineaceae	Leptolinea	Leptolinea_tardivitalis
Zotu326	30	Bacteria	Bacteroidetes	Flavobacteriia	Flavobacteriales	Flavobacteriaceae	Chryseobacterium	Chryseobacterium_haifense
Zotu334	30	Bacteria	BRC1	Deinococci	Bacillales	Thermaceae	BRC1_genera_incertae_sedis	Meiothermus_timidus
Zotu336	30	Bacteria	Proteobacteria	Deltaproteobacteria	Desulfobacterales	Desulfobacteraceae	Desulfonema	Desulfonema_ishimotonii
Zotu357	30	Bacteria	Proteobacteria	Deltaproteobacteria	Desulfovibrionales	Desulfovibrionaceae	Desulfocurvus	Desulfocurvus_thunnarius
Zotu311	29	Bacteria	Firmicutes	Bacilli	Bacillales	Bacillaceae_1	Bacillus	Bacillus_persicus
Zotu331	29	Bacteria	Proteobacteria	Alphaproteobacteria	Rhodospirillales	Rhodospirillaceae	Azospirillum	Microvirga_subterranea
Zotu351	29	Bacteria	Proteobacteria	Epsilonproteobacteria	Campylobacterales	Campylobacteraceae	Campylobacter	Sulfurovum_lithotrophicum
Zotu342	28	Bacteria	Bacteroidetes	Sphingobacteriia	Sphingobacteriales	Rhodothermaceae	Salisaeta	Salisaeta_longa
Zotu316	27	Bacteria	Verrucomicrobia	Opitutae	Puniceicoccales	Puniceicoccaceae	Cerasicoccus	Cerasicoccus_arenae
Zotu323	26	Bacteria	Bacteroidetes	Flavobacteriia	Flavobacteriales	Flavobacteriaceae	Psychroflexus	Psychroflexus_tropicus
Zotu335	26	Bacteria	Latescibacteria	Clostridia	Clostridiales	Clostridiales_Incertae_Sedis_XI	Latescibacteria_genera_incertae_sedis	Desulfuromonas_carbonis
Zotu349	25	Bacteria	Spirochaetes	Spirochaetia	Spirochaetales	Spirochaetaceae	Spirochaeta	Salinispira_pacifica
Zotu339	24	Bacteria	Actinobacteria	Actinobacteria	Actinomycetales	Geodermatophilaceae	Motilibacter	Motilibacter_rhizosphaerae
Zotu352	24	Bacteria	Proteobacteria	Deltaproteobacteria	Desulfurellales	Desulfurellaceae	Hippea	Hippea_jasoniae
Zotu367	24	Bacteria	Firmicutes	Planctomycetia	Candidatus_Brocadiales	Candidatus_Brocadiaceae	Candidatus_Kuenenia	Caloramator_indicus
Zotu327	23	Bacteria	Chloroflexi	Ktedonobacteria	Ktedonobacterales	Thermosporotrichaceae	Thermosporothrix	Thermosporothrix_hazakensis
Zotu340	23	Archaea	Crenarchaeota	Thermoprotei	Thermoproteales	Thermoproteaceae	Candidatus_Korarchaeum	Pyrobaculum_aerophilum
Zotu350	23	Bacteria	Spirochaetes	Spirochaetia	Spirochaetales	Spirochaetaceae	Treponema	Treponema_putidum
Zotu359	23	Bacteria	Spirochaetes	Spirochaetia	Spirochaetales	Spirochaetaceae	Spirochaeta	Spirochaeta_psychrophila
Zotu348	22	Bacteria	Acidobacteria	Verrucomicrobiae	Verrucomicrobiales	Verrucomicrobiaceae	Gp6	Roseibacillus_ishigakijimensis
Zotu358	22	Bacteria	Actinobacteria	Actinobacteria	Actinomycetales	Synergistaceae	Dethiosulfovibrio	Dethiosulfovibrio_russensis
Zotu364	21	Bacteria	Nitrospirae	Nitrospira	Nitrospirales	Nitrospiraceae	Thermodesulfovibrio	Thermodesulfovibrio_yellowstonii
Zotu365	21	Bacteria	Proteobacteria	Deltaproteobacteria	Desulfovibrionales	Desulfohalobiaceae	Desulfohalobium	Desulfohalobium_utahense
Zotu343	20	Bacteria	Aminicenantes	Deltaproteobacteria	Desulfurellales	Desulfurellaceae	Aminicenantes_genera_incertae_sedis	Hippea_jasoniae
Zotu369	20	Bacteria	Proteobacteria	Deltaproteobacteria	Desulfovibrionales	Desulfovibrionaceae	Desulfovibrio	Desulfovibrio_marinus
Zotu353	19	Bacteria	Acidobacteria	Acidobacteria_Gp6	Aquificales	Hydrogenothermaceae	Gp6	Persephonella_guaymasensis
Zotu356	19	Bacteria	Firmicutes	Clostridia	Clostridiales	Desulfovibrionaceae	Desulfovibrio	Desulfovibrio_simplex
Zotu368	18	Bacteria	Proteobacteria	Alphaproteobacteria	Caulobacterales	Hyphomonadaceae	Glycocaulis	Glycocaulis_albus
Zotu372	16	Bacteria	Proteobacteria	Gammaproteobacteria	Vibrionales	Vibrionaceae	Salinivibrio	Salinivibrio_sharmensis
Zotu370	13	Bacteria	Proteobacteria	Deltaproteobacteria	Myxococcales	Polyangiaceae	Chondromyces	Chondromyces_pediculatus
Zotu371	13	Bacteria	Proteobacteria	Alphaproteobacteria	Rhizobiales	Xanthomonadaceae	Aureimonas	Aureimonas_jatrophae
Zotu366	12	Bacteria	Proteobacteria	Deltaproteobacteria	Myxococcales	Sandaracinaceae	Sandaracinus	Sandaracinus_amylolyticus
Zotu363	11	Bacteria	Proteobacteria	Deltaproteobacteria	Desulfuromonadales	Desulfuromonadaceae	Geobacter	Vampirovibrio_chlorellavorus

## Sheet: Kaas-1 Black
Column1	Size	Domain	Column3	Phylum	Column5	Class	Column7	Order	Column9	Family	Column11	Genus	Column13	Species	Column15	Column16	Column17	Column18	Column19	Column20	Column21	Column22	Column23	Column24	Column25	Column26	Column27	Column28	Column29	Column30	Column31	Column32	Column33	Column34	Column35	Column36	Column37	Column38	Column39	Column40	Column41	Column42	Column43	Column44	Column45	Column46	Column47	Column48	Column49
Zotu1	36473	Bacteria	p	Proteobacteria	c	Alphaproteobacteria	o	Rhizobiales	f	Rhodobiaceae	g	Afifella	s	Afifella_pfennigii
Zotu228	23378	Bacteria	p	Proteobacteria	c	Alphaproteobacteria	o	Rhizobiales	f	Rhodobiaceae	g	Afifella	s	Afifella_pfennigii
Zotu2	14032	Bacteria	p	Firmicutes	c	Clostridia	o	Thermoanaerobacterales	f	Thermoanaerobacteraceae	g	Armatimonadetes_gp4	s	Desulfovibrio_cuneatus
Zotu223	11674	Bacteria	p	Firmicutes	c	Clostridia	o	Clostridiales	f	Thermoanaerobacteraceae	g	Moorella	s	Moorella_glycerini
Zotu3	5492	Bacteria	p	Actinobacteria	c	Actinobacteria	o	Bifidobacteriales	f	Bifidobacteriaceae	g	Bifidobacterium	s	Scardovia_wiggsiae
Zotu4	3799	Bacteria	p	Chloroflexi	c	Anaerolineae	o	Anaerolineales	f	Anaerolineaceae	g	Leptolinea	s	Leptolinea_tardivitalis
Zotu121	3529	Bacteria	p	Actinobacteria	c	Actinobacteria	o	Actinomycetales	f	Anaerolineaceae	g	Armatimonadetes_gp4	s	Leptolinea_tardivitalis
Zotu11	2556	Bacteria	p	Firmicutes	c	Clostridia	o	Halanaerobiales	f	Halobacteroidaceae	g	Orenia	s	Orenia_salinaria
Zotu15	2531	Bacteria	p	Firmicutes	c	Clostridia	o	Halanaerobiales	f	Halobacteroidaceae	g	Orenia	s	Orenia_salinaria
Zotu5	2270	Bacteria	p	Cyanobacteria/Chloroplast	c	Cyanobacteria	f	Family_XIII	g	GpXIII	s	Planktothricoides_raciborskii
Zotu10	2210	Bacteria	p	Actinobacteria	c	Actinobacteria	o	Actinomycetales	f	Anaerolineaceae	g	Armatimonadetes_gp5	s	Catelliglobosispora_koreensis
Zotu32	2021	Bacteria	p	Armatimonadetes	c	Actinobacteria	o	Actinomycetales	f	Lachnospiraceae	g	Armatimonadetes_gp5	s	Catelliglobosispora_koreensis
Zotu7	1999	Bacteria	p	Proteobacteria	c	Deltaproteobacteria	o	Desulfovibrionales	f	Desulfovibrionaceae	g	Desulfovibrio	s	Desulfovibrio_alkalitolerans
Zotu6	1959	Bacteria	p	Armatimonadetes	c	Clostridia	o	Anaerolineales	f	Anaerolineaceae	g	Armatimonadetes_gp4	s	Leptolinea_tardivitalis
Zotu8	1893	Bacteria	p	Proteobacteria	c	Alphaproteobacteria	o	Rhodospirillales	f	Rhodospirillaceae	g	Rhodovibrio	s	Rhodovibrio_sodomensis
Zotu156	1881	Bacteria	p	Armatimonadetes	c	Clostridia	o	Thermoanaerobacterales	f	Thermoanaerobacteraceae	g	Armatimonadetes_gp4	s	Leptolinea_tardivitalis
Zotu231	1797	Bacteria	p	Actinobacteria	c	Actinobacteria	o	Actinomycetales	f	Anaerolineaceae	g	Armatimonadetes_gp4	s	Leptolinea_tardivitalis
Zotu86	1789	Bacteria	p	Proteobacteria	c	Alphaproteobacteria	o	Rhodospirillales	f	Rhodospirillaceae	g	Rhodovibrio	s	Rhodovibrio_sodomensis
Zotu9	1731	Bacteria	p	Proteobacteria	c	Deltaproteobacteria	o	Desulfobacterales	f	Desulfobacteraceae	g	Desulfobacca	s	Desulfobacca_acetoxidans
Zotu13	1350	Bacteria	p	Chloroflexi	c	Anaerolineae	o	Anaerolineales	f	Anaerolineaceae	g	Anaerolinea	s	Anaerolinea_thermolimosa
Zotu44	1309	Bacteria	p	Chloroflexi	c	Anaerolineae	o	Anaerolineales	f	Anaerolineaceae	g	Anaerolinea	s	Bellilinea_caldifistulae
Zotu12	1250	Bacteria	p	Parcubacteria	c	Sphingobacteriia	o	Sphingobacteriales	f	Sphingobacteriaceae	g	Parcubacteria_genera_incertae_sedis	s	Sphingobacterium_nematocida
Zotu14	1079	Bacteria	p	Proteobacteria	c	Deltaproteobacteria	o	Desulfovibrionales	f	Desulfohalobiaceae	g	Desulfohalobium	s	Desulfohalobium_utahense
Zotu25	995	Bacteria	p	Proteobacteria	c	Deltaproteobacteria	o	Desulfobacterales	f	Desulfobacteraceae	g	Desulfococcus	s	Desulfococcus_multivorans
Zotu57	984	Bacteria	p	Proteobacteria	c	Deltaproteobacteria	o	Desulfobacterales	f	Desulfobacteraceae	g	Desulfococcus	s	Desulfococcus_multivorans
Zotu71	983	Bacteria	p	Proteobacteria	c	Deltaproteobacteria	o	Desulfobacterales	f	Desulfobacteraceae	g	Desulfococcus	s	Desulfococcus_multivorans
Zotu84	941	Bacteria	p	Proteobacteria	c	Deltaproteobacteria	o	Desulfobacterales	f	Desulfobacteraceae	g	Desulfococcus	s	Desulfococcus_multivorans
Zotu16	803	Bacteria	p	Planctomycetes	c	Planctomycetia	o	Planctomycetales	f	Planctomycetaceae	g	Blastopirellula	s	Blastopirellula_cremea
Zotu17	791	Bacteria	p	Firmicutes	c	Clostridia	o	Anaerolineales	f	Anaerolineaceae	g	Longilinea	s	Longilinea_arvoryzae
Zotu22	759	Bacteria	p	Firmicutes	c	Clostridia	o	Halanaerobiales	f	Halobacteroidaceae	g	Orenia	s	Orenia_sivashensis
Zotu18	750	Bacteria	p	Proteobacteria	c	Epsilonproteobacteria	o	Nautiliales	f	Nautiliaceae	g	Phycisphaera	s	Phycisphaera_mikurensis
Zotu79	750	Bacteria	p	Firmicutes	c	Clostridia	o	Halanaerobiales	f	Halobacteroidaceae	g	Orenia	s	Orenia_sivashensis
Zotu21	723	Bacteria	p	Actinobacteria	c	Actinobacteria	o	Actinomycetales	f	Anaerolineaceae	g	Catelliglobosispora	s	Catelliglobosispora_koreensis
Zotu19	690	Bacteria	p	Proteobacteria	c	Cytophagia	o	Cytophagales	f	Cytophagaceae	g	Phycisphaera	s	Phycisphaera_mikurensis
Zotu20	667	Bacteria	p	Proteobacteria	c	Deltaproteobacteria	o	Myxococcales	f	Phaselicystidaceae	g	Phaselicystis	s	Phaselicystis_flava
Zotu169	611	Bacteria	p	Proteobacteria	c	Alphaproteobacteria	o	Rhizobiales	f	Aurantimonadaceae	g	Rhizobium	s	Martelella_radicis
Zotu172	601	Bacteria	p	Proteobacteria	c	Alphaproteobacteria	o	Rhizobiales	f	Hyphomicrobiaceae	g	Pleomorphomonas	s	Pleomorphomonas_diazotrophica
Zotu40	577	Bacteria	p	Proteobacteria	c	Alphaproteobacteria	o	Rhizobiales	f	Methylocystaceae	g	Martelella	s	Martelella_radicis
Zotu28	565	Bacteria	p	Spirochaetes	c	Spirochaetia	o	Spirochaetales	f	Spirochaetaceae	g	Spirochaeta	s	Spirochaeta_smaragdinae
Zotu42	564	Bacteria	p	Bacteroidetes	c	Bacteroidia	o	Bacteroidales	f	Prolixibacteraceae	g	Sunxiuqinia	s	Sunxiuqinia_faeciviva
Zotu36	563	Bacteria	p	Bacteroidetes	c	Bacteroidia	o	Bacteroidales	f	Prolixibacteraceae	g	Sunxiuqinia	s	Sunxiuqinia_faeciviva
Zotu68	557	Bacteria	p	Spirochaetes	c	Spirochaetia	o	Spirochaetales	f	Spirochaetaceae	g	Spirochaeta	s	Spirochaeta_smaragdinae
Zotu26	553	Bacteria	p	Proteobacteria	c	Deltaproteobacteria	o	Desulfovibrionales	f	Desulfovibrionaceae	g	Desulfovibrio	s	Desulfovibrio_alkalitolerans
Zotu24	543	Bacteria	p	Chloroflexi	c	Anaerolineae	o	Anaerolineales	f	Anaerolineaceae	g	Leptolinea	s	Leptolinea_tardivitalis
Zotu63	526	Bacteria	p	Proteobacteria	c	Alphaproteobacteria	o	Rhizobiales	f	Rhodobacteraceae	g	Stappia	s	Stappia_taiwanensis
Zotu23	491	Bacteria	p	Parcubacteria	c	Actinobacteria	o	Actinomycetales	f	Microbacteriaceae	g	Parcubacteria_genera_incertae_sedis	s	Agromyces_luteolus
Zotu27	473	Bacteria	p	Proteobacteria	c	Alphaproteobacteria	o	Rhodobacterales	f	Rhodobacteraceae	g	Roseivivax	s	Roseivivax_jejudonensis
Zotu29	454	Bacteria	p	Proteobacteria	c	Deltaproteobacteria	o	Desulfuromonadales	f	Geobacteraceae	g	Geobacter	s	Geobacter_anodireducens
Zotu146	453	Bacteria	p	Proteobacteria	c	Deltaproteobacteria	o	Desulfuromonadales	f	Geobacteraceae	g	Geobacter	s	Geobacter_anodireducens
Zotu38	445	Bacteria	p	Actinobacteria	c	Actinobacteria	o	Actinomycetales	f	Pseudonocardiaceae	g	Bifidobacterium	s	Bifidobacterium_animalis_subsp._lactis
Zotu73	440	Bacteria	p	Actinobacteria	c	Actinobacteria	o	Actinomycetales	f	Bifidobacteriaceae	g	Bifidobacterium	s	Bifidobacterium_animalis_subsp._lactis
Zotu46	436	Bacteria	p	Firmicutes	c	Clostridia	o	Clostridiales	f	Spirochaetaceae	g	WPS-1_genera_incertae_sedis	s	Hydrogenispora_ethanolica
Zotu58	434	Bacteria	p	Firmicutes	c	Clostridia	o	Clostridiales	f	Spirochaetaceae	g	WPS-1_genera_incertae_sedis	s	Hydrogenispora_ethanolica
Zotu174	414	Bacteria	p	Proteobacteria	c	Alphaproteobacteria	o	Rhodobacterales	f	Rhodobacteraceae	g	Tranquillimonas	s	Tranquillimonas_alkanivorans
Zotu35	405	Bacteria	p	Firmicutes	c	Clostridia	o	Halanaerobiales	f	Halobacteroidaceae	g	Halobacteroides	s	Halobacteroides_halobius
Zotu144	398	Bacteria	p	Firmicutes	c	Clostridia	o	Halanaerobiales	f	Halobacteroidaceae	g	Halobacteroides	s	Halobacteroides_halobius
Zotu136	390	Bacteria	p	Proteobacteria	c	Alphaproteobacteria	o	Rhizobiales	f	Rhodobiaceae	g	Parvibaculum	s	Parvibaculum_hydrocarboniclasticum
Zotu34	379	Bacteria	p	Spirochaetes	c	Spirochaetia	o	Spirochaetales	f	Spirochaetaceae	g	Spirochaeta	s	Spirochaeta_alkalica
Zotu155	364	Bacteria	p	Spirochaetes	c	Spirochaetia	o	Spirochaetales	f	Spirochaetaceae	g	Spirochaeta	s	Spirochaeta_alkalica
Zotu31	362	Bacteria	p	Planctomycetes	c	Phycisphaerae	o	Phycisphaerales	f	Phycisphaeraceae	g	Phycisphaera	s	Phycisphaera_mikurensis
Zotu30	353	Bacteria	p	Proteobacteria	c	Alphaproteobacteria	o	Candidatus_Brocadiales	f	Candidatus_Brocadiaceae	g	Thermoanaerobaculum	s	Thermoanaerobaculum_aquaticum
Zotu33	349	Bacteria	p	Aminicenantes	c	Clostridia	o	Clostridiales	f	Clostridiales_Incertae_Sedis_IV	g	Aminicenantes_genera_incertae_sedis	s	Mahella_australiensis
Zotu37	347	Bacteria	p	Proteobacteria	c	Deltaproteobacteria	o	Syntrophobacterales	f	Syntrophaceae	g	Desulfomonile	s	Desulfomonile_limimaris
Zotu124	332	Bacteria	p	Proteobacteria	c	Alphaproteobacteria	o	Rhizobiales	f	Phyllobacteriaceae	g	Mesorhizobium	s	Mesorhizobium_hawassense
Zotu165	312	Bacteria	p	Proteobacteria	c	Alphaproteobacteria	o	Rhizobiales	f	Phyllobacteriaceae	g	Methylocystis	s	Roseiarcus_fermentans
Zotu72	307	Bacteria	p	Proteobacteria	c	Alphaproteobacteria	o	Rhizobiales	f	Roseiarcaceae	g	Roseiarcus	s	Roseiarcus_fermentans
Zotu258	291	Bacteria	p	Proteobacteria	c	Deltaproteobacteria	o	Desulfuromonadales	f	Geobacteraceae	g	Geobacter	s	Geobacter_anodireducens
Zotu49	282	Bacteria	p	Proteobacteria	c	Deltaproteobacteria	o	Desulfobacterales	f	Desulfobacteraceae	g	Desulfococcus	s	Desulfococcus_multivorans
Zotu43	281	Bacteria	p	Proteobacteria	c	Deltaproteobacteria	o	Desulfobacterales	f	Desulfobacteraceae	g	Desulfonema	s	Desulfonema_ishimotonii
Zotu50	269	Bacteria	p	Firmicutes	c	Clostridia	o	Clostridiales	f	Clostridiales_incertae_sedis	g	Proteiniborus	s	Proteiniborus_ethanoligenes
Zotu88	266	Bacteria	p	Proteobacteria	c	Alphaproteobacteria	o	Rhizobiales	f	Methylobacteriaceae	g	Microvirga	s	Microvirga_subterranea
Zotu39	262	Bacteria	p	Firmicutes	c	Clostridia	o	Clostridiales	f	Anaerolineaceae	g	Leptolinea	s	Leptolinea_tardivitalis
Zotu208	258	Bacteria	p	Actinobacteria	c	Actinobacteria	o	Actinomycetales	f	Anaerolineaceae	g	Armatimonadetes_gp4	s	Leptolinea_tardivitalis
Zotu67	254	Bacteria	p	Proteobacteria	c	Alphaproteobacteria	o	Rhodobacterales	f	Rhodobacteraceae	g	Rubribacterium	s	Rubribacterium_polymorphum
Zotu47	250	Bacteria	p	Firmicutes	c	Bacilli	o	Lactobacillales	f	Lactobacillaceae	g	Deinococcus	s	Leeuwenhoekiella_aequorea
Zotu41	248	Archaea	p	Woesearchaeota	c	Alphaproteobacteria	o	Rhizobiales	f	Thermococcaceae	g	Woesearchaeota_Incertae_Sedis_AR15	s	Sulfurisphaera_ohwakuensis
Zotu102	246	Bacteria	p	Proteobacteria	c	Alphaproteobacteria	o	Rhodobacterales	f	Rhodobacteraceae	g	Parvibaculum	s	Parvibaculum_hydrocarboniclasticum
Zotu53	243	Bacteria	p	Actinobacteria	c	Actinobacteria	o	Actinomycetales	f	Clostridiaceae_1	g	Streptomyces	s	Segniliparus_rugosus
Zotu48	236	Bacteria	p	Planctomycetes	c	Phycisphaerae	o	Phycisphaerales	f	Phycisphaeraceae	g	Phycisphaera	s	Phycisphaera_mikurensis
Zotu55	233	Bacteria	p	Proteobacteria	c	Alphaproteobacteria	o	Rhodobacterales	f	Rhodobacteraceae	g	Amylibacter	s	Amylibacter_marinus
Zotu107	232	Bacteria	p	Proteobacteria	c	Alphaproteobacteria	o	Rhodobacterales	f	Rhodobacteraceae	g	Albidovulum	s	Albidovulum_xiamenense
Zotu264	224	Bacteria	p	Proteobacteria	c	Alphaproteobacteria	o	Rhizobiales	f	Rhodobacteraceae	g	Rhodovulum	s	Rhodovulum_mangrovi
Zotu51	213	Bacteria	p	Proteobacteria	c	Actinobacteria	o	Deferribacterales	f	Deferribacteraceae	g	Gp15	s	Geovibrio_ferrireducens
Zotu45	212	Bacteria	p	Chloroflexi	c	Anaerolineae	o	Anaerolineales	f	Anaerolineaceae	g	Longilinea	s	Longilinea_arvoryzae
Zotu52	211	Bacteria	p	Spirochaetes	c	Spirochaetia	o	Spirochaetales	f	Spirochaetaceae	g	Spirochaeta	s	Spirochaeta_smaragdinae
Zotu56	211	Bacteria	p	Proteobacteria	c	Deltaproteobacteria	o	Syntrophobacterales	f	Syntrophaceae	g	Desulfomonile	s	Desulfomonile_limimaris
Zotu254	201	Bacteria	p	Proteobacteria	c	Alphaproteobacteria	o	Rhodobacterales	f	Rhodobacteraceae	g	Rubribacterium	s	Rubribacterium_polymorphum
Zotu54	198	Bacteria	p	Proteobacteria	c	Deltaproteobacteria	o	Deferribacterales	f	Deferribacteraceae	g	Latescibacteria_genera_incertae_sedis	s	Deferribacter_autotrophicus
Zotu62	189	Bacteria	p	Proteobacteria	c	Deltaproteobacteria	o	Actinomycetales	f	Desulfovibrionaceae	g	Gp22	s	Kribbella_flavida
Zotu59	183	Bacteria	p	Proteobacteria	c	Deltaproteobacteria	o	Syntrophobacterales	f	Syntrophaceae	g	Desulfomonile	s	Desulfomonile_limimaris
Zotu65	177	Bacteria	p	Proteobacteria	c	Gammaproteobacteria	o	Petrotogales	f	Petrotogaceae	g	Petrotoga	s	Petrotoga_mexicana
Zotu158	177	Bacteria	p	Proteobacteria	c	Gammaproteobacteria	o	Rhizobiales	f	Petrotogaceae	g	Petrotoga	s	Petrotoga_mexicana
Zotu60	176	Bacteria	p	Spirochaetes	c	Spirochaetia	o	Spirochaetales	f	Spirochaetaceae	g	Treponema	s	Treponema_putidum
Zotu61	170	Bacteria	p	Firmicutes	c	Clostridia	o	Clostridiales	f	Ruminococcaceae	g	Clostridium_III	s	Clostridium_clariflavum
Zotu171	166	Bacteria	p	Spirochaetes	c	Spirochaetia	o	Spirochaetales	f	Spirochaetaceae	g	Spirochaeta	s	Spirochaeta_psychrophila
Zotu81	165	Bacteria	p	Spirochaetes	c	Spirochaetia	o	Spirochaetales	f	Spirochaetaceae	g	Spirochaeta	s	Spirochaeta_psychrophila
Zotu66	153	Bacteria	p	Proteobacteria	c	Alphaproteobacteria	o	Rhodospirillales	f	Acetobacteraceae	g	Craurococcus	s	Craurococcus_roseus
Zotu76	153	Bacteria	p	Proteobacteria	c	Deltaproteobacteria	o	Syntrophobacterales	f	Syntrophaceae	g	Desulfomonile	s	Desulfomonile_limimaris
Zotu64	150	Bacteria	p	Firmicutes	c	Clostridia	o	Halanaerobiales	f	Halobacteroidaceae	g	Orenia	s	Orenia_sivashensis
Zotu83	147	Bacteria	p	Armatimonadetes	c	Clostridia	o	Clostridiales	f	Micromonosporaceae	g	Armatimonadetes_gp5	s	Catelliglobosispora_koreensis
Zotu69	145	Bacteria	p	Aquificae	c	Aquificae	o	Aquificales	f	Aquificaceae	g	Hydrogenivirga	s	Hydrogenivirga_caldilitoris
Zotu74	143	Bacteria	p	Spirochaetes	c	Spirochaetia	o	Spirochaetales	f	Spirochaetaceae	g	Spirochaeta	s	Spirochaeta_halophila
Zotu80	143	Bacteria	p	Planctomycetes	c	Planctomycetia	o	Planctomycetales	f	Planctomycetaceae	g	Thermogutta	s	Thermogutta_hypogea
Zotu78	142	Bacteria	p	Spirochaetes	c	Spirochaetia	o	Spirochaetales	f	Spirochaetaceae	g	Spirochaeta	s	Spirochaeta_smaragdinae
Zotu77	141	Bacteria	p	Proteobacteria	c	Deltaproteobacteria	o	Syntrophobacterales	f	Syntrophaceae	g	Desulfomonile	s	Desulfomonile_limimaris
Zotu75	133	Bacteria	p	Acidobacteria	c	Acidobacteria_Gp4	o	Sphaerobacterales	f	Sphaerobacteraceae	g	Gp6	s	Pyrinomonas_methylaliphatogenes
Zotu82	128	Bacteria	p	Firmicutes	c	Clostridia	o	Clostridiales	f	Anaerolineaceae	g	Leptolinea	s	Leptolinea_tardivitalis
Zotu126	125	Bacteria	p	Firmicutes	c	Clostridia	o	Halanaerobiales	f	Veillonellaceae	g	Anoxybacter	s	Anoxybacter_fermentans
Zotu152	124	Bacteria	p	Firmicutes	c	Clostridia	o	Halanaerobiales	f	Veillonellaceae	g	Anoxybacter	s	Anoxybacter_fermentans
Zotu85	122	Bacteria	p	Chloroflexi	c	Anaerolineae	o	Anaerolineales	f	Anaerolineaceae	g	Anaerolinea	s	Anaerolinea_thermolimosa
Zotu91	122	Bacteria	p	Verrucomicrobia	c	Spartobacteria	o	Coriobacteriales	f	Coriobacteriaceae	g	Spartobacteria_genera_incertae_sedis	s	Parvibacter_caecicola
Zotu95	120	Bacteria	p	Spirochaetes	c	Spirochaetia	o	Spirochaetales	f	Spirochaetaceae	g	Treponema	s	Treponema_putidum
Zotu87	119	Bacteria	p	Bacteroidetes	c	Sphingobacteriia	o	Sphingobacteriales	f	Sphingobacteriaceae	g	Mucilaginibacter	s	Mucilaginibacter_boryungensis
Zotu106	119	Bacteria	p	Spirochaetes	c	Spirochaetia	o	Spirochaetales	f	Spirochaetaceae	g	Spirochaeta	s	Spirochaeta_alkalica
Zotu181	118	Bacteria	p	Spirochaetes	c	Spirochaetia	o	Spirochaetales	f	Spirochaetaceae	g	Spirochaeta	s	Spirochaeta_alkalica
Zotu93	116	Bacteria	p	Proteobacteria	c	Deltaproteobacteria	o	Desulfovibrionales	f	Desulfohalobiaceae	g	Desulfohalobium	s	Desulfohalobium_utahense
Zotu166	113	Bacteria	p	Spirochaetes	c	Spirochaetia	o	Spirochaetales	f	Spirochaetaceae	g	Spirochaeta	s	Spirochaeta_alkalica
Zotu89	112	Bacteria	p	Thermodesulfobacteria	c	Thermodesulfobacteria	o	Thermodesulfobacteriales	f	Thermodesulfobacteriaceae	g	Thermosulfurimonas	s	Thermosulfurimonas_dismutans
Zotu122	112	Bacteria	p	Spirochaetes	c	Spirochaetia	o	Spirochaetales	f	Spirochaetaceae	g	Spirochaeta	s	Spirochaeta_halophila
Zotu253	112	Bacteria	p	Firmicutes	c	Clostridia	o	Halanaerobiales	f	Bacillaceae_1	g	Anoxybacter	s	Anoxybacter_fermentans
Zotu92	111	Bacteria	p	Proteobacteria	c	Deltaproteobacteria	o	Desulfovibrionales	f	Desulfohalobiaceae	g	Desulfohalobium	s	Desulfohalobium_utahense
Zotu103	106	Bacteria	p	Spirochaetes	c	Spirochaetia	o	Spirochaetales	f	Spirochaetaceae	g	Spirochaeta	s	Spirochaeta_psychrophila
Zotu90	104	Bacteria	p	Firmicutes	c	Anaerolineae	o	Anaerolineales	f	Anaerolineaceae	g	Leptolinea	s	Leptolinea_tardivitalis
Zotu96	102	Archaea	p	Crenarchaeota	c	Thermoprotei	o	Thermoproteales	f	Thermoproteaceae	g	Candidatus_Korarchaeum	s	Pyrobaculum_aerophilum
Zotu70	99	Bacteria	p	Firmicutes	c	Gammaproteobacteria	o	Clostridiales	f	Lactobacillaceae	g	Lactobacillus	s	Eubacterium_hallii
Zotu240	99	Archaea	p	Korarchaeota	c	Thermoprotei	o	Thermoproteales	f	Thermoproteaceae	g	Candidatus_Korarchaeum	s	Pyrobaculum_aerophilum
Zotu270	99	Bacteria	p	Armatimonadetes	c	Clostridia	o	Anaerolineales	f	Anaerolineaceae	g	Armatimonadetes_gp4	s	Leptolinea_tardivitalis
Zotu131	97	Bacteria	p	Acidobacteria	c	Acidobacteria_Gp16	o	Actinomycetales	f	Nocardioidaceae	g	Gp16	s	Kribbella_catacumbae
Zotu176	93	Bacteria	p	Acidobacteria	c	Acidobacteria_Gp16	o	Actinomycetales	f	Nocardioidaceae	g	Gp16	s	Kribbella_aluminosa
Zotu142	92	Bacteria	p	Proteobacteria	c	Deltaproteobacteria	o	Desulfobacterales	f	Desulfobacteraceae	g	Desulfonema	s	Desulfonema_ishimotonii
Zotu191	92	Bacteria	p	Proteobacteria	c	Deltaproteobacteria	o	Desulfobacterales	f	Desulfobacteraceae	g	Desulfonema	s	Desulfonema_ishimotonii
Zotu120	90	Bacteria	p	Proteobacteria	c	Deltaproteobacteria	o	Desulfurellales	f	Desulfurellaceae	g	Hippea	s	Hippea_jasoniae
Zotu269	90	Bacteria	p	Bacteroidetes	c	Bacteroidia	o	Bacteroidales	f	Prolixibacteraceae	g	Mucilaginibacter	s	Tangfeifania_diversioriginum
Zotu94	89	Bacteria	p	Bacteroidetes	c	Flavobacteriia	o	Flavobacteriales	f	Flavobacteriaceae	g	Flavobacterium	s	Brumimicrobium_mesophilum
Zotu267	89	Bacteria	p	Cyanobacteria/Chloroplast	c	Cyanobacteria	f	Family_VII	g	GpVII	s	Rubidibacter_lacunae
Zotu140	88	Bacteria	p	Firmicutes	c	Clostridia	o	Clostridiales	f	Clostridiaceae_3	g	Sporosalibacterium	s	Sporosalibacterium_faouarense
Zotu239	86	Bacteria	p	Cyanobacteria/Chloroplast	c	Cyanobacteria	f	Family_VII	g	GpVII
Zotu116	85	Bacteria	p	Proteobacteria	c	Deltaproteobacteria	o	Desulfovibrionales	f	Desulfohalobiaceae	g	Desulfohalobium	s	Desulfohalobium_utahense
Zotu161	83	Bacteria	p	Firmicutes	c	Bacilli	o	Bacillales	f	Eubacteriaceae	g	Anaerofustis	s	Anaerofustis_stercorihominis
Zotu207	83	Bacteria	p	Cyanobacteria/Chloroplast	c	Cyanobacteria	f	Family_VII	g	GpVII	s	Prochlorothrix_hollandica
Zotu97	82	Bacteria	p	Proteobacteria	c	Deltaproteobacteria	o	Desulfurellales	f	Desulfurellaceae	g	Hippea	s	Hippea_jasoniae
Zotu98	81	Bacteria	p	Bacteroidetes	c	Flavobacteriia	o	Flavobacteriales	f	Flavobacteriaceae	g	Flavobacterium	s	Flavobacterium_urocaniciphilum
Zotu209	81	Bacteria	p	Firmicutes	c	Clostridia	o	Clostridiales	f	Clostridiaceae_3	g	Alkaliphilus	s	Alkaliphilus_peptidifermentans
Zotu115	80	Bacteria	p	Spirochaetes	c	Spirochaetia	o	Spirochaetales	f	Spirochaetaceae	g	Salinispira	s	Salinispira_pacifica
Zotu195	80	Bacteria	p	Proteobacteria	c	Deltaproteobacteria	o	Desulfuromonadales	f	Desulfuromonadaceae	g	Desulfuromonas	s	Desulfuromonas_svalbardensis
Zotu101	79	Bacteria	p	Spirochaetes	c	Spirochaetia	o	Spirochaetales	f	Spirochaetaceae	g	Spirochaeta	s	Spirochaeta_halophila
Zotu105	79	Bacteria	p	BRC1	c	Deinococci	o	Deinococcales	f	Deinococcaceae	g	BRC1_genera_incertae_sedis	s	Deinococcus_caeni
Zotu141	78	Bacteria	p	Proteobacteria	c	Deltaproteobacteria	o	Desulfobacterales	f	Desulfobacteraceae	g	Desulfonema	s	Desulfonema_limicola
Zotu99	77	Bacteria	p	Proteobacteria	c	Alphaproteobacteria	o	Rhizobiales	f	Xanthomonadaceae	g	Petrotoga	s	Petrotoga_mexicana
Zotu109	77	Bacteria	p	Spirochaetes	c	Spirochaetia	o	Spirochaetales	f	Spirochaetaceae	g	Spirochaeta	s	Spirochaeta_halophila
Zotu262	77	Bacteria	p	Proteobacteria	c	Deltaproteobacteria	o	Desulfurellales	f	Desulfurellaceae	g	Hippea	s	Hippea_jasoniae
Zotu111	75	Bacteria	p	Bacteroidetes	c	Flavobacteriia	o	Flavobacteriales	f	Flavobacteriaceae	g	Lishizhenia	s	Lishizhenia_caseinilytica
Zotu128	75	Bacteria	p	Firmicutes	c	Clostridia	o	Clostridiales	f	Peptoniphilaceae	g	Peptoniphilus	s	Peptoniphilus_methioninivorax
Zotu100	74	Bacteria	p	Firmicutes	c	Clostridia	o	Clostridiales	f	Clostridiaceae_1	g	Clostridium_sensu_stricto	s	Gordonibacter_pamelaeae
Zotu112	73	Bacteria	p	Planctomycetes	c	Planctomycetia	o	Planctomycetales	f	Planctomycetaceae	g	Rhodopirellula	s	Rhodopirellula_rubra
Zotu255	73	Bacteria	p	Proteobacteria	c	Alphaproteobacteria	o	Rhizobiales	f	Rhodobiaceae	g	Afifella	s	Afifella_pfennigii
Zotu108	72	Bacteria	p	Bacteroidetes	c	Flavobacteriia	o	Flavobacteriales	f	Flavobacteriaceae	g	Flavobacterium	s	Flavobacterium_saliperosum
Zotu119	71	Bacteria	p	Bacteroidetes	c	Flavobacteriia	o	Flavobacteriales	f	Flavobacteriaceae	g	Flavobacterium	s	Flavobacterium_urocaniciphilum
Zotu117	70	Bacteria	p	Acidobacteria	c	Deltaproteobacteria	o	Actinomycetales	f	Desulfurellaceae	g	Gp18	s	Desulfurella_acetivorans
Zotu123	70	Bacteria	p	Bacteroidetes	c	Flavobacteriia	o	Flavobacteriales	f	Flavobacteriaceae	g	Flavobacterium	s	Flavobacterium_longum
Zotu104	69	Bacteria	p	Proteobacteria	c	Deltaproteobacteria	o	Myxococcales	f	Kofleriaceae	g	Kofleria	s	Kofleria_flava
Zotu110	69	Bacteria	p	Firmicutes	c	Bacilli	o	Bacillales	f	Bacillaceae_1	g	Oligosphaera	s	Oligosphaera_ethanolica
Zotu114	69	Bacteria	p	Bacteroidetes	c	Flavobacteriia	o	Flavobacteriales	f	Flavobacteriaceae	g	Flavobacterium	s	Flavobacterium_nitratireducens
Zotu179	68	Bacteria	p	Proteobacteria	c	Alphaproteobacteria	o	Rhodospirillales	f	Rhodospirillaceae	g	Rhodovibrio	s	Rhodovibrio_sodomensis
Zotu151	67	Bacteria	p	Proteobacteria	c	Deltaproteobacteria	o	Desulfuromonadales	f	Desulfuromonadaceae	g	Desulfuromonas	s	Desulfuromonas_thiophila
Zotu183	67	Bacteria	p	Firmicutes	c	Clostridia	o	Clostridiales	f	Clostridiaceae_3	g	Sporosalibacterium	s	Sporosalibacterium_faouarense
Zotu133	65	Bacteria	p	Spirochaetes	c	Spirochaetia	o	Spirochaetales	f	Spirochaetaceae	g	Treponema	s	Treponema_putidum
Zotu113	64	Bacteria	p	Deinococcus-Thermus	c	Deinococci	o	Deinococcales	f	Deinococcaceae	g	Deinococcus	s	Arcobacter_defluvii
Zotu118	64	Bacteria	p	Proteobacteria	c	Deltaproteobacteria	o	Desulfovibrionales	f	Desulfovibrionaceae	g	Desulfovibrio	s	Desulfovibrio_halophilus
Zotu182	64	Bacteria	p	Proteobacteria	c	Deltaproteobacteria	o	Myxococcales	f	Phaselicystidaceae	g	Phaselicystis	s	Phaselicystis_flava
Zotu134	63	Bacteria	p	Spirochaetes	c	Spirochaetia	o	Spirochaetales	f	Spirochaetaceae	g	Treponema	s	Treponema_medium
Zotu211	63	Bacteria	p	Proteobacteria	c	Alphaproteobacteria	o	Sneathiellales	f	Sneathiellaceae	g	Sneathiella	s	Sneathiella_chinensis
Zotu137	62	Bacteria	p	Bacteroidetes	c	Flavobacteriia	o	Flavobacteriales	f	Flavobacteriaceae	g	Sinomicrobium	s	Sinomicrobium_pectinilyticum
Zotu184	62	Bacteria	p	Firmicutes	c	Bacilli	o	Bacillales	f	Paenibacillaceae_1	g	Paenibacillus	s	Paenibacillus_chungangensis
Zotu125	61	Bacteria	p	Actinobacteria	c	Actinobacteria	o	Actinomycetales	f	Mycoplasmataceae	g	Mycoplasma	s	Acidothermus_cellulolyticus
Zotu246	61	Bacteria	p	Proteobacteria	c	Alphaproteobacteria	o	Rhizobiales	f	Rhodobacteraceae	g	Rhodoligotrophos	s	Rhodoligotrophos_jinshengii
Zotu143	59	Bacteria	p	Proteobacteria	c	Deltaproteobacteria	o	Desulfurellales	f	Desulfurellaceae	g	Hippea	s	Hippea_jasoniae
Zotu148	58	Bacteria	p	BRC1	c	Actinobacteria	o	Actinomycetales	f	Coriobacteriaceae	g	BRC1_genera_incertae_sedis	s	Actinocatenispora_sera
Zotu157	57	Bacteria	p	Proteobacteria	c	Alphaproteobacteria	o	Rhodospirillales	f	Rhodospirillaceae	g	Tistlia	s	Tistlia_consotensis
Zotu226	57	Bacteria	p	Proteobacteria	c	Deltaproteobacteria	o	Myxococcales	f	Phaselicystidaceae	g	Phaselicystis	s	Phaselicystis_flava
Zotu291	57	Bacteria	p	Proteobacteria	c	Deltaproteobacteria	o	Myxococcales	f	Phaselicystidaceae	g	Phaselicystis	s	Phaselicystis_flava
Zotu160	56	Bacteria	p	Bacteroidetes	c	Bacteroidia	o	Bacteroidales	f	Prolixibacteraceae	g	Mucilaginibacter	s	Tangfeifania_diversioriginum
Zotu163	56	Bacteria	p	Proteobacteria	c	Deltaproteobacteria	o	Myxococcales	f	Haliangiaceae	g	Haliangium	s	Haliangium_tepidum
Zotu129	55	Bacteria	p	Bacteroidetes	c	Flavobacteriia	o	Flavobacteriales	f	Flavobacteriaceae	g	Phaeodactylibacter	s	Phaeodactylibacter_xiamenensis
Zotu135	54	Bacteria	p	Spirochaetes	c	Spirochaetia	o	Spirochaetales	f	Spirochaetaceae	g	Spirochaeta	s	Treponema_isoptericolens
Zotu193	53	Bacteria	p	Bacteroidetes	c	Bacteroidia	o	Bacteroidales	f	Sphingobacteriaceae	g	Mucilaginibacter	s	Carboxylicivirga_mesophila
Zotu127	51	Bacteria	p	Proteobacteria	c	Phycisphaerae	o	Phycisphaerales	f	Phycisphaeraceae	g	Phycisphaera	s	Phycisphaera_mikurensis
Zotu259	51	Bacteria	p	Bacteroidetes	c	Bacteroidia	o	Bacteroidales	f	Prolixibacteraceae	g	Prolixibacter	s	Prolixibacter_bellariivorans
Zotu139	49	Bacteria	p	Bacteroidetes	c	Flavobacteriia	o	Flavobacteriales	f	Flavobacteriaceae	g	Flavobacterium	s	Flavobacterium_lacus
Zotu150	49	Bacteria	p	Proteobacteria	c	Deltaproteobacteria	o	Desulfuromonadales	f	Geobacteraceae	g	Geobacter	s	Desulfatibacillum_aliphaticivorans
Zotu154	49	Bacteria	p	Bacteroidetes	c	Bacteroidia	o	Bacteroidales	f	Prolixibacteraceae	g	Mangrovibacterium	s	Mangrovibacterium_diazotrophicum
Zotu280	49	Bacteria	p	Proteobacteria	c	Deltaproteobacteria	o	Myxococcales	f	Kofleriaceae	g	Kofleria	s	Kofleria_flava
Zotu130	48	Bacteria	p	Acidobacteria	c	Verrucomicrobiae	o	Verrucomicrobiales	f	Verrucomicrobiaceae	g	Gp6	s	Roseibacillus_ishigakijimensis
Zotu147	47	Bacteria	p	Firmicutes	c	Bacilli	o	Bacillales	f	Bacillaceae_2	g	Gp16	s	Salimicrobium_halophilum
Zotu162	47	Bacteria	p	Proteobacteria	c	Deltaproteobacteria	o	Desulfovibrionales	f	Desulfonatronaceae	g	Desulfonatronum	s	Desulfonatronum_thioautotrophicum
Zotu214	46	Bacteria	p	Proteobacteria	c	Alphaproteobacteria	o	Rhodobacterales	f	Rhodobacteraceae	g	Mameliella	s	Mameliella_phaeodactyli
Zotu153	43	Bacteria	p	Spirochaetes	c	Spirochaetia	o	Spirochaetales	f	Spirochaetaceae	g	Spirochaeta	s	Spirochaeta_smaragdinae
Zotu164	43	Bacteria	p	Bacteroidetes	c	Flavobacteriia	o	Flavobacteriales	f	Cryomorphaceae	g	Lishizhenia	s	Lishizhenia_caseinilytica
Zotu138	42	Archaea	p	Euryarchaeota	c	Methanobacteria	o	Methanobacteriales	f	Methanobacteriaceae	g	Methanothermobacter	s	Methanothermobacter_defluvii
Zotu149	42	Bacteria	p	Proteobacteria	c	Alphaproteobacteria	o	Rhodobacterales	f	Rhodobacteraceae	g	BRC1_genera_incertae_sedis	s	Gemmobacter_intermedius
Zotu200	42	Bacteria	p	Firmicutes	c	Clostridia	o	Clostridiales	f	Ruminococcaceae	g	Clostridium_III	s	Clostridium_alkalicellulosi
Zotu145	41	Bacteria	p	Firmicutes	c	Clostridia	o	Clostridiales	f	Clostridiaceae_1	g	Clostridium_sensu_stricto	s	Clostridium_vulturis
Zotu186	41	Bacteria	p	Acidobacteria	c	Chthonomonadetes	o	Chthonomonadales	f	Chthonomonadaceae	g	Chthonomonas/Armatimonadetes_gp3	s	Desulfuromusa_bakii
Zotu185	41	Bacteria	p	Chloroflexi	c	Anaerolineae	o	Anaerolineales	f	Anaerolineaceae	g	Anaerolinea	s	Bellilinea_caldifistulae
Zotu159	39	Bacteria	p	Planctomycetes	c	Phycisphaerae	o	Phycisphaerales	f	Phycisphaeraceae	g	Phycisphaera	s	Phycisphaera_mikurensis
Zotu192	39	Bacteria	p	Planctomycetes	c	Planctomycetia	o	Planctomycetales	f	Planctomycetaceae	g	Blastopirellula	s	Blastopirellula_cremea
Zotu173	38	Bacteria	p	Armatimonadetes	c	Clostridia	o	Clostridiales	f	Anaerolineaceae	g	Armatimonadetes_gp4	s	Longilinea_arvoryzae
Zotu197	38	Bacteria	p	Planctomycetes	c	Planctomycetia	o	Planctomycetales	f	Planctomycetaceae	g	Thermogutta	s	Thermogutta_hypogea
Zotu202	38	Bacteria	p	Spirochaetes	c	Spirochaetia	o	Spirochaetales	f	Spirochaetaceae	g	Spirochaeta	s	Spirochaeta_cellobiosiphila
Zotu279	38	Bacteria	p	Bacteroidetes	c	Sphingobacteriia	o	Sphingobacteriales	f	Saprospiraceae	g	Phaeodactylibacter	s	Phaeodactylibacter_xiamenensis
Zotu178	37	Bacteria	p	Proteobacteria	c	Deltaproteobacteria	o	Desulfuromonadales	f	Geobacteraceae	g	Geobacter	s	Geobacter_psychrophilus
Zotu238	37	Bacteria	p	Proteobacteria	c	Deltaproteobacteria	o	Myxococcales	f	Sandaracinaceae	g	Sandaracinus	s	Sandaracinus_amylolyticus
Zotu247	37	Bacteria	p	Bacteroidetes	c	Sphingobacteriia	o	Sphingobacteriales	f	Saprospiraceae	g	Phaeodactylibacter	s	Phaeodactylibacter_xiamenensis
Zotu187	36	Bacteria	p	Proteobacteria	c	Alphaproteobacteria	o	Rhodospirillales	f	Acetobacteraceae	g	Craurococcus	s	Craurococcus_roseus
Zotu190	36	Bacteria	p	Firmicutes	c	Clostridia	o	Clostridiales	f	Peptostreptococcaceae	g	Clostridium_XI	s	Clostridium_halophilum
Zotu288	36	Bacteria	p	Bacteroidetes	c	Sphingobacteriia	o	Sphingobacteriales	f	Rhodothermaceae	g	Salisaeta	s	Salisaeta_longa
Zotu188	35	Bacteria	p	Chloroflexi	c	Anaerolineae	o	Anaerolineales	f	Anaerolineaceae	g	Leptolinea	s	Leptolinea_tardivitalis
Zotu205	35	Bacteria	p	Proteobacteria	c	Deltaproteobacteria	o	Desulfurellales	f	Desulfurellaceae	g	Hippea	s	Hippea_jasoniae
Zotu167	34	Bacteria	p	Bacteroidetes	c	Flavobacteriia	o	Flavobacteriales	f	Flavobacteriaceae	g	Aequorivita	s	Aequorivita_viscosa
Zotu168	34	Bacteria	p	Armatimonadetes	c	Anaerolineae	o	Anaerolineales	f	Anaerolineaceae	g	Armatimonadetes_gp4	s	Bellilinea_caldifistulae
Zotu170	34	Bacteria	p	Proteobacteria	c	Deltaproteobacteria	o	Desulfovibrionales	f	Desulfovibrionaceae	g	Desulfovibrio	s	Desulfobulbus_rhabdoformis
Zotu199	34	Bacteria	p	Chloroflexi	c	Anaerolineae	o	Anaerolineales	f	Anaerolineaceae	g	Armatimonadetes_gp4	s	Thermomarinilinea_lacunifontana
Zotu175	33	Bacteria	p	Bacteroidetes	c	Flavobacteriia	o	Flavobacteriales	f	Flavobacteriaceae	g	Flavobacterium	s	Flavobacterium_flevense
Zotu132	32	Bacteria	p	Planctomycetes	c	Phycisphaerae	o	Phycisphaerales	f	Phycisphaeraceae	g	Phycisphaera	s	Phycisphaera_mikurensis
Zotu206	32	Bacteria	p	Bacteroidetes	c	Bacteroidia	o	Bacteroidales	f	Sphingobacteriaceae	g	Mucilaginibacter	s	Sunxiuqinia_faeciviva
Zotu177	31	Bacteria	p	Verrucomicrobia	c	Opitutae	o	Puniceicoccales	f	Puniceicoccaceae	g	Cerasicoccus	s	Cerasicoccus_arenae
Zotu201	31	Bacteria	p	Actinobacteria	c	Actinobacteria	o	Actinomycetales	f	Aquificaceae	g	Hydrogenobacter	s	Ardenticatena_maritima
Zotu221	31	Bacteria	p	Chloroflexi	c	Chloroflexia	o	Chloroflexales	f	Oscillochloridaceae	g	Oscillochloris	s	Dehalobacter_restrictus
Zotu260	31	Bacteria	p	Proteobacteria	c	Deltaproteobacteria	o	Myxococcales	f	Nannocystaceae	g	Nannocystis	s	Nannocystis_exedens
Zotu189	30	Bacteria	p	Firmicutes	c	Bacilli	o	Bacillales	f	Bacillaceae_2	g	Alkalibacillus	s	Alkalibacillus_salilacus
Zotu232	30	Bacteria	p	Proteobacteria	c	Gammaproteobacteria	o	Chromatiales	f	Chromatiaceae	g	Nitrosococcus	s	Nitrosococcus_oceani
Zotu203	29	Bacteria	p	Spirochaetes	c	Spirochaetia	o	Spirochaetales	f	Spirochaetaceae	g	Spirochaeta	s	Spirochaeta_psychrophila
Zotu229	29	Bacteria	p	Nitrospirae	c	Nitrospira	o	Nitrospirales	f	Nitrospiraceae	g	Thermodesulfovibrio	s	Thermodesulfovibrio_yellowstonii
Zotu278	29	Bacteria	p	Planctomycetes	c	Actinobacteria	o	Phycisphaerales	f	Phycisphaeraceae	g	Phycisphaera	s	Phycisphaera_mikurensis
Zotu285	29	Bacteria	p	Firmicutes	c	Clostridia	o	Clostridiales	f	Ruminococcaceae	g	Clostridium_III	s	Clostridium_straminisolvens
Zotu294	29	Bacteria	p	Cyanobacteria/Chloroplast	c	Cyanobacteria	o	Chloroflexales	f	Family_VII	g	GpVII	s	Rubidibacter_lacunae
Zotu198	28	Bacteria	p	Bacteroidetes	c	Flavobacteriia	o	Flavobacteriales	f	Flavobacteriaceae	g	Flavobacterium	s	Mariniphaga_anaerophila
Zotu204	28	Bacteria	p	Acidobacteria	c	Acidobacteria_Gp15	o	Desulfuromonadales	f	Geobacteraceae	g	Gp15	s	Geobacter_argillaceus
Zotu257	28	Bacteria	p	Proteobacteria	c	Gammaproteobacteria	o	Pseudomonadales	f	Pseudomonadaceae	g	Pseudomonas	s	Pseudomonas_brenneri
Zotu277	28	Bacteria	p	Actinobacteria	c	Actinobacteria	o	Actinomycetales	f	Streptomycetaceae	g	BRC1_genera_incertae_sedis	s	Atopobium_rimae
Zotu295	28	Bacteria	p	Spirochaetes	c	Spirochaetia	o	Spirochaetales	f	Spirochaetaceae	g	Spirochaeta	s	Spirochaeta_halophila
Zotu213	27	Bacteria	p	Proteobacteria	c	Deltaproteobacteria	o	Desulfobacterales	f	Desulfobacteraceae	g	Desulfofaba	s	Desulfofaba_fastidiosa
Zotu227	27	Bacteria	p	Firmicutes	c	Clostridia	o	Clostridiales	f	Clostridiaceae_1	g	Peptoniphilus	s	Symbiobacterium_turbinis
Zotu235	27	Bacteria	p	Firmicutes	c	Clostridia	o	Clostridiales	f	Ruminococcaceae	g	Clostridium_III	s	Clostridium_papyrosolvens
Zotu261	27	Bacteria	p	Planctomycetes	c	Phycisphaerae	o	Phycisphaerales	f	Phycisphaeraceae	g	Phycisphaera	s	Phycisphaera_mikurensis
Zotu268	27	Bacteria	p	Proteobacteria	c	Deltaproteobacteria	o	Desulfovibrionales	f	Desulfovibrionaceae	g	Desulfocurvus	s	Desulfocurvus_thunnarius
Zotu281	27	Bacteria	p	Cyanobacteria/Chloroplast	c	Cyanobacteria	f	Family_VII	g	GpVII
Zotu286	27	Bacteria	p	Firmicutes	c	Clostridia	o	Halanaerobiales	f	Halobacteroidaceae	g	Orenia	s	Orenia_marismortui
Zotu287	27	Bacteria	p	Planctomycetes	c	Actinobacteria	o	Phycisphaerales	f	Phycisphaeraceae	g	Phycisphaera	s	Phycisphaera_mikurensis
Zotu194	25	Bacteria	p	Verrucomicrobia	c	Spartobacteria	o	Verrucomicrobiales	f	Verrucomicrobiaceae	g	Spartobacteria_genera_incertae_sedis	s	Roseimicrobium_gellanilyticum
Zotu196	25	Bacteria	p	Proteobacteria	c	Deltaproteobacteria	o	Desulfobacterales	f	Desulfobacteraceae	g	Desulfosalsimonas	s	Desulfosalsimonas_propionicica
Zotu217	25	Bacteria	p	Bacteroidetes	c	Bacteroidia	o	Bacteroidales	f	Prolixibacteraceae	g	Mucilaginibacter	s	Tangfeifania_diversioriginum
Zotu241	25	Bacteria	p	Proteobacteria	c	Aquificae	o	Aquificales	f	Flavobacteriaceae	g	Flavobacterium	s	Craurococcus_roseus
Zotu250	25	Bacteria	p	Acidobacteria	c	Acidobacteria_Gp16	o	Clostridiales	f	Peptococcaceae_1	g	Gp16	s	Dehalobacter_restrictus
Zotu210	24	Bacteria	p	Proteobacteria	c	Deltaproteobacteria	o	Myxococcales	f	Sandaracinaceae	g	Sandaracinus	s	Sandaracinus_amylolyticus
Zotu180	23	Bacteria	p	Bacteroidetes	c	Bacteroidia	o	Bacteroidales	f	Flavobacteriaceae	g	Prolixibacter	s	Prolixibacter_bellariivorans
Zotu215	23	Bacteria	p	Proteobacteria	c	Alphaproteobacteria	o	Rhodobacterales	f	Rhodobacteraceae	g	Rubrimonas	s	Rubrimonas_cliftonensis
Zotu216	23	Bacteria	p	Bacteroidetes	c	Flavobacteriia	o	Flavobacteriales	f	Flavobacteriaceae	g	Phaeocystidibacter	s	Phaeocystidibacter_luteus
Zotu220	23	Bacteria	p	Bacteroidetes	c	Flavobacteriia	o	Flavobacteriales	f	Flavobacteriaceae	g	Flavobacterium	s	Flavobacterium_denitrificans
Zotu244	23	Bacteria	p	Spirochaetes	c	Spirochaetia	o	Spirochaetales	f	Spirochaetaceae	g	Spirochaeta	s	Spirochaeta_alkalica
Zotu245	23	Bacteria	p	Proteobacteria	c	Deltaproteobacteria	o	Myxococcales	f	Cystobacteraceae	g	Anaeromyxobacter	s	Anaeromyxobacter_dehalogenans
Zotu272	23	Bacteria	p	Spirochaetes	c	Spirochaetia	o	Spirochaetales	f	Spirochaetaceae	g	Spirochaeta	s	Spirochaeta_aurantia_subsp._aurantia
Zotu296	23	Bacteria	p	Firmicutes	c	Clostridia	o	Oligosphaerales	f	Oligosphaeraceae	g	Oligosphaera	s	Oligosphaera_ethanolica
Zotu222	22	Bacteria	p	Spirochaetes	c	Spirochaetia	o	Spirochaetales	f	Spirochaetaceae	g	Spirochaeta	s	Spirochaeta_smaragdinae
Zotu225	22	Bacteria	p	Acidobacteria	c	Acidobacteria_Gp6	o	Thermales	f	Thermaceae	g	Gp6	s	Thermorudis_peleae
Zotu274	22	Bacteria	p	Bacteroidetes	c	Sphingobacteriia	o	Sphingobacteriales	f	Saprospiraceae	g	Phaeodactylibacter	s	Phaeodactylibacter_xiamenensis
Zotu212	20	Bacteria	p	Bacteroidetes	c	Flavobacteriia	o	Flavobacteriales	f	Flavobacteriaceae	g	Phycisphaera	s	Phycisphaera_mikurensis
Zotu230	20	Bacteria	p	Spirochaetes	c	Spirochaetia	o	Spirochaetales	f	Spirochaetaceae	g	Spirochaeta	s	Spirochaeta_thermophila
Zotu237	20	Bacteria	p	Proteobacteria	c	Deltaproteobacteria	o	Desulfobacterales	f	Desulfobacteraceae	g	Desulfonatronobacter	s	Desulfonatronobacter_acidivorans
Zotu248	20	Bacteria	p	Bacteroidetes	c	Bacteroidia	o	Bacteroidales	f	Flavobacteriaceae	g	Mucilaginibacter	s	Mucilaginibacter_pineti
Zotu249	20	Bacteria	p	Firmicutes	c	Actinobacteria	o	Clostridiales	f	Solirubrobacteraceae	g	Solirubrobacter	s	Mahella_australiensis
Zotu265	20	Bacteria	p	Bacteroidetes	c	Flavobacteriia	o	Flavobacteriales	f	Flavobacteriaceae	g	Lutibacter	s	Lutibacter_oricola
Zotu234	19	Bacteria	p	Proteobacteria	c	Alphaproteobacteria	o	Xanthomonadales	f	Xanthomonadaceae	g	Pyrinomonas	s	Pyrinomonas_methylaliphatogenes
Zotu236	19	Bacteria	p	Thermotogae	c	Thermotogae	o	Petrotogales	f	Petrotogaceae	g	Petrotoga	s	Petrotoga_mobilis
Zotu218	18	Bacteria	p	Proteobacteria	c	Deltaproteobacteria	o	Desulfovibrionales	f	Desulfovibrionaceae	g	Desulfovibrio	s	Desulfovibrio_vietnamensis
Zotu275	18	Bacteria	p	Proteobacteria	c	Deltaproteobacteria	o	Desulfobacterales	f	Desulfobacteraceae	g	Desulfococcus	s	Desulfococcus_multivorans
Zotu276	18	Bacteria	p	Proteobacteria	c	Alphaproteobacteria	o	Planctomycetales	f	Planctomycetaceae	g	Phycisphaera	s	Phycisphaera_mikurensis
Zotu219	17	Archaea	p	Woesearchaeota	c	Methanobacteria	o	Methanobacteriales	f	Methanobacteriaceae	g	Woesearchaeota_Incertae_Sedis_AR16	s	Methanobacterium_alcaliphilum
Zotu243	17	Bacteria	p	Spirochaetes	c	Spirochaetia	o	Spirochaetales	f	Spirochaetaceae	g	Spirochaeta	s	Spirochaeta_smaragdinae
Zotu263	17	Bacteria	p	Firmicutes	c	Clostridia	o	Clostridiales	f	Ardenticatenaceae	g	Ardenticatena	s	Ardenticatena_maritima
Zotu273	17	Bacteria	p	Proteobacteria	c	Deltaproteobacteria	o	Syntrophobacterales	f	Syntrophobacteraceae	g	Desulfacinum	s	Desulfacinum_infernum
Zotu283	17	Bacteria	p	Planctomycetes	c	Phycisphaerae	o	Phycisphaerales	f	Phycisphaeraceae	g	Phycisphaera	s	Phycisphaera_mikurensis
Zotu284	17	Bacteria	p	Proteobacteria	c	Deltaproteobacteria	o	Desulfovibrionales	f	Phycisphaeraceae	g	Phycisphaera	s	Phycisphaera_mikurensis
Zotu233	16	Bacteria	p	Spirochaetes	c	Spirochaetia	o	Spirochaetales	f	Spirochaetaceae	g	Spirochaeta	s	Spirochaeta_smaragdinae
Zotu224	15	Bacteria	p	Cyanobacteria/Chloroplast	c	Cyanobacteria	o	Desulfuromonadales	f	Family_X	g	GpX	s	Halospirulina_tapeticola
Zotu242	15	Bacteria	p	Proteobacteria	c	Deltaproteobacteria	o	Desulfovibrionales	f	Desulfohalobiaceae	g	Desulfohalobium	s	Desulfohalobium_utahense
Zotu252	15	Bacteria	p	Proteobacteria	c	Chloroplast	o	Aquificales	f	Chloroplast	g	Streptophyta	s	Craurococcus_roseus
Zotu293	15	Bacteria	p	Cyanobacteria/Chloroplast	c	Cyanobacteria	o	Clostridiales	f	Chloroplast	g	Streptophyta	s	Vampirovibrio_chlorellavorus
Zotu251	14	Bacteria	p	Actinobacteria	c	Actinobacteria	o	Acidimicrobiales	f	Iamiaceae	g	Aquihabitans	s	Aquihabitans_daechungensis
Zotu256	13	Bacteria	p	Spirochaetes	c	Spirochaetia	o	Spirochaetales	f	Spirochaetaceae	g	Spirochaeta	s	Spirochaeta_halophila
Zotu282	13	Bacteria	p	Proteobacteria	c	Deltaproteobacteria	o	Desulfovibrionales	f	Flavobacteriaceae	g	Flavobacterium	s	Desulfomicrobium_thermophilum
Zotu290	13	Bacteria	p	Spirochaetes	c	Spirochaetia	o	Spirochaetales	f	Spirochaetaceae	g	Spirochaeta	s	Spirochaeta_halophila
Zotu271	12	Bacteria	p	Chlamydiae	c	Chlamydiia	o	Chlamydiales	f	Parachlamydiaceae	g	Neochlamydia	s	Neochlamydia_hartmannellae
Zotu289	12	Bacteria	p	Spirochaetes	c	Spirochaetia	o	Spirochaetales	f	Spirochaetaceae	g	Sphaerochaeta	s	Sphaerochaeta_globosa
Zotu292	12	Bacteria	p	Proteobacteria	c	Deltaproteobacteria	o	Myxococcales	f	Myxococcaceae	g	Myxococcus	s	Myxococcus_xanthus
Zotu266	11	Bacteria	p	Spirochaetes	c	Spirochaetia	o	Spirochaetales	f	Spirochaetaceae	g	Spirochaeta	s	Spirochaeta_smaragdinae
[truncated: 5,000 more columns]

## Sheet: KAAS-1 Grey
Column1	Size	Domain	Column3	Phylum	Column5	Class	Column7	Order	Column9	Family	Column11	Genus	Column13	Species	Column15
Zotu1	13683	domain	Bacteria	p	Chloroflexi	Class	Anaerolineae	Order	Anaerolineales	f	Anaerolineaceae	g	Thermomarinilinea	s	Thermomarinilinea_lacunifontana
Zotu37	12907	d	Bacteria	p	Armatimonadetes	c	Clostridia	o	Thermoanaerobacterales	f	Thermoanaerobacteraceae	g	Armatimonadetes_gp4	s	Calderihabitans_maritimus
Zotu2	11824	d	Bacteria	p	Armatimonadetes	c	Clostridia	o	Thermoanaerobacterales	f	Thermoanaerobacteraceae	g	Armatimonadetes_gp4	s	Calderihabitans_maritimus
Zotu97	11525	d	Bacteria	p	Chloroflexi	c	Anaerolineae	o	Anaerolineales	f	Anaerolineaceae	g	Thermomarinilinea	s	Thermomarinilinea_lacunifontana
Zotu23	11014	d	Bacteria	p	Firmicutes	c	Clostridia	o	Thermoanaerobacterales	f	Thermoanaerobacteraceae	g	Armatimonadetes_gp4	s	Calderihabitans_maritimus
Zotu10	9887	d	Bacteria	p	Armatimonadetes	c	Clostridia	o	Anaerolineales	f	Anaerolineaceae	g	Armatimonadetes_gp4	s	Leptolinea_tardivitalis
Zotu317	8398	d	Bacteria	p	Chloroflexi	c	Anaerolineae	o	Anaerolineales	f	Anaerolineaceae	g	Thermomarinilinea	s	Thermomarinilinea_lacunifontana
Zotu3	7406	d	Bacteria	p	Proteobacteria	c	Alphaproteobacteria	o	Rhizobiales	f	Rhodobiaceae	g	Afifella	s	Afifella_pfennigii
Zotu4	7039	d	Archaea	p	Euryarchaeota	c	Halobacteria	o	Methanobacteriales	f	Methanobacteriaceae	g	Methanothermobacter	s	Methanothermobacter_marburgensis
Zotu5	5257	d	Bacteria	p	Proteobacteria	c	Gammaproteobacteria	o	Thiotrichales	f	Piscirickettsiaceae	g	Thiomicrospira	s	Thiomicrospira_frisia
Zotu6	4505	d	Bacteria	p	Proteobacteria	c	Deltaproteobacteria	o	Desulfovibrionales	f	Desulfohalobiaceae	g	Desulfohalobium	s	Desulfohalobium_utahense
Zotu103	3761	d	Bacteria	p	Proteobacteria	c	Deltaproteobacteria	o	Desulfovibrionales	f	Desulfohalobiaceae	g	Desulfonauticus	s	Desulfohalobium_utahense
Zotu8	2589	d	Bacteria	p	Latescibacteria	c	Deltaproteobacteria	o	Clostridiales	f	Flavobacteriaceae	g	Latescibacteria_genera_incertae_sedis	s	Tenacibaculum_xiamenense
Zotu30	2571	d	Bacteria	p	Latescibacteria	c	Deltaproteobacteria	o	Syntrophobacterales	f	Syntrophobacteraceae	g	Latescibacteria_genera_incertae_sedis	s	Desulfoglaeba_alkanexedens
Zotu7	2565	d	Bacteria	p	Firmicutes	c	Clostridia	o	Thermoanaerobacterales	f	Thermoanaerobacteraceae	g	Armatimonadetes_gp4	s	Desulfovibrio_cuneatus
Zotu100	2530	d	Bacteria	p	Latescibacteria	c	Deltaproteobacteria	o	Desulfobacterales	f	Desulfobacteraceae	g	Latescibacteria_genera_incertae_sedis	s	Desulfoluna_butyratoxydans
Zotu56	2373	d	Bacteria	p	Armatimonadetes	c	Clostridia	o	Thermoanaerobacterales	f	Thermoanaerobacteraceae	g	Armatimonadetes_gp4	s	Calderihabitans_maritimus
Zotu9	1754	d	Bacteria	p	Actinobacteria	c	Actinobacteria	o	Actinomycetales	f	Pseudonocardiaceae	g	Bifidobacterium	s	Bifidobacterium_animalis_subsp._lactis
Zotu14	1478	d	Bacteria	p	Armatimonadetes	c	Clostridia	o	Anaerolineales	f	Anaerolineaceae	g	Armatimonadetes_gp4	s	Leptolinea_tardivitalis
Zotu42	1404	d	Bacteria	p	Armatimonadetes	c	Anaerolineae	o	Anaerolineales	f	Anaerolineaceae	g	Armatimonadetes_gp4	s	Leptolinea_tardivitalis
Zotu168	1383	d	Bacteria	p	Armatimonadetes	c	Anaerolineae	o	Anaerolineales	f	Anaerolineaceae	g	Armatimonadetes_gp4	s	Leptolinea_tardivitalis
Zotu17	1280	d	Archaea	p	Euryarchaeota	c	Methanomicrobia	o	Archaeoglobales	f	Archaeoglobaceae	g	Candidatus_Korarchaeum	s	Thermogymnomonas_acidicola
Zotu19	1279	d	Archaea	p	Euryarchaeota	c	Methanomicrobia	o	Methanomicrobiales	f	Archaeoglobaceae	g	Candidatus_Korarchaeum	s	Methanolinea_mesophila
Zotu11	1207	d	Bacteria	p	Actinobacteria	c	Actinobacteria	o	Bifidobacteriales	f	Bifidobacteriaceae	g	Bifidobacterium	s	Scardovia_wiggsiae
Zotu12	1082	d	Bacteria	p	Thermodesulfobacteria	c	Thermodesulfobacteria	o	Thermodesulfobacteriales	f	Thermodesulfobacteriaceae	g	Thermosulfurimonas	s	Thermosulfurimonas_dismutans
Zotu13	1046	d	Bacteria	p	Chloroflexi	c	Anaerolineae	o	Anaerolineales	f	Anaerolineaceae	g	Leptolinea	s	Leptolinea_tardivitalis
Zotu15	1043	d	Bacteria	p	Proteobacteria	c	Deltaproteobacteria	o	Desulfobacterales	f	Desulfobacteraceae	g	Desulfatiglans	s	Desulfatiglans_parachlorophenolica
Zotu26	869	d	Bacteria	p	Firmicutes	c	Clostridia	o	Halanaerobiales	f	Halobacteroidaceae	g	Orenia	s	Orenia_salinaria
Zotu60	850	d	Bacteria	p	Firmicutes	c	Clostridia	o	Halanaerobiales	f	Halobacteroidaceae	g	Orenia	s	Orenia_salinaria
Zotu20	782	d	Bacteria	p	Proteobacteria	c	Deltaproteobacteria	o	Syntrophobacterales	f	Syntrophobacteraceae	g	Desulfoglaeba	s	Desulfoglaeba_alkanexedens
Zotu16	763	d	Bacteria	p	Proteobacteria	c	Gammaproteobacteria	o	Chromatiales	f	Halothiobacillaceae	g	Halothiobacillus	s	Halothiobacillus_hydrothermalis
Zotu33	756	d	Archaea	p	Euryarchaeota	c	Methanobacteria	o	Methanobacteriales	f	Methanobacteriaceae	g	Methanothermobacter	s	Methanothermobacter_tenebrarum
Zotu434	741	d	Archaea	p	Euryarchaeota	c	Methanobacteria	o	Methanobacteriales	f	Methanobacteriaceae	g	Methanothermobacter	s	Methermicoccus_shengliensis
Zotu45	739	d	Archaea	p	Euryarchaeota	c	Methanobacteria	o	Methanobacteriales	f	Methanobacteriaceae	g	Methanothermobacter	s	Methanothermobacter_defluvii
Zotu18	729	d	Bacteria	p	Actinobacteria	c	Actinobacteria	o	Actinomycetales	f	Thermomonosporaceae	g	Aminicenantes_genera_incertae_sedis	s	Actinomadura_umbrina
Zotu29	727	d	Bacteria	p	Aminicenantes	c	Clostridia	o	Thermoanaerobacterales	f	Thermoanaerobacteraceae	g	Aminicenantes_genera_incertae_sedis	s	Moorella_glycerini
Zotu25	725	d	Bacteria	p	Armatimonadetes	c	Clostridia	o	Thermoanaerobacterales	f	Thermoanaerobacteraceae	g	Armatimonadetes_gp4	s	Leptolinea_tardivitalis
Zotu415	720	d	Bacteria	p	Proteobacteria	c	Gammaproteobacteria	o	Chromatiales	f	Halothiobacillaceae	g	Halothiobacillus	s	Halothiobacillus_halophilus
Zotu507	720	d	Archaea	p	Euryarchaeota	c	Methanobacteria	o	Methanobacteriales	f	Methanobacteriaceae	g	Methanothermobacter	s	Methermicoccus_shengliensis
Zotu54	709	d	Bacteria	p	Aminicenantes	c	Clostridia	o	Thermoanaerobacterales	f	Thermoanaerobacteraceae	g	Aminicenantes_genera_incertae_sedis	s	Moorella_glycerini
Zotu21	701	d	Bacteria	p	Planctomycetes	c	Planctomycetia	o	Planctomycetales	f	Planctomycetaceae	g	Thermogutta	s	Thermogutta_hypogea
Zotu34	665	d	Bacteria	p	Proteobacteria	c	Deltaproteobacteria	o	Desulfobacterales	f	Desulfobacteraceae	g	Desulfobacca	s	Desulfobacca_acetoxidans
Zotu57	665	d	Bacteria	p	Proteobacteria	c	Deltaproteobacteria	o	Desulfobacterales	f	Desulfobacteraceae	g	Desulfobacca	s	Desulfobacca_acetoxidans
Zotu27	646	d	Bacteria	p	Proteobacteria	c	Deltaproteobacteria	o	Desulfobacterales	f	Desulfobacteraceae	g	Desulfonema	s	Desulfonatronobacter_acidivorans
Zotu52	602	d	Bacteria	p	Actinobacteria	c	Actinobacteria	o	Actinomycetales	f	Anaerolineaceae	g	Armatimonadetes_gp5	s	Catelliglobosispora_koreensis
Zotu22	589	d	Archaea	p	Euryarchaeota	c	Methanobacteria	o	Methanobacteriales	f	Methanobacteriaceae	g	Methanobacterium	s	Halovenus_aranensis
Zotu24	577	d	Bacteria	p	Parcubacteria	c	Clostridia	o	Clostridiales	f	Lachnospiraceae	g	Parcubacteria_genera_incertae_sedis	s	Dictyoglomus_turgidum
Zotu186	572	d	Bacteria	p	Firmicutes	c	Clostridia	o	Thermoanaerobacterales	f	Thermoanaerobacteraceae	g	Armatimonadetes_gp4	s	Calderihabitans_maritimus
Zotu62	565	d	Bacteria	p	Chloroflexi	c	Anaerolineae	o	Anaerolineales	f	Anaerolineaceae	g	Armatimonadetes_gp5	s	Leptolinea_tardivitalis
Zotu28	520	d	Bacteria	p	Cyanobacteria/Chloroplast	c	Cyanobacteria	f	Family_XIII	g	GpXIII	s	Planktothricoides_raciborskii
Zotu261	486	d	Bacteria	p	Armatimonadetes	c	Clostridia	o	Thermoanaerobacterales	f	Thermoanaerobacteraceae	g	Armatimonadetes_gp4	s	Calderihabitans_maritimus
Zotu32	454	d	Bacteria	p	Firmicutes	c	Bacilli	o	Clostridiales	f	Oscillochloridaceae	g	Oscillochloris	s	Bacillus_infernus
Zotu31	450	d	Bacteria	p	Firmicutes	c	Clostridia	o	Actinomycetales	f	Thermoanaerobacteraceae	g	Moorella	s	Moorella_glycerini
Zotu213	446	d	Bacteria	p	Armatimonadetes	c	Actinobacteria	o	Actinomycetales	f	Lachnospiraceae	g	Armatimonadetes_gp5	s	Catelliglobosispora_koreensis
Zotu35	424	d	Bacteria	p	Latescibacteria	c	Deltaproteobacteria	o	Syntrophobacterales	f	Syntrophorhabdaceae	g	Latescibacteria_genera_incertae_sedis	s	Syntrophorhabdus_aromaticivorans
Zotu40	383	d	Bacteria	p	Proteobacteria	c	Gammaproteobacteria	o	Chromatiales	f	Ectothiorhodospiraceae	g	Ectothiorhodospira	s	Ectothiorhodospira_salini
Zotu49	374	d	Bacteria	p	Chloroflexi	c	Anaerolineae	o	Anaerolineales	f	Anaerolineaceae	g	Thermomarinilinea	s	Thermomarinilinea_lacunifontana
Zotu39	355	d	Bacteria	p	Proteobacteria	c	Deltaproteobacteria	o	Desulfovibrionales	f	Desulfohalobiaceae	g	Desulfohalobium	s	Desulfohalobium_utahense
Zotu36	352	d	Bacteria	p	Proteobacteria	c	Deltaproteobacteria	o	Syntrophobacterales	f	Syntrophobacteraceae	g	Armatimonadetes_gp4	s	Desulfacinum_infernum
Zotu38	340	d	Bacteria	p	Bacteroidetes	c	Flavobacteriia	o	Flavobacteriales	f	Flavobacteriaceae	g	Flavobacterium	s	Flavobacterium_haoranii
Zotu43	336	d	Bacteria	p	Proteobacteria	c	Deltaproteobacteria	o	Desulfovibrionales	f	Desulfovibrionaceae	g	Desulfovibrio	s	Desulfovibrio_alkalitolerans
Zotu47	336	d	Bacteria	p	Spirochaetes	c	Spirochaetia	o	Spirochaetales	f	Spirochaetaceae	g	Spirochaeta	s	Salinispira_pacifica
Zotu46	334	d	Bacteria	p	Proteobacteria	c	Alphaproteobacteria	o	Rhodospirillales	f	Rhodospirillaceae	g	Rhodovibrio	s	Rhodovibrio_sodomensis
Zotu41	328	d	Bacteria	p	Spirochaetes	c	Spirochaetia	o	Spirochaetales	f	Spirochaetaceae	g	Spirochaeta	s	Salinispira_pacifica
Zotu48	322	d	Bacteria	p	Proteobacteria	c	Deltaproteobacteria	o	Desulfovibrionales	f	Desulfohalobiaceae	g	Gp21	s	Desulfomicrobium_thermophilum
Zotu273	321	d	Bacteria	p	Proteobacteria	c	Alphaproteobacteria	o	Rhodospirillales	f	Rhodospirillaceae	g	Rhodovibrio	s	Rhodovibrio_sodomensis
Zotu50	307	d	Archaea	p	Euryarchaeota	c	Halobacteria	o	Thermoplasmatales	f	Natrialbaceae	g	Picrophilus	s	Picrophilus_torridus
Zotu220	307	d	Archaea	p	Euryarchaeota	c	Halobacteria	o	Thermoplasmatales	f	Natrialbaceae	g	Picrophilus	s	Picrophilus_torridus
Zotu44	305	d	Archaea	p	Euryarchaeota	c	Halobacteria	o	Haloferacales	f	Haloferacaceae	g	Halorubrum	s	Halorhabdus_utahensis
Zotu464	302	d	Archaea	p	Euryarchaeota	c	Halobacteria	o	Thermoplasmatales	f	Picrophilaceae	g	Picrophilus	s	Picrophilus_torridus
Zotu413	300	d	Archaea	p	Euryarchaeota	c	Halobacteria	o	Thermoplasmatales	f	Natrialbaceae	g	Thermogymnomonas	s	Thermogymnomonas_acidicola
Zotu338	293	d	Bacteria	p	Chloroflexi	c	Anaerolineae	o	Anaerolineales	f	Anaerolineaceae	g	Thermomarinilinea	s	Thermomarinilinea_lacunifontana
Zotu72	288	d	Bacteria	p	Spirochaetes	c	Spirochaetia	o	Spirochaetales	f	Spirochaetaceae	g	Spirochaeta	s	Spirochaeta_halophila
Zotu77	288	d	Bacteria	p	Spirochaetes	c	Spirochaetia	o	Spirochaetales	f	Spirochaetaceae	g	Spirochaeta	s	Spirochaeta_halophila
Zotu51	261	d	Bacteria	p	Chloroflexi	c	Anaerolineae	o	Anaerolineales	f	Anaerolineaceae	g	Anaerolinea	s	Anaerolinea_thermolimosa
Zotu240	254	d	Bacteria	p	Proteobacteria	c	Deltaproteobacteria	o	Deferribacterales	f	Deferribacterales_incertae_sedis	g	Aminicenantes_genera_incertae_sedis	s	Dissulfuribacter_thermophilus
Zotu79	253	d	Bacteria	p	Proteobacteria	c	Deltaproteobacteria	o	Deferribacterales	f	Deferribacterales_incertae_sedis	g	Aminicenantes_genera_incertae_sedis	s	Dissulfuribacter_thermophilus
Zotu266	253	d	Bacteria	p	Proteobacteria	c	Deltaproteobacteria	o	Deferribacterales	f	Deferribacterales_incertae_sedis	g	Aminicenantes_genera_incertae_sedis	s	Dissulfuribacter_thermophilus
Zotu336	252	d	Bacteria	p	Chloroflexi	c	Anaerolineae	o	Anaerolineales	f	Anaerolineaceae	g	Anaerolinea	s	Bellilinea_caldifistulae
Zotu109	250	d	Bacteria	p	Firmicutes	c	Clostridia	o	Clostridiales	f	Thermoanaerobacteraceae	g	Armatimonadetes_gp4	s	Desulfurispora_thermophila
Zotu113	248	d	Bacteria	p	Firmicutes	c	Clostridia	o	Clostridiales	f	Thermoanaerobacteraceae	g	Armatimonadetes_gp4	s	Desulfurispora_thermophila
Zotu386	247	d	Bacteria	p	Firmicutes	c	Clostridia	o	Clostridiales	f	Peptococcaceae_2	g	Desulfurispora	s	Desulfurispora_thermophila
Zotu200	244	d	Bacteria	p	Firmicutes	c	Clostridia	o	Clostridiales	f	Peptococcaceae_2	g	Desulfurispora	s	Desulfurispora_thermophila
Zotu107	240	d	Archaea	p	Euryarchaeota	c	Halobacteria	o	Thermoplasmatales	f	Picrophilaceae	g	Picrophilus	s	Picrophilus_torridus
Zotu76	238	d	Archaea	p	Euryarchaeota	c	Thermoplasmata	o	Thermoplasmatales	f	Picrophilaceae	g	Picrophilus	s	Picrophilus_torridus
Zotu71	236	d	Bacteria	p	Firmicutes	c	Clostridia	o	Clostridiales	f	Ruminococcaceae	g	Clostridium_III	s	Clostridium_alkalicellulosi
Zotu176	236	d	Bacteria	p	Spirochaetes	c	Spirochaetia	o	Spirochaetales	f	Spirochaetaceae	g	Spirochaeta	s	Spirochaeta_psychrophila
Zotu309	236	d	Bacteria	p	Proteobacteria	c	Deltaproteobacteria	o	Deferribacterales	f	Deferribacterales_incertae_sedis	g	Aminicenantes_genera_incertae_sedis	s	Dissulfuribacter_thermophilus
Zotu271	232	d	Bacteria	p	Chloroflexi	c	Dehalococcoidetes	o	Actinomycetales	f	Acidothermaceae	g	Dehalogenimonas	s	Dehalogenimonas_lykanthroporepellens
Zotu133	230	d	Bacteria	p	Firmicutes	c	Clostridia	o	Clostridiales	f	Ruminococcaceae	g	Clostridium_III	s	Clostridium_alkalicellulosi
Zotu53	229	d	Bacteria	p	Proteobacteria	c	Deltaproteobacteria	o	Myxococcales	f	Phaselicystidaceae	g	Phaselicystis	s	Phaselicystis_flava
Zotu440	220	d	Bacteria	p	Spirochaetes	c	Spirochaetia	o	Spirochaetales	f	Spirochaetaceae	g	Spirochaeta	s	Spirochaeta_psychrophila
Zotu272	219	d	Bacteria	p	Chloroflexi	c	Dehalococcoidetes	o	Actinomycetales	f	Acidothermaceae	g	Dehalogenimonas	s	Dehalogenimonas_lykanthroporepellens
Zotu58	210	d	Bacteria	p	Firmicutes	c	Clostridia	o	Clostridiales	f	Clostridiaceae_1	g	Clostridium_sensu_stricto	s	Fastidiosipila_sanguinis
Zotu505	206	d	Bacteria	p	Spirochaetes	c	Spirochaetia	o	Spirochaetales	f	Spirochaetaceae	g	Spirochaeta	s	Spirochaeta_psychrophila
Zotu78	205	d	Bacteria	p	Firmicutes	c	Deltaproteobacteria	o	Bacillales	f	Bacillaceae_1	g	Gp22	s	Deferrisoma_camini
Zotu66	201	d	Bacteria	p	Proteobacteria	c	Deltaproteobacteria	o	Desulfovibrionales	f	Desulfohalobiaceae	g	Desulfohalobium	s	Desulfohalobium_retbaense
Zotu145	199	d	Bacteria	p	Firmicutes	c	Deltaproteobacteria	o	Bacillales	f	Bacillaceae_1	g	Gp22	s	Deferrisoma_camini
Zotu106	197	d	Bacteria	p	Spirochaetes	c	Spirochaetia	o	Spirochaetales	f	Spirochaetaceae	g	Spirochaeta	s	Spirochaeta_psychrophila
Zotu61	196	d	Bacteria	p	Proteobacteria	c	Deltaproteobacteria	o	Desulfobacterales	f	Desulfobacteraceae	g	Desulfococcus	s	Desulfococcus_multivorans
Zotu55	190	d	Bacteria	p	Planctomycetes	c	Planctomycetia	o	Planctomycetales	f	Planctomycetaceae	g	Blastopirellula	s	Blastopirellula_cremea
Zotu63	190	d	Bacteria	p	Spirochaetes	c	Spirochaetia	o	Spirochaetales	f	Spirochaetaceae	g	Treponema	s	Treponema_medium
Zotu305	182	d	Bacteria	p	Proteobacteria	c	Deltaproteobacteria	o	Desulfobacterales	f	Desulfobacteraceae	g	Desulfococcus	s	Desulfococcus_multivorans
Zotu59	181	d	Bacteria	p	Planctomycetes	c	Planctomycetia	o	Planctomycetales	f	Planctomycetaceae	g	Thermogutta	s	Thermogutta_hypogea
Zotu242	181	d	Bacteria	p	Proteobacteria	c	Deltaproteobacteria	o	Desulfobacterales	f	Desulfobacteraceae	g	Desulfococcus	s	Desulfococcus_multivorans
Zotu126	180	d	Bacteria	p	Proteobacteria	c	Deltaproteobacteria	o	Desulfobacterales	f	Desulfobacteraceae	g	Desulfococcus	s	Desulfococcus_multivorans
Zotu67	178	d	Bacteria	p	Proteobacteria	c	Deltaproteobacteria	o	Desulfovibrionales	f	Desulfovibrionaceae	g	Desulfovibrio	s	Desulfovibrio_marinus
Zotu323	176	d	Bacteria	p	Proteobacteria	c	Deltaproteobacteria	o	Desulfobacterales	f	Desulfobacteraceae	g	Desulfococcus	s	Desulfococcus_multivorans
Zotu219	175	d	Bacteria	p	Chloroflexi	c	Dehalococcoidetes	o	Actinomycetales	f	Acidothermaceae	g	Dehalogenimonas	s	Dehalogenimonas_lykanthroporepellens
Zotu81	173	d	Bacteria	p	Proteobacteria	c	Gammaproteobacteria	o	Gammaproteobacteria_incertae_sedis	f	Ectothiorhodospiraceae	g	Thiohalorhabdus	s	Thiohalorhabdus_denitrificans
Zotu69	171	d	Bacteria	p	Firmicutes	c	Clostridia	o	Clostridiales	f	Thermoanaerobacteraceae	g	Thermanaeromonas	s	Thermanaeromonas_toyohensis
Zotu65	170	d	Bacteria	p	Proteobacteria	c	Epsilonproteobacteria	o	Nautiliales	f	Nautiliaceae	g	Phycisphaera	s	Phycisphaera_mikurensis
Zotu70	166	d	Bacteria	p	Actinobacteria	c	Actinobacteria	o	Actinomycetales	f	Anaerolineaceae	g	Catelliglobosispora	s	Catelliglobosispora_koreensis
Zotu83	165	d	Bacteria	p	Chloroflexi	c	Dehalococcoidetes	o	Actinomycetales	f	Acidothermaceae	g	Dehalogenimonas	s	Dehalogenimonas_lykanthroporepellens
Zotu378	164	d	Bacteria	p	Spirochaetes	c	Spirochaetia	o	Spirochaetales	f	Spirochaetaceae	g	Treponema	s	Treponema_medium
Zotu328	163	d	Bacteria	p	Chloroflexi	c	Dehalococcoidetes	o	Actinomycetales	f	Acidothermaceae	g	Dehalogenimonas	s	Dehalogenimonas_lykanthroporepellens
Zotu64	160	d	Bacteria	p	Proteobacteria	c	Cytophagia	o	Cytophagales	f	Cytophagaceae	g	Phycisphaera	s	Phycisphaera_mikurensis
Zotu91	158	d	Bacteria	p	Spirochaetes	c	Spirochaetia	o	Spirochaetales	f	Spirochaetaceae	g	Treponema	s	Treponema_putidum
Zotu142	157	d	Bacteria	p	Proteobacteria	c	Deltaproteobacteria	o	Desulfuromonadales	f	Geobacteraceae	g	Geobacter	s	Geobacter_anodireducens
Zotu383	155	d	Bacteria	p	Proteobacteria	c	Gammaproteobacteria	o	Alteromonadales	f	Alteromonadaceae	g	Marinobacter	s	Marinobacter_sediminum
Zotu364	154	d	Bacteria	p	Firmicutes	c	Clostridia	o	Clostridiales	f	Peptococcaceae_2	g	Desulfotomaculum	s	Ammonifex_degensii
Zotu116	153	d	Archaea	p	Euryarchaeota	c	Methanobacteria	o	Methanobacteriales	f	Methanobacteriaceae	g	Methanothermobacter	s	Methanothermobacter_defluvii
Zotu175	152	d	Archaea	p	Euryarchaeota	c	Methanobacteria	o	Methanobacteriales	f	Methanobacteriaceae	g	Methanothermobacter	s	Methanothermobacter_defluvii
Zotu74	151	d	Bacteria	p	Spirochaetes	c	Spirochaetia	o	Spirochaetales	f	Spirochaetaceae	g	Treponema	s	Treponema_putidum
Zotu123	151	d	Bacteria	p	Proteobacteria	c	Deltaproteobacteria	o	Desulfuromonadales	f	Geobacteraceae	g	Geobacter	s	Geobacter_anodireducens
Zotu198	151	d	Archaea	p	Euryarchaeota	c	Methanobacteria	o	Methanobacteriales	f	Methanobacteriaceae	g	Methanothermobacter	s	Methanothermobacter_defluvii
Zotu82	150	d	Bacteria	p	Proteobacteria	c	Deltaproteobacteria	o	Syntrophobacterales	f	Syntrophaceae	g	Desulfomonile	s	Desulfomonile_limimaris
Zotu127	149	d	Bacteria	p	Proteobacteria	c	Gammaproteobacteria	o	Alteromonadales	f	Alteromonadaceae	g	Marinobacter	s	Marinobacter_sediminum
Zotu151	147	d	Bacteria	p	Proteobacteria	c	Deltaproteobacteria	o	Desulfuromonadales	f	Geobacteraceae	g	Geobacter	s	Geobacter_anodireducens
Zotu124	146	d	Bacteria	p	Proteobacteria	c	Deltaproteobacteria	o	Desulfobacterales	f	Desulfobacteraceae	g	Desulfococcus	s	Desulfococcus_multivorans
Zotu108	144	d	Bacteria	p	Aminicenantes	c	Clostridia	o	Clostridiales	f	Clostridiales_Incertae_Sedis_IV	g	Aminicenantes_genera_incertae_sedis	s	Mahella_australiensis
Zotu223	143	d	Bacteria	p	Aminicenantes	c	Clostridia	o	Clostridiales	f	Caulobacteraceae	g	Aminicenantes_genera_incertae_sedis	s	Mahella_australiensis
Zotu73	141	d	Bacteria	p	Parcubacteria	c	Sphingobacteriia	o	Sphingobacteriales	f	Sphingobacteriaceae	g	Parcubacteria_genera_incertae_sedis	s	Sphingobacterium_nematocida
Zotu150	141	d	Bacteria	p	Proteobacteria	c	Deltaproteobacteria	o	Desulfuromonadales	f	Geobacteraceae	g	Geobacter	s	Geobacter_anodireducens
Zotu321	141	d	Bacteria	p	Chloroflexi	c	Dehalococcoidetes	o	Anaerolineales	f	Anaerolineaceae	g	Dehalogenimonas	s	Dehalogenimonas_lykanthroporepellens
Zotu170	138	d	Bacteria	p	Proteobacteria	c	Gammaproteobacteria	o	Alteromonadales	f	Alteromonadaceae	g	Marinobacter	s	Marinobacter_xestospongiae
Zotu87	137	d	Bacteria	p	Spirochaetes	c	Spirochaetia	o	Spirochaetales	f	Spirochaetaceae	g	Spirochaeta	s	Spirochaeta_thermophila
Zotu80	136	d	Bacteria	p	Chloroflexi	c	Anaerolineae	o	Anaerolineales	f	Anaerolineaceae	g	Leptolinea	s	Leptolinea_tardivitalis
Zotu86	132	d	Bacteria	p	Proteobacteria	c	Deltaproteobacteria	o	Desulfovibrionales	f	Desulfohalobiaceae	g	Desulfohalobium	s	Desulfohalobium_utahense
Zotu75	130	d	Archaea	p	Crenarchaeota	c	Thermoprotei	o	Thermoproteales	f	Thermoproteaceae	g	Candidatus_Korarchaeum	s	Pyrobaculum_aerophilum
Zotu84	130	d	Bacteria	p	Firmicutes	c	Clostridia	o	Anaerolineales	f	Anaerolineaceae	g	Longilinea	s	Longilinea_arvoryzae
Zotu88	130	d	Archaea	p	Euryarchaeota	c	Thermoprotei	o	Methanococcales	f	Methanococcaceae	g	Methanothermococcus	s	Methanothermococcus_okinawensis
Zotu90	130	d	Bacteria	p	Firmicutes	c	Clostridia	o	Clostridiales	f	Anaerolineaceae	g	Leptolinea	s	Leptolinea_tardivitalis
Zotu117	130	d	Bacteria	p	Bacteroidetes	c	Bacteroidia	o	Bacteroidales	f	Prolixibacteraceae	g	Sunxiuqinia	s	Sunxiuqinia_faeciviva
Zotu132	130	d	Bacteria	p	Proteobacteria	c	Deltaproteobacteria	o	Desulfobacterales	f	Desulfobacteraceae	g	Desulfosalsimonas	s	Desulfosalsimonas_propionicica
Zotu182	130	d	Bacteria	p	Bacteroidetes	c	Bacteroidia	o	Bacteroidales	f	Prolixibacteraceae	g	Sunxiuqinia	s	Sunxiuqinia_faeciviva
Zotu285	128	d	Archaea	p	Euryarchaeota	c	Methanobacteria	o	Methanobacteriales	f	Methanobacteriaceae	g	Methanothermobacter	s	Methanothermobacter_defluvii
Zotu104	127	d	Bacteria	p	Chloroflexi	c	Dehalococcoidetes	o	Actinomycetales	f	Acidothermaceae	g	Dehalogenimonas	s	Dehalogenimonas_lykanthroporepellens
Zotu148	127	d	Bacteria	p	Proteobacteria	c	Gammaproteobacteria	o	Alteromonadales	f	Idiomarinaceae	g	Idiomarina	s	Idiomarina_zobellii
Zotu263	127	d	Bacteria	p	Proteobacteria	c	Alphaproteobacteria	o	Rhodobacterales	f	Rhodobacteraceae	g	Rubribacterium	s	Rubribacterium_polymorphum
Zotu105	126	d	Bacteria	p	Proteobacteria	c	Deltaproteobacteria	o	Desulfovibrionales	f	Desulfohalobiaceae	g	Desulfohalobium	s	Desulfohalobium_utahense
Zotu187	126	d	Bacteria	p	Proteobacteria	c	Gammaproteobacteria	o	Alteromonadales	f	Idiomarinaceae	g	Idiomarina	s	Idiomarina_zobellii
Zotu188	126	d	Bacteria	p	Proteobacteria	c	Alphaproteobacteria	o	Rhodobacterales	f	Rhodobacteraceae	g	Rubrimonas	s	Rubrimonas_cliftonensis
Zotu96	125	d	Bacteria	p	Spirochaetes	c	Spirochaetia	o	Spirochaetales	f	Spirochaetaceae	g	Spirochaeta	s	Spirochaeta_smaragdinae
Zotu349	125	d	Bacteria	p	Spirochaetes	c	Spirochaetia	o	Spirochaetales	f	Spirochaetaceae	g	Spirochaeta	s	Spirochaeta_smaragdinae
Zotu102	123	d	Bacteria	p	Firmicutes	c	Bacilli	o	Bacillales	f	Bacillaceae_1	g	Caldibacillus	s	Calditerricola_satsumensis
Zotu311	123	d	Bacteria	p	Proteobacteria	c	Alphaproteobacteria	o	Rhodobacterales	f	Rhodobacteraceae	g	Mameliella	s	Mameliella_phaeodactyli
Zotu92	122	d	Bacteria	p	Latescibacteria	c	Deltaproteobacteria	o	Deltaproteobacteria_incertae_sedis	f	Syntrophobacteraceae	g	Latescibacteria_genera_incertae_sedis	s	Deferrisoma_camini
Zotu94	122	d	Bacteria	p	Firmicutes	c	Clostridia	o	Halanaerobiales	f	Halobacteroidaceae	g	Orenia	s	Orenia_sivashensis
Zotu339	122	d	Bacteria	p	Proteobacteria	c	Deltaproteobacteria	o	Desulfovibrionales	f	Desulfohalobiaceae	g	Desulfohalobium	s	Desulfohalobium_utahense
Zotu185	120	d	Bacteria	p	Bacteroidetes	c	Flavobacteriia	o	Flavobacteriales	f	Flavobacteriaceae	g	Mucilaginibacter	s	Crenotalea_thermophila
Zotu221	119	d	Bacteria	p	Proteobacteria	c	Deltaproteobacteria	o	Desulfovibrionales	f	Desulfohalobiaceae	g	Desulfohalobium	s	Desulfohalobium_utahense
Zotu332	118	d	Bacteria	p	Proteobacteria	c	Alphaproteobacteria	o	Rhodobacterales	f	Rhodobacteraceae	g	Oceanicola	s	Oceanicola_batsensis
Zotu426	118	d	Bacteria	p	Proteobacteria	c	Alphaproteobacteria	o	Rhodobacterales	f	Rhodobacteraceae	g	Roseobacter	s	Roseobacter_litoralis
Zotu173	117	d	Bacteria	p	Proteobacteria	c	Deltaproteobacteria	o	Desulfobacterales	f	Desulfobacteraceae	g	Desulfosalsimonas	s	Desulfosalsimonas_propionicica
Zotu189	117	d	Bacteria	p	Proteobacteria	c	Deltaproteobacteria	o	Desulfobacterales	f	Desulfobacteraceae	g	Desulfosalsimonas	s	Desulfosalsimonas_propionicica
Zotu208	115	d	Archaea	p	Euryarchaeota	c	Methanobacteria	o	Methanobacteriales	f	Methanobacteriaceae	g	Methanothermobacter	s	Methanothermobacter_defluvii
Zotu287	114	d	Bacteria	p	Aminicenantes	c	Clostridia	o	Thermoanaerobacterales	f	Thermoanaerobacteraceae	g	Aminicenantes_genera_incertae_sedis	s	Hippea_jasoniae
Zotu445	114	d	Bacteria	p	Proteobacteria	c	Alphaproteobacteria	o	Rhodobacterales	f	Rhodobacteraceae	g	Oceanicola	s	Oceanicola_batsensis
Zotu101	112	d	Bacteria	p	Proteobacteria	c	Alphaproteobacteria	o	Rhodospirillales	f	Rhodospirillaceae	g	Fodinicurvata	s	Fodinicurvata_fenggangensis
Zotu390	112	d	Bacteria	p	Proteobacteria	c	Alphaproteobacteria	o	Rhizobiales	f	Methylobacteriaceae	g	Microvirga	s	Microvirga_subterranea
Zotu146	111	d	Bacteria	p	Aminicenantes	c	Clostridia	o	Clostridiales	f	Peptococcaceae_2	g	Aminicenantes_genera_incertae_sedis	s	Hippea_jasoniae
Zotu224	111	d	Bacteria	p	Proteobacteria	c	Alphaproteobacteria	o	Rhizobiales	f	Rhodobacteraceae	g	Stappia	s	Stappia_taiwanensis
Zotu180	109	d	Bacteria	p	Proteobacteria	c	Alphaproteobacteria	o	Rhizobiales	f	Methylocystaceae	g	Martelella	s	Martelella_radicis
Zotu111	108	d	Bacteria	p	Proteobacteria	c	Deltaproteobacteria	o	Desulfovibrionales	f	Desulfovibrionaceae	g	Desulfovibrio	s	Desulfovibrio_alkalitolerans
Zotu85	107	d	Archaea	p	Crenarchaeota	c	Thermoprotei	o	Desulfurococcales	f	Desulfurococcaceae	g	Candidatus_Nanosalina	s	Sulfophobococcus_zilligii
Zotu129	107	d	Bacteria	p	Proteobacteria	c	Deltaproteobacteria	o	Desulfobacterales	f	Desulfobacteraceae	g	Desulfatiglans	s	Desulfatiglans_parachlorophenolica
Zotu457	107	d	Bacteria	p	Proteobacteria	c	Alphaproteobacteria	o	Rhodobacterales	f	Rhodobacteraceae	g	Rubrimonas	s	Rubrimonas_cliftonensis
Zotu112	106	d	Bacteria	p	Bacteroidetes	c	Bacteroidia	o	Bacteroidales	f	Prolixibacteraceae	g	Mucilaginibacter	s	Tangfeifania_diversioriginum
Zotu274	105	d	Archaea	p	Euryarchaeota	c	Methanobacteria	o	Methanobacteriales	f	Methanobacteriaceae	g	Methanothermobacter	s	Methanothermobacter_defluvii
Zotu89	104	d	Archaea	p	Euryarchaeota	c	Thermoplasmata	o	Thermoplasmatales	f	Picrophilaceae	g	Picrophilus	s	Picrophilus_torridus
Zotu110	104	d	Bacteria	p	Proteobacteria	c	Gammaproteobacteria	o	Oceanospirillales	f	Halomonadaceae	g	Halomonas	s	Kistimonas_asteriae
Zotu371	104	d	Bacteria	p	Chloroflexi	c	Dehalococcoidetes	o	Anaerolineales	f	Anaerolineaceae	g	Dehalogenimonas	s	Dehalogenimonas_lykanthroporepellens
Zotu68	103	d	Bacteria	p	Bacteroidetes	c	Flavobacteriia	o	Flavobacteriales	f	Flavobacteriaceae	g	Desulfovibrio	s	Myroides_profundi
Zotu118	103	d	Bacteria	p	Chloroflexi	c	Dehalococcoidetes	o	Anaerolineales	f	Anaerolineaceae	g	Dehalogenimonas	s	Dehalogenimonas_lykanthroporepellens
Zotu120	103	d	Bacteria	p	Proteobacteria	c	Gammaproteobacteria	o	Oceanospirillales	f	Halomonadaceae	g	Halomonas	s	Halomonas_ventosae
Zotu98	100	d	Bacteria	p	Bacteroidetes	c	Bacteroidia	o	Bacteroidales	f	Flavobacteriaceae	g	Sunxiuqinia	s	Tenacibaculum_litopenaei
Zotu144	98	d	Bacteria	p	Spirochaetes	c	Spirochaetia	o	Spirochaetales	f	Spirochaetaceae	g	Spirochaeta	s	Spirochaeta_alkalica
Zotu205	97	d	Bacteria	p	Proteobacteria	c	Gammaproteobacteria	o	Chromatiales	f	Ectothiorhodospiraceae	g	Ectothiorhodospira	s	Ectothiorhodospira_variabilis
Zotu93	96	d	Bacteria	p	Firmicutes	c	Clostridia	o	Clostridiales	f	Anaerolineaceae	g	Armatimonadetes_gp4	s	Thermomarinilinea_lacunifontana
Zotu95	96	d	Archaea	p	Euryarchaeota	c	Methanomicrobia	o	Methanomicrobiales	f	Methanomicrobiaceae	g	Woesearchaeota_Incertae_Sedis_AR20	s	Thermogymnomonas_acidicola
Zotu130	96	d	Archaea	p	Euryarchaeota	c	Thermoplasmata	o	Thermoplasmatales	f	Ferroplasmaceae	g	Acidiplasma	s	Acidiplasma_cupricumulans
Zotu359	96	d	Bacteria	p	Spirochaetes	c	Spirochaetia	o	Spirochaetales	f	Spirochaetaceae	g	Spirochaeta	s	Spirochaeta_alkalica
Zotu375	96	d	Bacteria	p	Proteobacteria	c	Deltaproteobacteria	o	Desulfobacterales	f	Desulfobacteraceae	g	Desulfococcus	s	Desulfococcus_multivorans
Zotu115	94	d	Archaea	p	Euryarchaeota	c	Halobacteria	o	Methanobacteriales	f	Methanobacteriaceae	g	Thermogymnomonas	s	Thermogymnomonas_acidicola
Zotu139	94	d	Archaea	p	Euryarchaeota	c	Methanobacteria	o	Methanobacteriales	f	Methanothermaceae	g	Methanothermus	s	Methanothermus_sociabilis
Zotu125	93	d	Bacteria	p	Firmicutes	c	Clostridia	o	Lentisphaerales	f	Lentisphaeraceae	g	Lentisphaera	s	Lentisphaera_marina
Zotu192	93	d	Bacteria	p	Firmicutes	c	Clostridia	o	Clostridiales	f	Spirochaetaceae	g	WPS-1_genera_incertae_sedis	s	Hydrogenispora_ethanolica
Zotu257	93	d	Bacteria	p	Firmicutes	c	Clostridia	o	Clostridiales	f	Spirochaetaceae	g	WPS-1_genera_incertae_sedis	s	Hydrogenispora_ethanolica
Zotu313	93	d	Archaea	p	Euryarchaeota	c	Thermoplasmata	o	Thermoplasmatales	f	Picrophilaceae	g	Picrophilus	s	Picrophilus_torridus
Zotu153	92	d	Bacteria	p	Proteobacteria	c	Alphaproteobacteria	o	Rhodobacterales	f	Rhodobacteraceae	g	Roseivivax	s	Roseivivax_jejudonensis
Zotu231	92	d	Bacteria	p	Proteobacteria	c	Gammaproteobacteria	o	Chromatiales	f	Ectothiorhodospiraceae	g	Ectothiorhodospira	s	Ectothiorhodospira_variabilis
Zotu122	91	d	Bacteria	p	Proteobacteria	c	Deltaproteobacteria	o	Desulfuromonadales	f	Desulfuromonadaceae	g	Pelobacter	s	Desulfonema_limicola
Zotu204	89	d	Archaea	p	Euryarchaeota	c	Methanomicrobia	o	Methanosarcinales	f	Methermicoccaceae	g	Methermicoccus	s	Methermicoccus_shengliensis
Zotu358	89	d	Archaea	p	Euryarchaeota	c	Methanomicrobia	o	Methanosarcinales	f	Methermicoccaceae	g	Methermicoccus	s	Methermicoccus_shengliensis
Zotu474	89	d	Bacteria	p	Spirochaetes	c	Spirochaetia	o	Spirochaetales	f	Spirochaetaceae	g	Spirochaeta	s	Spirochaeta_alkalica
Zotu514	89	d	Archaea	p	Euryarchaeota	c	Methanomicrobia	o	Methanosarcinales	f	Methermicoccaceae	g	Methermicoccus	s	Methermicoccus_shengliensis
Zotu172	88	d	Bacteria	p	Proteobacteria	c	Deltaproteobacteria	o	Desulfobacterales	f	Desulfobulbaceae	g	Desulfobulbus	s	Desulfobulbus_alkaliphilus
Zotu121	87	d	Bacteria	p	Firmicutes	c	Clostridia	o	Bacillales	f	Alicyclobacillaceae	g	Kyrpidia	s	Paenibacillus_stellifer
Zotu166	87	d	Bacteria	p	Bacteroidetes	c	Bacteroidia	o	Bacteroidales	f	Flavobacteriaceae	g	Mucilaginibacter	s	Natronoflexus_pectinivorans
Zotu149	86	d	Bacteria	p	Actinobacteria	c	Actinobacteria	o	Actinomycetales	f	Thermomonosporaceae	g	Actinomadura	s	Solirubrobacter_taibaiensis
Zotu329	86	d	Bacteria	p	Bacteroidetes	c	Bacteroidia	o	Bacteroidales	f	Flavobacteriaceae	g	Mucilaginibacter	s	Flavobacterium_urocaniciphilum
Zotu259	85	d	Bacteria	p	Firmicutes	c	Actinobacteria	o	Clostridiales	f	Clostridiales_Incertae_Sedis_XIII	g	Mogibacterium	s	Atopobium_rimae
Zotu322	85	d	Bacteria	p	Proteobacteria	c	Deltaproteobacteria	o	Desulfovibrionales	f	Desulfovibrionaceae	g	Desulfovibrio	s	Desulfovibrio_halophilus
Zotu454	84	d	Bacteria	p	Proteobacteria	c	Deltaproteobacteria	o	Desulfobacterales	f	Desulfobulbaceae	g	Desulfobulbus	s	Desulfarculus_baarsii
Zotu99	83	d	Archaea	p	Euryarchaeota	c	Halobacteria	o	Halobacteriales	f	Halobacteriaceae	g	Halococcus	s	Methanomassiliicoccus_luminyensis
Zotu141	83	d	Bacteria	p	Proteobacteria	c	Deltaproteobacteria	o	Deferribacterales	f	Deferribacterales_incertae_sedis	g	Caldithrix	s	Caldithrix_palaeochoryensis
Zotu269	82	d	Bacteria	p	Chloroflexi	c	Dehalococcoidetes	o	Clostridiales	f	Anaerolineaceae	g	Dehalogenimonas	s	Dehalogenimonas_lykanthroporepellens
Zotu136	81	d	Bacteria	p	Firmicutes	c	Clostridia	o	Halanaerobiales	f	Halobacteroidaceae	g	Halobacteroides	s	Halobacteroides_halobius
Zotu138	81	d	Bacteria	p	Latescibacteria	c	Actinobacteria	o	Actinomycetales	f	Corynebacteriaceae	g	Latescibacteria_genera_incertae_sedis	s	Thermogemmatispora_foliorum
Zotu140	81	d	Bacteria	p	Bacteroidetes	c	Sphingobacteriia	o	Sphingobacteriales	f	Sphingobacteriaceae	g	Mucilaginibacter	s	Mucilaginibacter_boryungensis
Zotu183	81	d	Bacteria	p	Firmicutes	c	Clostridia	o	Clostridiales	f	Clostridiales_incertae_sedis	g	Proteiniborus	s	Proteiniborus_ethanoligenes
Zotu310	81	d	Bacteria	p	Proteobacteria	c	Deltaproteobacteria	o	Desulfobacterales	f	Desulfobacteraceae	g	Desulfatiglans	s	Desulfatiglans_parachlorophenolica
Zotu350	81	d	Bacteria	p	Bacteroidetes	c	Bacteroidia	o	Bacteroidales	f	Flavobacteriaceae	g	Mucilaginibacter	s	Sunxiuqinia_faeciviva
Zotu370	81	d	Bacteria	p	Proteobacteria	c	Deltaproteobacteria	o	Desulfovibrionales	f	Desulfovibrionaceae	g	Desulfovibrio	s	Desulfovibrio_halophilus
Zotu137	80	d	Bacteria	p	Spirochaetes	c	Spirochaetia	o	Spirochaetales	f	Spirochaetaceae	g	Spirochaeta	s	Spirochaeta_smaragdinae
Zotu366	80	d	Archaea	p	Euryarchaeota	c	Methanobacteria	o	Methanobacteriales	f	Methanobacteriaceae	g	Methanothermobacter	s	Methanothermus_sociabilis
Zotu387	80	d	Bacteria	p	Actinobacteria	c	Actinobacteria	o	Actinomycetales	f	Coriobacteriaceae	g	Atopobium	s	Atopobium_rimae
Zotu114	79	d	Bacteria	p	Acidobacteria	c	Acidobacteria_Gp6	o	Cytophagales	f	Rhodothermaceae	g	Gp6	s	Phycisphaera_mikurensis
Zotu155	79	d	Bacteria	p	Chloroflexi	c	Thermomicrobia	o	Thermomicrobiales	f	Thermomicrobiaceae	g	Thermomicrobium	s	Thermomicrobium_roseum
Zotu470	79	d	Bacteria	p	Firmicutes	c	Clostridia	o	Clostridiales	f	Clostridiales_Incertae_Sedis_XIII	g	Mogibacterium	s	Mogibacterium_vescum
Zotu239	78	d	Bacteria	p	Bacteroidetes	c	Bacteroidia	o	Bacteroidales	f	Flavobacteriaceae	g	Mucilaginibacter	s	Mucilaginibacter_pineti
Zotu255	78	d	Bacteria	p	Proteobacteria	c	Alphaproteobacteria	o	Rhizobiales	f	Roseiarcaceae	g	Roseiarcus	s	Roseiarcus_fermentans
Zotu217	77	d	Bacteria	p	Spirochaetes	c	Spirochaetia	o	Spirochaetales	f	Spirochaetaceae	g	Spirochaeta	s	Spirochaeta_cellobiosiphila
Zotu414	77	d	Archaea	p	Euryarchaeota	c	Methanobacteria	o	Methanobacteriales	f	Methanobacteriaceae	g	Methanothermobacter	s	Methanothermobacter_defluvii
Zotu488	77	d	Bacteria	p	Spirochaetes	c	Spirochaetia	o	Spirochaetales	f	Spirochaetaceae	g	Spirochaeta	s	Spirochaeta_cellobiosiphila
Zotu119	76	d	Bacteria	p	Proteobacteria	c	Gammaproteobacteria	o	Alteromonadales	f	Alteromonadaceae	g	Marinobacter	s	Marinobacter_flavimaris
Zotu152	75	d	Bacteria	p	Proteobacteria	c	Deltaproteobacteria	o	Desulfovibrionales	f	Desulfovibrionaceae	g	Desulfovibrio	s	Desulfovibrio_marinus
Zotu347	75	d	Bacteria	p	Proteobacteria	c	Deltaproteobacteria	o	Desulfovibrionales	f	Desulfovibrionaceae	g	Desulfovibrio	s	Desulfovibrio_halophilus
Zotu392	75	d	Bacteria	p	Bacteroidetes	c	Flavobacteriia	o	Flavobacteriales	f	Flavobacteriaceae	g	Flavobacterium	s	Flavobacterium_urocaniciphilum
Zotu228	74	d	Bacteria	p	Spirochaetes	c	Spirochaetia	o	Spirochaetales	f	Spirochaetaceae	g	Treponema	s	Spirochaeta_cellobiosiphila
Zotu270	74	d	Bacteria	p	Spirochaetes	c	Spirochaetia	o	Spirochaetales	f	Spirochaetaceae	g	Spirochaeta	s	Spirochaeta_halophila
Zotu131	73	d	Bacteria	p	Firmicutes	c	Deinococci	o	Thermales	f	Thermaceae	g	BRC1_genera_incertae_sedis	s	Thermus_oshimai
Zotu128	72	d	Bacteria	p	Proteobacteria	c	Deltaproteobacteria	o	Desulfobacterales	f	Desulfobacteraceae	g	Desulfonema	s	Desulfonema_ishimotonii
Zotu171	72	d	Bacteria	p	Firmicutes	c	Clostridia	o	Bacillales	f	Alicyclobacillaceae	g	Desulfotomaculum	s	Effusibacillus_pohliae
Zotu135	70	d	Bacteria	p	Planctomycetes	c	Phycisphaerae	o	Phycisphaerales	f	Phycisphaeraceae	g	Phycisphaera	s	Phycisphaera_mikurensis
Zotu184	70	d	Bacteria	p	Proteobacteria	c	Deltaproteobacteria	o	Syntrophobacterales	f	Syntrophaceae	g	Desulfomonile	s	Desulfomonile_limimaris
Zotu201	70	d	Bacteria	p	Proteobacteria	c	Deltaproteobacteria	o	Syntrophobacterales	f	Syntrophaceae	g	Desulfomonile	s	Desulfomonile_limimaris
Zotu211	70	d	Archaea	p	Euryarchaeota	c	Methanobacteria	o	Methanobacteriales	f	Methanobacteriaceae	g	Methanothermobacter	s	Methanothermobacter_defluvii
Zotu143	69	d	Bacteria	p	Chloroflexi	c	Dehalococcoidetes	o	Actinomycetales	f	Synergistaceae	g	Dehalogenimonas	s	Dehalogenimonas_lykanthroporepellens
Zotu499	69	d	Bacteria	p	Latescibacteria	c	Cytophagia	o	Cytophagales	f	Thermogemmatisporaceae	g	Latescibacteria_genera_incertae_sedis	s	Thermogemmatispora_foliorum
Zotu443	67	d	Bacteria	p	Proteobacteria	c	Deltaproteobacteria	o	Syntrophobacterales	f	Syntrophaceae	g	Desulfomonile	s	Desulfomonile_limimaris
Zotu134	66	d	Bacteria	p	Planctomycetes	c	Acidobacteria_Gp4	o	Tepidisphaerales	f	Tepidisphaeraceae	g	Tepidisphaera	s	Tepidisphaera_mucosa
Zotu210	66	d	Bacteria	p	Spirochaetes	c	Spirochaetia	o	Spirochaetales	f	Spirochaetaceae	g	Spirochaeta	s	Spirochaeta_alkalica
Zotu225	66	d	Bacteria	p	Firmicutes	c	Bacilli	o	Bacillales	f	Bacillaceae_1	g	Geobacillus	s	Geobacillus_thermodenitrificans_subsp._thermodenitrificans
Zotu157	65	d	Bacteria	p	Proteobacteria	c	Deltaproteobacteria	o	Desulfobacterales	f	Desulfobacteraceae	g	Desulfatiglans	s	Desulfatiglans_parachlorophenolica
Zotu238	65	d	Bacteria	p	Proteobacteria	c	Deltaproteobacteria	o	Syntrophobacterales	f	Syntrophaceae	g	Desulfomonile	s	Desulfomonile_limimaris
Zotu303	65	d	Archaea	p	Euryarchaeota	c	Methanobacteria	o	Methanobacteriales	f	Methanobacteriaceae	g	Methanothermobacter	s	Methanothermobacter_defluvii
Zotu154	64	d	Bacteria	p	Proteobacteria	c	Deltaproteobacteria	o	Syntrophobacterales	f	Syntrophaceae	g	Desulfomonile	s	Desulfomonile_limimaris
Zotu162	64	d	Bacteria	p	Proteobacteria	c	Epsilonproteobacteria	o	Campylobacterales	f	Campylobacteraceae	g	Arcobacter	s	Arcobacter_halophilus
Zotu351	64	d	Bacteria	p	Proteobacteria	c	Alphaproteobacteria	o	Rhodobacterales	f	Rhodobacteraceae	g	Parvibaculum	s	Parvibaculum_hydrocarboniclasticum
Zotu439	64	d	Bacteria	p	Chloroflexi	c	Dehalococcoidetes	o	Anaerolineales	f	Anaerolineaceae	g	Dehalogenimonas	s	Dehalogenimonas_lykanthroporepellens
Zotu444	64	d	Archaea	p	Euryarchaeota	c	Methanobacteria	o	Methanobacteriales	f	Methanobacteriaceae	g	Methanothermobacter	s	Methanothermus_sociabilis
Zotu479	64	d	Bacteria	p	Proteobacteria	c	Deltaproteobacteria	o	Syntrophobacterales	f	Syntrophaceae	g	Desulfomonile	s	Desulfomonile_limimaris
Zotu314	63	d	Bacteria	p	Proteobacteria	c	Alphaproteobacteria	o	Rhodobacterales	f	Rhodobacteraceae	g	Albidovulum	s	Albidovulum_xiamenense
Zotu398	63	d	Bacteria	p	Proteobacteria	c	Deltaproteobacteria	o	Desulfovibrionales	f	Desulfohalobiaceae	g	Desulfohalobium	s	Desulfohalobium_utahense
Zotu509	63	d	Bacteria	p	Proteobacteria	c	Deltaproteobacteria	o	Desulfovibrionales	f	Desulfohalobiaceae	g	Desulfohalobium	s	Desulfohalobium_utahense
Zotu167	62	d	Bacteria	p	Proteobacteria	c	Alphaproteobacteria	o	Rhodospirillales	f	Acetobacteraceae	g	Craurococcus	s	Craurococcus_roseus
Zotu169	62	d	Bacteria	p	Proteobacteria	c	Alphaproteobacteria	o	Rhizobiales	f	Xanthomonadaceae	g	Petrotoga	s	Petrotoga_mexicana
Zotu163	61	d	Bacteria	p	Proteobacteria	c	Alphaproteobacteria	o	Candidatus_Brocadiales	f	Candidatus_Brocadiaceae	g	Thermoanaerobaculum	s	Thermoanaerobaculum_aquaticum
Zotu177	60	d	Bacteria	p	Planctomycetes	c	Planctomycetia	o	Candidatus_Brocadiales	f	Candidatus_Brocadiaceae	g	Candidatus_Kuenenia	s	Ardenticatena_maritima
Zotu178	60	d	Bacteria	p	Bacteroidetes	c	Flavobacteriia	o	Flavobacteriales	f	Flavobacteriaceae	g	Imtechella	s	Imtechella_halotolerans
Zotu283	60	d	Bacteria	p	Firmicutes	c	Clostridia	o	Clostridiales	f	Clostridiaceae_1	g	Chthonomonas/Armatimonadetes_gp3	s	Clostridium_cochlearium
Zotu147	59	d	Bacteria	p	Proteobacteria	c	Deltaproteobacteria	o	Desulfobacterales	f	Desulfobacteraceae	g	Desulfosalsimonas	s	Desulfosalsimonas_propionicica
Zotu160	59	d	Bacteria	p	Proteobacteria	c	Alphaproteobacteria	o	Rhizobiales	f	Rhodobiaceae	g	Rhodoligotrophos	s	Rhodoligotrophos_appendicifer
Zotu363	59	d	Bacteria	p	Proteobacteria	c	Deltaproteobacteria	o	Desulfovibrionales	f	Desulfohalobiaceae	g	Desulfohalobium	s	Desulfohalobium_utahense
Zotu164	58	d	Archaea	p	Euryarchaeota	c	Thermoplasmata	o	Methanomassiliicoccales	f	Methanomassiliicoccaceae	g	Methanomassiliicoccus	s	Methanomassiliicoccus_luminyensis
Zotu179	57	d	Archaea	p	Euryarchaeota	c	Methanobacteria	o	Methanobacteriales	f	Methanobacteriaceae	g	Methanothermobacter	s	Methanothermobacter_defluvii
Zotu280	57	d	Archaea	p	Euryarchaeota	c	Methanobacteria	o	Methanobacteriales	f	Methanobacteriaceae	g	Methanothermobacter	s	Methanothermobacter_defluvii
Zotu158	56	d	Archaea	p	Euryarchaeota	c	Halobacteria	o	Halobacteriales	f	Halobacteriaceae	g	Halobacterium	s	Halobellus_clavatus
Zotu159	56	d	Archaea	p	Euryarchaeota	c	Methanobacteria	o	Methanobacteriales	f	Methanobacteriaceae	g	Methanothermobacter	s	Methanothermobacter_marburgensis
Zotu161	56	d	Bacteria	p	Proteobacteria	c	Alphaproteobacteria	o	Rhizobiales	f	Rhodobiaceae	g	Methyloligella	s	Methyloligella_halotolerans
Zotu194	56	d	Bacteria	p	Proteobacteria	c	Deltaproteobacteria	o	Syntrophobacterales	f	Syntrophobacteraceae	g	Desulfoglaeba	s	Desulfoglaeba_alkanexedens
Zotu197	56	d	Bacteria	p	Proteobacteria	c	Deltaproteobacteria	o	Desulfobacterales	f	Desulfobacteraceae	g	Desulfatiglans	s	Desulfatiglans_parachlorophenolica
Zotu248	56	d	Bacteria	p	Spirochaetes	c	Spirochaetia	o	Spirochaetales	f	Spirochaetaceae	g	Spirochaeta	s	Spirochaeta_psychrophila
Zotu227	54	d	Bacteria	p	Proteobacteria	c	Alphaproteobacteria	o	Sphingomonadales	f	Sphingomonadaceae	g	Sphingomonas	s	Sphingomonas_azotifigens
Zotu247	54	d	Bacteria	p	Firmicutes	c	Clostridia	o	Clostridiales	f	Clostridiaceae_3	g	Alkaliphilus	s	Alkaliphilus_peptidifermentans
Zotu395	54	d	Bacteria	p	Spirochaetes	c	Spirochaetia	o	Spirochaetales	f	Spirochaetaceae	g	Spirochaeta	s	Spirochaeta_alkalica
Zotu174	53	d	Bacteria	p	Proteobacteria	c	Betaproteobacteria	o	Burkholderiales	f	Alcaligenaceae	g	Geobacter	s	Hippea_jasoniae
Zotu195	53	d	Bacteria	p	Proteobacteria	c	Deltaproteobacteria	o	Desulfovibrionales	f	Desulfonatronaceae	g	Desulfonatronum	s	Desulfonatronum_thioautotrophicum
Zotu199	53	d	Bacteria	p	Bacteroidetes	c	Bacteroidia	o	Bacteroidales	f	Prolixibacteraceae	g	Mariniphaga	s	Mariniphaga_anaerophila
Zotu193	52	d	Bacteria	p	Proteobacteria	c	Gammaproteobacteria	o	Chromatiales	f	Ectothiorhodospiraceae	g	Alkalilimnicola	s	Alkalilimnicola_ehrlichii
Zotu278	52	d	Bacteria	p	Proteobacteria	c	Deltaproteobacteria	o	Desulfobacterales	f	Desulfobulbaceae	g	Desulfobulbus	s	Desulfarculus_baarsii
Zotu243	51	d	Bacteria	p	Proteobacteria	c	Deltaproteobacteria	o	Syntrophobacterales	f	Syntrophaceae	g	Desulfomonile	s	Desulfomonile_limimaris
Zotu503	51	d	Bacteria	p	Proteobacteria	c	Deltaproteobacteria	o	Desulfobacterales	f	Desulfobacteraceae	g	Desulfatiglans	s	Desulfatiglans_parachlorophenolica
Zotu264	50	d	Bacteria	p	Proteobacteria	c	Deltaproteobacteria	o	Desulfobacterales	f	Desulfobacteraceae	g	Desulfobotulus	s	Desulfonema_ishimotonii
Zotu156	49	d	Bacteria	p	Bacteroidetes	c	Flavobacteriia	o	Flavobacteriales	f	Flavobacteriaceae	g	Flavobacterium	s	Flavobacterium_saliperosum
Zotu165	49	d	Archaea	p	Euryarchaeota	c	Methanococci	o	Methanococcales	f	Methanocaldococcaceae	g	Methanocaldococcus	s	Methanocaldococcus_indicus
Zotu181	49	d	Bacteria	p	Chloroflexi	c	Dehalococcoidia	o	Dehalococcoidales	f	Dehalococcoidaceae	g	Dehalococcoides	s	Dehalococcoides_mccartyi
Zotu302	49	d	Archaea	p	Crenarchaeota	c	Thermoprotei	o	Sulfolobales	f	Sulfolobaceae	g	Sulfolobus	s	Sulfolobus_metallicus
Zotu447	49	d	Bacteria	p	Proteobacteria	c	Alphaproteobacteria	o	Rhodobacterales	f	Rhodobacteraceae	g	Ruegeria	s	Ruegeria_intermedia
Zotu203	48	d	Bacteria	p	Proteobacteria	c	Deltaproteobacteria	o	Desulfarculales	f	Desulfarculaceae	g	Desulfarculus	s	Desulfarculus_baarsii
Zotu214	48	d	Bacteria	p	Proteobacteria	c	Bacilli	o	Lactobacillales	f	Lactobacillaceae	g	Lactobacillus	s	Geobacter_thiogenes
Zotu506	48	d	Archaea	p	Crenarchaeota	c	Thermoprotei	o	Desulfurococcales	f	Desulfurococcaceae	g	Thermodiscus	s	Thermodiscus_maritimus
Zotu202	47	d	Archaea	p	Euryarchaeota	c	Methanobacteria	o	Methanobacteriales	f	Methanothermaceae	g	Methanothermus	s	Methanothermus_sociabilis
Zotu400	47	d	Bacteria	p	Proteobacteria	c	Gammaproteobacteria	o	Chromatiales	f	Chromatiaceae	g	Thioprofundum	s	Thioprofundum_hispidum
Zotu441	47	d	Bacteria	p	Proteobacteria	c	Gammaproteobacteria	o	Chromatiales	f	Chromatiaceae	g	Thiohalocapsa	s	Thioprofundum_hispidum
Zotu190	46	d	Bacteria	p	Spirochaetes	c	Spirochaetia	o	Spirochaetales	f	Spirochaetaceae	g	Treponema	s	Treponema_medium
Zotu237	46	d	Bacteria	p	Parcubacteria	c	Actinobacteria	o	Actinomycetales	f	Microbacteriaceae	g	Parcubacteria_genera_incertae_sedis	s	Agromyces_luteolus
Zotu399	46	d	Bacteria	p	Firmicutes	c	Clostridia	o	Halanaerobiales	f	Bacillaceae_1	g	Anoxybacter	s	Anoxybacter_fermentans
Zotu215	45	d	Bacteria	p	Proteobacteria	c	Alphaproteobacteria	o	Rhodobacterales	f	Rhodobacteraceae	g	Amylibacter	s	Amylibacter_marinus
Zotu235	45	d	Bacteria	p	Proteobacteria	c	Deltaproteobacteria	o	Deferribacterales	f	Deferribacteraceae	g	Deferribacter	s	Dissulfuribacter_thermophilus
Zotu251	45	d	Bacteria	p	Actinobacteria	c	Actinobacteria	o	Actinomycetales	f	Clostridiaceae_1	g	Streptomyces	s	Segniliparus_rugosus
Zotu258	45	d	Bacteria	p	Firmicutes	c	Clostridia	o	Halanaerobiales	f	Halobacteroidaceae	g	Selenihalanaerobacter	s	Selenihalanaerobacter_shriftii
Zotu206	44	d	Archaea	p	Woesearchaeota	c	Alphaproteobacteria	o	Rhizobiales	f	Thermococcaceae	g	Woesearchaeota_Incertae_Sedis_AR15	s	Sulfurisphaera_ohwakuensis
Zotu212	44	d	Bacteria	p	Proteobacteria	c	Deltaproteobacteria	o	Desulfobacterales	f	Desulfobacteraceae	g	Desulfosalsimonas	s	Desulfosalsimonas_propionicica
Zotu234	44	d	Bacteria	p	Proteobacteria	c	Deltaproteobacteria	o	Desulfovibrionales	f	Desulfovibrionaceae	g	Desulfovibrio	s	Desulfovibrio_gigas
Zotu244	44	d	Bacteria	p	Proteobacteria	c	Deltaproteobacteria	o	Desulfobacterales	f	Desulfobacteraceae	g	Desulfovibrio	s	Desulfococcus_multivorans
Zotu253	44	d	Bacteria	p	Chloroflexi	c	Anaerolineae	o	Anaerolineales	f	Anaerolineaceae	g	Longilinea	s	Longilinea_arvoryzae
Zotu284	44	d	Bacteria	p	Spirochaetes	c	Spirochaetia	o	Spirochaetales	f	Spirochaetaceae	g	Spirochaeta	s	Spirochaeta_smaragdinae
Zotu301	44	d	Bacteria	p	Actinobacteria	c	Actinobacteria	o	Actinomycetales	f	Thermoactinomycetaceae_1	g	Thermoflavimicrobium	s	Thermoflavimicrobium_dichotomicum
Zotu191	43	d	Bacteria	p	Proteobacteria	c	Deltaproteobacteria	o	Syntrophobacterales	f	Syntrophobacteraceae	g	Desulfacinum	s	Desulfacinum_infernum
Zotu406	43	d	Bacteria	p	Proteobacteria	c	Deltaproteobacteria	o	Desulfobacterales	f	Desulfobacteraceae	g	Desulfonatronobacter	s	Desulfonatronobacter_acidivorans
Zotu218	42	d	Bacteria	p	Firmicutes	c	Clostridia	o	Clostridiales	f	Peptococcaceae_2	g	Desulfotomaculum	s	Desulfotomaculum_geothermicum
Zotu230	42	d	Bacteria	p	Proteobacteria	c	Deltaproteobacteria	o	Desulfuromonadales	f	Desulfuromonadaceae	g	Desulfuromusa	s	Desulfuromusa_bakii
Zotu467	42	d	Bacteria	p	Proteobacteria	c	Deltaproteobacteria	o	Desulfobacterales	f	Desulfobacteraceae	g	Desulfobotulus	s	Desulfosalsimonas_propionicica
Zotu501	42	d	Archaea	p	Euryarchaeota	c	Methanobacteria	o	Methanobacteriales	f	Methanobacteriaceae	g	Methanothermobacter	s	Methanothermobacter_defluvii
Zotu196	41	d	Archaea	p	Euryarchaeota	c	Thermoplasmata	o	Methanobacteriales	f	Methanobacteriaceae	g	Methanothermobacter	s	Methanomassiliicoccus_luminyensis
Zotu209	41	d	Bacteria	p	Firmicutes	c	Clostridia	o	Thermodesulfobacteriales	f	Thermodesulfobacteriaceae	g	GpIIa	s	Thermosulfurimonas_dismutans
Zotu337	41	d	Bacteria	p	Proteobacteria	c	Deltaproteobacteria	o	Desulfovibrionales	f	Desulfohalobiaceae	g	Desulfohalobium	s	Desulfohalobium_utahense
Zotu346	41	d	Bacteria	p	Proteobacteria	c	Deltaproteobacteria	o	Deltaproteobacteria_incertae_sedis	f	Desulfobacteraceae	g	Deferrisoma	s	Deferrisoma_camini
Zotu354	41	d	Bacteria	p	Proteobacteria	c	Deltaproteobacteria	o	Desulfobacterales	f	Desulfobacteraceae	g	Desulfonema	s	Desulfonema_ishimotonii
Zotu252	40	d	Bacteria	p	Proteobacteria	c	Deltaproteobacteria	o	Desulfuromonadales	f	Geobacteraceae	g	Gp5	s	Chlorobium_chlorovibrioides
Zotu319	40	d	Archaea	p	Euryarchaeota	c	Methanobacteria	o	Methanobacteriales	f	Methanobacteriaceae	g	Methanothermobacter	s	Methanothermobacter_defluvii
Zotu335	40	d	Archaea	p	Euryarchaeota	c	Halobacteria	o	Natrialbales	f	Natrialbaceae	g	Thermococcus	s	Halorussus_rarus
Zotu494	40	d	Bacteria	p	Proteobacteria	c	Deltaproteobacteria	o	Deltaproteobacteria_incertae_sedis	f	Desulfobacteraceae	g	Deferrisoma	s	Deferrisoma_camini
Zotu207	39	d	Bacteria	p	Proteobacteria	c	Gammaproteobacteria	o	Oceanospirillales	f	Halomonadaceae	g	Halomonas	s	Halomonas_denitrificans
Zotu268	39	d	Bacteria	p	Latescibacteria	c	Deltaproteobacteria	o	Desulfuromonadales	f	Desulfurellaceae	g	Latescibacteria_genera_incertae_sedis	s	Hippea_jasoniae
Zotu286	39	d	Bacteria	p	Firmicutes	c	Clostridia	o	Clostridiales	f	Ruminococcaceae	g	Clostridium_III	s	Clostridium_straminisolvens
Zotu373	39	d	Bacteria	p	Spirochaetes	c	Spirochaetia	o	Spirochaetales	f	Spirochaetaceae	g	Spirochaeta	s	Spirochaeta_smaragdinae
Zotu450	39	d	Bacteria	p	Spirochaetes	c	Spirochaetia	o	Spirochaetales	f	Spirochaetaceae	g	Spirochaeta	s	Spirochaeta_alkalica
Zotu453	39	d	Archaea	p	Euryarchaeota	c	Halobacteria	o	Halobacteriales	f	Halobacteriaceae	g	Halorubrum	s	Natribaculum_breve
Zotu236	38	d	Bacteria	p	Proteobacteria	c	Gammaproteobacteria	o	Chromatiales	f	Chromatiaceae	g	Halochromatium	s	Halochromatium_roseum
Zotu241	38	d	Bacteria	p	Aquificae	c	Aquificae	o	Aquificales	f	Aquificaceae	g	Hydrogenivirga	s	Hydrogenivirga_caldilitoris
Zotu249	38	d	Bacteria	p	Bacteroidetes	c	Flavobacteriia	o	Flavobacteriales	f	Flavobacteriaceae	g	Mucilaginibacter	s	Prolixibacter_bellariivorans
Zotu327	38	d	Bacteria	p	Spirochaetes	c	Spirochaetia	o	Spirochaetales	f	Spirochaetaceae	g	Spirochaeta	s	Spirochaeta_alkalica
Zotu356	38	d	Bacteria	p	Actinobacteria	c	Actinobacteria	o	Actinomycetales	f	Rhodothermaceae	g	Rhodothermus	s	Rhodothermus_marinus
Zotu226	37	d	Bacteria	p	BRC1	c	Cytophagia	o	Cytophagales	f	Chthonomonadaceae	g	BRC1_genera_incertae_sedis	s	Emticicia_oligotrophica
Zotu229	37	d	Bacteria	p	Proteobacteria	c	Deltaproteobacteria	o	Desulfuromonadales	f	Desulfuromonadaceae	g	Desulfuromonas	s	Desulfuromonas_thiophila
Zotu260	37	d	Bacteria	p	Proteobacteria	c	Actinobacteria	o	Deferribacterales	f	Deferribacteraceae	g	Gp15	s	Geovibrio_ferrireducens
Zotu294	37	d	Bacteria	p	Firmicutes	c	Clostridia	o	Clostridiales	f	Ruminococcaceae	g	Clostridium_III	s	Clostridium_clariflavum
Zotu376	37	d	Bacteria	p	Proteobacteria	c	Alphaproteobacteria	o	Rhodobacterales	f	Rhodobacteraceae	g	Haematobacter	s	Haematobacter_missouriensis
Zotu393	37	d	Archaea	p	Euryarchaeota	c	Methanobacteria	o	Methanobacteriales	f	Methanobacteriaceae	g	Methanothermobacter	s	Methanothermobacter_defluvii
Zotu250	36	d	Archaea	p	Pacearchaeota	c	Alphaproteobacteria	o	Rhizobiales	f	Rhodobiaceae	g	Pacearchaeota_Incertae_Sedis_AR13	s	Methyloligella_solikamskensis
Zotu256	36	d	Archaea	p	Euryarchaeota	c	Methanobacteria	o	Methanobacteriales	f	Methanobacteriaceae	g	Methanothermobacter	s	Methanothermobacter_defluvii
Zotu262	36	d	Bacteria	p	Proteobacteria	c	Epsilonproteobacteria	o	Campylobacterales	f	Campylobacteraceae	g	Campylobacter	s	Sulfurovum_lithotrophicum
Zotu334	36	d	Bacteria	p	Proteobacteria	c	Deltaproteobacteria	o	Desulfarculales	f	Desulfarculaceae	g	Desulfarculus	s	Desulfarculus_baarsii
Zotu396	36	d	Bacteria	p	Proteobacteria	c	Deltaproteobacteria	o	Desulfobacterales	f	Desulfobacteraceae	g	Desulfonema	s	Desulfonema_limicola
Zotu233	35	d	Bacteria	p	Proteobacteria	c	Deltaproteobacteria	o	Desulfuromonadales	f	Desulfobulbaceae	g	Geobacter	s	Geobacter_bemidjiensis
Zotu299	35	d	Bacteria	p	Proteobacteria	c	Deltaproteobacteria	o	Actinomycetales	f	Desulfovibrionaceae	g	Gp22	s	Kribbella_flavida
Zotu348	35	d	Bacteria	p	Actinobacteria	c	Actinobacteria	o	Actinomycetales	f	Streptomycetaceae	g	BRC1_genera_incertae_sedis	s	Atopobium_rimae
Zotu369	35	d	Archaea	p	Euryarchaeota	c	Methanobacteria	o	Methanobacteriales	f	Methanobacteriaceae	g	Methanothermobacter	s	Methanothermobacter_defluvii
Zotu222	34	d	Bacteria	p	Proteobacteria	c	Deltaproteobacteria	o	Desulfurellales	f	Desulfurellaceae	g	Hippea	s	Hippea_jasoniae
Zotu246	34	d	Bacteria	p	Proteobacteria	c	Deltaproteobacteria	o	Desulfobacterales	f	Desulfobacteraceae	g	Desulfatiglans	s	Desulfatiglans_parachlorophenolica
Zotu324	34	d	Bacteria	p	Chloroflexi	c	Dehalococcoidetes	o	Coriobacteriales	f	Coriobacteriaceae	g	Dehalogenimonas	s	Dehalogenimonas_lykanthroporepellens
Zotu442	34	d	Bacteria	p	Proteobacteria	c	Deltaproteobacteria	o	Myxococcales	f	Kofleriaceae	g	Kofleria	s	Kofleria_flava
Zotu216	33	d	Archaea	p	Euryarchaeota	c	Methanobacteria	o	Methanobacteriales	f	Methanobacteriaceae	g	Methanothermobacter	s	Methanothermobacter_defluvii
Zotu254	33	d	Bacteria	p	Chloroflexi	c	Dehalococcoidetes	o	Dehalococcoidales	f	Dehalococcoidaceae	g	Dehalogenimonas	s	Dehalogenimonas_lykanthroporepellens
Zotu265	33	d	Bacteria	p	Chloroflexi	c	Dehalococcoidetes	o	Actinomycetales	f	Spirochaetaceae	g	Dehalogenimonas	s	Dehalogenimonas_lykanthroporepellens
Zotu275	33	d	Bacteria	p	Firmicutes	c	Bacilli	o	Lactobacillales	f	Lactobacillaceae	g	Deinococcus	s	Leeuwenhoekiella_aequorea
Zotu279	33	d	Bacteria	p	Firmicutes	c	Clostridia	o	Clostridiales	f	Veillonellaceae	g	WPS-1_genera_incertae_sedis	s	Dictyoglomus_turgidum
Zotu289	33	d	Bacteria	p	Proteobacteria	c	Deltaproteobacteria	o	Desulfobacterales	f	Desulfobacteraceae	g	Desulfatiglans	s	Desulfatiglans_parachlorophenolica
Zotu290	33	d	Bacteria	p	Proteobacteria	c	Deltaproteobacteria	o	Desulfobacterales	f	Desulfobacteraceae	g	Desulfonema	s	Desulfonema_limicola
Zotu423	33	d	Archaea	p	Euryarchaeota	c	Methanobacteria	o	Methanobacteriales	f	Methanobacteriaceae	g	Methanothermobacter	s	Methanothermobacter_defluvii
Zotu281	32	d	Bacteria	p	Spirochaetes	c	Spirochaetia	o	Spirochaetales	f	Spirochaetaceae	g	Spirochaeta	s	Spirochaeta_psychrophila
Zotu288	32	d	Bacteria	p	BRC1	c	Actinobacteria	o	Actinomycetales	f	Coriobacteriaceae	g	BRC1_genera_incertae_sedis	s	Actinocatenispora_sera
Zotu291	32	d	Bacteria	p	Actinobacteria	c	Actinobacteria	o	Actinomycetales	f	Glycomycetaceae	g	Stackebrandtia	s	Stackebrandtia_nassauensis
Zotu340	32	d	Bacteria	p	Bacteroidetes	c	Bacteroidia	o	Bacteroidales	f	Flavobacteriaceae	g	Flavobacterium	s	Mangrovibacterium_diazotrophicum
Zotu377	32	d	Bacteria	p	Chloroflexi	c	Anaerolineae	o	Anaerolineales	f	Anaerolineaceae	g	Leptolinea	s	Leptolinea_tardivitalis
Zotu404	32	d	Bacteria	p	Proteobacteria	c	Deltaproteobacteria	o	Myxococcales	f	Kofleriaceae	g	Kofleria	s	Kofleria_flava
Zotu472	32	d	Bacteria	p	Planctomycetes	c	Planctomycetia	o	Planctomycetales	f	Planctomycetaceae	g	Thermogutta	s	Thermogutta_hypogea
Zotu510	32	d	Bacteria	p	Proteobacteria	c	Deltaproteobacteria	o	Desulfobacterales	f	Desulfobacteraceae	g	Desulfatiglans	s	Desulfatiglans_parachlorophenolica
Zotu232	31	d	Bacteria	p	Bacteroidetes	c	Flavobacteriia	o	Flavobacteriales	f	Flavobacteriaceae	g	Aequorivita	s	Aequorivita_viscosa
Zotu245	31	d	Bacteria	p	Acetothermia	c	Actinobacteria	o	Bifidobacteriales	f	Bifidobacteriaceae	g	Acetothermia_genera_incertae_sedis	s	Thermoflexus_hugenholtzii
Zotu267	31	d	Bacteria	p	Latescibacteria	c	Deltaproteobacteria	o	Desulfuromonadales	f	Geobacteraceae	g	Latescibacteria_genera_incertae_sedis	s	Geopsychrobacter_electrodiphilus
Zotu276	31	d	Bacteria	p	Bacteroidetes	c	Flavobacteriia	o	Flavobacteriales	f	Flavobacteriaceae	g	Salegentibacter	s	Salegentibacter_flavus
Zotu292	30	d	Bacteria	p	Chloroflexi	c	Actinobacteria	o	Clostridiales	f	Synergistaceae	g	Dehalogenimonas	s	Dehalogenimonas_lykanthroporepellens
Zotu307	30	d	Bacteria	p	Armatimonadetes	c	Chthonomonadetes	o	Chthonomonadales	f	Chthonomonadaceae	g	Chthonomonas/Armatimonadetes_gp3	s	Thermosediminibacter_oceani
Zotu318	30	d	Bacteria	p	Planctomycetes	c	Planctomycetia	o	Planctomycetales	f	Planctomycetaceae	g	Singulisphaera	s	Singulisphaera_acidiphila
Zotu380	30	d	Bacteria	p	Proteobacteria	c	Deltaproteobacteria	o	Myxococcales	f	Nannocystaceae	g	Nannocystis	s	Nannocystis_exedens
Zotu388	30	d	Bacteria	p	Actinobacteria	c	Actinobacteria	o	Rubrobacterales	f	Rubrobacteraceae	g	Rubrobacter	s	Rubrobacter_calidifluminis
Zotu459	30	d	Bacteria	p	Proteobacteria	c	Alphaproteobacteria	o	Rhodospirillales	f	Rhodospirillaceae	g	Rhodovibrio	s	Rhodovibrio_sodomensis
Zotu471	30	d	Bacteria	p	Chloroflexi	c	Anaerolineae	o	Anaerolineales	f	Anaerolineaceae	g	Ornatilinea	s	Ornatilinea_apprima
Zotu312	29	d	Bacteria	p	Firmicutes	c	Clostridia	o	Clostridiales	f	Ruminococcaceae	g	Dehalogenimonas	s	Dehalogenimonas_lykanthroporepellens
Zotu330	29	d	Bacteria	p	Proteobacteria	c	Deltaproteobacteria	o	Desulfovibrionales	f	Desulfohalobiaceae	g	Desulfohalobium	s	Desulfohalobium_retbaense
Zotu333	29	d	Bacteria	p	Acidobacteria	c	Planctomycetia	o	Planctomycetales	f	Planctomycetaceae	g	Gp17	s	Singulisphaera_acidiphila
Zotu353	29	d	Bacteria	p	Planctomycetes	c	Planctomycetia	o	Planctomycetales	f	Planctomycetaceae	g	Thermogutta	s	Thermogutta_hypogea
Zotu277	28	d	Bacteria	p	Proteobacteria	c	Deltaproteobacteria	o	Desulfovibrionales	f	Desulfohalobiaceae	g	Desulfohalobium	s	Desulfohalobium_utahense
Zotu282	28	d	Bacteria	p	Cyanobacteria/Chloroplast	c	Chloroplast	o	Desulfovibrionales	f	Chloroplast	g	Bacillariophyta	s	Desulfohalobium_retbaense
Zotu295	28	d	Bacteria	p	Latescibacteria	c	Deltaproteobacteria	o	Clostridiales	f	Geobacteraceae	g	Latescibacteria_genera_incertae_sedis	s	Geobacter_sulfurreducens_subsp._ethanolicus
Zotu306	28	d	Bacteria	p	Proteobacteria	c	Alphaproteobacteria	o	Rhodobacterales	f	Rhodobacteraceae	g	Rhodovulum	s	Oceanibacterium_hippocampi
Zotu316	28	d	Bacteria	p	Chloroflexi	c	Dehalococcoidetes	o	Synergistales	f	Synergistaceae	g	Dehalogenimonas	s	Dehalogenimonas_lykanthroporepellens
Zotu344	28	d	Bacteria	p	Proteobacteria	c	Deltaproteobacteria	o	Desulfuromonadales	f	Geobacteraceae	g	Geobacter	s	Desulfarculus_baarsii
Zotu345	28	d	Bacteria	p	Bacteroidetes	c	Bacteroidia	o	Bacteroidales	f	Prolixibacteraceae	g	Mangrovibacterium	s	Mangrovibacterium_diazotrophicum
Zotu424	28	d	Bacteria	p	Planctomycetes	c	Planctomycetia	o	Planctomycetales	f	Planctomycetaceae	g	Thermogutta	s	Thermogutta_hypogea
Zotu436	28	d	Archaea	p	Euryarchaeota	c	Thermoprotei	o	Thermoproteales	f	Thermoproteaceae	g	Pyrobaculum	s	Pyrobaculum_aerophilum
Zotu293	27	d	Bacteria	p	Firmicutes	c	Clostridia	o	Clostridiales	f	Anaerolineaceae	g	Leptolinea	s	Leptolinea_tardivitalis
Zotu300	27	d	Bacteria	p	Proteobacteria	c	Epsilonproteobacteria	o	Nautiliales	f	Nautiliaceae	g	Thioreductor	s	Thioreductor_micantisoli
Zotu320	27	d	Bacteria	p	Bacteroidetes	c	Sphingobacteriia	o	Sphingobacteriales	f	Chitinophagaceae	g	Gracilimonas	s	Gracilimonas_rosea
Zotu325	27	d	Bacteria	p	Proteobacteria	c	Epsilonproteobacteria	o	Campylobacterales	f	Helicobacteraceae	g	Sulfurimonas	s	Sulfurimonas_denitrificans
Zotu384	27	d	Bacteria	p	Firmicutes	c	Clostridia	o	Halanaerobiales	f	Halobacteroidaceae	g	Orenia	s	Orenia_sivashensis
Zotu466	27	d	Bacteria	p	Bacteroidetes	c	Sphingobacteriia	o	Sphingobacteriales	f	Rhodothermaceae	g	Salisaeta	s	Salisaeta_longa
Zotu308	26	d	Bacteria	p	Armatimonadetes	c	Clostridia	o	Clostridiales	f	Micromonosporaceae	g	Armatimonadetes_gp5	s	Catelliglobosispora_koreensis
Zotu315	25	d	Bacteria	p	Latescibacteria	c	Actinobacteria	o	Actinomycetales	f	Micromonosporaceae	g	Latescibacteria_genera_incertae_sedis	s	Actinoplanes_utahensis
Zotu331	25	d	Bacteria	p	Acidobacteria	c	Acidobacteria_Gp4	o	Chthonomonadales	f	Chthonomonadaceae	g	Gp4	s	Pyrinomonas_methylaliphatogenes
Zotu352	25	d	Archaea	p	Euryarchaeota	c	Halobacteria	o	Haloferacales	f	Haloferacaceae	g	Halorubrum	s	Methanomassiliicoccus_luminyensis
Zotu357	25	d	Archaea	p	Euryarchaeota	c	Thermoplasmata	o	Thermoplasmatales	f	Picrophilaceae	g	Picrophilus	s	Picrophilus_torridus
Zotu360	25	d	Bacteria	p	Bacteroidetes	c	Bacteroidia	o	Bacteroidales	f	Prolixibacteraceae	g	Mucilaginibacter	s	Tangfeifania_diversioriginum
Zotu368	25	d	Bacteria	p	Firmicutes	c	Clostridia	o	Clostridiales	f	Clostridiaceae_1	g	Clostridium_sensu_stricto	s	Gordonibacter_pamelaeae
Zotu382	25	d	Bacteria	p	Chloroflexi	c	Dehalococcoidetes	o	Anaerolineales	f	Anaerolineaceae	g	Dehalogenimonas	s	Dehalogenimonas_lykanthroporepellens
Zotu411	25	d	Bacteria	p	Proteobacteria	c	Deltaproteobacteria	o	Desulfobacterales	f	Desulfobacteraceae	g	Desulfatiglans	s	Desulfatiglans_parachlorophenolica
Zotu420	25	d	Bacteria	p	Firmicutes	c	Clostridia	o	Clostridiales	f	Dehalococcoidaceae	g	Dehalococcoides	s	Dehalococcoides_mccartyi
Zotu451	25	d	Bacteria	p	Firmicutes	c	Clostridia	o	Clostridiales	f	Peptoniphilaceae	g	Peptoniphilus	s	Peptoniphilus_methioninivorax
Zotu463	25	d	Bacteria	p	Bacteroidetes	c	Flavobacteriia	o	Flavobacteriales	f	Flavobacteriaceae	g	Sunxiuqinia	s	Sunxiuqinia_faeciviva
Zotu482	25	d	Bacteria	p	Proteobacteria	c	Deltaproteobacteria	o	Desulfovibrionales	f	Desulfohalobiaceae	g	Desulfohalobium	s	Desulfohalobium_utahense
Zotu304	24	d	Bacteria	p	Proteobacteria	c	Gammaproteobacteria	o	Petrotogales	f	Petrotogaceae	g	Petrotoga	s	Petrotoga_mexicana
Zotu355	24	d	Bacteria	p	Proteobacteria	c	Deltaproteobacteria	o	Desulfuromonadales	f	Geobacteraceae	g	Nitrospina	s	Geopsychrobacter_electrodiphilus
Zotu367	24	d	Bacteria	p	Chloroflexi	c	Dehalococcoidetes	o	Caldilineales	f	Caldilineaceae	g	Dehalogenimonas	s	Dehalogenimonas_lykanthroporepellens
Zotu296	23	d	Bacteria	p	Bacteroidetes	c	Flavobacteriia	o	Flavobacteriales	f	Flavobacteriaceae	g	Flavobacterium	s	Brumimicrobium_mesophilum
Zotu343	23	d	Bacteria	p	Chloroflexi	c	Anaerolineae	o	Anaerolineales	f	Anaerolineaceae	g	Anaerolinea	s	Anaerolinea_thermolimosa
Zotu372	23	d	Bacteria	p	Chloroflexi	c	Dehalococcoidetes	o	Actinomycetales	f	Desulfurellaceae	g	Dehalogenimonas	s	Dehalogenimonas_lykanthroporepellens
Zotu412	23	d	Bacteria	p	Proteobacteria	c	Alphaproteobacteria	o	Rhodospirillales	f	Rhodospirillaceae	g	Novispirillum	s	Novispirillum_itersonii_subsp._nipponicum
Zotu475	23	d	Bacteria	p	Spirochaetes	c	Spirochaetia	o	Spirochaetales	f	Spirochaetaceae	g	Spirochaeta	s	Spirochaeta_smaragdinae
Zotu500	23	d	Bacteria	p	Proteobacteria	c	Gammaproteobacteria	o	Chromatiales	f	Ectothiorhodospiraceae	g	Allochromatium	s	Thiohalophilus_thiocyanatoxydans
Zotu297	22	d	Bacteria	p	Acidobacteria	c	Acidobacteria_Gp1	o	Campylobacterales	f	Geobacteraceae	g	Terriglobus	s	Terriglobus_saanensis
Zotu342	22	d	Bacteria	p	Proteobacteria	c	Gammaproteobacteria	o	Xanthomonadales	f	Sinobacteraceae	g	Solimonas	s	Solimonas_soli
Zotu361	22	d	Bacteria	p	Bacteroidetes	c	Flavobacteriia	o	Flavobacteriales	f	Flavobacteriaceae	g	Phaeodactylibacter	s	Phaeodactylibacter_xiamenensis
Zotu389	22	d	Bacteria	p	Planctomycetes	c	Planctomycetia	o	Planctomycetales	f	Planctomycetaceae	g	Thermogutta	s	Thermogutta_hypogea
Zotu391	22	d	Bacteria	p	Firmicutes	c	Bacilli	o	Bacillales	f	Paenibacillaceae_1	g	Paenibacillus	s	Paenibacillus_chungangensis
Zotu394	22	d	Bacteria	p	Firmicutes	c	Clostridia	o	Clostridiales	f	Armatimonadaceae	g	Armatimonas/Armatimonadetes_gp1	s	Ardenticatena_maritima
Zotu405	22	d	Bacteria	p	Proteobacteria	c	Deltaproteobacteria	o	Desulfovibrionales	f	Desulfovibrionaceae	g	Desulfovibrio	s	Desulfovibrio_butyratiphilus
Zotu374	21	d	Bacteria	p	Spirochaetes	c	Spirochaetia	o	Spirochaetales	f	Spirochaetaceae	g	Spirochaeta	s	Spirochaeta_smaragdinae
Zotu381	21	d	Bacteria	p	Spirochaetes	c	Spirochaetia	o	Spirochaetales	f	Spirochaetaceae	g	Spirochaeta	s	Spirochaeta_halophila
Zotu408	21	d	Bacteria	p	Planctomycetes	c	Planctomycetia	o	Planctomycetales	f	Planctomycetaceae	g	Rhodopirellula	s	Rhodopirellula_rubra
Zotu421	21	d	Bacteria	p	Planctomycetes	c	Phycisphaerae	o	Phycisphaerales	f	Phycisphaeraceae	g	Phycisphaera	s	Phycisphaera_mikurensis
Zotu427	21	d	Bacteria	p	Acidobacteria	c	Acidobacteria_Gp18	o	Bacillales	f	Candidatus_Brocadiaceae	g	Gp18	s	Thermincola_ferriacetica
Zotu428	21	d	Bacteria	p	Acidobacteria	c	Acidobacteria_Gp23	o	Thermodesulfobacteriales	f	Thermodesulfobacteriaceae	g	Gp23	s	Thermoanaerobaculum_aquaticum
Zotu438	21	d	Bacteria	p	BRC1	c	Planctomycetia	o	Planctomycetales	f	Planctomycetaceae	g	BRC1_genera_incertae_sedis	s	Gimesia_maris
Zotu448	21	d	Bacteria	p	Proteobacteria	c	Deltaproteobacteria	o	Desulfuromonadales	f	Desulfuromonadaceae	g	Desulfuromusa	s	Desulfuromusa_kysingii
Zotu455	21	d	Archaea	p	Woesearchaeota	c	Methanococci	o	Methanococcales	f	Methanococcaceae	g	Woesearchaeota_Incertae_Sedis_AR16	s	Halorubrum_orientale
Zotu461	21	d	Bacteria	p	Proteobacteria	c	Deltaproteobacteria	o	Myxococcales	f	Phaselicystidaceae	g	Phaselicystis	s	Phaselicystis_flava
Zotu480	21	d	Archaea	p	Euryarchaeota	c	Methanomicrobia	o	Methanosarcinales	f	Methanosarcinaceae	g	Methanosarcina	s	Methanosarcina_vacuolata
Zotu379	20	d	Bacteria	p	Firmicutes	c	Bacilli	o	Lactobacillales	f	Lactobacillaceae	g	Gp16	s	Dehalogenimonas_lykanthroporepellens
Zotu403	20	d	Bacteria	p	Bacteroidetes	c	Flavobacteriia	o	Flavobacteriales	f	Flavobacteriaceae	g	Flavobacterium	s	Flavobacterium_urocaniciphilum
Zotu430	20	d	Bacteria	p	Proteobacteria	c	Deltaproteobacteria	o	Desulfovibrionales	f	Desulfovibrionaceae	g	Desulfovibrio	s	Desulfobulbus_rhabdoformis
Zotu431	20	d	Bacteria	p	Firmicutes	c	Deltaproteobacteria	o	Bacillales	f	Desulfobacteraceae	g	Bacillus	s	Desulfonatronobacter_acidivorans
Zotu435	20	d	Bacteria	p	Chloroflexi	c	Anaerolineae	o	Anaerolineales	f	Anaerolineaceae	g	Armatimonadetes_gp4	s	Thermomarinilinea_lacunifontana
Zotu476	20	d	Bacteria	p	Acidobacteria	c	Acidobacteria_Gp16	o	Actinomycetales	f	Nocardioidaceae	g	Gp16	s	Kribbella_aluminosa
Zotu298	19	d	Archaea	p	Pacearchaeota	c	Fusobacteriia	o	Fusobacteriales	f	Fusobacteriaceae	g	Pacearchaeota_Incertae_Sedis_AR13	s	Fusobacterium_simiae
Zotu365	19	d	Bacteria	p	Proteobacteria	c	Alphaproteobacteria	o	Magnetococcales	f	Magnetococcaceae	g	Magnetococcus	s	Magnetococcus_marinus
Zotu397	19	d	Bacteria	p	Bacteroidetes	c	Flavobacteriia	o	Flavobacteriales	f	Flavobacteriaceae	g	Flavobacterium	s	Flavobacterium_nitratireducens
Zotu401	19	d	Bacteria	p	Proteobacteria	c	Deltaproteobacteria	o	Desulfovibrionales	f	Desulfovibrionaceae	g	Desulfovibrio	s	Desulfuromusa_bakii
Zotu409	19	d	Bacteria	p	Proteobacteria	c	Alphaproteobacteria	o	Caulobacterales	f	Hyphomonadaceae	g	Oceanicaulis	s	Oceanicaulis_stylophorae
Zotu465	19	d	Bacteria	p	Deferribacteres	c	Deferribacteres	o	Deferribacterales	f	Deferribacterales_incertae_sedis	g	Caldithrix	s	Caldithrix_palaeochoryensis
Zotu484	19	d	Bacteria	p	Spirochaetes	c	Spirochaetia	o	Spirochaetales	f	Spirochaetaceae	g	Spirochaeta	s	Spirochaeta_smaragdinae
Zotu326	18	d	Bacteria	p	Firmicutes	c	Anaerolineae	o	Anaerolineales	f	Anaerolineaceae	g	Leptolinea	s	Leptolinea_tardivitalis
Zotu341	18	d	Archaea	p	Euryarchaeota	c	Thermoplasmata	o	Haloferacales	f	Haloferacaceae	g	Methanomassiliicoccus	s	Methanomassiliicoccus_luminyensis
Zotu362	18	d	Bacteria	p	Chloroflexi	c	Dehalococcoidetes	o	Bacillales	f	Family_IX	g	Dehalogenimonas	s	Dehalogenimonas_lykanthroporepellens
Zotu449	18	d	Bacteria	p	Bacteroidetes	c	Bacteroidia	o	Bacteroidales	f	Marinilabiliaceae	g	Natronoflexus	s	Natronoflexus_pectinivorans
Zotu460	18	d	Bacteria	p	Bacteroidetes	c	Flavobacteriia	o	Flavobacteriales	f	Flavobacteriaceae	g	Sinomicrobium	s	Sinomicrobium_pectinilyticum
Zotu462	18	d	Bacteria	p	Chloroflexi	c	Dehalococcoidetes	o	Clostridiales	f	Ruminococcaceae	g	Dehalogenimonas	s	Dehalogenimonas_lykanthroporepellens
Zotu483	18	d	Bacteria	p	Firmicutes	c	Clostridia	o	Clostridiales	f	Ardenticatenaceae	g	Ardenticatena	s	Ardenticatena_maritima
Zotu492	18	d	Bacteria	p	Proteobacteria	c	Deltaproteobacteria	o	Bdellovibrionales	f	Bdellovibrionaceae	g	Vampirovibrio	s	Vampirovibrio_chlorellavorus
Zotu497	18	d	Bacteria	p	Proteobacteria	c	Deltaproteobacteria	o	Desulfobacterales	f	Desulfobacteraceae	g	Desulfosalsimonas	s	Desulfosalsimonas_propionicica
Zotu498	18	d	Bacteria	p	Proteobacteria	c	Deltaproteobacteria	o	Desulfobacterales	f	Desulfobacteraceae	g	Desulfatiglans	s	Desulfatiglans_parachlorophenolica
Zotu402	17	d	Bacteria	p	Proteobacteria	c	Deltaproteobacteria	o	Desulfuromonadales	f	Geobacteraceae	g	Geobacter	s	Geobacter_pickeringii
Zotu416	17	d	Bacteria	p	Bacteroidetes	c	Flavobacteriia	o	Flavobacteriales	f	Flavobacteriaceae	g	Flavobacterium	s	Flavobacterium_longum
Zotu419	17	d	Bacteria	p	Proteobacteria	c	Deltaproteobacteria	o	Desulfovibrionales	f	Chlorobiaceae	g	Chlorobium	s	Geobacter_pickeringii
Zotu432	17	d	Bacteria	p	Planctomycetes	c	Planctomycetia	o	Planctomycetales	f	Planctomycetaceae	g	Singulisphaera	s	Singulisphaera_acidiphila
Zotu446	17	d	Bacteria	p	Proteobacteria	c	Deltaproteobacteria	o	Desulfuromonadales	f	Geobacteraceae	g	Geobacter	s	Desulfatibacillum_aliphaticivorans
Zotu452	17	d	Bacteria	p	Proteobacteria	c	Deltaproteobacteria	o	Desulfobacterales	f	Desulfobacteraceae	g	Desulfosarcina	s	Desulfosarcina_variabilis
Zotu468	17	d	Bacteria	p	Proteobacteria	c	Deltaproteobacteria	o	Desulfurellales	f	Desulfurellaceae	g	Hippea	s	Hippea_jasoniae
Zotu491	17	d	Bacteria	p	BRC1	c	Gammaproteobacteria	o	Candidatus_Brocadiales	f	Candidatus_Brocadiaceae	g	BRC1_genera_incertae_sedis	s	Rapidithrix_thailandica
Zotu407	16	d	Bacteria	p	Chloroflexi	c	Dehalococcoidetes	o	Dehalococcoidales	f	Dehalococcoidaceae	g	Dehalogenimonas	s	Dehalogenimonas_lykanthroporepellens
Zotu410	16	d	Bacteria	p	Chloroflexi	c	Dehalococcoidetes	o	Actinomycetales	f	Pseudonocardiaceae	g	Dehalogenimonas	s	Dehalogenimonas_lykanthroporepellens
Zotu417	16	d	Archaea	p	Woesearchaeota	c	Halobacteria	o	Haloferacales	f	Haloferacaceae	g	Woesearchaeota_Incertae_Sedis_AR16	s	Acidiplasma_cupricumulans
Zotu418	16	d	Archaea	p	Pacearchaeota	g	Pacearchaeota_Incertae_Sedis_AR13
Zotu429	16	d	Bacteria	p	Bacteroidetes	c	Flavobacteriia	o	Flavobacteriales	f	Flavobacteriaceae	g	Frondibacter	s	Frondibacter_aureus
Zotu433	16	d	Bacteria	p	Chloroflexi	c	Dehalococcoidetes	o	Synergistales	f	Synergistaceae	g	Dehalogenimonas	s	Dehalogenimonas_lykanthroporepellens
Zotu477	16	d	Bacteria	p	Proteobacteria	c	Epsilonproteobacteria	o	Campylobacterales	f	Campylobacteraceae	g	Arcobacter	s	Arcobacter_molluscorum
Zotu495	16	d	Archaea	p	Euryarchaeota	c	Thermoplasmata	o	Methanomassiliicoccales	f	Methanomassiliicoccaceae	g	Methanomassiliicoccus	s	Methanomassiliicoccus_luminyensis
Zotu385	15	d	Bacteria	p	Proteobacteria	c	Deltaproteobacteria	o	Desulfobacterales	f	Desulfobacteraceae	g	Desulfobacter	s	Desulfobacter_postgatei
Zotu422	15	d	Archaea	p	Pacearchaeota	c	Halobacteria	o	Methanomicrobiales	f	Halobacteriaceae	g	Pacearchaeota_Incertae_Sedis_AR13	s	Methanocella_conradii
Zotu425	15	d	Bacteria	p	Bacteroidetes	c	Bacteroidia	o	Bacteroidales	f	Prolixibacteraceae	g	Sunxiuqinia	s	Sunxiuqinia_faeciviva
Zotu437	15	d	Bacteria	p	Proteobacteria	c	Alphaproteobacteria	o	Rhodospirillales	f	Acetobacteraceae	g	Craurococcus	s	Craurococcus_roseus
Zotu481	15	d	Bacteria	p	Chloroflexi	c	Anaerolineae	o	Anaerolineales	f	Anaerolineaceae	g	Leptolinea	s	Leptolinea_tardivitalis
Zotu487	15	d	Bacteria	p	Spirochaetes	c	Spirochaetia	o	Spirochaetales	f	Spirochaetaceae	g	Salinispira	s	Salinispira_pacifica
Zotu493	15	d	Bacteria	p	Planctomycetes	c	Actinobacteria	o	Phycisphaerales	f	Phycisphaeraceae	g	Phycisphaera	s	Phycisphaera_mikurensis
Zotu511	15	d	Bacteria	p	Parcubacteria	c	Actinobacteria	o	Actinomycetales	f	Micrococcaceae	g	Parcubacteria_genera_incertae_sedis	s	Zhihengliuella_flava
Zotu456	14	d	Bacteria	p	Acidobacteria	c	Chthonomonadetes	o	Chthonomonadales	f	Chthonomonadaceae	g	Chthonomonas/Armatimonadetes_gp3	s	Desulfuromusa_bakii
Zotu489	14	d	Bacteria	p	Proteobacteria	c	Deltaproteobacteria	o	Desulfovibrionales	f	Flavobacteriaceae	g	Flavobacterium	s	Desulfomicrobium_thermophilum
Zotu490	14	d	Bacteria	p	Firmicutes	c	Clostridia	o	Clostridiales	f	Ruminococcaceae	g	Clostridium_III	s	Clostridium_straminisolvens
Zotu478	13	d	Bacteria	p	Proteobacteria	c	Deltaproteobacteria	o	Desulfobacterales	f	Desulfobacteraceae	g	Desulfofaba	s	Desulfofaba_gelida
Zotu512	13	d	Bacteria	p	Spirochaetes	c	Spirochaetia	o	Spirochaetales	f	Spirochaetaceae	g	Spirochaeta	s	Spirochaeta_perfilievii
Zotu513	12	d	Bacteria	p	Bacteroidetes	c	Flavobacteriia	o	Flavobacteriales	f	Flavobacteriaceae	g	Lishizhenia	s	Lishizhenia_caseinilytica
Zotu458	11	d	Archaea	p	Euryarchaeota	c	Halobacteria	o	Halobacteriales	f	Halobacteriaceae	g	Natronomonas	s	Natronomonas_gomsonensis
Zotu469	11	d	Archaea	p	Pacearchaeota	g	Pacearchaeota_Incertae_Sedis_AR13
Zotu473	11	d	Bacteria	p	Proteobacteria	c	Deltaproteobacteria	o	Syntrophobacterales	f	Syntrophobacteraceae	g	Desulfoglaeba	s	Desulfoglaeba_alkanexedens
Zotu485	11	d	Bacteria	p	Acidobacteria	c	Acidobacteria_Gp18	o	Campylobacterales	f	Helicobacteraceae	g	Gp18	s	Helicobacter_anseris
Zotu502	11	d	Bacteria	p	Bacteroidetes	c	Flavobacteriia	o	Flavobacteriales	f	Flavobacteriaceae	g	Flavobacterium	s	Flavobacterium_flevense
Zotu504	11	d	Bacteria	p	Acidobacteria	c	Acidobacteria_Gp5	o	Desulfuromonadales	f	Geobacteraceae	g	Gp5	s	Telmatobacter_bradus
Zotu508	11	d	Bacteria	p	Firmicutes	c	Bacilli	o	Bacillales	f	Bacillaceae_2	g	Gp16	s	Salimicrobium_halophilum
Zotu486	10	d	Bacteria	p	Proteobacteria	c	Gammaproteobacteria	o	Chromatiales	f	Ectothiorhodospiraceae	g	Thioprofundum	s	Thioprofundum_lithotrophicum
Zotu496	10	d	Bacteria	p	Proteobacteria	c	Deltaproteobacteria	o	Desulfobacterales	f	Desulfobacteraceae	g	Desulfococcus	s	Desulfococcus_multivorans

## Sheet: KAAS2-Orange
Column1	Size	Domain	Column3	Phylum	Column5	Class	Column7	Order	Column9	Family	Column11	Genus	Column13	Species	Column15
Zotu2	10399	d	Bacteria	p	Chloroflexi	c	Chloroflexia	o	Chloroflexales	f	Oscillochloridaceae	g	Oscillochloris	s	Alicyclobacillus_vulcanalis
Zotu3	9385	d	Bacteria	p	Chloroflexi	c	Chloroflexia	o	Chloroflexales	f	Oscillochloridaceae	g	Oscillochloris	s	Alicyclobacillus_vulcanalis
Zotu1	8421	d	Bacteria	p	Proteobacteria	c	Alphaproteobacteria	o	Rhizobiales	f	Rhodobiaceae	g	Rhodoligotrophos	s	Rhodoligotrophos_jinshengii
Zotu223	7631	d	Bacteria	p	Proteobacteria	c	Alphaproteobacteria	o	Rhizobiales	f	Rhodobiaceae	g	Rhodoligotrophos	s	Rhodoligotrophos_jinshengii
Zotu7	5047	d	Bacteria	p	Proteobacteria	c	Gammaproteobacteria	o	Oceanospirillales	f	Halomonadaceae	g	Halomonas	s	Halomonas_sulfidaeris
Zotu6	5001	d	Bacteria	p	Proteobacteria	c	Gammaproteobacteria	o	Oceanospirillales	f	Halomonadaceae	g	Halomonas	s	Halomonas_variabilis
Zotu32	4324	d	Bacteria	p	Proteobacteria	c	Gammaproteobacteria	o	Oceanospirillales	f	Halomonadaceae	g	Halomonas	s	Halomonas_variabilis
Zotu13	3663	d	Bacteria	p	Spirochaetes	c	Spirochaetia	o	Spirochaetales	f	Spirochaetaceae	g	Spirochaeta	s	Spirochaeta_alkalica
Zotu11	3648	d	Bacteria	p	Spirochaetes	c	Spirochaetia	o	Spirochaetales	f	Spirochaetaceae	g	Spirochaeta	s	Spirochaeta_alkalica
Zotu62	3513	d	Bacteria	p	Spirochaetes	c	Spirochaetia	o	Spirochaetales	f	Spirochaetaceae	g	Spirochaeta	s	Spirochaeta_alkalica
Zotu4	2913	d	Bacteria	p	Chloroflexi	c	Chloroflexia	o	Chloroflexales	f	Chloroflexaceae	g	Heliothrix	s	Kroppenstedtia_eburnea
Zotu9	2894	d	Bacteria	p	Spirochaetes	c	Spirochaetia	o	Spirochaetales	f	Spirochaetaceae	g	Spirochaeta	s	Spirochaeta_alkalica
Zotu41	2886	d	Bacteria	p	Spirochaetes	c	Spirochaetia	o	Spirochaetales	f	Spirochaetaceae	g	Spirochaeta	s	Spirochaeta_alkalica
Zotu57	2611	d	Bacteria	p	Spirochaetes	c	Spirochaetia	o	Spirochaetales	f	Spirochaetaceae	g	Spirochaeta	s	Spirochaeta_alkalica
Zotu8	2584	d	Bacteria	p	Bacteroidetes	c	Sphingobacteriia	o	Sphingobacteriales	f	Saprospiraceae	g	Phaeodactylibacter	s	Phaeodactylibacter_xiamenensis
Zotu50	2554	d	Bacteria	p	Bacteroidetes	c	Sphingobacteriia	o	Sphingobacteriales	f	Saprospiraceae	g	Phaeodactylibacter	s	Phaeodactylibacter_xiamenensis
Zotu64	2546	d	Bacteria	p	Spirochaetes	c	Spirochaetia	o	Spirochaetales	f	Spirochaetaceae	g	Spirochaeta	s	Spirochaeta_halophila
Zotu5	2522	d	Bacteria	p	Bacteroidetes	c	Flavobacteriia	o	Flavobacteriales	f	Flavobacteriaceae	g	Leeuwenhoekiella	s	Leeuwenhoekiella_palythoae
Zotu254	2435	d	Bacteria	p	Bacteroidetes	c	Sphingobacteriia	o	Sphingobacteriales	f	Saprospiraceae	g	Phaeodactylibacter	s	Phaeodactylibacter_xiamenensis
Zotu253	2410	d	Bacteria	p	Bacteroidetes	c	Flavobacteriia	o	Flavobacteriales	f	Flavobacteriaceae	g	Leeuwenhoekiella	s	Leeuwenhoekiella_palythoae
Zotu10	2363	d	Bacteria	p	Cyanobacteria/Chloroplast	c	Cyanobacteria	f	Family_VII	g	GpVII
Zotu27	2342	d	Bacteria	p	Cyanobacteria/Chloroplast	c	Cyanobacteria	f	Family_VII	g	GpVII
Zotu131	2145	d	Bacteria	p	Proteobacteria	c	Gammaproteobacteria	o	Oceanospirillales	f	Halomonadaceae	g	Halomonas	s	Halomonas_andesensis
Zotu314	2110	d	Bacteria	p	Cyanobacteria/Chloroplast	c	Cyanobacteria	f	Family_VII	g	GpVII	s	Rubidibacter_lacunae
Zotu81	1902	d	Bacteria	p	Bacteroidetes	c	Cytophagia	o	Cytophagales	f	Cytophagaceae	g	Flexibacter	s	Flexibacter_elegans
Zotu110	1901	d	Bacteria	p	Bacteroidetes	c	Cytophagia	o	Cytophagales	f	Cytophagaceae	g	Flexibacter	s	Flexibacter_elegans
Zotu92	1899	d	Bacteria	p	Bacteroidetes	c	Cytophagia	o	Cytophagales	f	Cytophagaceae	g	Flexibacter	s	Flexibacter_elegans
Zotu65	1754	d	Bacteria	p	Proteobacteria	c	Alphaproteobacteria	o	Rhodobacterales	f	Rhodobacteraceae	g	Roseobacter	s	Roseobacter_litoralis
Zotu21	1740	d	Bacteria	p	Spirochaetes	c	Spirochaetia	o	Spirochaetales	f	Spirochaetaceae	g	Spirochaeta	s	Salinispira_pacifica
Zotu75	1711	d	Bacteria	p	Spirochaetes	c	Spirochaetia	o	Spirochaetales	f	Spirochaetaceae	g	Salinispira	s	Salinispira_pacifica
Zotu22	1686	d	Bacteria	p	Spirochaetes	c	Spirochaetia	o	Spirochaetales	f	Spirochaetaceae	g	Salinispira	s	Salinispira_pacifica
Zotu15	1684	d	Bacteria	p	Spirochaetes	c	Spirochaetia	o	Spirochaetales	f	Spirochaetaceae	g	Spirochaeta	s	Salinispira_pacifica
Zotu59	1671	d	Bacteria	p	Spirochaetes	c	Spirochaetia	o	Spirochaetales	f	Spirochaetaceae	g	Spirochaeta	s	Spirochaeta_alkalica
Zotu35	1652	d	Bacteria	p	Proteobacteria	c	Alphaproteobacteria	o	Rhodobacterales	f	Rhodobacteraceae	g	Roseobacter	s	Roseobacter_litoralis
Zotu12	1585	d	Bacteria	p	Bacteroidetes	c	Cytophagia	o	Cytophagales	f	Cytophagaceae	g	Flexibacter	s	Flexibacter_elegans
Zotu14	1309	d	Bacteria	p	Proteobacteria	c	Gammaproteobacteria	o	Chromatiales	f	Ectothiorhodospiraceae	g	Spiribacter	s	Spiribacter_salinus
Zotu208	1301	d	Bacteria	p	Proteobacteria	c	Alphaproteobacteria	o	Rhodobacterales	f	Rhodobacteraceae	g	Mameliella	s	Mameliella_phaeodactyli
Zotu16	1207	d	Bacteria	p	candidate_division_WPS-1	c	Phycisphaerae	o	Tepidisphaerales	f	Tepidisphaeraceae	g	WPS-1_genera_incertae_sedis	s	Tepidisphaera_mucosa
Zotu17	1175	d	Bacteria	p	Bacteroidetes	c	Sphingobacteriia	o	Sphingobacteriales	f	Rhodothermaceae	g	Salinibacter	s	Salisaeta_longa
Zotu23	1073	d	Bacteria	p	Proteobacteria	c	Alphaproteobacteria	o	Rhizobiales	f	Rhodobacteraceae	g	Parvibaculum	s	Parvibaculum_hydrocarboniclasticum
Zotu63	1065	d	Bacteria	p	Proteobacteria	c	Alphaproteobacteria	o	Rhodobacterales	f	Rhodobacteraceae	g	Albidovulum	s	Albidovulum_xiamenense
Zotu33	1046	d	Bacteria	p	Proteobacteria	c	Deltaproteobacteria	o	Desulfuromonadales	f	Geobacteraceae	g	Geobacter	s	Geobacter_sulfurreducens_subsp._ethanolicus
Zotu34	1045	d	Bacteria	p	Proteobacteria	c	Deltaproteobacteria	o	Desulfuromonadales	f	Geobacteraceae	g	Geobacter	s	Geobacter_sulfurreducens_subsp._ethanolicus
Zotu163	1020	d	Bacteria	p	Proteobacteria	c	Deltaproteobacteria	o	Desulfuromonadales	f	Geobacteraceae	g	Geobacter	s	Geobacter_sulfurreducens_subsp._ethanolicus
Zotu205	905	d	Bacteria	p	Proteobacteria	c	Alphaproteobacteria	o	Rhodobacterales	f	Rhodobacteraceae	g	Albidovulum	s	Parvibaculum_hydrocarboniclasticum
Zotu29	897	d	Bacteria	p	candidate_division_WPS-1	c	Phycisphaerae	o	Tepidisphaerales	f	Tepidisphaeraceae	g	WPS-1_genera_incertae_sedis	s	Tepidisphaera_mucosa
Zotu45	890	d	Bacteria	p	candidate_division_WPS-1	c	Phycisphaerae	o	Planctomycetales	f	Planctomycetaceae	g	WPS-1_genera_incertae_sedis	s	Pirellula_staleyi
Zotu119	868	d	Bacteria	p	candidate_division_WPS-1	c	Phycisphaerae	o	Planctomycetales	f	Planctomycetaceae	g	WPS-1_genera_incertae_sedis	s	Pirellula_staleyi
Zotu31	862	d	Bacteria	p	Deinococcus-Thermus	c	Deinococci	o	Deinococcales	f	Deinococcaceae	g	Deinococcus	s	Deinococcus_sonorensis
Zotu40	852	d	Bacteria	p	Deinococcus-Thermus	c	Deinococci	o	Deinococcales	f	Deinococcaceae	g	Deinococcus	s	Deinococcus_sonorensis
Zotu18	843	d	Bacteria	p	Proteobacteria	c	Gammaproteobacteria	o	Alteromonadales	f	Alteromonadaceae	g	Marinobacter	s	Marinobacter_flavimaris
Zotu26	836	d	Bacteria	p	Proteobacteria	c	Gammaproteobacteria	o	Chromatiales	f	Halothiobacillaceae	g	Halothiobacillus	s	Halothiobacillus_halophilus
Zotu20	824	d	Bacteria	p	Chloroflexi	c	Chloroflexia	o	Chloroflexales	f	Oscillochloridaceae	g	Oscillochloris	s	Dehalobacter_restrictus
Zotu136	813	d	Bacteria	p	Spirochaetes	c	Spirochaetia	o	Spirochaetales	f	Spirochaetaceae	g	Spirochaeta	s	Spirochaeta_alkalica
Zotu19	808	d	Bacteria	p	Bacteroidetes	c	Sphingobacteriia	o	Sphingobacteriales	f	Saprospiraceae	g	Lewinella	s	Lewinella_cohaerens
Zotu118	802	d	Bacteria	p	Proteobacteria	c	Gammaproteobacteria	o	Chromatiales	f	Halothiobacillaceae	g	Halothiobacillus	s	Halothiobacillus_hydrothermalis
Zotu76	761	d	Bacteria	p	Proteobacteria	c	Gammaproteobacteria	o	Oceanospirillales	f	Halomonadaceae	g	Halomonas	s	Halomonas_organivorans
Zotu71	757	d	Bacteria	p	Proteobacteria	c	Gammaproteobacteria	o	Oceanospirillales	f	Halomonadaceae	g	Halomonas	s	Halomonas_organivorans
Zotu25	747	d	Bacteria	p	Proteobacteria	c	Alphaproteobacteria	o	Rhodobacterales	f	Rhodobacteraceae	g	Boseongicola	s	Boseongicola_aestuarii
Zotu143	736	d	Bacteria	p	Proteobacteria	c	Gammaproteobacteria	o	Oceanospirillales	f	Halomonadaceae	g	Halomonas	s	Halomonas_organivorans
Zotu60	716	d	Bacteria	p	Proteobacteria	c	Deltaproteobacteria	o	Desulfovibrionales	f	Desulfovibrionaceae	g	Desulfocurvus	s	Desulfocurvus_thunnarius
Zotu98	702	d	Bacteria	p	Proteobacteria	c	Deltaproteobacteria	o	Desulfovibrionales	f	Desulfovibrionaceae	g	Desulfocurvus	s	Desulfocurvus_thunnarius
Zotu66	682	d	Bacteria	p	Proteobacteria	c	Gammaproteobacteria	o	Oceanospirillales	f	Halomonadaceae	g	Halomonas	s	Halomonas_koreensis
Zotu24	668	d	Bacteria	p	Parcubacteria	c	Bacilli	o	Bacillales	f	Bacillaceae_1	g	Parcubacteria_genera_incertae_sedis	s	Geobacillus_thermodenitrificans_subsp._thermodenitrificans
Zotu229	667	d	Bacteria	p	Proteobacteria	c	Alphaproteobacteria	o	Rhodobacterales	f	Rhodobacteraceae	g	Mameliella	s	Mameliella_phaeodactyli
Zotu51	653	d	Bacteria	p	Proteobacteria	c	Deltaproteobacteria	o	Bradymonadales	f	Bradymonadaceae	g	Bradymonas	s	Bradymonas_sediminis
Zotu184	646	d	Bacteria	p	Proteobacteria	c	Deltaproteobacteria	o	Bradymonadales	f	Bradymonadaceae	g	Bradymonas	s	Bradymonas_sediminis
Zotu36	633	d	Bacteria	p	Proteobacteria	c	Gammaproteobacteria	o	Alteromonadales	f	Alteromonadaceae	g	Marinobacter	s	Marinobacter_santoriniensis
Zotu89	601	d	Bacteria	p	Proteobacteria	c	Gammaproteobacteria	o	Alteromonadales	f	Alteromonadaceae	g	Marinobacter	s	Marinobacter_santoriniensis
Zotu30	558	d	Bacteria	p	Proteobacteria	c	Alphaproteobacteria	o	Rhodobacterales	f	Rhodobacteraceae	g	Sulfitobacter	s	Sulfitobacter_pseudonitzschiae
Zotu37	504	d	Bacteria	p	Proteobacteria	c	Alphaproteobacteria	o	Rhodobacterales	f	Rhodobacteraceae	g	Loktanella	s	Loktanella_cinnabarina
Zotu28	492	d	Bacteria	p	Bacteroidetes	c	Cytophagia	o	Cytophagales	f	Flammeovirgaceae	g	Roseivirga	s	Roseivirga_spongicola
Zotu39	475	d	Bacteria	p	Proteobacteria	c	Alphaproteobacteria	o	Rhizobiales	f	Rhodobiaceae	g	Afifella	s	Afifella_pfennigii
Zotu97	466	d	Bacteria	p	Proteobacteria	c	Alphaproteobacteria	o	Rhizobiales	f	Rhodobiaceae	g	Afifella	s	Afifella_pfennigii
Zotu46	463	d	Bacteria	p	Bacteroidetes	c	Cytophagia	o	Cytophagales	f	Cytophagaceae	g	Flexibacter	s	Flexibacter_elegans
Zotu135	460	d	Bacteria	p	Bacteroidetes	c	Cytophagia	o	Cytophagales	f	Cytophagaceae	g	Flexibacter	s	Flexibacter_elegans
Zotu139	449	d	Bacteria	p	Bacteroidetes	c	Cytophagia	o	Cytophagales	f	Cytophagaceae	g	Flexibacter	s	Flexibacter_elegans
Zotu79	440	d	Bacteria	p	Proteobacteria	c	Alphaproteobacteria	o	Rhizobiales	f	Aurantimonadaceae	g	Rhizobium	s	Martelella_radicis
Zotu160	415	d	Bacteria	p	Bacteroidetes	c	Betaproteobacteria	o	Burkholderiales	f	Cytophagaceae	g	Kinneretia	s	Kinneretia_asaccharophila
Zotu288	413	d	Bacteria	p	Proteobacteria	c	Gammaproteobacteria	o	Chromatiales	f	Halothiobacillaceae	g	Halothiobacillus	s	Halothiobacillus_hydrothermalis
Zotu298	402	d	Bacteria	p	Proteobacteria	c	Alphaproteobacteria	o	Rhodobacterales	f	Rhodobacteraceae	g	Pseudoruegeria	s	Pseudoruegeria_haliotis
Zotu38	398	d	Bacteria	p	Firmicutes	c	Clostridia	o	Clostridiales	f	Peptococcaceae_2	g	Desulfurispora	s	Desulfurispora_thermophila
Zotu190	371	d	Bacteria	p	Proteobacteria	c	Alphaproteobacteria	o	Rhizobiales	f	Methylocystaceae	g	Methylocystis	s	Methylocystis_rosea
Zotu72	366	d	Bacteria	p	Proteobacteria	c	Alphaproteobacteria	o	Rhizobiales	f	Phyllobacteriaceae	g	Mesorhizobium	s	Mesorhizobium_hawassense
Zotu55	356	d	Bacteria	p	Spirochaetes	c	Spirochaetia	o	Spirochaetales	f	Spirochaetaceae	g	Spirochaeta	s	Spirochaeta_halophila
Zotu42	351	d	Bacteria	p	Bacteroidetes	c	Cytophagia	o	Cytophagales	f	Cytophagaceae	g	Flexibacter	s	Flexibacter_elegans
Zotu43	341	d	Bacteria	p	Proteobacteria	c	Alphaproteobacteria	o	Rhodospirillales	f	Rhodospirillaceae	g	Rhodovibrio	s	Rhodovibrio_sodomensis
Zotu117	337	d	Bacteria	p	Spirochaetes	c	Spirochaetia	o	Spirochaetales	f	Spirochaetaceae	g	Spirochaeta	s	Spirochaeta_halophila
Zotu58	335	d	Bacteria	p	Proteobacteria	c	Alphaproteobacteria	o	Rhizobiales	f	Rhodospirillaceae	g	Rhodomicrobium	s	Marispirillum_indicum
Zotu165	335	d	Bacteria	p	Proteobacteria	c	Alphaproteobacteria	o	Rhizobiales	f	Rhodospirillaceae	g	Rhodomicrobium	s	Marispirillum_indicum
Zotu263	332	d	Bacteria	p	Proteobacteria	c	Alphaproteobacteria	o	Rhizobiales	f	Rhodospirillaceae	g	Rhodomicrobium	s	Marispirillum_indicum
Zotu44	331	d	Bacteria	p	Proteobacteria	c	Epsilonproteobacteria	o	Campylobacterales	f	Campylobacteraceae	g	Arcobacter	s	Arcobacter_molluscorum
Zotu103	321	d	Bacteria	p	Proteobacteria	c	Gammaproteobacteria	o	Oceanospirillales	f	Halomonadaceae	g	Halomonas	s	Halomonas_koreensis
Zotu48	314	d	Bacteria	p	Bacteroidetes	c	Flavobacteriia	o	Flavobacteriales	f	Flavobacteriaceae	g	Phaeodactylibacter	s	Phaeodactylibacter_xiamenensis
Zotu52	313	d	Bacteria	p	Spirochaetes	c	Spirochaetia	o	Spirochaetales	f	Spirochaetaceae	g	Spirochaeta	s	Spirochaeta_halophila
Zotu91	308	d	Bacteria	p	Proteobacteria	c	Alphaproteobacteria	o	Rhodobacterales	f	Rhodobacteraceae	g	Rubrimonas	s	Rubrimonas_cliftonensis
Zotu309	307	d	Bacteria	p	Proteobacteria	c	Alphaproteobacteria	o	Rhodobacterales	f	Rhodobacteraceae	g	Pseudoruegeria	s	Pseudoruegeria_haliotis
Zotu47	303	d	Bacteria	p	Spirochaetes	c	Spirochaetia	o	Spirochaetales	f	Spirochaetaceae	g	Spirochaeta	s	Spirochaeta_halophila
Zotu114	301	d	Bacteria	p	Proteobacteria	c	Alphaproteobacteria	o	Rhizobiales	f	Rhodobacteraceae	g	Stappia	s	Stappia_taiwanensis
Zotu130	294	d	Bacteria	p	Spirochaetes	c	Spirochaetia	o	Spirochaetales	f	Spirochaetaceae	g	Spirochaeta	s	Spirochaeta_halophila
Zotu54	293	d	Bacteria	p	Proteobacteria	c	Betaproteobacteria	o	Burkholderiales	f	Acetobacteraceae	g	Burkholderia	s	Tepidimonas_taiwanensis
Zotu53	292	d	Bacteria	p	Planctomycetes	c	Phycisphaerae	o	Phycisphaerales	f	Phycisphaeraceae	g	Phycisphaera	s	Phycisphaera_mikurensis
Zotu49	288	d	Bacteria	p	Spirochaetes	c	Spirochaetia	o	Spirochaetales	f	Spirochaetaceae	g	Spirochaeta	s	Spirochaeta_halophila
Zotu172	283	d	Bacteria	p	Proteobacteria	c	Gammaproteobacteria	o	Alteromonadales	f	Alteromonadaceae	g	Marinobacter	s	Marinobacter_hydrocarbonoclasticus
Zotu80	281	d	Bacteria	p	Actinobacteria	c	Actinobacteria	o	Actinomycetales	f	Streptomycetaceae	g	Streptomyces	s	Streptomyces_abyssalis
Zotu124	278	d	Bacteria	p	Actinobacteria	c	Actinobacteria	o	Actinomycetales	f	Streptomycetaceae	g	Streptomyces	s	Streptomyces_abyssalis
Zotu307	275	d	Bacteria	p	Spirochaetes	c	Spirochaetia	o	Spirochaetales	f	Spirochaetaceae	g	Spirochaeta	s	Spirochaeta_halophila
Zotu67	259	d	Bacteria	p	Proteobacteria	c	Alphaproteobacteria	o	Rhodobacterales	f	Rhodobacteraceae	g	Rhodobacter	s	Rhodobacter_veldkampii
Zotu61	256	d	Bacteria	p	Bacteroidetes	c	Cytophagia	o	Cytophagales	f	Cytophagaceae	g	Thermonema	s	Thermonema_rossianum
Zotu56	254	d	Bacteria	p	Bacteroidetes	c	Flavobacteriia	o	Flavobacteriales	f	Flavobacteriaceae	g	Psychroflexus	s	Psychroflexus_salarius
Zotu169	241	d	Bacteria	p	Proteobacteria	c	Alphaproteobacteria	o	Rhodospirillales	f	Rhodospirillaceae	g	Rhodovibrio	s	Rhodovibrio_sodomensis
Zotu95	232	d	Bacteria	p	Proteobacteria	c	Alphaproteobacteria	o	Rhodospirillales	f	Rhodospirillaceae	g	Rhodovibrio	s	Rhodovibrio_sodomensis
Zotu108	223	d	Bacteria	p	Proteobacteria	c	Deltaproteobacteria	o	Myxococcales	f	Polyangiaceae	g	Cystobacter	s	Cystobacter_badius
Zotu210	222	d	Bacteria	p	Proteobacteria	c	Deltaproteobacteria	o	Myxococcales	f	Cystobacteraceae	g	Gp7	s	Cystobacter_badius
Zotu87	221	d	Bacteria	p	Spirochaetes	c	Spirochaetia	o	Spirochaetales	f	Spirochaetaceae	g	Spirochaeta	s	Salinispira_pacifica
Zotu204	211	d	Bacteria	p	Proteobacteria	c	Deltaproteobacteria	o	Myxococcales	f	Cystobacteraceae	g	Cystobacter	s	Cystobacter_badius
Zotu78	208	d	Bacteria	p	Proteobacteria	c	Alphaproteobacteria	o	Rhodospirillales	f	Rhodospirillaceae	g	Pelagibius	s	Pelagibius_litoralis
Zotu148	205	d	Bacteria	p	Proteobacteria	c	Alphaproteobacteria	o	Rhodobacterales	f	Rhodobacteraceae	g	Rubribacterium	s	Rubribacterium_polymorphum
Zotu99	200	d	Bacteria	p	Proteobacteria	c	Alphaproteobacteria	o	Rhodobacterales	f	Rhodobacteraceae	g	Tranquillimonas	s	Tranquillimonas_alkanivorans
Zotu214	199	d	Bacteria	p	Proteobacteria	c	Alphaproteobacteria	o	Rhodobacterales	f	Rhodobacteraceae	g	Tranquillimonas	s	Tranquillimonas_alkanivorans
Zotu294	197	d	Bacteria	p	Firmicutes	c	Bacilli	o	Clostridiales	f	Lactobacillaceae	g	Lactobacillus	s	Lactobacillus_bombi
Zotu68	195	d	Bacteria	p	Firmicutes	c	Bacilli	o	Bacillales	f	Staphylococcaceae	g	Staphylococcus	s	Staphylococcus_hominis_subsp._hominis
Zotu84	188	d	Bacteria	p	Bacteroidetes	c	Cytophagia	o	Cytophagales	f	Cytophagaceae	g	Roseivirga	s	Roseivirga_spongicola
Zotu86	188	d	Bacteria	p	Proteobacteria	c	Alphaproteobacteria	o	Rhodobacterales	f	Rhodobacteraceae	g	Mameliella	s	Mameliella_phaeodactyli
Zotu120	185	d	Bacteria	p	SR1	g	SR1_genera_incertae_sedis
Zotu212	185	d	Bacteria	p	Bacteroidetes	c	Cytophagia	o	Cytophagales	f	Cytophagaceae	g	Flexibacter	s	Flexibacter_elegans
Zotu82	184	d	Bacteria	p	Firmicutes	c	Clostridia	o	Clostridiales	f	Clostridiaceae_1	g	Armatimonadetes_gp4	s	Natranaerovirga_hydrolytica
Zotu127	184	d	Bacteria	p	Bacteroidetes	c	Sphingobacteriia	o	Sphingobacteriales	f	Rhodothermaceae	g	Salisaeta	s	Salisaeta_longa
Zotu104	176	d	Bacteria	p	Proteobacteria	c	Alphaproteobacteria	o	Rhizobiales	f	Methylobacteriaceae	g	Microvirga	s	Microvirga_subterranea
Zotu129	175	d	Bacteria	p	SR1	g	SR1_genera_incertae_sedis
Zotu70	174	d	Bacteria	p	Proteobacteria	c	Alphaproteobacteria	o	Burkholderiales	f	Petrotogaceae	g	Rhizomicrobium	s	Rhizomicrobium_electricum
Zotu73	171	d	Bacteria	p	Planctomycetes	c	Phycisphaerae	o	Phycisphaerales	f	Phycisphaeraceae	g	Phycisphaera	s	Phycisphaera_mikurensis
Zotu230	171	d	Bacteria	p	Proteobacteria	c	Alphaproteobacteria	o	Rhodospirillales	f	Rhodospirillaceae	g	Rhodovibrio	s	Rhodovibrio_sodomensis
Zotu83	170	d	Bacteria	p	Proteobacteria	c	Alphaproteobacteria	o	Rhodospirillales	f	Rhodospirillaceae	g	Rhodovibrio	s	Rhodovibrio_sodomensis
Zotu220	170	d	Bacteria	p	Proteobacteria	c	Alphaproteobacteria	o	Rhizobiales	f	Rhodobiaceae	g	Roseospirillum	s	Roseospirillum_parvum
Zotu69	168	d	Bacteria	p	Proteobacteria	c	Alphaproteobacteria	o	Rhizobiales	f	Rhodospirillaceae	g	Rhizobium	s	Rhizobium_halophytocola
Zotu74	166	d	Bacteria	p	Proteobacteria	c	Betaproteobacteria	o	Burkholderiales	f	Planctomycetaceae	g	WPS-1_genera_incertae_sedis	s	Tepidisphaera_mucosa
Zotu90	166	d	Bacteria	p	Chloroflexi	c	Chloroflexia	o	Chloroflexales	f	Chloroflexaceae	g	Heliothrix	s	Alicyclobacillus_dauci
Zotu77	163	d	Bacteria	p	SR1	c	Acidobacteria_Gp3	o	Aquificales	f	Rhodobacteraceae	g	SR1_genera_incertae_sedis	s	Venenivibrio_stagnispumantis
Zotu94	161	d	Bacteria	p	Chloroflexi	c	Chloroflexia	o	Chloroflexales	f	Chloroflexaceae	g	Heliothrix	s	Gracilimonas_rosea
Zotu125	161	d	Bacteria	p	Proteobacteria	c	Deltaproteobacteria	o	Desulfuromonadales	f	Geobacteraceae	g	Geobacter	s	Geobacter_sulfurreducens_subsp._ethanolicus
Zotu88	155	d	Bacteria	p	Bacteroidetes	c	Flavobacteriia	o	Flavobacteriales	f	Cryomorphaceae	g	Brumimicrobium	s	Brumimicrobium_glaciale
Zotu115	153	d	Bacteria	p	Proteobacteria	c	Gammaproteobacteria	o	Chromatiales	f	Chromatiaceae	g	Halochromatium	s	Halochromatium_roseum
Zotu137	152	d	Bacteria	p	Proteobacteria	c	Alphaproteobacteria	o	Rhodospirillales	f	Rhodospirillaceae	g	Thalassospira	s	Thalassospira_alkalitolerans
Zotu85	148	d	Bacteria	p	Proteobacteria	c	Alphaproteobacteria	o	Rhizobiales	f	Hyphomicrobiaceae	g	Cohaesibacter	s	Prosthecomicrobium_pneumaticum
Zotu100	148	d	Bacteria	p	Planctomycetes	c	Phycisphaerae	o	Phycisphaerales	f	Phycisphaeraceae	g	Phycisphaera	s	Phycisphaera_mikurensis
Zotu112	148	d	Bacteria	p	Proteobacteria	c	Deltaproteobacteria	o	Desulfovibrionales	f	Bradymonadaceae	g	Bradymonas	s	Bradymonas_sediminis
Zotu196	148	d	Bacteria	p	Proteobacteria	c	Gammaproteobacteria	o	Chromatiales	f	Chromatiaceae	g	Halochromatium	s	Halochromatium_roseum
Zotu302	148	d	Bacteria	p	Bacteroidetes	c	Sphingobacteriia	o	Sphingobacteriales	f	Rhodothermaceae	g	Salisaeta	s	Salisaeta_longa
Zotu231	146	d	Bacteria	p	SR1	c	Mollicutes	o	Entomoplasmatales	f	Spiroplasmataceae	g	SR1_genera_incertae_sedis	s	Spiroplasma_syrphidicola
Zotu145	145	d	Bacteria	p	Proteobacteria	c	Deltaproteobacteria	o	Bdellovibrionales	f	Bacteriovoracaceae	g	Halobacteriovorax	s	Halobacteriovorax_litoralis
Zotu93	143	d	Bacteria	p	Proteobacteria	c	Alphaproteobacteria	o	Caulobacterales	f	Hyphomonadaceae	g	Ponticaulis	s	Ponticaulis_koreensis
Zotu149	143	d	Bacteria	p	Proteobacteria	c	Deltaproteobacteria	o	Bdellovibrionales	f	Bacteriovoracaceae	g	Halobacteriovorax	s	Halobacteriovorax_litoralis
Zotu109	141	d	Bacteria	p	Proteobacteria	c	Gammaproteobacteria	o	Chromatiales	f	Xanthomonadaceae	g	Oleiagrimonas	s	Oleiagrimonas_soli
Zotu275	135	d	Bacteria	p	Proteobacteria	c	Deltaproteobacteria	o	Desulfuromonadales	f	Geobacteraceae	g	Geobacter	s	Geobacter_sulfurreducens_subsp._ethanolicus
Zotu161	134	d	Bacteria	p	Bacteroidetes	c	Sphingobacteriia	o	Sphingobacteriales	f	Rhodothermaceae	g	Salisaeta	s	Salisaeta_longa
Zotu227	132	d	Bacteria	p	Proteobacteria	c	Deltaproteobacteria	o	Bradymonadales	f	Bradymonadaceae	g	Bradymonas	s	Bradymonas_sediminis
Zotu270	131	d	Bacteria	p	Proteobacteria	c	Alphaproteobacteria	o	Rhodobacterales	f	Rhodobacteraceae	g	Boseongicola	s	Boseongicola_aestuarii
Zotu155	130	d	Bacteria	p	Proteobacteria	c	Gammaproteobacteria	o	Chromatiales	f	Chromatiaceae	g	Halochromatium	s	Halochromatium_roseum
Zotu250	129	d	Bacteria	p	Planctomycetes	c	Phycisphaerae	o	Phycisphaerales	f	Phycisphaeraceae	g	Phycisphaera	s	Phycisphaera_mikurensis
Zotu105	128	d	Bacteria	p	Proteobacteria	c	Alphaproteobacteria	o	Caulobacterales	f	Hyphomonadaceae	g	Glycocaulis	s	Glycocaulis_albus
Zotu96	127	d	Bacteria	p	Firmicutes	c	Actinobacteria	o	Actinomycetales	f	Ruminococcaceae	g	Gp1	s	Ruminococcus_albus
Zotu245	127	d	Bacteria	p	Proteobacteria	c	Alphaproteobacteria	o	Caulobacterales	f	Hyphomonadaceae	g	Glycocaulis	s	Glycocaulis_albus
Zotu106	118	d	Bacteria	p	SR1	c	Actinobacteria	o	Armatimonadales	f	Armatimonadaceae	g	SR1_genera_incertae_sedis	s	Halopolyspora_alba
Zotu138	117	d	Bacteria	p	Planctomycetes	c	Planctomycetia	o	Planctomycetales	f	Planctomycetaceae	g	BRC1_genera_incertae_sedis	s	Thermogutta_hypogea
Zotu185	117	d	Bacteria	p	Proteobacteria	c	Alphaproteobacteria	o	Rhodospirillales	f	Rhodospirillaceae	g	Thalassospira	s	Thalassospira_tepidiphila
Zotu107	116	d	Bacteria	p	Chloroflexi	c	Chloroflexia	o	Chloroflexales	f	Chloroflexaceae	g	Heliothrix	s	Shimazuella_kribbensis
Zotu198	116	d	Bacteria	p	Bacteroidetes	c	Sphingobacteriia	o	Sphingobacteriales	f	Rhodothermaceae	g	Salisaeta	s	Salisaeta_longa
Zotu101	115	d	Bacteria	p	Proteobacteria	c	Alphaproteobacteria	o	Parvularculales	f	Parvularculaceae	g	Parvularcula
Zotu255	115	d	Bacteria	p	Proteobacteria	c	Alphaproteobacteria	o	Rhizobiales	f	Phyllobacteriaceae	g	Pseudoxanthobacter	s	Pseudoxanthobacter_soli
Zotu243	114	d	Bacteria	p	BRC1	c	Planctomycetia	o	Planctomycetales	f	Planctomycetaceae	g	BRC1_genera_incertae_sedis	s	Thermogutta_hypogea
Zotu123	113	d	Bacteria	p	Proteobacteria	c	Deltaproteobacteria	o	Myxococcales	f	Cystobacteraceae	g	Anaeromyxobacter	s	Anaeromyxobacter_dehalogenans
Zotu300	112	d	Bacteria	p	Proteobacteria	c	Deltaproteobacteria	o	Myxococcales	f	Cystobacteraceae	g	Anaeromyxobacter	s	Anaeromyxobacter_dehalogenans
Zotu159	110	d	Bacteria	p	Proteobacteria	c	Alphaproteobacteria	o	Rhodospirillales	f	Rhodospirillaceae	g	Thalassospira	s	Thalassospira_mesophila
Zotu260	109	d	Bacteria	p	Planctomycetes	c	Planctomycetia	o	Planctomycetales	f	Planctomycetaceae	g	Thermogutta	s	Thermogutta_hypogea
Zotu111	108	d	Bacteria	p	Proteobacteria	c	Deltaproteobacteria	o	Syntrophobacterales	f	Bradymonadaceae	g	Bradymonas	s	Bradymonas_sediminis
Zotu132	107	d	Bacteria	p	Spirochaetes	c	Spirochaetia	o	Spirochaetales	f	Spirochaetaceae	g	Spirochaeta	s	Spirochaeta_smaragdinae
Zotu133	107	d	Bacteria	p	Proteobacteria	c	Deltaproteobacteria	o	Myxococcales	f	Kofleriaceae	g	Kofleria	s	Kofleria_flava
Zotu211	107	d	Bacteria	p	Spirochaetes	c	Spirochaetia	o	Spirochaetales	f	Spirochaetaceae	g	Spirochaeta	s	Spirochaeta_smaragdinae
Zotu166	106	d	Bacteria	p	Bacteroidetes	c	Actinobacteria	o	Actinomycetales	f	Ruminococcaceae	g	Hydrogenoanaerobacterium	s	Hydrogenoanaerobacterium_saccharovorans
Zotu177	106	d	Bacteria	p	Bacteroidetes	c	Actinobacteria	o	Actinomycetales	f	Family_X	g	GpX	s	Hydrogenoanaerobacterium_saccharovorans
Zotu218	104	d	Bacteria	p	Proteobacteria	c	Deltaproteobacteria	o	Desulfuromonadales	f	Geobacteraceae	g	Geobacter	s	Geobacter_metallireducens
Zotu102	103	d	Bacteria	p	Proteobacteria	c	Alphaproteobacteria	o	Rhizobiales	f	Methylocystaceae	g	Methylopila	s	Methylopila_musalis
Zotu164	99	d	Bacteria	p	Firmicutes	c	Clostridia	o	Clostridiales	f	Peptostreptococcaceae	g	Peptostreptococcus	s	Peptostreptococcus_canis
Zotu266	97	d	Bacteria	p	Firmicutes	c	Clostridia	o	Clostridiales	f	Clostridiaceae_1	g	Clostridium_sensu_stricto	s	Clostridium_bornimense
Zotu113	92	d	Bacteria	p	Proteobacteria	c	Alphaproteobacteria	o	Rhizobiales	f	Rhodospirillaceae	g	Martelella	s	Martelella_radicis
Zotu121	89	d	Bacteria	p	Bacteroidetes	c	Sphingobacteriia	o	Sphingobacteriales	f	Rhodothermaceae	g	Salisaeta	s	Salisaeta_longa
Zotu140	89	d	Bacteria	p	Bacteroidetes	c	Sphingobacteriia	o	Sphingobacteriales	f	Rhodothermaceae	g	Salisaeta	s	Salisaeta_longa
Zotu176	89	d	Bacteria	p	Bacteroidetes	c	Cytophagia	o	Cytophagales	f	Flammeovirgaceae	g	Rapidithrix	s	Rapidithrix_thailandica
Zotu146	88	d	Bacteria	p	Proteobacteria	c	Gammaproteobacteria	o	Pseudomonadales	f	Pseudomonadaceae	g	Pseudomonas	s	Pseudomonas_brenneri
Zotu156	88	d	Bacteria	p	Bacteroidetes	c	Cytophagia	o	Cytophagales	f	Flammeovirgaceae	g	Rapidithrix	s	Rapidithrix_thailandica
Zotu264	88	d	Bacteria	p	Proteobacteria	c	Deltaproteobacteria	o	Desulfovibrionales	f	Desulfarculaceae	g	Desulfovibrio	s	Desulfocarbo_indianensis
Zotu193	87	d	Bacteria	p	Proteobacteria	c	Deltaproteobacteria	o	Desulfovibrionales	f	Desulfarculaceae	g	Desulfovibrio	s	Desulfarculus_baarsii
Zotu268	87	d	Bacteria	p	Proteobacteria	c	Deltaproteobacteria	o	Desulfuromonadales	f	Geobacteraceae	g	Geobacter	s	Desulfarculus_baarsii
Zotu116	86	d	Bacteria	p	Proteobacteria	c	Alphaproteobacteria	o	Rhizobiales	f	Rhodospirillaceae	g	Mesorhizobium	s	Mesorhizobium_hawassense
Zotu142	86	d	Bacteria	p	Firmicutes	c	Bacilli	o	Bacillales	f	Bacillaceae_1	g	Bacillus	s	Bacillus_thermoamylovorans
Zotu168	85	d	Bacteria	p	Proteobacteria	c	Alphaproteobacteria	o	Rhodospirillales	f	Rhodospirillaceae	g	Caenispirillum	s	Caenispirillum_salinarum
Zotu144	84	d	Bacteria	p	Proteobacteria	c	Gammaproteobacteria	o	Chromatiales	f	Chromatiaceae	g	Halochromatium	s	Halochromatium_roseum
Zotu281	84	d	Bacteria	p	Firmicutes	c	Bacilli	o	Bacillales	f	Bacillaceae_1	g	Bacillus	s	Bacillus_thermoamylovorans
Zotu150	83	d	Bacteria	p	Bacteroidetes	c	Actinobacteria	o	Cytophagales	f	Cytophagaceae	g	Actinomadura	s	Microscilla_marina
Zotu303	83	d	Bacteria	p	Proteobacteria	c	Alphaproteobacteria	o	Rhodospirillales	f	Rhodospirillaceae	g	Novispirillum	s	Novispirillum_itersonii_subsp._itersonii
Zotu128	81	d	Bacteria	p	Firmicutes	c	Clostridia	o	Clostridiales	f	Clostridiales_Incertae_Sedis_XVI	g	Carboxydocella	s	Carboxydocella_manganica
Zotu122	80	d	Bacteria	p	Synergistetes	c	Synergistia	o	Synergistales	f	Synergistaceae	g	Dethiosulfovibrio	s	Dethiosulfovibrio_russensis
Zotu316	80	d	Bacteria	p	Bacteroidetes	c	Actinobacteria	o	Actinomycetales	f	Cytophagaceae	g	Actinomadura	s	Nubsella_zeaxanthinifaciens
Zotu256	74	d	Bacteria	p	Bacteroidetes	c	Cytophagia	o	Cytophagales	f	Cytophagaceae	g	Flexibacter	s	Flexibacter_elegans
Zotu286	70	d	Bacteria	p	Bacteroidetes	c	Sphingobacteriia	o	Sphingobacteriales	f	Rhodothermaceae	g	Salisaeta	s	Salisaeta_longa
Zotu134	69	d	Bacteria	p	Planctomycetes	c	Phycisphaerae	o	Phycisphaerales	f	Phycisphaeraceae	g	Phycisphaera	s	Phycisphaera_mikurensis
Zotu158	68	d	Archaea	p	Woesearchaeota	c	Methanococci	o	Methanococcales	f	Methanocaldococcaceae	g	Woesearchaeota_Incertae_Sedis_AR16	s	Methanocaldococcus_vulcanius
Zotu126	67	d	Bacteria	p	Proteobacteria	c	Alphaproteobacteria	o	Rhodospirillales	f	Rhodospirillaceae	g	Fodinicurvata	s	Fodinicurvata_fenggangensis
Zotu141	66	d	Bacteria	p	Proteobacteria	c	Alphaproteobacteria	o	Rhodobacterales	f	Rhodobacteraceae	g	Rhodothalassium	s	Rhodothalassium_salexigens
Zotu153	66	d	Bacteria	p	Bacteroidetes	c	Cytophagia	o	Cytophagales	f	Cytophagaceae	g	Flexibacter	s	Flexibacter_elegans
Zotu157	64	d	Bacteria	p	Spirochaetes	c	Spirochaetia	o	Spirochaetales	f	Spirochaetaceae	g	Spirochaeta	s	Spirochaeta_aurantia_subsp._aurantia
Zotu170	64	d	Bacteria	p	Proteobacteria	c	Gammaproteobacteria	o	Pseudomonadales	f	Pseudomonadaceae	g	Pseudomonas	s	Pseudomonas_tremae
Zotu301	64	d	Bacteria	p	Proteobacteria	c	Alphaproteobacteria	o	Rhodospirillales	f	Rhodospirillaceae	g	Novispirillum	s	Novispirillum_itersonii_subsp._itersonii
Zotu167	62	d	Bacteria	p	Proteobacteria	c	Deltaproteobacteria	o	Desulfovibrionales	f	Desulfovibrionaceae	g	Desulfovibrio	s	Desulfovibrio_alkalitolerans
Zotu201	61	d	Bacteria	p	Proteobacteria	c	Gammaproteobacteria	o	Pseudomonadales	f	Pseudomonadaceae	g	Pseudomonas	s	Pseudomonas_azotoformans
Zotu147	60	d	Bacteria	p	Proteobacteria	c	Deltaproteobacteria	o	Desulfovibrionales	f	Desulfovibrionaceae	g	Desulfocurvus	s	Desulfocurvus_thunnarius
Zotu154	60	d	Bacteria	p	Planctomycetes	c	Planctomycetia	o	Planctomycetales	f	Planctomycetaceae	g	Rubinisphaera	s	Rubinisphaera_brasiliensis
Zotu152	59	d	Bacteria	p	Deinococcus-Thermus	c	Deinococci	o	Deinococcales	f	Deinococcaceae	g	Deinococcus	s	Deinococcus_enclensis
Zotu209	59	d	Bacteria	p	Proteobacteria	c	Alphaproteobacteria	o	Rhizobiales	f	Phyllobacteriaceae	g	Mesorhizobium	s	Mesorhizobium_hawassense
Zotu232	57	d	Bacteria	p	Proteobacteria	c	Alphaproteobacteria	o	Rhodobacterales	f	Rhodobacteraceae	g	Ruegeria	s	Ruegeria_intermedia
Zotu175	56	d	Bacteria	p	Proteobacteria	c	Gammaproteobacteria	o	Thiotrichales	f	Piscirickettsiaceae	g	Thiomicrospira	s	Thiomicrospira_halophila
Zotu248	56	d	Bacteria	p	Bacteroidetes	c	Cytophagia	o	Cytophagales	f	Cytophagaceae	g	Hymenobacter	s	Rapidithrix_thailandica
Zotu282	55	d	Bacteria	p	Bacteroidetes	c	Cytophagia	o	Cytophagales	f	Cytophagaceae	g	Hymenobacter	s	Rapidithrix_thailandica
Zotu174	54	d	Bacteria	p	Proteobacteria	c	Deltaproteobacteria	o	Desulfuromonadales	f	Geobacteraceae	g	Geobacter	s	Geobacter_sulfurreducens_subsp._ethanolicus
Zotu180	54	d	Bacteria	p	Proteobacteria	c	Alphaproteobacteria	o	Rhodospirillales	f	Rhodospirillaceae	g	Kiloniella	s	Kiloniella_laminariae
Zotu199	53	d	Bacteria	p	Spirochaetes	c	Spirochaetia	o	Spirochaetales	f	Spirochaetaceae	g	Spirochaeta	s	Salinispira_pacifica
Zotu151	52	d	Bacteria	p	Chloroflexi	c	Anaerolineae	o	Anaerolineales	f	Anaerolineaceae	g	Thermomarinilinea	s	Thermomarinilinea_lacunifontana
Zotu171	52	d	Bacteria	p	Bacteroidetes	c	Bacteroidia	o	Bacteroidales	f	Sphingobacteriaceae	g	Mucilaginibacter	s	Prolixibacter_bellariivorans
Zotu186	51	d	Bacteria	p	candidate_division_WPS-1	c	Phycisphaerae	o	Tepidisphaerales	f	Tepidisphaeraceae	g	WPS-1_genera_incertae_sedis	s	Tepidisphaera_mucosa
Zotu173	50	d	Bacteria	p	Proteobacteria	c	Alphaproteobacteria	o	Rhodobacterales	f	Rhodobacteraceae	g	Roseivivax	s	Roseivivax_halotolerans
Zotu179	49	d	Bacteria	p	Bacteroidetes	c	Flavobacteriia	o	Flavobacteriales	f	Flavobacteriaceae	g	Psychroflexus	s	Psychroflexus_salarius
Zotu279	49	d	Bacteria	p	Proteobacteria	c	Alphaproteobacteria	o	Rhizobiales	f	Rhodobiaceae	g	Roseospirillum	s	Roseospirillum_parvum
Zotu162	46	d	Bacteria	p	Spirochaetes	c	Spirochaetia	o	Spirochaetales	f	Leptospiraceae	g	Leptonema	s	Leptonema_illini
Zotu182	46	d	Bacteria	p	Planctomycetes	c	Planctomycetia	o	Planctomycetales	f	Planctomycetaceae	g	Phycisphaera	s	Phycisphaera_mikurensis
Zotu191	46	d	Bacteria	p	Proteobacteria	c	Alphaproteobacteria	o	Rhizobiales	f	Rhodospirillaceae	g	Pedomicrobium	s	Pedomicrobium_manganicum
Zotu183	44	d	Bacteria	p	Proteobacteria	c	Alphaproteobacteria	o	Rhodospirillales	f	Rhodospirillaceae	g	Azospirillum	s	Azospirillum_canadense
Zotu189	44	d	Bacteria	p	Proteobacteria	c	Epsilonproteobacteria	o	Nautiliales	f	Nautiliaceae	g	Thioreductor	s	Thioreductor_micantisoli
Zotu188	44	d	Bacteria	p	Proteobacteria	c	Alphaproteobacteria	o	Rhodospirillales	f	Rhodospirillaceae	g	Pelagibius	s	Pelagibius_litoralis
Zotu192	44	d	Bacteria	p	Proteobacteria	c	Deltaproteobacteria	o	Bdellovibrionales	f	Bacteriovoracaceae	g	Halobacteriovorax	s	Halobacteriovorax_litoralis
Zotu194	43	d	Bacteria	p	Bacteroidetes	c	Cytophagia	o	Cytophagales	f	Flammeovirgaceae	g	Roseivirga	s	Roseivirga_spongicola
Zotu235	43	d	Bacteria	p	Verrucomicrobia	c	Opitutae	o	Puniceicoccales	f	Puniceicoccaceae	g	Coraliomargarita	s	Coraliomargarita_akajimensis
Zotu252	43	d	Bacteria	p	Planctomycetes	c	Planctomycetia	o	Planctomycetales	f	Planctomycetaceae	g	Pirellula	s	Pirellula_staleyi
Zotu274	43	d	Bacteria	p	Planctomycetes	c	Planctomycetia	o	Planctomycetales	f	Planctomycetaceae	g	Pirellula	s	Pirellula_staleyi
Zotu197	41	d	Bacteria	p	Proteobacteria	c	Alphaproteobacteria	o	Rhizobiales	f	Rhodospirillaceae	g	Marispirillum	s	Marispirillum_indicum
Zotu224	41	d	Bacteria	p	Chloroflexi	c	Chloroflexia	o	Chloroflexales	f	Oscillochloridaceae	g	Oscillochloris	s	Melghirimyces_algeriensis
Zotu257	41	d	Bacteria	p	Spirochaetes	c	Spirochaetia	o	Spirochaetales	f	Spirochaetaceae	g	Salinispira	s	Salinispira_pacifica
Zotu284	41	d	Bacteria	p	Spirochaetes	c	Spirochaetia	o	Spirochaetales	f	Spirochaetaceae	g	Salinispira	s	Salinispira_pacifica
Zotu181	40	d	Bacteria	p	Bacteroidetes	c	Flavobacteriia	o	Flavobacteriales	f	Flavobacteriaceae	g	Flavobacterium	s	Flavobacterium_ahnfeltiae
Zotu187	40	d	Bacteria	p	Cyanobacteria/Chloroplast	c	Chloroplast	o	Clostridiales	f	Chloroplast	g	Streptophyta	s	Desulfotomaculum_solfataricum
Zotu200	40	d	Bacteria	p	Proteobacteria	c	Alphaproteobacteria	o	Rhodospirillales	f	Rhodospirillaceae	g	Thalassospira	s	Thalassospira_mesophila
Zotu226	40	d	Bacteria	p	Spirochaetes	c	Spirochaetia	o	Spirochaetales	f	Spirochaetaceae	g	Spirochaeta	s	Spirochaeta_smaragdinae
Zotu202	39	d	Bacteria	p	Proteobacteria	c	Deltaproteobacteria	o	Desulfobacterales	f	Desulfobacteraceae	g	Geobacter	s	Desulfosalsimonas_propionicica
Zotu203	38	d	Bacteria	p	Spirochaetes	c	Spirochaetia	o	Spirochaetales	f	Spirochaetaceae	g	Spirochaeta	s	Spirochaeta_halophila
Zotu207	38	d	Bacteria	p	Bacteroidetes	c	Flavobacteriia	o	Flavobacteriales	f	Flavobacteriaceae	g	Rubricoccus	s	Rubricoccus_marinus
Zotu217	38	d	Bacteria	p	Cyanobacteria/Chloroplast	c	Cyanobacteria	f	Family_XIII	g	GpXIII	s	Planktothricoides_raciborskii
Zotu289	38	d	Bacteria	p	Verrucomicrobia	c	Opitutae	o	Puniceicoccales	f	Puniceicoccaceae	g	Coraliomargarita	s	Coraliomargarita_akajimensis
Zotu178	37	d	Bacteria	p	Firmicutes	c	Clostridia	o	Clostridiales	f	Peptococcaceae_2	g	Desulfurispora	s	Desulfurispora_thermophila
Zotu195	37	d	Bacteria	p	Proteobacteria	c	Gammaproteobacteria	o	Alteromonadales	f	Idiomarinaceae	g	Idiomarina	s	Idiomarina_fontislapidosi
Zotu306	36	d	Bacteria	p	Proteobacteria	c	Deltaproteobacteria	o	Desulfobacterales	f	Desulfobacteraceae	g	Desulfuromonas	s	Desulfuromonas_svalbardensis
Zotu285	35	d	Bacteria	p	Proteobacteria	c	Gammaproteobacteria	o	Oceanospirillales	f	Halomonadaceae	g	Halomonas	s	Halomonas_koreensis
Zotu216	34	d	Bacteria	p	Proteobacteria	c	Gammaproteobacteria	o	Chromatiales	f	Ectothiorhodospiraceae	g	Ectothiorhodospira	s	Ectothiorhodospira_salini
Zotu225	34	d	Bacteria	p	Proteobacteria	c	Deltaproteobacteria	o	Desulfovibrionales	f	Bradymonadaceae	g	Bradymonas	s	Bradymonas_sediminis
Zotu246	34	d	Bacteria	p	Bacteroidetes	c	Bacteroidia	o	Bacteroidales	f	Prolixibacteraceae	g	Sunxiuqinia	s	Sunxiuqinia_faeciviva
Zotu228	33	d	Bacteria	p	Proteobacteria	c	Alphaproteobacteria	o	Sphingomonadales	f	Sphingomonadaceae	g	Gp23	s	Sphingobium_abikonense
Zotu238	33	d	Bacteria	p	Proteobacteria	c	Alphaproteobacteria	o	Rhizobiales	f	Xanthobacteraceae	g	Xanthobacter	s	Xanthobacter_tagetidis
Zotu251	33	d	Bacteria	p	BRC1	c	Planctomycetia	o	Planctomycetales	f	Planctomycetaceae	g	BRC1_genera_incertae_sedis	s	Pirellula_staleyi
Zotu278	33	d	Bacteria	p	Proteobacteria	c	Deltaproteobacteria	o	Desulfovibrionales	f	Desulfovibrionaceae	g	Desulfovibrio	s	Desulfovibrio_arcticus
Zotu215	32	d	Bacteria	p	Proteobacteria	c	Gammaproteobacteria	o	Chromatiales	f	Xanthomonadaceae	g	Luteibacter	s	Luteibacter_yeojuensis
Zotu213	31	d	Bacteria	p	Chloroflexi	c	Chloroflexia	o	Chloroflexales	f	Oscillochloridaceae	g	Oscillochloris	s	Roseiflexus_castenholzii
Zotu219	31	d	Bacteria	p	Bacteroidetes	c	Bacteroidia	o	Bacteroidales	f	Prolixibacteraceae	g	Prolixibacter	s	Prolixibacter_bellariivorans
Zotu244	31	d	Bacteria	p	Proteobacteria	c	Deltaproteobacteria	o	Desulfobacterales	f	Desulfuromonadaceae	g	Pelobacter	s	Desulfobulbus_rhabdoformis
Zotu262	30	d	Bacteria	p	Spirochaetes	c	Spirochaetia	o	Spirochaetales	f	Spirochaetaceae	g	Spirochaeta	s	Salinispira_pacifica
Zotu221	28	d	Bacteria	p	Chlamydiae	c	Chlamydiia	o	Chlamydiales	f	Simkaniaceae	g	Simkania	s	Simkania_negevensis
Zotu234	28	d	Bacteria	p	Chloroflexi	c	Anaerolineae	o	Anaerolineales	f	Anaerolineaceae	g	Thermomarinilinea	s	Thermomarinilinea_lacunifontana
Zotu236	28	d	Bacteria	p	Bacteroidetes	c	Flavobacteriia	o	Flavobacteriales	f	Flavobacteriaceae	g	Aureivirga	s	Aureivirga_marina
Zotu291	28	d	Bacteria	p	Bacteroidetes	c	Cytophagia	o	Cytophagales	f	Cytophagaceae	g	Rudanella	s	Rudanella_lutea
Zotu206	27	d	Bacteria	p	Proteobacteria	c	Alphaproteobacteria	o	Rhodospirillales	f	Rhodospirillaceae	g	Reyranella	s	Reyranella_graminifolii
Zotu222	26	d	Bacteria	p	Bacteroidetes	c	Cytophagia	o	Cytophagales	f	Flammeovirgaceae	g	Rapidithrix	s	Rapidithrix_thailandica
Zotu241	26	d	Bacteria	p	Proteobacteria	c	Aquificae	o	Aquificales	f	Flavobacteriaceae	g	Flavobacterium	s	Craurococcus_roseus
Zotu233	25	d	Bacteria	p	Proteobacteria	c	Deltaproteobacteria	o	Bdellovibrionales	f	Bdellovibrionaceae	g	Gp20	s	Bdellovibrio_bacteriovorus
Zotu237	25	d	Bacteria	p	Spirochaetes	c	Spirochaetia	o	Spirochaetales	f	Spirochaetaceae	g	Treponema	s	Treponema_putidum
Zotu240	25	d	Bacteria	p	Proteobacteria	c	Alphaproteobacteria	o	Rhizobiales	f	Phyllobacteriaceae	g	Mesorhizobium	s	Mesorhizobium_hawassense
Zotu247	25	d	Bacteria	p	Armatimonadetes	c	Clostridia	o	Clostridiales	f	Clostridiaceae_3	g	Armatimonadetes_gp5	s	Sporosalibacterium_faouarense
Zotu249	25	d	Bacteria	p	Bacteroidetes	c	Flavobacteriia	o	Flavobacteriales	f	Flavobacteriaceae	g	Prolixibacter	s	Prolixibacter_bellariivorans
Zotu273	24	d	Bacteria	p	Proteobacteria	c	Deltaproteobacteria	o	Bdellovibrionales	f	Bacteriovoracaceae	g	Halobacteriovorax	s	Halobacteriovorax_marinus
Zotu265	22	d	Bacteria	p	Proteobacteria	c	Alphaproteobacteria	o	Sphingomonadales	f	Sphingomonadaceae	g	Sphingomonas	s	Sphingomonas_desiccabilis
Zotu271	22	d	Bacteria	p	Proteobacteria	c	Alphaproteobacteria	o	Rhizobiales	f	Hyphomicrobiaceae	g	Devosia	s	Devosia_subaequoris
Zotu317	22	d	Bacteria	p	Chloroflexi	c	Chloroflexia	o	Chloroflexales	f	Chloroflexaceae	g	Heliothrix	s	Shimazuella_kribbensis
Zotu239	21	d	Archaea	p	Woesearchaeota	c	Halobacteria	o	Natrialbales	f	Natrialbaceae	g	Woesearchaeota_Incertae_Sedis_AR16	s	Haloterrigena_jeotgali
Zotu242	21	d	Bacteria	p	Bacteroidetes	c	Flavobacteriia	o	Flavobacteriales	f	Flavobacteriaceae	g	Imtechella	s	Imtechella_halotolerans
Zotu259	21	d	Bacteria	p	Proteobacteria	c	Alphaproteobacteria	o	Rhodospirillales	f	Rhodospirillaceae	g	Azospirillum	s	Skermanella_aerolata
Zotu267	21	d	Bacteria	p	Proteobacteria	c	Gammaproteobacteria	o	Alteromonadales	f	Desulfobulbaceae	g	Desulfobulbus	s	Desulfobulbus_alkaliphilus
Zotu299	21	d	Bacteria	p	Proteobacteria	c	Alphaproteobacteria	o	Rhodospirillales	f	Rhodospirillaceae	g	Thalassospira	s	Magnetospira_thiophila
Zotu312	21	d	Bacteria	p	Proteobacteria	c	Deltaproteobacteria	o	Desulfobacterales	f	Desulfobacteraceae	g	Desulfonema	s	Desulfonema_ishimotonii
Zotu269	20	d	Bacteria	p	Bacteroidetes	c	Flavobacteriia	o	Flavobacteriales	f	Cryomorphaceae	g	Lishizhenia	s	Lishizhenia_caseinilytica
Zotu258	19	d	Bacteria	p	Bacteroidetes	c	Sphingobacteriia	o	Sphingobacteriales	f	Flavobacteriaceae	g	Tenacibaculum	s	Tenacibaculum_skagerrakense
Zotu272	19	d	Bacteria	p	Parcubacteria	c	Gammaproteobacteria	o	Thermales	f	Thermaceae	g	Parcubacteria_genera_incertae_sedis	s	Meiothermus_terrae
Zotu276	19	d	Bacteria	p	Proteobacteria	c	Gammaproteobacteria	o	Planctomycetales	f	Planctomycetaceae	g	Phycisphaera	s	Phycisphaera_mikurensis
Zotu287	19	d	Bacteria	p	Acidobacteria	c	Planctomycetia	o	Planctomycetales	f	Planctomycetaceae	g	Singulisphaera	s	Singulisphaera_acidiphila
Zotu297	19	d	Bacteria	p	Acidobacteria	c	Acidobacteria_Gp16	g	Gp16
Zotu308	18	d	Bacteria	p	Proteobacteria	c	Alphaproteobacteria	o	Rhizobiales	f	Sphingomonadaceae	g	Sphingomonas	s	Oceanibacterium_hippocampi
Zotu315	18	d	Bacteria	p	Bacteroidetes	c	Cytophagia	o	Cytophagales	f	Flavobacteriaceae	g	Tenacibaculum	s	Rapidithrix_thailandica
Zotu261	17	d	Bacteria	p	Proteobacteria	c	Gammaproteobacteria	o	Pseudomonadales	f	Pseudomonadaceae	g	Phycisphaera	s	Phycisphaera_mikurensis
Zotu280	17	d	Bacteria	p	Bacteroidetes	c	Cytophagia	o	Cytophagales	f	Flammeovirgaceae	g	Roseivirga	s	Roseivirga_spongicola
Zotu296	17	d	Bacteria	p	Chloroflexi	c	Anaerolineae	o	Anaerolineales	f	Anaerolineaceae	g	Leptolinea	s	Leptolinea_tardivitalis
Zotu311	17	d	Bacteria	p	Firmicutes	c	Bacilli	o	Bacillales	f	Oscillochloridaceae	g	Oscillochloris	s	Desulfotomaculum_geothermicum
Zotu319	17	d	Bacteria	p	Firmicutes	c	Chthonomonadetes	o	Chthonomonadales	f	Chthonomonadaceae	g	Chthonomonas/Armatimonadetes_gp3	s	Melghirimyces_algeriensis
Zotu318	15	d	Bacteria	p	BRC1	c	Planctomycetia	o	Planctomycetales	f	Planctomycetaceae	g	BRC1_genera_incertae_sedis	s	Rhodopirellula_rubra
Zotu304	14	d	Bacteria	p	Firmicutes	c	Clostridia	o	Desulfovibrionales	f	Desulfovibrionaceae	g	Desulfovibrio	s	Thermodesulfobium_narugense
Zotu310	14	d	Bacteria	p	Verrucomicrobia	c	Subdivision3	o	Rhodocyclales	f	Rhodocyclaceae	g	Subdivision3_genera_incertae_sedis	s	Thauera_selenatis
Zotu277	13	d	Bacteria	p	Firmicutes	c	Bacilli	o	Bacillales	f	Bacillaceae_1	g	Anoxybacillus	s	Anoxybacillus_kestanbolensis
Zotu283	13	d	Bacteria	p	Bacteroidetes	c	Flavobacteriia	o	Flavobacteriales	f	Cryomorphaceae	g	Owenweeksia	s	Owenweeksia_hongkongensis
Zotu290	13	d	Bacteria	p	Proteobacteria	c	Deltaproteobacteria	o	Bdellovibrionales	f	Bacteriovoracaceae	g	Halobacteriovorax	s	Halobacteriovorax_marinus
Zotu305	13	d	Bacteria	p	Hydrogenedentes	c	Deltaproteobacteria	o	Nautiliales	f	Nautiliaceae	g	Candidatus_Hydrogenedens	s	Cetia_pacifica
Zotu313	13	d	Bacteria	p	Planctomycetes	c	Phycisphaerae	o	Phycisphaerales	f	Phycisphaeraceae	g	Phycisphaera	s	Phycisphaera_mikurensis
Zotu292	11	d	Bacteria	p	Bacteroidetes	c	Cytophagia	o	Cytophagales	f	Cytophagaceae	g	Hymenobacter	s	Hymenobacter_ginsengisoli
Zotu295	11	d	Bacteria	p	Proteobacteria	c	Deltaproteobacteria	o	Syntrophobacterales	f	Syntrophobacteraceae	g	Desulfoglaeba	s	Desulfoglaeba_alkanexedens
Zotu293	8	d	Bacteria	p	Bacteroidetes	c	Cytophagia	o	Cytophagales	f	Cytophagaceae	g	Flexibacter	s	Flexibacter_elegans

## Sheet: KAAS-2 Red
Column1	Size	Domain	Column3	Phylum	Column5	Class	Column7	Order	Column9	Family	Column11	Genus	Column13	Species	Column15
Zotu1	42586	d	Bacteria	p	Chloroflexi	c	Chloroflexia	o	Chloroflexales	f	Oscillochloridaceae	g	Oscillochloris	s	Dehalobacter_restrictus
Zotu113	24302	d	Bacteria	p	Chloroflexi	c	Chloroflexia	o	Chloroflexales	f	Oscillochloridaceae	g	Oscillochloris	s	Desulfotomaculum_aeronauticum
Zotu95	24063	d	Bacteria	p	Cyanobacteria/Chloroplast	c	Cyanobacteria	o	Chloroflexales	f	Family_IV	g	GpIV	s	Paenibacillus_koleovorans
Zotu75	23915	d	Bacteria	p	Bacteroidetes	c	Sphingobacteriia	o	Sphingobacteriales	f	Cytophagaceae	g	Hymenobacter	s	Desulfovirga_adipica
Zotu2	22768	d	Bacteria	p	Cyanobacteria/Chloroplast	c	Cyanobacteria	f	Family_XIII	g	GpXIII	s	Planktothricoides_raciborskii
Zotu3	21374	d	Bacteria	p	Bacteroidetes	c	Sphingobacteriia	o	Sphingobacteriales	f	Saprospiraceae	g	Phaeodactylibacter	s	Phaeodactylibacter_xiamenensis
Zotu8	21215	d	Bacteria	p	Bacteroidetes	c	Sphingobacteriia	o	Sphingobacteriales	f	Saprospiraceae	g	Phaeodactylibacter	s	Phaeodactylibacter_xiamenensis
Zotu49	20739	d	Bacteria	p	Cyanobacteria/Chloroplast	c	Cyanobacteria	f	Family_VII	g	GpVII	s	Planktothricoides_raciborskii
Zotu55	19516	d	Bacteria	p	Cyanobacteria/Chloroplast	c	Cyanobacteria	f	Family_XIII	g	GpXIII	s	Planktothricoides_raciborskii
Zotu4	15491	d	Bacteria	p	Spirochaetes	c	Spirochaetia	o	Spirochaetales	f	Spirochaetaceae	g	Spirochaeta	s	Spirochaeta_alkalica
Zotu11	15243	d	Bacteria	p	Spirochaetes	c	Spirochaetia	o	Spirochaetales	f	Spirochaetaceae	g	Spirochaeta	s	Spirochaeta_alkalica
Zotu6	14917	d	Bacteria	p	Spirochaetes	c	Spirochaetia	o	Spirochaetales	f	Spirochaetaceae	g	Spirochaeta	s	Spirochaeta_alkalica
Zotu5	14911	d	Bacteria	p	Spirochaetes	c	Spirochaetia	o	Spirochaetales	f	Spirochaetaceae	g	Spirochaeta	s	Spirochaeta_alkalica
Zotu21	14392	d	Bacteria	p	Spirochaetes	c	Spirochaetia	o	Spirochaetales	f	Spirochaetaceae	g	Spirochaeta	s	Spirochaeta_alkalica
Zotu34	13283	d	Bacteria	p	Spirochaetes	c	Spirochaetia	o	Spirochaetales	f	Spirochaetaceae	g	Spirochaeta	s	Spirochaeta_halophila
Zotu46	12962	d	Bacteria	p	Spirochaetes	c	Spirochaetia	o	Spirochaetales	f	Spirochaetaceae	g	Spirochaeta	s	Spirochaeta_halophila
Zotu7	8273	d	Bacteria	p	Chloroflexi	c	Chloroflexia	o	Chloroflexales	f	Oscillochloridaceae	g	Oscillochloris	s	Alicyclobacillus_vulcanalis
Zotu19	7845	d	Bacteria	p	Chloroflexi	c	Chloroflexia	o	Chloroflexales	f	Oscillochloridaceae	g	Oscillochloris	s	Alicyclobacillus_vulcanalis
Zotu60	7601	d	Bacteria	p	Chloroflexi	c	Chloroflexia	o	Chloroflexales	f	Chloroflexaceae	g	Heliothrix	s	Alicyclobacillus_dauci
Zotu18	6408	d	Bacteria	p	Chloroflexi	c	Chloroflexia	o	Chloroflexales	f	Oscillochloridaceae	g	Oscillochloris	s	Alicyclobacillus_vulcanalis
Zotu9	3774	d	Bacteria	p	Chloroflexi	c	Chloroflexia	o	Chloroflexales	f	Chloroflexaceae	g	Heliothrix	s	Kroppenstedtia_eburnea
Zotu13	3092	d	Bacteria	p	candidate_division_WPS-1	c	Phycisphaerae	o	Planctomycetales	f	Planctomycetaceae	g	WPS-1_genera_incertae_sedis	s	Pirellula_staleyi
Zotu23	3064	d	Bacteria	p	candidate_division_WPS-1	c	Phycisphaerae	o	Planctomycetales	f	Planctomycetaceae	g	WPS-1_genera_incertae_sedis	s	Pirellula_staleyi
Zotu22	3007	d	Bacteria	p	candidate_division_WPS-1	c	Phycisphaerae	o	Tepidisphaerales	f	Tepidisphaeraceae	g	WPS-1_genera_incertae_sedis	s	Tepidisphaera_mucosa
Zotu10	2847	d	Bacteria	p	Bacteroidetes	c	Flavobacteriia	o	Flavobacteriales	f	Flavobacteriaceae	g	Leeuwenhoekiella	s	Leeuwenhoekiella_palythoae
Zotu12	2265	d	Bacteria	p	Proteobacteria	c	Gammaproteobacteria	o	Chromatiales	f	Ectothiorhodospiraceae	g	Spiribacter	s	Spiribacter_salinus
Zotu161	2014	d	Bacteria	p	Cyanobacteria/Chloroplast	c	Cyanobacteria	o	Bacillales	f	Family_VII	g	GpVII	s	Kroppenstedtia_eburnea
Zotu153	1768	d	Bacteria	p	Planctomycetes	c	Planctomycetia	o	Planctomycetales	f	Planctomycetaceae	g	WPS-1_genera_incertae_sedis	s	Pirellula_staleyi
Zotu14	1579	d	Bacteria	p	Chloroflexi	c	Chloroflexia	o	Chloroflexales	f	Chloroflexaceae	g	Heliothrix	s	Shimazuella_kribbensis
Zotu15	1402	d	Bacteria	p	Spirochaetes	c	Spirochaetia	o	Spirochaetales	f	Spirochaetaceae	g	Spirochaeta	s	Salinispira_pacifica
Zotu16	1238	d	Bacteria	p	Bacteroidetes	c	Cytophagia	o	Cytophagales	f	Flammeovirgaceae	g	Roseivirga	s	Roseivirga_spongicola
Zotu59	1229	d	Bacteria	p	candidate_division_WPS-1	c	Phycisphaerae	o	Tepidisphaerales	f	Tepidisphaeraceae	g	WPS-1_genera_incertae_sedis	s	Tepidisphaera_mucosa
Zotu156	1182	d	Bacteria	p	Bacteroidetes	c	Flavobacteriia	o	Flavobacteriales	f	Cryomorphaceae	g	Fluviicola	s	Fluviicola_taffensis
Zotu17	1109	d	Bacteria	p	Proteobacteria	c	Alphaproteobacteria	o	Rhizobiales	f	Rhodobiaceae	g	Rhodoligotrophos	s	Rhodoligotrophos_jinshengii
Zotu20	992	d	Bacteria	p	Proteobacteria	c	Deltaproteobacteria	o	Desulfuromonadales	f	Geobacteraceae	g	Geobacter	s	Geobacter_sulfurreducens_subsp._ethanolicus
Zotu38	798	d	Bacteria	p	Cyanobacteria/Chloroplast	c	Cyanobacteria	f	Family_VII	g	GpVII
Zotu57	773	d	Bacteria	p	Cyanobacteria/Chloroplast	c	Cyanobacteria	f	Family_VII	g	GpVII
Zotu41	767	d	Bacteria	p	Cyanobacteria/Chloroplast	c	Cyanobacteria	f	Family_VII	g	GpVII
Zotu103	751	d	Bacteria	p	Cyanobacteria/Chloroplast	c	Cyanobacteria	f	Family_VII	g	GpVII	s	Planktothricoides_raciborskii
Zotu25	692	d	Bacteria	p	Cyanobacteria/Chloroplast	c	Cyanobacteria	o	Thermolithobacterales	f	Family_XIII	g	GpXIII	s	Planktothricoides_raciborskii
Zotu93	681	d	Bacteria	p	Bacteroidetes	c	Sphingobacteriia	o	Sphingobacteriales	f	Cytophagaceae	g	Hymenobacter	s	Desulfovirga_adipica
Zotu164	662	d	Bacteria	p	Firmicutes	c	Clostridia	o	Thermoanaerobacterales	f	Thermoanaerobacteraceae	g	Oscillochloris	s	Ammonifex_thiophilus
Zotu24	646	d	Bacteria	p	Bacteroidetes	c	Flavobacteriia	o	Flavobacteriales	f	Flavobacteriaceae	g	Phaeodactylibacter	s	Phaeodactylibacter_xiamenensis
Zotu28	595	d	Bacteria	p	Spirochaetes	c	Spirochaetia	o	Spirochaetales	f	Spirochaetaceae	g	Spirochaeta	s	Salinispira_pacifica
Zotu27	580	d	Bacteria	p	Proteobacteria	c	Deltaproteobacteria	o	Desulfovibrionales	f	Bradymonadaceae	g	Bradymonas	s	Bradymonas_sediminis
Zotu26	566	d	Bacteria	p	Spirochaetes	c	Spirochaetia	o	Spirochaetales	f	Spirochaetaceae	g	Spirochaeta	s	Spirochaeta_halophila
Zotu29	499	d	Bacteria	p	Proteobacteria	c	Alphaproteobacteria	o	Parvularculales	f	Parvularculaceae	g	Parvularcula
Zotu30	483	d	Bacteria	p	Bacteroidetes	c	Cytophagia	o	Cytophagales	f	Cytophagaceae	g	Flexibacter	s	Flexibacter_elegans
Zotu32	477	d	Bacteria	p	Firmicutes	c	Clostridia	o	Desulfovibrionales	f	Desulfovibrionaceae	g	Desulfovibrio	s	Thermodesulfobium_narugense
Zotu35	477	d	Bacteria	p	Proteobacteria	c	Alphaproteobacteria	o	Rhizobiales	f	Rhodobiaceae	g	Afifella	s	Afifella_pfennigii
Zotu31	468	d	Bacteria	p	Bacteroidetes	c	Sphingobacteriia	o	Sphingobacteriales	f	Saprospiraceae	g	Lewinella	s	Lewinella_cohaerens
Zotu33	452	d	Bacteria	p	Chloroflexi	c	Chloroflexia	o	Chloroflexales	f	Oscillochloridaceae	g	Oscillochloris	s	Roseiflexus_castenholzii
Zotu82	446	d	Bacteria	p	Spirochaetes	c	Spirochaetia	o	Spirochaetales	f	Spirochaetaceae	g	Spirochaeta	s	Salinispira_pacifica
Zotu36	437	d	Bacteria	p	candidate_division_WPS-1	c	Phycisphaerae	o	Tepidisphaerales	f	Tepidisphaeraceae	g	WPS-1_genera_incertae_sedis	s	Tepidisphaera_mucosa
Zotu39	435	d	Bacteria	p	Proteobacteria	c	Alphaproteobacteria	o	Rhizobiales	f	Phyllobacteriaceae	g	Mesorhizobium	s	Mesorhizobium_hawassense
Zotu74	420	d	Bacteria	p	Proteobacteria	c	Alphaproteobacteria	o	Rhizobiales	f	Aurantimonadaceae	g	Rhizobium	s	Martelella_radicis
Zotu73	418	d	Bacteria	p	Proteobacteria	c	Alphaproteobacteria	o	Rhizobiales	f	Rhodobacteraceae	g	Rhodovulum	s	Rhodovulum_mangrovi
Zotu37	413	d	Bacteria	p	Spirochaetes	c	Spirochaetia	o	Spirochaetales	f	Spirochaetaceae	g	Spirochaeta	s	Spirochaeta_halophila
Zotu141	391	d	Bacteria	p	Cyanobacteria/Chloroplast	c	Cyanobacteria	o	Chloroflexales	f	Family_IV	g	GpIV	s	Planktothricoides_raciborskii
Zotu40	345	d	Bacteria	p	Spirochaetes	c	Spirochaetia	o	Spirochaetales	f	Spirochaetaceae	g	Spirochaeta	s	Spirochaeta_halophila
Zotu65	328	d	Bacteria	p	Spirochaetes	c	Spirochaetia	o	Spirochaetales	f	Spirochaetaceae	g	Spirochaeta	s	Spirochaeta_halophila
Zotu155	324	d	Bacteria	p	Firmicutes	c	Clostridia	o	Clostridiales	f	Peptococcaceae_1	g	Oscillochloris	s	Dehalobacter_restrictus
Zotu45	315	d	Bacteria	p	Spirochaetes	c	Spirochaetia	o	Spirochaetales	f	Spirochaetaceae	g	Spirochaeta	s	Spirochaeta_alkalica
Zotu94	314	d	Bacteria	p	Spirochaetes	c	Spirochaetia	o	Spirochaetales	f	Spirochaetaceae	g	Spirochaeta	s	Spirochaeta_alkalica
Zotu62	298	d	Bacteria	p	Cyanobacteria/Chloroplast	c	Cyanobacteria	o	Bacillales	f	Family_IV	g	GpIV	s	Planktothricoides_raciborskii
Zotu42	274	d	Bacteria	p	Proteobacteria	c	Deltaproteobacteria	o	Desulfovibrionales	f	Desulfovibrionaceae	g	Desulfovibrio	s	Desulfovibrio_alkalitolerans
Zotu53	269	d	Bacteria	p	Spirochaetes	c	Spirochaetia	o	Spirochaetales	f	Spirochaetaceae	g	Spirochaeta	s	Spirochaeta_aurantia_subsp._aurantia
Zotu56	267	d	Bacteria	p	Spirochaetes	c	Spirochaetia	o	Spirochaetales	f	Spirochaetaceae	g	Spirochaeta	s	Spirochaeta_aurantia_subsp._aurantia
Zotu44	258	d	Bacteria	p	Bacteroidetes	c	Bacteroidia	o	Bacteroidales	f	Sphingobacteriaceae	g	Mucilaginibacter	s	Prolixibacter_bellariivorans
Zotu114	255	d	Bacteria	p	Proteobacteria	c	Alphaproteobacteria	o	Rhizobiales	f	Rhodobacteraceae	g	Stappia	s	Stappia_taiwanensis
Zotu43	249	d	Bacteria	p	Bacteroidetes	c	Flavobacteriia	o	Flavobacteriales	f	Cryomorphaceae	g	Lishizhenia	s	Lishizhenia_caseinilytica
Zotu47	244	d	Bacteria	p	Spirochaetes	c	Spirochaetia	o	Spirochaetales	f	Spirochaetaceae	g	Salinispira	s	Salinispira_pacifica
Zotu50	213	d	Bacteria	p	Proteobacteria	c	Deltaproteobacteria	o	Myxococcales	f	Polyangiaceae	g	Cystobacter	s	Cystobacter_badius
Zotu48	194	d	Bacteria	p	Proteobacteria	c	Alphaproteobacteria	o	Rhizobiales	f	Methylobacteriaceae	g	Microvirga	s	Microvirga_subterranea
Zotu52	183	d	Bacteria	p	Bacteroidetes	c	Cytophagia	o	Cytophagales	f	Cytophagaceae	g	Flexibacter	s	Flexibacter_elegans
Zotu145	178	d	Bacteria	p	Cyanobacteria/Chloroplast	c	Cyanobacteria	o	Cytophagales	f	Family_I	g	GpI	s	Planktothricoides_raciborskii
Zotu101	162	d	Bacteria	p	Firmicutes	c	Spirochaetia	o	Spirochaetales	f	Spirochaetaceae	g	Spirochaeta	s	Dehalobacter_restrictus
Zotu112	161	d	Bacteria	p	Bacteroidetes	c	Betaproteobacteria	o	Burkholderiales	f	Cytophagaceae	g	Kinneretia	s	Kinneretia_asaccharophila
Zotu51	158	d	Bacteria	p	Bacteroidetes	c	Cytophagia	o	Cytophagales	f	Flammeovirgaceae	g	Roseivirga	s	Roseivirga_spongicola
Zotu58	149	d	Bacteria	p	Bacteroidetes	c	Bacteroidia	o	Bacteroidales	f	Porphyromonadaceae	g	Dysgonomonas	s	Barnesiella_viscericola
Zotu70	149	d	Bacteria	p	Bacteroidetes	c	Bacteroidia	o	Bacteroidales	f	Porphyromonadaceae	g	Dysgonomonas	s	Dysgonomonas_hofstadii
Zotu54	137	d	Bacteria	p	Proteobacteria	c	Alphaproteobacteria	o	Rhodospirillales	f	Rhodospirillaceae	g	Rhodovibrio	s	Rhodovibrio_sodomensis
Zotu106	120	d	Bacteria	p	Spirochaetes	c	Spirochaetia	o	Spirochaetales	f	Spirochaetaceae	g	Salinispira	s	Salinispira_pacifica
Zotu68	116	d	Bacteria	p	Spirochaetes	c	Spirochaetia	o	Spirochaetales	f	Spirochaetaceae	g	Spirochaeta	s	Spirochaeta_halophila
Zotu79	115	d	Bacteria	p	Spirochaetes	c	Spirochaetia	o	Spirochaetales	f	Spirochaetaceae	g	Spirochaeta	s	Salinispira_pacifica
Zotu97	108	d	Bacteria	p	Proteobacteria	c	Deltaproteobacteria	o	Bdellovibrionales	f	Bacteriovoracaceae	g	Halobacteriovorax	s	Halobacteriovorax_litoralis
Zotu133	108	d	Bacteria	p	Spirochaetes	c	Spirochaetia	o	Spirochaetales	f	Spirochaetaceae	g	Spirochaeta	s	Spirochaeta_alkalica
Zotu86	107	d	Bacteria	p	Proteobacteria	c	Alphaproteobacteria	o	Rhodobacterales	f	Rhodobacteraceae	g	Albidovulum	s	Albidovulum_xiamenense
Zotu83	105	d	Bacteria	p	Proteobacteria	c	Deltaproteobacteria	o	Bdellovibrionales	f	Bacteriovoracaceae	g	Halobacteriovorax	s	Halobacteriovorax_litoralis
Zotu98	99	d	Bacteria	p	Proteobacteria	c	Alphaproteobacteria	o	Rhizobiales	f	Rhodobacteraceae	g	Parvibaculum	s	Parvibaculum_hydrocarboniclasticum
Zotu84	89	d	Bacteria	p	Spirochaetes	c	Spirochaetia	o	Spirochaetales	f	Spirochaetaceae	g	Spirochaeta	s	Spirochaeta_smaragdinae
Zotu160	89	d	Bacteria	p	Proteobacteria	c	Deltaproteobacteria	o	Desulfovibrionales	f	Desulfarculaceae	g	Desulfovibrio	s	Desulfocarbo_indianensis
Zotu85	88	d	Bacteria	p	Proteobacteria	c	Deltaproteobacteria	o	Desulfovibrionales	f	Desulfarculaceae	g	Desulfovibrio	s	Desulfarculus_baarsii
Zotu138	88	d	Bacteria	p	Proteobacteria	c	Deltaproteobacteria	o	Desulfuromonadales	f	Geobacteraceae	g	Geobacter	s	Desulfarculus_baarsii
Zotu66	87	d	Bacteria	p	Spirochaetes	c	Spirochaetia	o	Spirochaetales	f	Spirochaetaceae	g	Spirochaeta	s	Spirochaeta_smaragdinae
Zotu64	86	d	Bacteria	p	Chloroflexi	c	Chloroflexia	o	Chloroflexales	f	Chloroflexaceae	g	Heliothrix	s	Shimazuella_kribbensis
Zotu104	84	d	Bacteria	p	Spirochaetes	c	Spirochaetia	o	Spirochaetales	f	Spirochaetaceae	g	Spirochaeta	s	Spirochaeta_smaragdinae
Zotu120	83	d	Bacteria	p	Proteobacteria	c	Alphaproteobacteria	o	Sphingobacteriales	f	Saprospiraceae	g	Phaeodactylibacter	s	Phaeodactylibacter_xiamenensis
Zotu139	82	d	Bacteria	p	Bacteroidetes	c	Sphingobacteriia	o	Sphingobacteriales	f	Saprospiraceae	g	Phaeodactylibacter	s	Phaeodactylibacter_xiamenensis
Zotu163	77	d	Bacteria	p	Proteobacteria	c	Alphaproteobacteria	o	Rhodobacterales	f	Rhodobacteraceae	g	Rhodothalassium	s	Rhodothalassium_salexigens
Zotu72	76	d	Bacteria	p	Proteobacteria	c	Alphaproteobacteria	o	Rhodobacterales	f	Rhodobacteraceae	g	Rhodothalassium	s	Rhodothalassium_salexigens
Zotu67	75	d	Bacteria	p	Bacteroidetes	c	Flavobacteriia	o	Flavobacteriales	f	Cryomorphaceae	g	Fluviicola	s	Fluviicola_taffensis
Zotu109	75	d	Bacteria	p	Proteobacteria	c	Alphaproteobacteria	o	Rhizobiales	f	Xanthobacteraceae	g	Pseudoxanthobacter	s	Pseudoxanthobacter_soli
Zotu146	73	d	Bacteria	p	Cyanobacteria/Chloroplast	c	Cyanobacteria	o	Bacillales	f	Thermoactinomycetaceae_1	g	GpVII	s	Thermoactinomyces_daqus
Zotu61	72	d	Bacteria	p	Spirochaetes	c	Spirochaetia	o	Spirochaetales	f	Leptospiraceae	g	Leptonema	s	Leptonema_illini
Zotu63	71	d	Bacteria	p	Proteobacteria	c	Aquificae	o	Aquificales	f	Flavobacteriaceae	g	Flavobacterium	s	Craurococcus_roseus
Zotu78	71	d	Bacteria	p	Firmicutes	c	Clostridia	o	Clostridiales	f	Clostridiaceae_1	g	Clostridium_sensu_stricto	s	Clostridium_vulturis
Zotu90	70	d	Bacteria	p	Chloroflexi	c	Chloroflexia	o	Chloroflexales	f	Chloroflexaceae	g	Heliothrix	s	Alicyclobacillus_dauci
Zotu136	70	d	Bacteria	p	Proteobacteria	c	Alphaproteobacteria	o	Rhodobacterales	f	Rhodobacteraceae	g	Rubrimonas	s	Rubrimonas_cliftonensis
Zotu140	70	d	Bacteria	p	Cyanobacteria/Chloroplast	c	Cyanobacteria	f	Family_XIII	g	GpXIII	s	Planktothricoides_raciborskii
Zotu77	69	d	Bacteria	p	Planctomycetes	c	Phycisphaerae	o	Phycisphaerales	f	Phycisphaeraceae	g	Phycisphaera	s	Phycisphaera_mikurensis
Zotu152	69	d	Bacteria	p	Cyanobacteria/Chloroplast	c	Cyanobacteria	o	Chloroflexales	f	Family_VII	g	GpVII	s	Rubidibacter_lacunae
Zotu100	66	d	Bacteria	p	Planctomycetes	c	Phycisphaerae	o	Phycisphaerales	f	Phycisphaeraceae	g	Phycisphaera	s	Phycisphaera_mikurensis
Zotu108	66	d	Bacteria	p	Cyanobacteria/Chloroplast	c	Cyanobacteria	o	Spirochaetales	f	Family_I	g	GpI	s	Planktothricoides_raciborskii
Zotu131	65	d	Bacteria	p	Cyanobacteria/Chloroplast	c	Cyanobacteria	f	Family_VII	g	GpVII	s	Rubidibacter_lacunae
Zotu119	64	d	Bacteria	p	Cyanobacteria/Chloroplast	c	Cyanobacteria	f	Family_XIII	g	GpXIII	s	Planktothricoides_raciborskii
Zotu69	63	d	Bacteria	p	Bacteroidetes	c	Cytophagia	o	Cytophagales	f	Flammeovirgaceae	g	Roseivirga	s	Roseivirga_spongicola
Zotu132	62	d	Bacteria	p	Planctomycetes	c	Phycisphaerae	o	Phycisphaerales	f	Phycisphaeraceae	g	Phycisphaera	s	Phycisphaera_mikurensis
Zotu96	61	d	Bacteria	p	Cyanobacteria/Chloroplast	c	Cyanobacteria	f	Family_IV	g	GpIV	s	Rubidibacter_lacunae
Zotu71	56	d	Bacteria	p	Bacteroidetes	c	Cytophagia	o	Cytophagales	f	Cytophagaceae	g	Flexibacter	s	Flexibacter_elegans
Zotu123	56	d	Bacteria	p	Proteobacteria	c	Alphaproteobacteria	o	Rhodospirillales	f	Rhodospirillaceae	g	Rhodovibrio	s	Rhodovibrio_sodomensis
Zotu130	56	d	Bacteria	p	Proteobacteria	c	Alphaproteobacteria	o	Rhizobiales	f	Phyllobacteriaceae	g	Pseudoxanthobacter	s	Pseudoxanthobacter_soli
Zotu91	54	d	Bacteria	p	Proteobacteria	c	Alphaproteobacteria	o	Rhodobacterales	f	Rhodobacteraceae	g	Rhodobacter	s	Rhodobacter_veldkampii
Zotu76	51	d	Bacteria	p	Proteobacteria	c	Betaproteobacteria	o	Burkholderiales	f	Planctomycetaceae	g	WPS-1_genera_incertae_sedis	s	Tepidisphaera_mucosa
Zotu80	51	d	Bacteria	p	Firmicutes	c	Actinobacteria	o	Actinomycetales	f	Ruminococcaceae	g	Gp1	s	Ruminococcus_albus
Zotu81	50	d	Bacteria	p	Chloroflexi	c	Anaerolineae	o	Anaerolineales	f	Anaerolineaceae	g	Thermomarinilinea	s	Thermomarinilinea_lacunifontana
Zotu99	50	d	Bacteria	p	Firmicutes	c	Clostridia	o	Clostridiales	f	Peptococcaceae_2	g	Desulfurispora	s	Desulfurispora_thermophila
Zotu87	47	d	Bacteria	p	Spirochaetes	c	Spirochaetia	o	Spirochaetales	f	Spirochaetaceae	g	Treponema	s	Treponema_putidum
Zotu165	47	d	Bacteria	p	Spirochaetes	c	Spirochaetia	o	Spirochaetales	f	Spirochaetaceae	g	Spirochaeta	s	Spirochaeta_smaragdinae
Zotu110	46	d	Bacteria	p	Spirochaetes	c	Spirochaetia	o	Spirochaetales	f	Spirochaetaceae	g	Spirochaeta	s	Spirochaeta_smaragdinae
Zotu127	46	d	Bacteria	p	Bacteroidetes	c	Sphingobacteriia	o	Sphingobacteriales	f	Rhodothermaceae	g	Salisaeta	s	Salisaeta_longa
Zotu137	46	d	Bacteria	p	Proteobacteria	c	Alphaproteobacteria	o	Rhodobacterales	f	Rhodobacteraceae	g	Rubribacterium	s	Rubribacterium_polymorphum
Zotu88	43	d	Bacteria	p	Armatimonadetes	c	Clostridia	o	Clostridiales	f	Clostridiaceae_3	g	Armatimonadetes_gp5	s	Sporosalibacterium_faouarense
Zotu92	42	d	Bacteria	p	Actinobacteria	c	Actinobacteria	o	Actinomycetales	f	Microbacteriaceae	g	Clostridium_XlVb	s	Clostridium_lactatifermentans
Zotu122	42	d	Bacteria	p	Verrucomicrobia	c	Opitutae	o	Puniceicoccales	f	Puniceicoccaceae	g	Coraliomargarita	s	Coraliomargarita_akajimensis
Zotu142	42	d	Bacteria	p	Verrucomicrobia	c	Opitutae	o	Puniceicoccales	f	Puniceicoccaceae	g	Coraliomargarita	s	Coraliomargarita_akajimensis
Zotu115	41	d	Bacteria	p	Proteobacteria	c	Alphaproteobacteria	o	Rhodospirillales	f	Rhodospirillaceae	g	Rhodovibrio	s	Rhodovibrio_sodomensis
Zotu89	39	d	Bacteria	p	Proteobacteria	c	Alphaproteobacteria	o	Rhodobacterales	f	Rhodobacteraceae	g	Boseongicola	s	Boseongicola_aestuarii
Zotu135	39	d	Bacteria	p	Proteobacteria	c	Alphaproteobacteria	o	Rhizobiales	f	Rhodobiaceae	g	Rhodoligotrophos	s	Rhodoligotrophos_jinshengii
Zotu102	37	d	Bacteria	p	Planctomycetes	c	Phycisphaerae	o	Phycisphaerales	f	Phycisphaeraceae	g	Phycisphaera	s	Phycisphaera_mikurensis
Zotu105	35	d	Bacteria	p	Firmicutes	c	Clostridia	o	Anaerolineales	f	Anaerolineaceae	g	Armatimonadetes_gp4	s	Thermomarinilinea_lacunifontana
Zotu107	34	d	Bacteria	p	Spirochaetes	c	Spirochaetia	o	Spirochaetales	f	Spirochaetaceae	g	Spirochaeta	s	Spirochaeta_aurantia_subsp._aurantia
Zotu117	32	d	Bacteria	p	Proteobacteria	c	Gammaproteobacteria	o	Alteromonadales	f	Desulfobulbaceae	g	Desulfobulbus	s	Desulfobulbus_alkaliphilus
Zotu111	31	d	Bacteria	p	Firmicutes	c	Clostridia	o	Clostridiales	f	Peptostreptococcaceae	g	Peptostreptococcus	s	Peptostreptococcus_canis
Zotu116	31	d	Bacteria	p	Spirochaetes	c	Spirochaetia	o	Spirochaetales	f	Spirochaetaceae	g	Spirochaeta	s	Spirochaeta_smaragdinae
Zotu128	31	d	Bacteria	p	Proteobacteria	c	Deltaproteobacteria	o	Desulfovibrionales	f	Desulfovibrionaceae	g	Desulfovibrio	s	Desulfovibrio_arcticus
Zotu159	30	d	Bacteria	p	Proteobacteria	c	Deltaproteobacteria	o	Myxococcales	f	Cystobacteraceae	g	Anaeromyxobacter	s	Anaeromyxobacter_dehalogenans
Zotu121	27	d	Bacteria	p	Proteobacteria	c	Gammaproteobacteria	o	Chromatiales	f	Xanthomonadaceae	g	Oleiagrimonas	s	Oleiagrimonas_soli
Zotu124	27	d	Bacteria	p	Nitrospirae	c	Nitrospira	o	Nitrospirales	f	Nitrospiraceae	g	Thermodesulfovibrio	s	Thermodesulfovibrio_yellowstonii
Zotu125	27	d	Bacteria	p	Proteobacteria	c	Gammaproteobacteria	o	Pseudomonadales	f	Pseudomonadaceae	g	Pseudomonas	s	Pseudomonas_brenneri
Zotu129	27	d	Bacteria	p	Deinococcus-Thermus	c	Deinococci	o	Deinococcales	f	Deinococcaceae	g	Deinococcus	s	Deinococcus_sonorensis
Zotu118	25	d	Bacteria	p	Planctomycetes	c	Phycisphaerae	o	Phycisphaerales	f	Phycisphaeraceae	g	Phycisphaera	s	Phycisphaera_mikurensis
Zotu126	24	d	Bacteria	p	Bacteroidetes	c	Bacteroidia	o	Bacteroidales	f	Marinilabiliaceae	g	Natronoflexus	s	Natronoflexus_pectinivorans
Zotu151	23	d	Bacteria	p	Spirochaetes	c	Spirochaetia	o	Spirochaetales	f	Spirochaetaceae	g	Spirochaeta	s	Spirochaeta_halophila
Zotu158	21	d	Bacteria	p	Firmicutes	c	Bacilli	o	Bacillales	f	Staphylococcaceae	g	Staphylococcus	s	Staphylococcus_hominis_subsp._hominis
Zotu148	20	d	Bacteria	p	Planctomycetes	c	Planctomycetia	o	Planctomycetales	f	Planctomycetaceae	g	Rubinisphaera	s	Rubinisphaera_brasiliensis
Zotu143	19	d	Bacteria	p	Proteobacteria	c	Deltaproteobacteria	o	Desulfovibrionales	f	Desulfovibrionaceae	g	Desulfocurvus	s	Desulfocurvus_thunnarius
Zotu162	18	d	Bacteria	p	Proteobacteria	c	Deltaproteobacteria	o	Desulfobacterales	f	Desulfobacteraceae	g	Desulfococcus	s	Desulfococcus_multivorans
Zotu144	17	d	Bacteria	p	Spirochaetes	c	Spirochaetia	o	Spirochaetales	f	Spirochaetaceae	g	Spirochaeta	s	Spirochaeta_asiatica
Zotu168	17	d	Bacteria	p	Proteobacteria	c	Alphaproteobacteria	o	Rhizobiales	f	Rhodospirillaceae	g	Rhodomicrobium	s	Marispirillum_indicum
Zotu134	16	d	Bacteria	p	Spirochaetes	c	Spirochaetia	o	Spirochaetales	f	Spirochaetaceae	g	Spirochaeta	s	Spirochaeta_smaragdinae
Zotu157	16	d	Bacteria	p	BRC1	c	Thermolithobacteria	o	Thermolithobacterales	f	Thermolithobacteraceae	g	BRC1_genera_incertae_sedis	s	Thermolithobacter_ferrireducens
Zotu147	15	d	Bacteria	p	Actinobacteria	c	Actinobacteria	o	Actinomycetales	f	Streptomycetaceae	g	Streptomyces	s	Streptomyces_abyssalis
Zotu149	14	d	Bacteria	p	Armatimonadetes	c	Spirochaetia	o	Spirochaetales	f	Chthonomonadaceae	g	Chthonomonas/Armatimonadetes_gp3	s	Turneriella_parva
Zotu154	14	d	Bacteria	p	Bacteroidetes	c	Bacteroidia	o	Bacteroidales	f	Prolixibacteraceae	g	Sunxiuqinia	s	Sunxiuqinia_faeciviva
Zotu166	13	d	Bacteria	p	Proteobacteria	c	Alphaproteobacteria	o	Rhodospirillales	f	Rhodospirillaceae	g	Thalassospira	s	Thalassospira_mesophila
Zotu167	12	d	Bacteria	p	Proteobacteria	c	Alphaproteobacteria	o	Rhizobiales	f	Rhodospirillaceae	g	Rhizobium	s	Rhizobium_halophytocola
Zotu150	10	d	Bacteria	p	Bacteroidetes	c	Flavobacteriia	o	Flavobacteriales	f	Flavobacteriaceae	g	Candidatus_Nanosalina	s	Haliscomenobacter_hydrossis

## Sheet: KAAS-2 Black
Column1	Size	Domain	Column3	Phylum	Column5	Class	Column7	Order	Column9	Family	Column11	Genus	Column13	Species	Column15
Zotu10	6790	d	Bacteria	p	Proteobacteria	c	Gammaproteobacteria	o	Oceanospirillales	f	Halomonadaceae	g	Halomonas	s	Halomonas_sulfidaeris
Zotu11	6789	d	Bacteria	p	Proteobacteria	c	Gammaproteobacteria	o	Oceanospirillales	f	Halomonadaceae	g	Halomonas	s	Halomonas_variabilis
Zotu2	6250	d	Bacteria	p	Proteobacteria	c	Deltaproteobacteria	o	Syntrophobacterales	f	Syntrophaceae	g	Desulfomonile	s	Desulfomonile_limimaris
Zotu1	6235	d	Bacteria	p	Chloroflexi	c	Anaerolineae	o	Anaerolineales	f	Anaerolineaceae	g	Leptolinea	s	Leptolinea_tardivitalis
Zotu28	6179	d	Bacteria	p	Proteobacteria	c	Deltaproteobacteria	o	Syntrophobacterales	f	Syntrophaceae	g	Desulfomonile	s	Desulfomonile_limimaris
Zotu34	5911	d	Bacteria	p	Proteobacteria	c	Gammaproteobacteria	o	Oceanospirillales	f	Halomonadaceae	g	Halomonas	s	Halomonas_variabilis
Zotu5	5275	d	Bacteria	p	Chloroflexi	c	Anaerolineae	o	Anaerolineales	f	Anaerolineaceae	g	Leptolinea	s	Leptolinea_tardivitalis
Zotu29	5224	d	Bacteria	p	Chloroflexi	c	Anaerolineae	o	Anaerolineales	f	Anaerolineaceae	g	Leptolinea	s	Leptolinea_tardivitalis
Zotu79	5161	d	Bacteria	p	Armatimonadetes	c	Clostridia	o	Thermoanaerobacterales	f	Thermoanaerobacteraceae	g	Armatimonadetes_gp4	s	Calderihabitans_maritimus
Zotu6	4954	d	Bacteria	p	Armatimonadetes	c	Clostridia	o	Thermoanaerobacterales	f	Thermoanaerobacteraceae	g	Armatimonadetes_gp4	s	Leptolinea_tardivitalis
Zotu93	4817	d	Bacteria	p	Armatimonadetes	c	Clostridia	o	Anaerolineales	f	Anaerolineaceae	g	Armatimonadetes_gp4	s	Leptolinea_tardivitalis
Zotu43	4397	d	Bacteria	p	Firmicutes	c	Clostridia	o	Thermoanaerobacterales	f	Thermoanaerobacteraceae	g	Armatimonadetes_gp4	s	Leptolinea_tardivitalis
Zotu3	4313	d	Bacteria	p	Chloroflexi	c	Anaerolineae	o	Anaerolineales	f	Anaerolineaceae	g	Anaerolinea	s	Anaerolinea_thermophila
Zotu9	3925	d	Bacteria	p	Proteobacteria	c	Alphaproteobacteria	o	Rhizobiales	f	Rhodobiaceae	g	Afifella	s	Afifella_pfennigii
Zotu42	3858	d	Bacteria	p	Proteobacteria	c	Alphaproteobacteria	o	Rhizobiales	f	Rhodobiaceae	g	Afifella	s	Afifella_pfennigii
Zotu8	3585	d	Bacteria	p	Proteobacteria	c	Actinobacteria	o	Deferribacterales	f	Deferribacteraceae	g	Gp15	s	Geovibrio_ferrireducens
Zotu4	3564	d	Archaea	p	Woesearchaeota	c	Methanomicrobia	o	Methanosarcinales	f	Methanosarcinaceae	g	Woesearchaeota_Incertae_Sedis_AR15	s	Methanimicrococcus_blatticola
Zotu7	3375	d	Archaea	p	Euryarchaeota	c	Halobacteria	o	Thermoplasmatales	f	Natrialbaceae	g	Picrophilus	s	Picrophilus_torridus
Zotu335	2962	d	Bacteria	p	Proteobacteria	c	Gammaproteobacteria	o	Oceanospirillales	f	Halomonadaceae	g	Halomonas	s	Halomonas_andesensis
Zotu12	2484	d	Bacteria	p	Parcubacteria	c	Deinococci	o	Clostridiales	f	Rhodobacteraceae	g	Parcubacteria_genera_incertae_sedis	s	Desulfonauticus_submarinus
Zotu13	2359	d	Bacteria	p	Proteobacteria	c	Deltaproteobacteria	o	Desulfovibrionales	f	Desulfohalobiaceae	g	Desulfohalobium	s	Desulfohalobium_utahense
Zotu123	2125	d	Bacteria	p	Proteobacteria	c	Deltaproteobacteria	o	Desulfovibrionales	f	Desulfohalobiaceae	g	Desulfohalobium	s	Desulfohalobium_utahense
Zotu16	1999	d	Bacteria	p	Spirochaetes	c	Spirochaetia	o	Spirochaetales	f	Spirochaetaceae	g	Spirochaeta	s	Spirochaeta_alkalica
Zotu17	1952	d	Bacteria	p	Armatimonadetes	c	Clostridia	o	Clostridiales	f	Micromonosporaceae	g	Armatimonadetes_gp5	s	Catelliglobosispora_koreensis
Zotu130	1945	d	Bacteria	p	Spirochaetes	c	Spirochaetia	o	Spirochaetales	f	Spirochaetaceae	g	Spirochaeta	s	Spirochaeta_alkalica
Zotu15	1932	d	Bacteria	p	Proteobacteria	c	Deltaproteobacteria	o	Desulfobacterales	f	Desulfobacteraceae	g	Desulfococcus	s	Desulfococcus_multivorans
Zotu161	1888	d	Bacteria	p	Spirochaetes	c	Spirochaetia	o	Spirochaetales	f	Spirochaetaceae	g	Spirochaeta	s	Spirochaeta_alkalica
Zotu14	1884	d	Bacteria	p	Proteobacteria	c	Alphaproteobacteria	o	Rhodospirillales	f	Acetobacteraceae	g	Craurococcus	s	Craurococcus_roseus
Zotu19	1618	d	Bacteria	p	Proteobacteria	c	Deltaproteobacteria	o	Desulfovibrionales	f	Desulfovibrionaceae	g	Desulfovibrio	s	Desulfovibrio_cuneatus
Zotu23	1525	d	Bacteria	p	Proteobacteria	c	Deltaproteobacteria	o	Desulfobacterales	f	Desulfobacteraceae	g	Desulfobacca	s	Desulfobacca_acetoxidans
Zotu59	1519	d	Bacteria	p	Proteobacteria	c	Deltaproteobacteria	o	Desulfobacterales	f	Desulfobacteraceae	g	Desulfobacca	s	Desulfobacca_acetoxidans
Zotu18	1429	d	Bacteria	p	Parcubacteria	c	Sphingobacteriia	o	Sphingobacteriales	f	Sphingobacteriaceae	g	Parcubacteria_genera_incertae_sedis	s	Sphingobacterium_nematocida
Zotu21	1226	d	Bacteria	p	Aminicenantes	c	Clostridia	o	Clostridiales	f	Clostridiales_Incertae_Sedis_IV	g	Aminicenantes_genera_incertae_sedis	s	Mahella_australiensis
Zotu22	1220	d	Bacteria	p	Proteobacteria	c	Alphaproteobacteria	o	Cytophagales	f	Cytophagaceae	g	Craurococcus	s	Craurococcus_roseus
Zotu20	1163	d	Bacteria	p	BRC1	c	Deltaproteobacteria	o	Desulfobacterales	f	Desulfobulbaceae	g	BRC1_genera_incertae_sedis	s	Desulfobulbus_japonicus
Zotu80	1148	d	Bacteria	p	Firmicutes	c	Clostridia	o	Thermoanaerobacterales	f	Thermoanaerobacteraceae	g	Armatimonadetes_gp4	s	Calderihabitans_maritimus
Zotu58	1065	d	Bacteria	p	Proteobacteria	c	Alphaproteobacteria	o	Rhodobacterales	f	Rhodobacteraceae	g	Albidovulum	s	Albidovulum_xiamenense
Zotu39	1063	d	Bacteria	p	Proteobacteria	c	Alphaproteobacteria	o	Rhizobiales	f	Rhodobacteraceae	g	Parvibaculum	s	Parvibaculum_hydrocarboniclasticum
Zotu30	1006	d	Bacteria	p	Armatimonadetes	c	Clostridia	o	Anaerolineales	f	Anaerolineaceae	g	Armatimonadetes_gp4	s	Leptolinea_tardivitalis
Zotu24	993	d	Bacteria	p	Spirochaetes	c	Spirochaetia	o	Spirochaetales	f	Spirochaetaceae	g	Spirochaeta	s	Spirochaeta_smaragdinae
Zotu403	934	d	Bacteria	p	Armatimonadetes	c	Anaerolineae	o	Anaerolineales	f	Anaerolineaceae	g	Armatimonadetes_gp4	s	Leptolinea_tardivitalis
Zotu27	932	d	Archaea	p	Crenarchaeota	c	Thermoprotei	o	Thermoproteales	f	Thermoproteaceae	g	Candidatus_Korarchaeum	s	Pyrobaculum_aerophilum
Zotu26	930	d	Bacteria	p	Chloroflexi	c	Anaerolineae	o	Anaerolineales	f	Anaerolineaceae	g	Anaerolinea	s	Anaerolinea_thermolimosa
Zotu180	900	d	Archaea	p	Crenarchaeota	c	Thermoprotei	o	Desulfurococcales	f	Desulfurococcaceae	g	Candidatus_Korarchaeum	s	Pyrobaculum_aerophilum
Zotu25	879	d	Bacteria	p	Proteobacteria	c	Deltaproteobacteria	o	Desulfovibrionales	f	Flavobacteriaceae	g	Flavobacterium	s	Desulfomicrobium_thermophilum
Zotu51	796	d	Bacteria	p	Spirochaetes	c	Spirochaetia	o	Spirochaetales	f	Spirochaetaceae	g	Spirochaeta	s	Spirochaeta_smaragdinae
Zotu31	792	d	Bacteria	p	Firmicutes	c	Bacilli	o	Bacillales	f	Bacillaceae_1	g	Gp3	s	Ardenticatena_maritima
Zotu57	792	d	Bacteria	p	Spirochaetes	c	Spirochaetia	o	Spirochaetales	f	Spirochaetaceae	g	Spirochaeta	s	Spirochaeta_smaragdinae
Zotu69	776	d	Bacteria	p	Spirochaetes	c	Spirochaetia	o	Spirochaetales	f	Spirochaetaceae	g	Spirochaeta	s	Spirochaeta_alkalica
Zotu86	764	d	Bacteria	p	Spirochaetes	c	Spirochaetia	o	Spirochaetales	f	Spirochaetaceae	g	Spirochaeta	s	Spirochaeta_alkalica
Zotu33	744	d	Bacteria	p	Chloroflexi	c	Anaerolineae	o	Anaerolineales	f	Anaerolineaceae	g	Thermomarinilinea	s	Thermomarinilinea_lacunifontana
Zotu64	742	d	Bacteria	p	Bacteroidetes	c	Sphingobacteriia	o	Sphingobacteriales	f	Sphingobacteriaceae	g	Mucilaginibacter	s	Mucilaginibacter_pineti
Zotu75	730	d	Bacteria	p	Bacteroidetes	c	Sphingobacteriia	o	Sphingobacteriales	f	Sphingobacteriaceae	g	Mucilaginibacter	s	Mucilaginibacter_pineti
Zotu105	729	d	Bacteria	p	Bacteroidetes	c	Sphingobacteriia	o	Sphingobacteriales	f	Sphingobacteriaceae	g	Mucilaginibacter	s	Mucilaginibacter_pineti
Zotu37	672	d	Bacteria	p	Firmicutes	c	Clostridia	o	Bacillales	f	Bacillaceae_1	g	Armatimonadetes_gp4	s	Desulfocurvus_thunnarius
Zotu32	661	d	Bacteria	p	Proteobacteria	c	Epsilonproteobacteria	o	Campylobacterales	f	Campylobacteraceae	g	Arcobacter	s	Arcobacter_molluscorum
Zotu36	652	d	Bacteria	p	Lentisphaerae	c	Lentisphaeria	o	Victivallales	f	Victivallaceae	g	Victivallis	s	Victivallis_vadensis
Zotu35	650	d	Bacteria	p	Spirochaetes	c	Spirochaetia	o	Spirochaetales	f	Spirochaetaceae	g	Treponema	s	Treponema_putidum
Zotu41	604	d	Bacteria	p	Proteobacteria	c	Planctomycetia	o	Candidatus_Brocadiales	f	Candidatus_Brocadiaceae	g	Candidatus_Kuenenia	s	Desulfohalobium_retbaense
Zotu38	599	d	Bacteria	p	Planctomycetes	c	Planctomycetia	o	Planctomycetales	f	Planctomycetaceae	g	Thermogutta	s	Thermogutta_hypogea
Zotu55	595	d	Bacteria	p	Proteobacteria	c	Deltaproteobacteria	o	Desulfobacterales	f	Desulfobacteraceae	g	Desulfococcus	s	Desulfococcus_multivorans
Zotu142	591	d	Bacteria	p	Proteobacteria	c	Deltaproteobacteria	o	Desulfobacterales	f	Desulfobacteraceae	g	Desulfococcus	s	Desulfococcus_multivorans
Zotu40	583	d	Bacteria	p	Chloroflexi	c	Anaerolineae	o	Anaerolineales	f	Anaerolineaceae	g	Levilinea	s	Levilinea_saccharolytica
Zotu72	581	d	Bacteria	p	Armatimonadetes	c	Actinobacteria	o	Actinomycetales	f	Anaerolineaceae	g	Armatimonadetes_gp5	s	Thermomarinilinea_lacunifontana
Zotu262	565	d	Bacteria	p	Spirochaetes	c	Spirochaetia	o	Spirochaetales	f	Spirochaetaceae	g	Spirochaeta	s	Spirochaeta_alkalica
Zotu46	554	d	Bacteria	p	Chloroflexi	c	Thermomicrobia	o	Thermales	f	Thermaceae	g	Thermus	s	Thermus_aquaticus
Zotu85	546	d	Bacteria	p	Armatimonadetes	c	Actinobacteria	o	Actinomycetales	f	Lachnospiraceae	g	Armatimonadetes_gp5	s	Catelliglobosispora_koreensis
Zotu52	544	d	Archaea	p	Euryarchaeota	c	Methanobacteria	o	Methanobacteriales	f	Methanobacteriaceae	g	Methanothermobacter	s	Methanothermobacter_defluvii
Zotu95	543	d	Archaea	p	Euryarchaeota	c	Methanobacteria	o	Methanobacteriales	f	Methanobacteriaceae	g	Methanothermobacter	s	Methanothermobacter_defluvii
Zotu163	540	d	Bacteria	p	Chloroflexi	c	Thermomicrobia	o	Thermales	f	Thermaceae	g	Thermus	s	Thermus_aquaticus
Zotu54	531	d	Bacteria	p	Proteobacteria	c	Deltaproteobacteria	o	Desulfovibrionales	f	Desulfohalobiaceae	g	Desulfohalobium	s	Desulfohalobium_utahense
Zotu108	522	d	Bacteria	p	Proteobacteria	c	Deltaproteobacteria	o	Desulfovibrionales	f	Desulfohalobiaceae	g	Desulfohalobium	s	Desulfohalobium_utahense
Zotu204	510	d	Bacteria	p	Proteobacteria	c	Deltaproteobacteria	o	Desulfobacterales	f	Desulfobacteraceae	g	Desulfosalsimonas	s	Desulfosalsimonas_propionicica
Zotu49	508	d	Bacteria	p	Bacteroidetes	c	Bacteroidia	o	Bacteroidales	f	Prolixibacteraceae	g	Mucilaginibacter	s	Tangfeifania_diversioriginum
Zotu151	501	d	Bacteria	p	Armatimonadetes	c	Actinobacteria	o	Actinomycetales	f	Anaerolineaceae	g	Armatimonadetes_gp5	s	Thermomarinilinea_lacunifontana
Zotu48	488	d	Bacteria	p	Proteobacteria	c	Chloroplast	o	Aquificales	f	Chloroplast	g	Streptophyta	s	Craurococcus_roseus
Zotu47	486	d	Bacteria	p	Firmicutes	c	Clostridia	o	Clostridiales	f	Anaerolineaceae	g	Leptolinea	s	Leptolinea_tardivitalis
Zotu471	485	d	Bacteria	p	Chloroflexi	c	Anaerolineae	o	Anaerolineales	f	Anaerolineaceae	g	Armatimonadetes_gp5	s	Leptolinea_tardivitalis
Zotu199	483	d	Bacteria	p	Spirochaetes	c	Spirochaetia	o	Spirochaetales	f	Spirochaetaceae	g	Spirochaeta	s	Spirochaeta_alkalica
Zotu53	478	d	Bacteria	p	Proteobacteria	c	Deltaproteobacteria	o	Desulfovibrionales	f	Desulfovibrionaceae	g	Desulfovibrio	s	Desulfovibrio_alkalitolerans
Zotu44	448	d	Bacteria	p	Actinobacteria	c	Actinobacteria	o	Actinomycetales	f	Mycoplasmataceae	g	Mycoplasma	s	Acidothermus_cellulolyticus
Zotu45	427	d	Bacteria	p	Bacteroidetes	c	Flavobacteriia	o	Flavobacteriales	f	Flavobacteriaceae	g	Lishizhenia	s	Lishizhenia_caseinilytica
Zotu56	425	d	Bacteria	p	Proteobacteria	c	Deltaproteobacteria	o	Syntrophobacterales	f	Syntrophobacteraceae	g	Desulfacinum	s	Desulfacinum_infernum
Zotu66	401	d	Bacteria	p	Firmicutes	c	Clostridia	o	Clostridiales	f	Ruminococcaceae	g	Clostridium_III	s	Clostridium_alkalicellulosi
Zotu121	398	d	Bacteria	p	Bacteroidetes	c	Flavobacteriia	o	Flavobacteriales	f	Flavobacteriaceae	g	Flavobacterium	s	Flavobacterium_urocaniciphilum
Zotu50	393	d	Archaea	p	Euryarchaeota	c	Methanomicrobia	o	Methanomicrobiales	f	Archaeoglobaceae	g	Candidatus_Korarchaeum	s	Methanolinea_mesophila
Zotu195	392	d	Bacteria	p	Chloroflexi	c	Anaerolineae	o	Anaerolineales	f	Anaerolineaceae	g	Longilinea	s	Longilinea_arvoryzae
Zotu63	389	d	Bacteria	p	Bacteroidetes	c	Bacteroidia	o	Bacteroidales	f	Prolixibacteraceae	g	Prolixibacter	s	Prolixibacter_bellariivorans
Zotu412	387	d	Bacteria	p	Proteobacteria	c	Deltaproteobacteria	o	Desulfobacterales	f	Desulfobacteraceae	g	Desulfosalsimonas	s	Desulfosalsimonas_propionicica
Zotu134	369	d	Bacteria	p	Armatimonadetes	c	Clostridia	o	Thermoanaerobacterales	f	Thermoanaerobacteraceae	g	Armatimonadetes_gp4	s	Calderihabitans_maritimus
Zotu61	367	d	Bacteria	p	Proteobacteria	c	Deltaproteobacteria	o	Desulfovibrionales	f	Desulfohalobiaceae	g	Desulfohalobium	s	Desulfohalobium_utahense
Zotu276	367	d	Bacteria	p	Firmicutes	c	Clostridia	o	Clostridiales	f	Thermoanaerobacteraceae	g	Armatimonadetes_gp4	s	Calderihabitans_maritimus
Zotu68	344	d	Bacteria	p	Spirochaetes	c	Spirochaetia	o	Spirochaetales	f	Spirochaetaceae	g	Spirochaeta	s	Spirochaeta_halophila
Zotu60	343	d	Bacteria	p	Cyanobacteria/Chloroplast	c	Cyanobacteria	f	Family_VII	g	GpVII
Zotu65	340	d	Bacteria	p	Proteobacteria	c	Betaproteobacteria	o	Burkholderiales	f	Neisseriaceae	g	Formivibrio	s	Formivibrio_citricus
Zotu74	333	d	Bacteria	p	Proteobacteria	c	Gammaproteobacteria	o	Chromatiales	f	Halothiobacillaceae	g	Halothiobacillus	s	Halothiobacillus_halophilus
Zotu491	330	d	Bacteria	p	Proteobacteria	c	Deltaproteobacteria	o	Desulfovibrionales	f	Desulfohalobiaceae	g	Desulfohalobium	s	Desulfohalobium_utahense
Zotu309	327	d	Bacteria	p	Proteobacteria	c	Gammaproteobacteria	o	Chromatiales	f	Halothiobacillaceae	g	Halothiobacillus	s	Halothiobacillus_hydrothermalis
Zotu96	322	d	Bacteria	p	Spirochaetes	c	Spirochaetia	o	Spirochaetales	f	Spirochaetaceae	g	Spirochaeta	s	Spirochaeta_alkalica
Zotu62	318	d	Bacteria	p	Spirochaetes	c	Spirochaetia	o	Spirochaetales	f	Spirochaetaceae	g	Spirochaeta	s	Spirochaeta_smaragdinae
Zotu254	318	d	Bacteria	p	Spirochaetes	c	Spirochaetia	o	Spirochaetales	f	Spirochaetaceae	g	Treponema	s	Spirochaeta_cellobiosiphila
Zotu169	312	d	Bacteria	p	Proteobacteria	c	Gammaproteobacteria	o	Chromatiales	f	Halothiobacillaceae	g	Halothiobacillus	s	Halothiobacillus_hydrothermalis
Zotu132	311	d	Bacteria	p	Spirochaetes	c	Spirochaetia	o	Spirochaetales	f	Spirochaetaceae	g	Spirochaeta	s	Spirochaeta_alkalica
Zotu347	311	d	Bacteria	p	Spirochaetes	c	Spirochaetia	o	Spirochaetales	f	Spirochaetaceae	g	Spirochaeta	s	Spirochaeta_alkalica
Zotu251	303	d	Bacteria	p	Proteobacteria	c	Alphaproteobacteria	o	Rhizobiales	f	Aurantimonadaceae	g	Rhizobium	s	Martelella_radicis
Zotu67	296	d	Bacteria	p	Proteobacteria	c	Deltaproteobacteria	o	Syntrophobacterales	f	Syntrophaceae	g	Desulfomonile	s	Desulfomonile_limimaris
Zotu136	287	d	Bacteria	p	Firmicutes	c	Clostridia	o	Clostridiales	f	Ruminococcaceae	g	Clostridium_III	s	Clostridium_papyrosolvens
Zotu70	285	d	Bacteria	p	Actinobacteria	c	Actinobacteria	o	Actinomycetales	f	Anaerolineaceae	g	Catelliglobosispora	s	Catelliglobosispora_koreensis
Zotu363	282	d	Bacteria	p	Proteobacteria	c	Deltaproteobacteria	o	Syntrophobacterales	f	Syntrophobacteraceae	g	Desulfacinum	s	Desulfacinum_infernum
Zotu109	273	d	Bacteria	p	Proteobacteria	c	Alphaproteobacteria	o	Rhizobiales	f	Rhodobacteraceae	g	Stappia	s	Stappia_taiwanensis
Zotu73	272	d	Bacteria	p	Proteobacteria	c	Deltaproteobacteria	o	Syntrophobacterales	f	Syntrophaceae	g	Desulfomonile	s	Desulfomonile_limimaris
Zotu124	270	d	Bacteria	p	Proteobacteria	c	Alphaproteobacteria	o	Rhizobiales	f	Methylocystaceae	g	Martelella	s	Martelella_radicis
Zotu153	270	d	Bacteria	p	Bacteroidetes	c	Bacteroidia	o	Bacteroidales	f	Flavobacteriaceae	g	Mucilaginibacter	s	Sunxiuqinia_faeciviva
Zotu112	269	d	Bacteria	p	Spirochaetes	c	Spirochaetia	o	Spirochaetales	f	Spirochaetaceae	g	Spirochaeta	s	Spirochaeta_alkalica
Zotu71	267	d	Bacteria	p	Cyanobacteria/Chloroplast	c	Cyanobacteria	f	Family_XIII	g	GpXIII	s	Planktothricoides_raciborskii
Zotu78	266	d	Bacteria	p	Proteobacteria	c	Gammaproteobacteria	o	Alteromonadales	f	Alteromonadaceae	g	Marinobacter	s	Marinobacter_flavimaris
Zotu84	260	d	Bacteria	p	Proteobacteria	c	Gammaproteobacteria	o	Alteromonadales	f	Alteromonadaceae	g	Marinobacter	s	Marinobacter_santoriniensis
Zotu437	258	d	Bacteria	p	Proteobacteria	c	Alphaproteobacteria	o	Rhizobiales	f	Methylobacteriaceae	g	Microvirga	s	Microvirga_subterranea
Zotu183	256	d	Bacteria	p	Spirochaetes	c	Spirochaetia	o	Spirochaetales	f	Spirochaetaceae	g	Spirochaeta	s	Spirochaeta_alkalica
Zotu174	253	d	Bacteria	p	Bacteroidetes	c	Flavobacteriia	o	Flavobacteriales	f	Flavobacteriaceae	g	Mucilaginibacter	s	Crenotalea_thermophila
Zotu81	246	d	Bacteria	p	Proteobacteria	c	Deltaproteobacteria	o	Desulfuromonadales	f	Desulfuromonadaceae	g	Desulfuromonas	s	Desulfuromonas_svalbardensis
Zotu77	238	d	Bacteria	p	Spirochaetes	c	Spirochaetia	o	Spirochaetales	f	Spirochaetaceae	g	Treponema	s	Treponema_medium
Zotu82	236	d	Bacteria	p	Proteobacteria	c	Alphaproteobacteria	o	Rhodospirillales	f	Rhodospirillaceae	g	Tistlia	s	Tistlia_consotensis
Zotu76	230	d	Bacteria	p	Acidobacteria	c	Acidobacteria_Gp15	o	Desulfuromonadales	f	Desulfuromonadaceae	g	Gp15	s	Desulfuromusa_ferrireducens
Zotu83	223	d	Bacteria	p	Proteobacteria	c	Deltaproteobacteria	o	Desulfovibrionales	f	Desulfovibrionaceae	g	Desulfovibrio	s	Desulfovibrio_cuneatus
Zotu182	217	d	Bacteria	p	Armatimonadetes	c	Clostridia	o	Thermoanaerobacterales	f	Thermoanaerobacteraceae	g	Armatimonadetes_gp4	s	Calderihabitans_maritimus
Zotu168	216	d	Bacteria	p	Spirochaetes	c	Spirochaetia	o	Spirochaetales	f	Spirochaetaceae	g	Spirochaeta	s	Salinispira_pacifica
Zotu184	205	d	Bacteria	p	Proteobacteria	c	Gammaproteobacteria	o	Oceanospirillales	f	Halomonadaceae	g	Halomonas	s	Halomonas_koreensis
Zotu90	204	d	Bacteria	p	Proteobacteria	c	Deltaproteobacteria	o	Desulfovibrionales	f	Desulfovibrionaceae	g	Desulfovibrio	s	Desulfobulbus_rhabdoformis
Zotu367	203	d	Bacteria	p	Proteobacteria	c	Deltaproteobacteria	o	Desulfobacterales	f	Desulfobacteraceae	g	Desulfonema	s	Desulfonema_limicola
Zotu162	196	d	Bacteria	p	Proteobacteria	c	Deltaproteobacteria	o	Desulfobacterales	f	Desulfobacteraceae	g	Desulfococcus	s	Desulfococcus_multivorans
Zotu288	196	d	Bacteria	p	Proteobacteria	c	Deltaproteobacteria	o	Desulfobacterales	f	Desulfobacteraceae	g	Desulfococcus	s	Desulfococcus_multivorans
Zotu221	192	d	Bacteria	p	Proteobacteria	c	Deltaproteobacteria	o	Desulfobacterales	f	Desulfobacteraceae	g	Desulfococcus	s	Desulfococcus_multivorans
Zotu89	189	d	Bacteria	p	Firmicutes	c	Bacilli	o	Bacillales	f	Bacillaceae_1	g	Bacillus	s	Bacillus_salsus
Zotu308	189	d	Bacteria	p	Proteobacteria	c	Gammaproteobacteria	o	Oceanospirillales	f	Halomonadaceae	g	Halomonas	s	Halomonas_organivorans
Zotu101	188	d	Bacteria	p	Firmicutes	c	Bacilli	o	Bacillales	f	Bacillaceae_1	g	Bacillus	s	Bacillus_korlensis
Zotu373	187	d	Bacteria	p	Firmicutes	c	Clostridia	o	Clostridiales	f	Clostridiaceae_3	g	Caloranaerobacter	s	Caloranaerobacter_azorensis
Zotu441	187	d	Bacteria	p	Spirochaetes	c	Spirochaetia	o	Spirochaetales	f	Spirochaetaceae	g	Salinispira	s	Salinispira_pacifica
Zotu94	184	d	Bacteria	p	Bacteroidetes	c	Bacteroidia	o	Bacteroidales	f	Prolixibacteraceae	g	Sunxiuqinia	s	Sunxiuqinia_faeciviva
Zotu98	183	d	Bacteria	p	Spirochaetes	c	Spirochaetia	o	Spirochaetales	f	Spirochaetaceae	g	Treponema	s	Treponema_putidum
Zotu107	183	d	Bacteria	p	Firmicutes	c	Clostridia	o	Clostridiales	f	Ruminococcaceae	g	Clostridium_III	s	Clostridium_papyrosolvens
Zotu420	183	d	Bacteria	p	Firmicutes	c	Clostridia	o	Clostridiales	f	Ruminococcaceae	g	Clostridium_III	s	Clostridium_papyrosolvens
Zotu298	182	d	Bacteria	p	Proteobacteria	c	Gammaproteobacteria	o	Oceanospirillales	f	Halomonadaceae	g	Halomonas	s	Halomonas_organivorans
Zotu354	182	d	Bacteria	p	Spirochaetes	c	Spirochaetia	o	Spirochaetales	f	Spirochaetaceae	g	Spirochaeta	s	Spirochaeta_smaragdinae
Zotu92	181	d	Bacteria	p	Bacteroidetes	c	Flavobacteriia	o	Flavobacteriales	f	Flavobacteriaceae	g	Psychroflexus	s	Psychroflexus_salarius
Zotu478	181	d	Bacteria	p	Bacteroidetes	c	Bacteroidia	o	Bacteroidales	f	Flavobacteriaceae	g	Mucilaginibacter	s	Carboxylicivirga_mesophila
Zotu143	180	d	Archaea	p	Euryarchaeota	c	Halobacteria	o	Thermoplasmatales	f	Picrophilaceae	g	Picrophilus	s	Picrophilus_torridus
Zotu88	178	d	Bacteria	p	Actinobacteria	c	Actinobacteria	o	Actinomycetales	f	Aquificaceae	g	Hydrogenobacter	s	Ardenticatena_maritima
Zotu431	178	d	Bacteria	p	Firmicutes	c	Clostridia	o	Clostridiales	f	Clostridiaceae_3	g	Sporosalibacterium	s	Sporosalibacterium_faouarense
Zotu125	177	d	Bacteria	p	Firmicutes	c	Clostridia	o	Clostridiales	f	Spirochaetaceae	g	WPS-1_genera_incertae_sedis	s	Hydrogenispora_ethanolica
Zotu213	176	d	Bacteria	p	Firmicutes	c	Clostridia	o	Clostridiales	f	Spirochaetaceae	g	WPS-1_genera_incertae_sedis	s	Hydrogenispora_ethanolica
Zotu87	175	d	Bacteria	p	Proteobacteria	c	Epsilonproteobacteria	o	Nautiliales	f	Nautiliaceae	g	Phycisphaera	s	Phycisphaera_mikurensis
Zotu203	174	d	Bacteria	p	Proteobacteria	c	Gammaproteobacteria	o	Alteromonadales	f	Alteromonadaceae	g	Marinobacter	s	Marinobacter_hydrocarbonoclasticus
Zotu346	173	d	Bacteria	p	Proteobacteria	c	Gammaproteobacteria	o	Oceanospirillales	f	Halomonadaceae	g	Halomonas	s	Halomonas_koreensis
Zotu104	172	d	Archaea	p	Pacearchaeota	g	Pacearchaeota_Incertae_Sedis_AR13
Zotu97	171	d	Archaea	p	Euryarchaeota	c	Halobacteria	o	Thermoplasmatales	f	Picrophilaceae	g	Picrophilus	s	Picrophilus_torridus
Zotu407	171	d	Bacteria	p	Bacteroidetes	c	Bacteroidia	o	Bacteroidales	f	Flavobacteriaceae	g	Mucilaginibacter	s	Crenotalea_thermophila
Zotu111	168	d	Bacteria	p	Firmicutes	c	Clostridia	o	Clostridiales	f	Clostridiaceae_3	g	Alkaliphilus	s	Alkaliphilus_peptidifermentans
Zotu127	164	d	Bacteria	p	Spirochaetes	c	Spirochaetia	o	Spirochaetales	f	Spirochaetaceae	g	Spirochaeta	s	Spirochaeta_smaragdinae
Zotu91	162	d	Archaea	p	Euryarchaeota	c	Thermococci	o	Thermococcales	f	Thermococcaceae	g	Thermococcus	s	Thermococcus_stetteri
Zotu106	161	d	Bacteria	p	Proteobacteria	c	Deltaproteobacteria	o	Desulfurellales	f	Desulfurellaceae	g	Hippea	s	Hippea_jasoniae
Zotu325	161	d	Archaea	p	Pacearchaeota	c	Bacilli	o	Bacillales	f	Bacillaceae_2	g	Pacearchaeota_Incertae_Sedis_AR13	s	Virgibacillus_siamensis
Zotu103	160	d	Bacteria	p	Proteobacteria	c	Deltaproteobacteria	o	Desulfovibrionales	f	Desulfohalobiaceae	g	Desulfohalobium	s	Desulfohalobium_utahense
Zotu119	158	d	Bacteria	p	Proteobacteria	c	Deltaproteobacteria	o	Desulfovibrionales	f	Desulfohalobiaceae	g	Desulfohalobium	s	Desulfohalobium_utahense
Zotu99	156	d	Bacteria	p	Bacteroidetes	c	Bacteroidia	o	Bacteroidales	f	Sphingobacteriaceae	g	Mucilaginibacter	s	Prolixibacter_bellariivorans
Zotu100	152	d	Bacteria	p	Proteobacteria	c	Alphaproteobacteria	o	Rhodospirillales	f	Acetobacteraceae	g	Craurococcus	s	Craurococcus_roseus
Zotu102	151	d	Bacteria	p	Aquificae	c	Aquificae	o	Aquificales	f	Aquificaceae	g	Hydrogenivirga	s	Hydrogenivirga_caldilitoris
Zotu238	151	d	Bacteria	p	Spirochaetes	c	Spirochaetia	o	Spirochaetales	f	Spirochaetaceae	g	Spirochaeta	s	Spirochaeta_halophila
Zotu173	150	d	Bacteria	p	Spirochaetes	c	Spirochaetia	o	Spirochaetales	f	Spirochaetaceae	g	Spirochaeta	s	Spirochaeta_halophila
Zotu280	149	d	Bacteria	p	Spirochaetes	c	Spirochaetia	o	Spirochaetales	f	Spirochaetaceae	g	Spirochaeta	s	Spirochaeta_halophila
Zotu252	148	d	Bacteria	p	Spirochaetes	c	Spirochaetia	o	Spirochaetales	f	Spirochaetaceae	g	Spirochaeta	s	Spirochaeta_psychrophila
Zotu155	146	d	Archaea	p	Euryarchaeota	c	Thermoplasmata	o	Thermoplasmatales	f	Picrophilaceae	g	Picrophilus	s	Picrophilus_torridus
Zotu179	146	d	Bacteria	p	Spirochaetes	c	Spirochaetia	o	Spirochaetales	f	Spirochaetaceae	g	Spirochaeta	s	Spirochaeta_psychrophila
Zotu176	145	d	Bacteria	p	Spirochaetes	c	Spirochaetia	o	Spirochaetales	f	Spirochaetaceae	g	Salinispira	s	Salinispira_pacifica
Zotu164	143	d	Bacteria	p	Proteobacteria	c	Deltaproteobacteria	o	Desulfobacterales	f	Desulfobacteraceae	g	Desulfonema	s	Desulfonema_ishimotonii
Zotu118	142	d	Bacteria	p	Proteobacteria	c	Gammaproteobacteria	o	Enterobacteriales	f	Enterobacteriaceae	g	Xenorhabdus	s	Xenorhabdus_beddingii
Zotu229	142	d	Bacteria	p	Proteobacteria	c	Deltaproteobacteria	o	Desulfobacterales	f	Desulfobacteraceae	g	Desulfonema	s	Desulfonema_ishimotonii
Zotu200	140	d	Bacteria	p	Bacteroidetes	c	Bacteroidia	o	Bacteroidales	f	Sphingobacteriaceae	g	Mucilaginibacter	s	Prolixibacter_bellariivorans
Zotu116	139	d	Bacteria	p	Firmicutes	c	Clostridia	o	Clostridiales	f	Anaerolineaceae	g	Leptolinea	s	Leptolinea_tardivitalis
Zotu181	138	d	Archaea	p	Pacearchaeota	g	Pacearchaeota_Incertae_Sedis_AR13
Zotu149	137	d	Archaea	p	Pacearchaeota	g	Pacearchaeota_Incertae_Sedis_AR13
Zotu222	137	d	Bacteria	p	Spirochaetes	c	Spirochaetia	o	Spirochaetales	f	Spirochaetaceae	g	Spirochaeta	s	Spirochaeta_halophila
Zotu253	137	d	Bacteria	p	Spirochaetes	c	Spirochaetia	o	Spirochaetales	f	Spirochaetaceae	g	Spirochaeta	s	Spirochaeta_halophila
Zotu237	134	d	Bacteria	p	Firmicutes	c	Clostridia	o	Clostridiales	f	Clostridiaceae_1	g	Clostridium_sensu_stricto	s	Clostridium_aceticum
Zotu110	132	d	Archaea	p	Euryarchaeota	c	Halobacteria	o	Halobacteriales	f	Halobacteriaceae	g	Halococcus	s	Halococcus_hamelinensis
Zotu148	132	d	Bacteria	p	Firmicutes	c	Clostridia	o	Clostridiales	f	Clostridiaceae_1	g	Peptoniphilus	s	Symbiobacterium_turbinis
Zotu113	131	d	Bacteria	p	Proteobacteria	c	Deltaproteobacteria	o	Myxococcales	f	Phaselicystidaceae	g	Phaselicystis	s	Phaselicystis_flava
Zotu158	130	d	Archaea	p	Euryarchaeota	c	Thermoprotei	o	Thermoproteales	f	Thermoproteaceae	g	Pyrobaculum	s	Pyrobaculum_aerophilum
Zotu217	130	d	Bacteria	p	Proteobacteria	c	Alphaproteobacteria	o	Rhodobacterales	f	Rhodobacteraceae	g	Roseobacter	s	Roseobacter_litoralis
Zotu362	130	d	Archaea	p	Euryarchaeota	c	Thermoprotei	o	Methanobacteriales	f	Methanobacteriaceae	g	Pyrobaculum	s	Pyrobaculum_aerophilum
Zotu488	128	d	Bacteria	p	Spirochaetes	c	Spirochaetia	o	Spirochaetales	f	Spirochaetaceae	g	Spirochaeta	s	Spirochaeta_smaragdinae
Zotu223	127	d	Archaea	p	Euryarchaeota	c	Thermoprotei	o	Thermoproteales	f	Thermoproteaceae	g	Pyrobaculum	s	Pyrobaculum_aerophilum
Zotu120	126	d	Bacteria	p	Actinobacteria	c	Actinobacteria	o	Actinomycetales	f	Clostridiaceae_1	g	Streptomyces	s	Segniliparus_rugosus
Zotu291	126	d	Bacteria	p	Proteobacteria	c	Deltaproteobacteria	o	Desulfurellales	f	Desulfurellaceae	g	Hippea	s	Hippea_jasoniae
Zotu338	126	d	Bacteria	p	Spirochaetes	c	Spirochaetia	o	Spirochaetales	f	Spirochaetaceae	g	Spirochaeta	s	Spirochaeta_halophila
Zotu115	125	d	Bacteria	p	Proteobacteria	c	Deltaproteobacteria	o	Actinomycetales	f	Desulfovibrionaceae	g	Gp22	s	Kribbella_flavida
Zotu139	122	d	Bacteria	p	Bacteroidetes	c	Cytophagia	o	Cytophagales	f	Flammeovirgaceae	g	Rapidithrix	s	Rapidithrix_thailandica
Zotu128	121	d	Bacteria	p	Proteobacteria	c	Epsilonproteobacteria	o	Nautiliales	f	Nautiliaceae	g	Lebetimonas	s	Lebetimonas_acidiphila
Zotu129	120	d	Bacteria	p	Proteobacteria	c	Cytophagia	o	Cytophagales	f	Cytophagaceae	g	Phycisphaera	s	Phycisphaera_mikurensis
Zotu114	117	d	Bacteria	p	Firmicutes	c	Clostridia	o	Clostridiales	f	Ruminococcaceae	g	Ruminococcus	s	Acidiphilium_multivorum
Zotu135	116	d	Bacteria	p	Proteobacteria	c	Deltaproteobacteria	o	Desulfurellales	f	Desulfurellaceae	g	Hippea	s	Hippea_jasoniae
Zotu133	115	d	Bacteria	p	Bacteroidetes	c	Flavobacteriia	o	Flavobacteriales	f	Flavobacteriaceae	g	Flavobacterium	s	Flavobacterium_haoranii
Zotu122	114	d	Bacteria	p	Lentisphaerae	c	Lentisphaeria	o	Victivallales	f	Victivallaceae	g	Victivallis	s	Victivallis_vadensis
Zotu126	111	d	Bacteria	p	Firmicutes	c	Clostridia	o	Clostridiales	f	Anaerolineaceae	g	Thermomarinilinea	s	Thermomarinilinea_lacunifontana
Zotu131	110	d	Bacteria	p	Bacteroidetes	c	Bacteroidia	o	Bacteroidales	f	Prolixibacteraceae	g	Mucilaginibacter	s	Prolixibacter_bellariivorans
Zotu150	110	d	Bacteria	p	Proteobacteria	c	Alphaproteobacteria	o	Rhodospirillales	f	Aquificaceae	g	Hydrogenivirga	s	Hydrogenivirga_caldilitoris
Zotu267	110	d	Bacteria	p	Proteobacteria	c	Alphaproteobacteria	o	Rhodospirillales	f	Aquificaceae	g	Hydrogenivirga	s	Hydrogenivirga_caldilitoris
Zotu152	109	d	Bacteria	p	Proteobacteria	c	Deltaproteobacteria	o	Desulfovibrionales	f	Desulfovibrionaceae	g	Desulfovibrio	s	Desulfovibrio_halophilus
Zotu137	108	d	Bacteria	p	Acidobacteria	c	Acidobacteria_Gp6	o	Chthonomonadales	f	Chthonomonadaceae	g	Gp6	s	Bacillus_thermocloacae
Zotu160	108	d	Bacteria	p	Proteobacteria	c	Gammaproteobacteria	o	Chromatiales	f	Ectothiorhodospiraceae	g	Ectothiorhodospira	s	Ectothiorhodospira_salini
Zotu340	107	d	Bacteria	p	Proteobacteria	c	Alphaproteobacteria	o	Rhodobacterales	f	Rhodobacteraceae	g	Roseobacter	s	Roseobacter_litoralis
Zotu445	107	d	Bacteria	p	Proteobacteria	c	Deltaproteobacteria	o	Desulfovibrionales	f	Desulfovibrionaceae	g	Desulfovibrio	s	Desulfovibrio_halophilus
Zotu208	106	d	Bacteria	p	Proteobacteria	c	Alphaproteobacteria	o	Rhodospirillales	f	Rhodospirillaceae	g	Rhodovibrio	s	Rhodovibrio_sodomensis
Zotu312	106	d	Bacteria	p	Proteobacteria	c	Alphaproteobacteria	o	Rhizobiales	f	Roseiarcaceae	g	Roseiarcus	s	Roseiarcus_fermentans
Zotu138	102	d	Archaea	p	Euryarchaeota	c	Halobacteria	o	Haloferacales	f	Haloferacaceae	g	Halolamina	s	Halolamina_salina
Zotu460	101	d	Bacteria	p	Proteobacteria	c	Alphaproteobacteria	o	Rhodospirillales	f	Rhodospirillaceae	g	Rhodovibrio	s	Rhodovibrio_sodomensis
Zotu117	100	d	Bacteria	p	Proteobacteria	c	Gammaproteobacteria	o	Chromatiales	f	Ectothiorhodospiraceae	g	Spiribacter	s	Spiribacter_salinus
Zotu157	98	d	Bacteria	p	Proteobacteria	c	Deltaproteobacteria	o	Desulfovibrionales	f	Desulfohalobiaceae	g	Desulfohalobium	s	Desulfohalobium_utahense
Zotu332	98	d	Archaea	p	Euryarchaeota	c	Methanobacteria	o	Methanobacteriales	f	Methanothermaceae	g	Methanothermus	s	Methanothermus_sociabilis
Zotu361	97	d	Bacteria	p	Bacteroidetes	c	Bacteroidia	o	Bacteroidales	f	Prolixibacteraceae	g	Mucilaginibacter	s	Sunxiuqinia_faeciviva
Zotu145	96	d	Bacteria	p	Proteobacteria	c	Alphaproteobacteria	o	Rhodobacterales	f	Rhodobacteraceae	g	Rhodothalassium	s	Rhodothalassium_salexigens
Zotu154	96	d	Bacteria	p	Proteobacteria	c	Deltaproteobacteria	o	Desulfobacterales	f	Desulfobacteraceae	g	Desulfonatronobacter	s	Desulfonatronobacter_acidivorans
Zotu435	96	d	Bacteria	p	Spirochaetes	c	Spirochaetia	o	Spirochaetales	f	Spirochaetaceae	g	Spirochaeta	s	Spirochaeta_smaragdinae
Zotu140	95	d	Bacteria	p	Firmicutes	c	Clostridia	o	Clostridiales	f	Veillonellaceae	g	WPS-1_genera_incertae_sedis	s	Dictyoglomus_turgidum
Zotu192	95	d	Archaea	p	Euryarchaeota	c	Methanomicrobia	o	Methanosarcinales	f	Methermicoccaceae	g	Methermicoccus	s	Methermicoccus_shengliensis
Zotu141	94	d	Bacteria	p	Proteobacteria	c	Deltaproteobacteria	o	Desulfurellales	f	Desulfurellaceae	g	Hippea	s	Hippea_jasoniae
Zotu321	94	d	Archaea	p	Euryarchaeota	c	Halobacteria	o	Thermoplasmatales	f	Picrophilaceae	g	Picrophilus	s	Picrophilus_torridus
Zotu225	93	d	Archaea	p	Euryarchaeota	c	Thermoplasmata	o	Thermoplasmatales	f	Picrophilaceae	g	Picrophilus	s	Picrophilus_torridus
Zotu250	93	d	Bacteria	p	Firmicutes	c	Oligosphaeria	o	Oligosphaerales	f	Oligosphaeraceae	g	Oligosphaera	s	Oligosphaera_ethanolica
Zotu206	92	d	Bacteria	p	Firmicutes	c	Oligosphaeria	o	Oligosphaerales	f	Oligosphaeraceae	g	Oligosphaera	s	Oligosphaera_ethanolica
Zotu212	90	d	Bacteria	p	Proteobacteria	c	Deltaproteobacteria	o	Desulfobacterales	f	Desulfobacteraceae	g	Desulfosalsimonas	s	Desulfosalsimonas_propionicica
Zotu207	87	d	Bacteria	p	Proteobacteria	c	Deltaproteobacteria	o	Desulfobacterales	f	Desulfobacteraceae	g	Desulfofaba	s	Desulfofaba_fastidiosa
Zotu300	87	d	Bacteria	p	Proteobacteria	c	Alphaproteobacteria	o	Rhodospirillales	f	Rhodospirillaceae	g	Rhodovibrio	s	Rhodovibrio_sodomensis
Zotu304	86	d	Bacteria	p	Proteobacteria	c	Deltaproteobacteria	o	Desulfobacterales	f	Desulfobacteraceae	g	Desulfofaba	s	Desulfofaba_fastidiosa
Zotu387	86	d	Bacteria	p	Proteobacteria	c	Deltaproteobacteria	o	Desulfobacterales	f	Desulfobacteraceae	g	Desulfosalsimonas	s	Desulfosalsimonas_propionicica
Zotu177	85	d	Bacteria	p	Proteobacteria	c	Deltaproteobacteria	o	Desulfovibrionales	f	Desulfovibrionaceae	g	Desulfovibrio	s	Desulfovibrio_arcticus
Zotu257	82	d	Bacteria	p	Spirochaetes	c	Spirochaetia	o	Spirochaetales	f	Spirochaetaceae	g	Spirochaeta	s	Spirochaeta_halophila
Zotu166	81	d	Bacteria	p	Spirochaetes	c	Spirochaetia	o	Spirochaetales	f	Spirochaetaceae	g	Spirochaeta	s	Spirochaeta_cellobiosiphila
Zotu197	81	d	Bacteria	p	Spirochaetes	c	Spirochaetia	o	Spirochaetales	f	Spirochaetaceae	g	Spirochaeta	s	Spirochaeta_cellobiosiphila
Zotu279	81	d	Bacteria	p	Spirochaetes	c	Spirochaetia	o	Spirochaetales	f	Spirochaetaceae	g	Spirochaeta	s	Spirochaeta_aurantia_subsp._aurantia
Zotu156	80	d	Bacteria	p	Proteobacteria	c	Alphaproteobacteria	o	Rhizobiales	f	Xanthomonadaceae	g	Petrotoga	s	Petrotoga_mexicana
Zotu189	80	d	Bacteria	p	Firmicutes	c	Bacilli	o	Bacillales	f	Paenibacillaceae_1	g	Paenibacillus	s	Paenibacillus_chungangensis
Zotu419	80	d	Bacteria	p	Firmicutes	c	Clostridia	o	Halanaerobiales	f	Lactobacillaceae	g	Anoxybacter	s	Anoxybacter_fermentans
Zotu144	79	d	Bacteria	p	Firmicutes	c	Bacilli	o	Lactobacillales	f	Lactobacillaceae	g	Deinococcus	s	Leeuwenhoekiella_aequorea
Zotu147	79	d	Bacteria	p	Planctomycetes	c	Phycisphaerae	o	Phycisphaerales	f	Phycisphaeraceae	g	Phycisphaera	s	Phycisphaera_mikurensis
Zotu290	79	d	Bacteria	p	Proteobacteria	c	Gammaproteobacteria	o	Petrotogales	f	Petrotogaceae	g	Petrotoga	s	Petrotoga_mexicana
Zotu171	78	d	Bacteria	p	Proteobacteria	c	Deltaproteobacteria	o	Desulfovibrionales	f	Desulfohalobiaceae	g	Desulfohalobium	s	Desulfohalobium_utahense
Zotu198	78	d	Bacteria	p	Spirochaetes	c	Spirochaetia	o	Spirochaetales	f	Spirochaetaceae	g	Spirochaeta	s	Spirochaeta_smaragdinae
Zotu236	78	d	Bacteria	p	Proteobacteria	c	Gammaproteobacteria	o	Rhizobiales	f	Petrotogaceae	g	Petrotoga	s	Petrotoga_mexicana
Zotu266	78	d	Bacteria	p	Firmicutes	c	Clostridia	o	Halanaerobiales	f	Bacillaceae_1	g	Anoxybacter	s	Anoxybacter_fermentans
Zotu167	76	d	Bacteria	p	Proteobacteria	c	Deltaproteobacteria	o	Desulfobacterales	f	Desulfobacteraceae	g	Desulfonema	s	Desulfonema_ishimotonii
Zotu232	76	d	Bacteria	p	Firmicutes	c	Clostridia	o	Natranaerobiales	f	Natranaerobiaceae	g	Natranaerobaculum	s	Natranaerobaculum_magadiense
Zotu272	76	d	Bacteria	p	Firmicutes	c	Clostridia	o	Natranaerobiales	f	Natranaerobiaceae	g	Natranaerobaculum	s	Natranaerobaculum_magadiense
Zotu391	75	d	Bacteria	p	Cyanobacteria/Chloroplast	c	Cyanobacteria	f	Family_VII	g	GpVII
Zotu175	74	d	Bacteria	p	Firmicutes	c	Clostridia	o	Halanaerobiales	f	Halobacteroidaceae	g	Natroniella	s	Natroniella_acetigena
Zotu188	74	d	Bacteria	p	Bacteroidetes	c	Sphingobacteriia	o	Sphingobacteriales	f	Saprospiraceae	g	Phaeodactylibacter	s	Phaeodactylibacter_xiamenensis
Zotu381	74	d	Bacteria	p	Cyanobacteria/Chloroplast	c	Cyanobacteria	f	Family_VII	g	GpVII
Zotu227	73	d	Bacteria	p	Firmicutes	c	Bacilli	o	Bacillales	f	Bacillaceae_1	g	Bacillus	s	Bacillus_abyssalis
Zotu481	73	d	Bacteria	p	Bacteroidetes	c	Sphingobacteriia	o	Sphingobacteriales	f	Saprospiraceae	g	Phaeodactylibacter	s	Phaeodactylibacter_xiamenensis
Zotu191	72	d	Bacteria	p	Proteobacteria	c	Deltaproteobacteria	o	Desulfovibrionales	f	Desulfohalobiaceae	g	Desulfohalobium	s	Desulfohalobium_utahense
Zotu376	72	d	Bacteria	p	Spirochaetes	c	Spirochaetia	o	Spirochaetales	f	Spirochaetaceae	g	Spirochaeta	s	Spirochaeta_halophila
Zotu146	71	d	Bacteria	p	Proteobacteria	c	Betaproteobacteria	o	Burkholderiales	f	Comamonadaceae	g	Gp3	s	Peptoniphilus_olsenii
Zotu159	71	d	Bacteria	p	Bacteroidetes	c	Flavobacteriia	o	Flavobacteriales	f	Flavobacteriaceae	g	Aureivirga	s	Aureivirga_marina
Zotu243	71	d	Bacteria	p	Spirochaetes	c	Spirochaetia	o	Spirochaetales	f	Spirochaetaceae	g	Spirochaeta	s	Spirochaeta_smaragdinae
Zotu185	70	d	Bacteria	p	Proteobacteria	c	Deltaproteobacteria	o	Desulfovibrionales	f	Desulfovibrionaceae	g	Desulfovibrio	s	Desulfuromusa_bakii
Zotu314	70	d	Bacteria	p	Proteobacteria	c	Deltaproteobacteria	o	Desulfobacterales	f	Desulfobacteraceae	g	Desulfococcus	s	Desulfococcus_multivorans
Zotu165	69	d	Bacteria	p	Firmicutes	c	Clostridia	o	Bacillales	f	Alicyclobacillaceae	g	Alicyclobacillus	s	Mycoplasma_indiense
Zotu178	69	d	Bacteria	p	Armatimonadetes	c	Clostridia	o	Clostridiales	f	Clostridiales_Incertae_Sedis_XVII	g	Armatimonadetes_gp2	s	Thermaerobacter_nagasakiensis
Zotu193	69	d	Bacteria	p	Bacteroidetes	c	Flavobacteriia	o	Flavobacteriales	f	Cryomorphaceae	g	Lishizhenia	s	Lishizhenia_caseinilytica
Zotu415	68	d	Archaea	p	Euryarchaeota	c	Thermoplasmata	o	Haloferacales	f	Haloferacaceae	g	Halorubrum	s	Picrophilus_torridus
Zotu377	67	d	Archaea	p	Euryarchaeota	c	Thermoplasmata	o	Thermoplasmatales	f	Methanobacteriaceae	g	Picrophilus	s	Picrophilus_torridus
Zotu240	66	d	Bacteria	p	Proteobacteria	c	Deltaproteobacteria	o	Desulfuromonadales	f	Geobacteraceae	g	Geobacter	s	Geobacter_thiogenes
Zotu289	64	d	Bacteria	p	Proteobacteria	c	Deltaproteobacteria	o	Syntrophobacterales	f	Syntrophobacteraceae	g	Desulfacinum	s	Desulfacinum_infernum
Zotu218	63	d	Bacteria	p	Proteobacteria	c	Deltaproteobacteria	o	Desulfobacterales	f	Desulfobacteraceae	g	Desulfobotulus	s	Desulfobotulus_alkaliphilus
Zotu170	62	d	Bacteria	p	Firmicutes	c	Bacilli	o	Clostridiales	f	Oscillochloridaceae	g	Oscillochloris	s	Bacillus_infernus
Zotu172	62	d	Bacteria	p	Firmicutes	c	Clostridia	o	Clostridiales	f	Lachnospiraceae	g	Clostridium_XlVa	s	Clostridium_aerotolerans
Zotu187	62	d	Bacteria	p	Proteobacteria	c	Alphaproteobacteria	o	Rhizobiales	f	Rhodobiaceae	g	Rhodoligotrophos	s	Rhodoligotrophos_jinshengii
Zotu186	61	d	Bacteria	p	Firmicutes	c	Clostridia	o	Clostridiales	f	Peptococcaceae_2	g	Desulfurispora	s	Desulfurispora_thermophila
Zotu294	61	d	Bacteria	p	Proteobacteria	c	Deltaproteobacteria	o	Desulfobacterales	f	Desulfobacteraceae	g	Desulfococcus	s	Desulfococcus_multivorans
Zotu317	61	d	Bacteria	p	Spirochaetes	c	Spirochaetia	o	Spirochaetales	f	Spirochaetaceae	g	Spirochaeta	s	Spirochaeta_smaragdinae
Zotu263	60	d	Bacteria	p	Bacteroidetes	c	Sphingobacteriia	o	Sphingobacteriales	f	Rhodothermaceae	g	Salisaeta	s	Salisaeta_longa
Zotu370	60	d	Bacteria	p	Proteobacteria	c	Gammaproteobacteria	o	Thiotrichales	f	Piscirickettsiaceae	g	Thiomicrospira	s	Thiomicrospira_kuenenii
Zotu190	59	d	Bacteria	p	Proteobacteria	c	Deltaproteobacteria	o	Desulfobacterales	f	Desulfobacteraceae	g	Desulfatiglans	s	Desulfatiglans_parachlorophenolica
Zotu196	59	d	Bacteria	p	Parcubacteria	c	Clostridia	o	Clostridiales	f	Clostridiaceae_1	g	Parcubacteria_genera_incertae_sedis	s	Venenivibrio_stagnispumantis
Zotu211	59	d	Bacteria	p	Parcubacteria	c	Deltaproteobacteria	o	Desulfuromonadales	f	Desulfuromonadaceae	g	Parcubacteria_genera_incertae_sedis	s	Desulfuromusa_bakii
Zotu255	59	d	Bacteria	p	Spirochaetes	c	Spirochaetia	o	Spirochaetales	f	Spirochaetaceae	g	Treponema	s	Treponema_putidum
Zotu264	59	d	Bacteria	p	Proteobacteria	c	Gammaproteobacteria	o	Thiotrichales	f	Piscirickettsiaceae	g	Thiomicrospira	s	Thiomicrospira_kuenenii
Zotu246	58	d	Bacteria	p	Proteobacteria	c	Deltaproteobacteria	o	Deltaproteobacteria_incertae_sedis	f	Desulfovibrionaceae	g	Deferrisoma	s	Deferrisoma_camini
Zotu258	56	d	Archaea	p	Euryarchaeota	c	Methanobacteria	o	Methanobacteriales	f	Methanobacteriaceae	g	Methanothermobacter	s	Methanothermobacter_defluvii
Zotu194	55	d	Bacteria	p	Proteobacteria	c	Alphaproteobacteria	o	Candidatus_Brocadiales	f	Candidatus_Brocadiaceae	g	Thermoanaerobaculum	s	Thermoanaerobaculum_aquaticum
Zotu318	55	d	Bacteria	p	Bacteroidetes	c	Sphingobacteriia	o	Sphingobacteriales	f	Flavobacteriaceae	g	Mucilaginibacter	s	Mucilaginibacter_boryungensis
Zotu334	55	d	Bacteria	p	Proteobacteria	c	Alphaproteobacteria	o	Rhodobacterales	f	Rhodobacteraceae	g	Boseongicola	s	Boseongicola_aestuarii
Zotu337	55	d	Archaea	p	Euryarchaeota	c	Methanobacteria	o	Methanobacteriales	f	Methanobacteriaceae	g	Methanothermobacter	s	Methanothermobacter_tenebrarum
Zotu489	55	d	Bacteria	p	Proteobacteria	c	Deltaproteobacteria	o	Desulfovibrionales	f	Desulfovibrionaceae	g	Desulfovibrio	s	Deferrisoma_camini
Zotu219	54	d	Bacteria	p	Proteobacteria	c	Deltaproteobacteria	o	Myxococcales	f	Kofleriaceae	g	Kofleria	s	Kofleria_flava
Zotu220	54	d	Bacteria	p	Proteobacteria	c	Deltaproteobacteria	o	Desulfobacterales	f	Desulfobacteraceae	g	Desulfococcus	s	Desulfococcus_multivorans
Zotu234	54	d	Bacteria	p	Proteobacteria	c	Deltaproteobacteria	o	Desulfovibrionales	f	Desulfovibrionaceae	g	Desulfovibrio	s	Desulfovibrio_giganteus
Zotu241	54	d	Bacteria	p	Bacteroidetes	c	Flavobacteriia	o	Flavobacteriales	f	Flavobacteriaceae	g	Flavobacterium	s	Flavobacterium_longum
Zotu210	53	d	Archaea	p	Pacearchaeota	c	Halobacteria	o	Halobacteriales	f	Halobacteriaceae	g	Pacearchaeota_Incertae_Sedis_AR13	s	Halorussus_rarus
Zotu233	53	d	Bacteria	p	Proteobacteria	c	Deltaproteobacteria	o	Desulfobacterales	f	Desulfovibrionaceae	g	Desulfovibrio	s	Desulfovibrio_bizertensis
Zotu249	53	d	Bacteria	p	Spirochaetes	c	Spirochaetia	o	Spirochaetales	f	Spirochaetaceae	g	Spirochaeta	s	Salinispira_pacifica
Zotu209	52	d	Bacteria	p	Firmicutes	c	Anaerolineae	o	Anaerolineales	f	Anaerolineaceae	g	Leptolinea	s	Leptolinea_tardivitalis
Zotu214	52	d	Bacteria	p	Firmicutes	c	Bacilli	o	Bacillales	f	Bacillaceae_1	g	Bacillus	s	Jeotgalibacillus_marinus
Zotu216	52	d	Bacteria	p	Bacteroidetes	c	Flavobacteriia	o	Flavobacteriales	f	Flavobacteriaceae	g	Phaeodactylibacter	s	Phaeodactylibacter_xiamenensis
Zotu231	52	d	Bacteria	p	Proteobacteria	c	Gammaproteobacteria	o	Chromatiales	f	Ectothiorhodospiraceae	g	Thiohalospira	s	Thiohalospira_halophila
Zotu274	52	d	Bacteria	p	Proteobacteria	c	Deltaproteobacteria	o	Desulfovibrionales	f	Desulfohalobiaceae	g	Desulfohalobium	s	Desulfohalobium_utahense
Zotu468	52	d	Bacteria	p	Proteobacteria	c	Deltaproteobacteria	o	Desulfovibrionales	f	Desulfovibrionaceae	g	Desulfovibrio	s	Desulfovibrio_giganteus
Zotu496	52	d	Bacteria	p	Proteobacteria	c	Alphaproteobacteria	o	Rhodobacterales	f	Rhodobacteraceae	g	Rubrimonas	s	Rubrimonas_cliftonensis
Zotu228	51	d	Bacteria	p	Proteobacteria	c	Betaproteobacteria	o	Burkholderiales	f	Alcaligenaceae	g	Geobacter	s	Hippea_jasoniae
Zotu247	51	d	Bacteria	p	Proteobacteria	c	Deltaproteobacteria	o	Syntrophobacterales	f	Syntrophobacteraceae	g	Armatimonadetes_gp4	s	Desulfacinum_infernum
Zotu448	51	d	Bacteria	p	Firmicutes	c	Clostridia	o	Clostridiales	f	Clostridiaceae_3	g	Sporosalibacterium	s	Sporosalibacterium_faouarense
Zotu265	50	d	Bacteria	p	Proteobacteria	c	Deltaproteobacteria	o	Syntrophobacterales	f	Syntrophobacteraceae	g	Desulfacinum	s	Desulfacinum_infernum
Zotu295	49	d	Bacteria	p	Proteobacteria	c	Deltaproteobacteria	o	Desulfobacterales	f	Desulfobacteraceae	g	Desulfobacter	s	Desulfobacter_postgatei
Zotu201	48	d	Archaea	p	Woesearchaeota	c	Methanococci	o	Methanococcales	f	Methanococcaceae	g	Woesearchaeota_Incertae_Sedis_AR16	s	Methanothermococcus_okinawensis
Zotu202	48	d	Bacteria	p	Planctomycetes	c	Planctomycetia	o	Planctomycetales	f	Planctomycetaceae	g	Blastopirellula	s	Blastopirellula_cremea
Zotu205	48	d	Bacteria	p	Latescibacteria	c	Cytophagia	o	Cytophagales	f	Thermogemmatisporaceae	g	Latescibacteria_genera_incertae_sedis	s	Thermogemmatispora_foliorum
Zotu215	47	d	Bacteria	p	Verrucomicrobia	c	Spartobacteria	o	Candidatus_Brocadiales	f	Candidatus_Brocadiaceae	g	Spartobacteria_genera_incertae_sedis	s	Terrimicrobium_sacchariphilum
Zotu239	47	d	Bacteria	p	Proteobacteria	c	Deltaproteobacteria	o	Syntrophobacterales	f	Syntrophobacteraceae	g	Syntrophobacter	s	Desulforhabdus_amnigena
Zotu285	47	d	Bacteria	p	Proteobacteria	c	Alphaproteobacteria	o	Rhodobacterales	f	Rhodobacteraceae	g	Tranquillimonas	s	Tranquillimonas_alkanivorans
Zotu245	46	d	Bacteria	p	Proteobacteria	c	Deltaproteobacteria	o	Desulfuromonadales	f	Desulfuromonadaceae	g	Desulfuromonas	s	Desulfuromonas_michiganensis
Zotu278	46	d	Bacteria	p	Proteobacteria	c	Gammaproteobacteria	o	Thiotrichales	f	Piscirickettsiaceae	g	Thiomicrospira	s	Thiomicrospira_halophila
Zotu395	46	d	Bacteria	p	Actinobacteria	c	Actinobacteria	o	Spirochaetales	f	Spirochaetaceae	g	Treponema	s	Treponema_parvum
Zotu226	45	d	Archaea	p	Pacearchaeota	c	Halobacteria	o	Campylobacterales	f	Phycisphaeraceae	g	Pacearchaeota_Incertae_Sedis_AR13	s	Phycisphaera_mikurensis
Zotu244	45	d	Bacteria	p	Latescibacteria	c	Deltaproteobacteria	o	Clostridiales	f	Flavobacteriaceae	g	Latescibacteria_genera_incertae_sedis	s	Tenacibaculum_xiamenense
Zotu260	45	d	Bacteria	p	Proteobacteria	c	Epsilonproteobacteria	o	Nautiliales	f	Nautiliaceae	g	Thioreductor	s	Thioreductor_micantisoli
Zotu397	45	d	Bacteria	p	Proteobacteria	c	Alphaproteobacteria	o	Rhodobacterales	f	Rhodobacteraceae	g	Rubribacterium	s	Rubribacterium_polymorphum
Zotu256	44	d	Bacteria	p	Proteobacteria	c	Deltaproteobacteria	o	Desulfovibrionales	f	Desulfohalobiaceae	g	Desulfohalobium	s	Desulfohalobium_utahense
Zotu269	44	d	Bacteria	p	Proteobacteria	c	Deltaproteobacteria	o	Desulfobacterales	f	Desulfobacteraceae	g	Desulfatiglans	s	Desulfatiglans_parachlorophenolica
Zotu277	44	d	Bacteria	p	Spirochaetes	c	Spirochaetia	o	Spirochaetales	f	Spirochaetaceae	g	Spirochaeta	s	Spirochaeta_smaragdinae
Zotu342	44	d	Bacteria	p	Spirochaetes	c	Spirochaetia	o	Spirochaetales	f	Spirochaetaceae	g	Latescibacteria_genera_incertae_sedis	s	Treponema_parvum
Zotu399	44	d	Bacteria	p	Chloroflexi	c	Chloroflexia	o	Chloroflexales	f	Oscillochloridaceae	g	Oscillochloris	s	Alicyclobacillus_vulcanalis
Zotu486	44	d	Bacteria	p	Spirochaetes	c	Spirochaetia	o	Spirochaetales	f	Spirochaetaceae	g	Spirochaeta	s	Spirochaeta_smaragdinae
Zotu230	43	d	Archaea	p	Woesearchaeota	g	Woesearchaeota_Incertae_Sedis_AR16
Zotu350	43	d	Bacteria	p	Proteobacteria	c	Deltaproteobacteria	o	Desulfovibrionales	f	Desulfohalobiaceae	g	Desulfohalobium	s	Desulfohalobium_utahense
Zotu248	42	d	Bacteria	p	Verrucomicrobia	c	Planctomycetia	o	Planctomycetales	f	Planctomycetaceae	g	Aquisphaera	s	Aquisphaera_giovannonii
Zotu306	42	d	Bacteria	p	Proteobacteria	c	Alphaproteobacteria	o	Rhodospirillales	f	Rhodospirillaceae	g	Novispirillum	s	Novispirillum_itersonii_subsp._nipponicum
Zotu484	42	d	Bacteria	p	Chloroflexi	c	Chloroflexia	o	Chloroflexales	f	Oscillochloridaceae	g	Oscillochloris	s	Alicyclobacillus_vulcanalis
Zotu224	41	d	Bacteria	p	Proteobacteria	c	Deltaproteobacteria	o	Desulfobacterales	f	Desulfobacteraceae	g	Desulfatiglans	s	Desulfatiglans_parachlorophenolica
Zotu242	41	d	Bacteria	p	Thermodesulfobacteria	c	Thermodesulfobacteria	o	Thermodesulfobacteriales	f	Thermodesulfobacteriaceae	g	Thermosulfurimonas	s	Thermosulfurimonas_dismutans
Zotu235	40	d	Bacteria	p	Firmicutes	c	Clostridia	o	Halanaerobiales	f	Halanaerobiaceae	g	Halocella	s	Halocella_cellulosilytica
Zotu345	40	d	Archaea	p	Euryarchaeota	c	Thermoplasmata	o	Methanobacteriales	f	Methanobacteriaceae	g	Methanothermobacter	s	Methanomassiliicoccus_luminyensis
Zotu417	40	d	Bacteria	p	Bacteroidetes	c	Flavobacteriia	o	Flavobacteriales	f	Flavobacteriaceae	g	Lutibacter	s	Lutibacter_oricola
Zotu487	40	d	Bacteria	p	Bacteroidetes	c	Flavobacteriia	o	Flavobacteriales	f	Flavobacteriaceae	g	Citreitalea	s	Citreitalea_marina
Zotu259	39	d	Bacteria	p	Planctomycetes	c	Planctomycetia	o	Planctomycetales	f	Planctomycetaceae	g	Rubinisphaera	s	Rubinisphaera_brasiliensis
Zotu261	39	d	Bacteria	p	Firmicutes	c	Clostridia	o	Clostridiales	f	Anaerolineaceae	g	Armatimonadetes_gp4	s	Thermomarinilinea_lacunifontana
Zotu271	39	d	Bacteria	p	Firmicutes	c	Bacilli	o	Bacillales	f	Bacillaceae_1	g	Bacillus	s	Bacillus_salsus
Zotu273	39	d	Bacteria	p	Bacteroidetes	c	Flavobacteriia	o	Flavobacteriales	f	Flavobacteriaceae	g	Coenonia	s	Coenonia_anatina
Zotu281	39	d	Bacteria	p	Verrucomicrobia	c	Subdivision5	o	Verrucomicrobiales	f	Verrucomicrobiaceae	g	Subdivision5_genera_incertae_sedis	s	Roseibacillus_ishigakijimensis
Zotu310	39	d	Bacteria	p	Proteobacteria	c	Deltaproteobacteria	o	Bdellovibrionales	f	Bacteriovoracaceae	g	Peredibacter	s	Peredibacter_starrii
Zotu392	39	d	Bacteria	p	Proteobacteria	c	Alphaproteobacteria	o	Rhodospirillales	f	Rhodospirillaceae	g	Rhodovibrio	s	Rhodovibrio_sodomensis
Zotu401	39	d	Bacteria	p	Proteobacteria	c	Deltaproteobacteria	o	Desulfuromonadales	f	Geobacteraceae	g	Geobacter	s	Geobacter_sulfurreducens_subsp._ethanolicus
Zotu429	39	d	Bacteria	p	Proteobacteria	c	Alphaproteobacteria	o	Rhodospirillales	f	Rhodospirillaceae	g	Rhodovibrio	s	Rhodovibrio_sodomensis
Zotu297	38	d	Archaea	p	Euryarchaeota	c	Halobacteria	o	Thermococcales	f	Thermococcaceae	g	Thermococcus	s	Thermococcus_waiotapuensis
Zotu307	38	d	Bacteria	p	Proteobacteria	c	Deltaproteobacteria	o	Syntrophobacterales	f	Syntrophaceae	g	Desulfomonile	s	Desulfomonile_limimaris
Zotu368	38	d	Bacteria	p	Aminicenantes	c	Clostridia	o	Thermoanaerobacterales	f	Thermoanaerobacteraceae	g	Aminicenantes_genera_incertae_sedis	s	Hippea_jasoniae
Zotu428	38	d	Bacteria	p	Bacteroidetes	c	Flavobacteriia	o	Flavobacteriales	f	Flavobacteriaceae	g	Sinomicrobium	s	Sinomicrobium_pectinilyticum
Zotu438	38	d	Bacteria	p	Chloroflexi	c	Anaerolineae	o	Anaerolineales	f	Anaerolineaceae	g	Thermomarinilinea	s	Thermomarinilinea_lacunifontana
Zotu449	38	d	Bacteria	p	Spirochaetes	c	Spirochaetia	o	Spirochaetales	f	Spirochaetaceae	g	Spirochaeta	s	Spirochaeta_alkalica
Zotu302	37	d	Bacteria	p	Proteobacteria	c	Deltaproteobacteria	o	Desulfobacterales	f	Desulfobacteraceae	g	Desulfococcus	s	Desulfococcus_multivorans
Zotu336	37	d	Bacteria	p	Spirochaetes	c	Spirochaetia	o	Spirochaetales	f	Spirochaetaceae	g	Spirochaeta	s	Salinispira_pacifica
Zotu286	36	d	Bacteria	p	Bacteroidetes	c	Flavobacteriia	o	Flavobacteriales	f	Flavobacteriaceae	g	Flavobacterium	s	Flavobacterium_urocaniciphilum
Zotu296	36	d	Bacteria	p	Armatimonadetes	c	Clostridia	o	Thermoanaerobacterales	f	Thermoanaerobacteraceae	g	Armatimonadetes_gp4	s	Leptolinea_tardivitalis
Zotu301	36	d	Archaea	p	Euryarchaeota	c	Methanobacteria	o	Methanobacteriales	f	Methanobacteriaceae	g	Methanothermobacter	s	Methanothermobacter_defluvii
Zotu270	35	d	Bacteria	p	Firmicutes	c	Clostridia	o	Clostridiales	f	Clostridiaceae_1	g	Clostridium_sensu_stricto	s	Clostridium_vulturis
Zotu341	35	d	Bacteria	p	Bacteroidetes	c	Cytophagia	o	Cytophagales	f	Flammeovirgaceae	g	Persicobacter	s	Persicobacter_diffluens
Zotu360	35	d	Bacteria	p	Firmicutes	c	Clostridia	o	Thermoanaerobacterales	f	Thermoanaerobacteraceae	g	Armatimonadetes_gp4	s	Desulfovibrio_cuneatus
Zotu497	35	d	Bacteria	p	Chloroflexi	c	Anaerolineae	o	Anaerolineales	f	Anaerolineaceae	g	Armatimonadetes_gp4	s	Thermomarinilinea_lacunifontana
Zotu268	34	d	Archaea	p	Pacearchaeota	g	Pacearchaeota_Incertae_Sedis_AR13
Zotu311	34	d	Bacteria	p	Bacteroidetes	c	Flavobacteriia	o	Flavobacteriales	f	Flavobacteriaceae	g	Lutibacter	s	Lutibacter_oricola
Zotu331	34	d	Bacteria	p	Chloroflexi	c	Chloroflexia	o	Chloroflexales	f	Oscillochloridaceae	g	Oscillochloris	s	Dehalobacter_restrictus
Zotu293	33	d	Bacteria	p	Spirochaetes	c	Spirochaetia	o	Spirochaetales	f	Spirochaetaceae	g	Spirochaeta	s	Treponema_isoptericolens
Zotu299	33	d	Bacteria	p	Proteobacteria	c	Epsilonproteobacteria	o	Campylobacterales	f	Helicobacteraceae	g	Helicobacter	s	Helicobacter_bizzozeronii
Zotu323	33	d	Bacteria	p	Proteobacteria	c	Deltaproteobacteria	o	Flavobacteriales	f	Flavobacteriaceae	g	Chthonomonas/Armatimonadetes_gp3	s	Sphingomonas_azotifigens
Zotu352	33	d	Archaea	p	Euryarchaeota	c	Halobacteria	o	Haloferacales	f	Haloferacaceae	g	Methanomassiliicoccus	s	Methanomassiliicoccus_luminyensis
Zotu364	33	d	Bacteria	p	Latescibacteria	c	Actinobacteria	o	Actinomycetales	f	Micromonosporaceae	g	Latescibacteria_genera_incertae_sedis	s	Actinoplanes_utahensis
Zotu275	32	d	Bacteria	p	Bacteroidetes	c	Flavobacteriia	o	Flavobacteriales	f	Flavobacteriaceae	g	Winogradskyella	s	Winogradskyella_poriferorum
Zotu287	32	d	Archaea	p	Euryarchaeota	c	Halobacteria	o	Halobacteriales	f	Halobacteriaceae	g	Halarchaeum	s	Halarchaeum_rubridurum
Zotu292	32	d	Bacteria	p	Bacteroidetes	c	Bacteroidia	o	Bacteroidales	f	Prolixibacteraceae	g	Mucilaginibacter	s	Sunxiuqinia_faeciviva
Zotu366	32	d	Archaea	p	Euryarchaeota	c	Halobacteria	o	Halobacteriales	f	Halobacteriaceae	g	Halococcus	s	Halococcus_thailandensis
Zotu389	32	d	Archaea	p	Euryarchaeota	c	Halobacteria	o	Haloferacales	f	Haloferacaceae	g	Halorubrum	s	Methanomassiliicoccus_luminyensis
Zotu470	32	d	Bacteria	p	Proteobacteria	c	Deltaproteobacteria	o	Desulfobacterales	f	Desulfobacteraceae	g	Desulfosalsimonas	s	Desulfosalsimonas_propionicica
Zotu313	31	d	Bacteria	p	Bacteroidetes	c	Sphingobacteriia	o	Sphingobacteriales	f	Sphingobacteriaceae	g	Mucilaginibacter	s	Mucilaginibacter_boryungensis
Zotu326	31	d	Bacteria	p	Spirochaetes	c	Spirochaetia	o	Spirochaetales	f	Spirochaetaceae	g	Spirochaeta	s	Salinispira_pacifica
Zotu349	31	d	Bacteria	p	Proteobacteria	c	Deltaproteobacteria	o	Desulfuromonadales	f	Geobacteraceae	g	Geobacter	s	Geobacter_anodireducens
Zotu402	31	d	Bacteria	p	Firmicutes	c	Clostridia	o	Thermoanaerobacterales	f	Thermoanaerobacteraceae	g	Armatimonadetes_gp4	s	Calderihabitans_maritimus
Zotu411	31	d	Bacteria	p	Bacteroidetes	c	Flavobacteriia	o	Flavobacteriales	f	Flavobacteriaceae	g	Leeuwenhoekiella	s	Leeuwenhoekiella_palythoae
Zotu464	31	d	Archaea	p	Euryarchaeota	c	Methanomicrobia	o	Methanosarcinales	f	Methanosarcinaceae	g	Methanohalobium	s	Methanohalobium_evestigatum
Zotu305	30	d	Bacteria	p	Spirochaetes	c	Spirochaetia	o	Spirochaetales	f	Spirochaetaceae	g	Spirochaeta	s	Spirochaeta_psychrophila
Zotu356	30	d	Bacteria	p	Proteobacteria	c	Deltaproteobacteria	o	Desulfobacterales	f	Desulfobacteraceae	g	Desulfosalsimonas	s	Desulfosalsimonas_propionicica
Zotu375	30	d	Bacteria	p	Proteobacteria	c	Alphaproteobacteria	o	Nautiliales	f	Nautiliaceae	g	Lebetimonas	s	Lebetimonas_acidiphila
Zotu383	30	d	Bacteria	p	Proteobacteria	c	Alphaproteobacteria	o	Rhodobacterales	f	Rhodobacteraceae	g	Oceanicella	s	Methyloligella_halotolerans
Zotu465	30	d	Bacteria	p	Proteobacteria	c	Alphaproteobacteria	o	Rhodobacterales	f	Rhodobacteraceae	g	Rhodobacter	s	Rhodobacter_veldkampii
Zotu319	29	d	Bacteria	p	Planctomycetes	c	Planctomycetia	o	Planctomycetales	f	Planctomycetaceae	g	Rhodopirellula	s	Rhodopirellula_rosea
Zotu324	29	d	Bacteria	p	Spirochaetes	c	Spirochaetia	o	Spirochaetales	f	Spirochaetaceae	g	Spirochaeta	s	Spirochaeta_smaragdinae
Zotu339	29	d	Bacteria	p	Actinobacteria	c	Actinobacteria	o	Actinomycetales	f	Micromonosporaceae	g	Streptomyces	s	Actinocatenispora_sera
Zotu425	29	d	Bacteria	p	Proteobacteria	c	Deltaproteobacteria	o	Desulfobacterales	f	Desulfobacteraceae	g	Desulfosalsimonas	s	Desulfosalsimonas_propionicica
Zotu283	28	d	Bacteria	p	Firmicutes	c	Bacilli	o	Bacillales	f	Bacillaceae_1	g	Oligosphaera	s	Oligosphaera_ethanolica
Zotu320	28	d	Bacteria	p	Spirochaetes	c	Spirochaetia	o	Spirochaetales	f	Spirochaetaceae	g	Spirochaeta	s	Salinispira_pacifica
Zotu322	28	d	Archaea	p	Euryarchaeota	c	Halobacteria	o	Haloferacales	f	Haloferacaceae	g	Halorubrum	s	Methanomassiliicoccus_luminyensis
Zotu358	28	d	Bacteria	p	Proteobacteria	c	Verrucomicrobiae	o	Verrucomicrobiales	f	Verrucomicrobiaceae	g	Candidatus_Scalindua	s	Roseibacillus_ishigakijimensis
Zotu396	28	d	Bacteria	p	Firmicutes	c	Actinobacteria	o	Clostridiales	f	Solirubrobacteraceae	g	Solirubrobacter	s	Mahella_australiensis
Zotu329	27	d	Bacteria	p	Proteobacteria	c	Deltaproteobacteria	o	Desulfovibrionales	f	Desulfohalobiaceae	g	Desulfohalobium	s	Desulfohalobium_retbaense
Zotu330	27	d	Bacteria	p	Proteobacteria	c	Alphaproteobacteria	o	Candidatus_Brocadiales	f	Candidatus_Brocadiaceae	g	Candidatus_Kuenenia	s	Acetanaerobacterium_elongatum
Zotu408	27	d	Bacteria	p	Proteobacteria	c	Deltaproteobacteria	o	Desulfobacterales	f	Desulfobulbaceae	g	Desulfocella	s	Desulfocella_halophila
Zotu434	27	d	Bacteria	p	Planctomycetes	c	Planctomycetia	o	Planctomycetales	f	Planctomycetaceae	g	Thermogutta	s	Thermogutta_hypogea
Zotu284	26	d	Bacteria	p	Planctomycetes	c	Planctomycetia	o	Planctomycetales	f	Planctomycetaceae	g	Rhodopirellula	s	Rhodopirellula_rubra
Zotu343	26	d	Bacteria	p	Thermotogae	c	Thermotogae	o	Petrotogales	f	Petrotogaceae	g	Petrotoga	s	Petrotoga_mobilis
Zotu344	26	d	Bacteria	p	Bacteroidetes	c	Flavobacteriia	o	Flavobacteriales	f	Flavobacteriaceae	g	Aequorivita	s	Aequorivita_viscosa
Zotu353	26	d	Archaea	p	Euryarchaeota	c	Methanobacteria	o	Methanobacteriales	f	Methanobacteriaceae	g	Picrophilus	s	Picrophilus_torridus
Zotu359	26	d	Bacteria	p	Planctomycetes	c	Phycisphaerae	o	Phycisphaerales	f	Phycisphaeraceae	g	Phycisphaera	s	Phycisphaera_mikurensis
Zotu378	26	d	Bacteria	p	Spirochaetes	c	Spirochaetia	o	Spirochaetales	f	Spirochaetaceae	g	Treponema	s	Treponema_putidum
Zotu432	26	d	Bacteria	p	Bacteroidetes	c	Flavobacteriia	o	Flavobacteriales	f	Flavobacteriaceae	g	Flavobacterium	s	Flavobacterium_anhuiense
Zotu303	25	d	Archaea	p	Euryarchaeota	c	Halobacteria	o	Halobacteriales	f	Halobacteriaceae	g	Woesearchaeota_Incertae_Sedis_AR16	s	Halorussus_rarus
Zotu316	25	d	Archaea	p	Pacearchaeota	c	Alphaproteobacteria	o	Rhizobiales	f	Rhodobiaceae	g	Pacearchaeota_Incertae_Sedis_AR13	s	Methyloligella_solikamskensis
Zotu379	25	d	Bacteria	p	Proteobacteria	c	Alphaproteobacteria	o	Rhodospirillales	f	Acetobacteraceae	g	Craurococcus	s	Craurococcus_roseus
Zotu282	24	d	Archaea	p	Pacearchaeota	c	Methanomicrobia	o	Bacillales	f	Flavobacteriaceae	g	Pacearchaeota_Incertae_Sedis_AR13	s	Methanospirillum_hungatei
Zotu315	24	d	Bacteria	p	Spirochaetes	c	Spirochaetia	o	Spirochaetales	f	Spirochaetaceae	g	Salinispira	s	Salinispira_pacifica
Zotu382	24	d	Bacteria	p	Proteobacteria	c	Deltaproteobacteria	o	Desulfuromonadales	f	Geobacteraceae	g	Geobacter	s	Geobacter_sulfurreducens_subsp._ethanolicus
Zotu414	24	d	Archaea	p	Euryarchaeota	c	Halobacteria	o	Haloferacales	f	Haloferacaceae	g	Halorubrum	s	Halorubrum_chaoviator
Zotu474	24	d	Bacteria	p	Spirochaetes	c	Spirochaetia	o	Spirochaetales	f	Spirochaetaceae	g	Spirochaeta	s	Spirochaeta_smaragdinae
Zotu380	23	d	Bacteria	p	Proteobacteria	c	Deltaproteobacteria	o	Desulfobacterales	f	Desulfobacteraceae	g	Desulfovibrio	s	Desulfococcus_multivorans
Zotu393	23	d	Archaea	p	Euryarchaeota	c	Halobacteria	o	Haloferacales	f	Haloferacaceae	g	Halorubrum	s	Halorhabdus_utahensis
Zotu413	23	d	Bacteria	p	Planctomycetes	c	Phycisphaerae	o	Phycisphaerales	f	Phycisphaeraceae	g	Phycisphaera	s	Phycisphaera_mikurensis
Zotu462	23	d	Bacteria	p	Proteobacteria	c	Deltaproteobacteria	o	Desulfuromonadales	f	Desulfuromonadaceae	g	Pelobacter	s	Pelobacter_venetianus
Zotu467	23	d	Bacteria	p	Hydrogenedentes	c	Sphingobacteriia	o	Sphingobacteriales	f	Rhodothermaceae	g	Candidatus_Hydrogenedens	s	Salinibacter_iranicus
Zotu469	23	d	Archaea	p	Euryarchaeota	c	Halobacteria	o	Haloferacales	f	Haloferacaceae	g	Halorubrum	s	Halorubrum_sodomense
Zotu328	22	d	Bacteria	p	Proteobacteria	c	Deltaproteobacteria	o	Syntrophobacterales	f	Syntrophobacteraceae	g	Desulfoglaeba	s	Desulfoglaeba_alkanexedens
Zotu333	22	d	Bacteria	p	Proteobacteria	c	Deltaproteobacteria	o	Desulfovibrionales	f	Desulfovibrionaceae	g	Desulfovibrio	s	Desulfovibrio_marinus
Zotu348	22	d	Bacteria	p	Planctomycetes	c	Phycisphaerae	o	Phycisphaerales	f	Phycisphaeraceae	g	Phycisphaera	s	Phycisphaera_mikurensis
Zotu386	22	d	Bacteria	p	Spirochaetes	c	Spirochaetia	o	Spirochaetales	f	Spirochaetaceae	g	Salinispira	s	Salinispira_pacifica
Zotu390	22	d	Bacteria	p	Proteobacteria	c	Deltaproteobacteria	o	Desulfobacterales	f	Desulfobacteraceae	g	Desulfonema	s	Desulfonatronobacter_acidivorans
Zotu394	22	d	Bacteria	p	Bacteroidetes	c	Bacteroidia	o	Bacteroidales	f	Prolixibacteraceae	g	Mariniphaga	s	Mariniphaga_anaerophila
Zotu372	21	d	Archaea	p	Pacearchaeota	g	Pacearchaeota_Incertae_Sedis_AR13
Zotu427	21	d	Bacteria	p	Actinobacteria	c	Actinobacteria	o	Actinomycetales	f	Pseudonocardiaceae	g	Bifidobacterium	s	Bifidobacterium_animalis_subsp._lactis
Zotu455	21	d	Bacteria	p	Proteobacteria	c	Deltaproteobacteria	o	Desulfuromonadales	f	Geobacteraceae	g	Geobacter	s	Geobacter_pickeringii
Zotu494	21	d	Bacteria	p	Spirochaetes	c	Spirochaetia	o	Spirochaetales	f	Spirochaetaceae	g	Treponema	s	Treponema_stenostreptum
Zotu351	20	d	Bacteria	p	Bacteroidetes	c	Flavobacteriia	o	Flavobacteriales	f	Flavobacteriaceae	g	Lishizhenia	s	Lishizhenia_caseinilytica
Zotu355	20	d	Bacteria	p	Proteobacteria	c	Alphaproteobacteria	o	Rhizobiales	f	Petrotogaceae	g	Petrotoga	s	Petrotoga_mexicana
Zotu384	20	d	Archaea	p	Pacearchaeota	g	Pacearchaeota_Incertae_Sedis_AR13
Zotu388	20	d	Bacteria	p	Nitrospirae	c	Nitrospira	o	Nitrospirales	f	Nitrospiraceae	g	Thermodesulfovibrio	s	Thermodesulfovibrio_yellowstonii
Zotu398	20	d	Bacteria	p	Proteobacteria	c	Deltaproteobacteria	o	Myxococcales	f	Nannocystaceae	g	Nannocystis	s	Nannocystis_exedens
Zotu422	20	d	Bacteria	p	Bacteroidetes	c	Flavobacteriia	o	Flavobacteriales	f	Flavobacteriaceae	g	Prolixibacter	s	Prolixibacter_bellariivorans
Zotu430	19	d	Bacteria	p	Proteobacteria	c	Alphaproteobacteria	o	Caulobacterales	f	Hyphomonadaceae	g	Ponticaulis	s	Ponticaulis_koreensis
Zotu452	19	d	Archaea	p	Euryarchaeota	c	Thermoplasmata	o	Thermoplasmatales	f	Ferroplasmaceae	g	Acidiplasma	s	Acidiplasma_cupricumulans
Zotu457	19	d	Bacteria	p	Armatimonadetes	c	Chthonomonadetes	o	Chthonomonadales	f	Chthonomonadaceae	g	Chthonomonas/Armatimonadetes_gp3	s	Thermosediminibacter_oceani
Zotu461	19	d	Bacteria	p	Proteobacteria	c	Alphaproteobacteria	o	Rhizobiales	f	Phyllobacteriaceae	g	Mesorhizobium	s	Mesorhizobium_hawassense
Zotu477	19	d	Bacteria	p	Proteobacteria	c	Gammaproteobacteria	o	Alteromonadales	f	Idiomarinaceae	g	Idiomarina	s	Idiomarina_fontislapidosi
Zotu493	19	d	Bacteria	p	Proteobacteria	c	Deltaproteobacteria	o	Desulfobacterales	f	Desulfobacteraceae	g	Desulfococcus	s	Desulfococcus_multivorans
Zotu369	18	d	Archaea	p	Euryarchaeota	c	Methanomicrobia	o	Methanosarcinales	f	Methanosarcinaceae	g	Methanohalophilus	s	Methanohalophilus_portucalensis
Zotu409	18	d	Archaea	p	Euryarchaeota	c	Halobacteria	o	Halobacteriales	f	Halobacteriaceae	g	Candidatus_Iainarchaeum	s	Methanobacterium_beijingense
Zotu410	18	d	Bacteria	p	Planctomycetes	c	Phycisphaerae	o	Phycisphaerales	f	Phycisphaeraceae	g	Phycisphaera	s	Phycisphaera_mikurensis
Zotu416	18	d	Bacteria	p	Latescibacteria	g	Latescibacteria_genera_incertae_sedis
Zotu439	18	d	Bacteria	p	Proteobacteria	c	Alphaproteobacteria	o	Rhodospirillales	f	Rhodospirillaceae	g	Thalassospira	s	Thalassospira_alkalitolerans
Zotu450	18	d	Bacteria	p	Acidobacteria	c	Actinobacteria	o	Bacillales	f	Oscillochloridaceae	g	Gp10	s	Caldilinea_aerophila
Zotu459	18	d	Bacteria	p	Proteobacteria	c	Clostridia	o	Clostridiales	f	Eubacteriaceae	g	Armatimonadetes_gp2	s	Anaerofustis_stercorihominis
Zotu357	17	d	Bacteria	p	Planctomycetes	c	Planctomycetia	o	Planctomycetales	f	Planctomycetaceae	g	Blastopirellula	s	Blastopirellula_cremea
Zotu385	17	d	Archaea	p	Euryarchaeota	c	Halobacteria	o	Halobacteriales	f	Halobacteriaceae	g	Haladaptatus	s	Methanothermus_sociabilis
Zotu451	17	d	Bacteria	p	Spirochaetes	c	Spirochaetia	o	Spirochaetales	f	Spirochaetaceae	g	Sphaerochaeta	s	Sphaerochaeta_globosa
Zotu472	17	d	Bacteria	p	Spirochaetes	c	Spirochaetia	o	Spirochaetales	f	Spirochaetaceae	g	Sphaerochaeta	s	Sphaerochaeta_multiformis
Zotu327	16	d	Archaea	p	Pacearchaeota	g	Pacearchaeota_Incertae_Sedis_AR13
Zotu365	16	d	Bacteria	p	Spirochaetes	c	Spirochaetia	o	Spirochaetales	f	Spirochaetaceae	g	Spirochaeta	s	Spirochaeta_smaragdinae
Zotu406	16	d	Bacteria	p	Lentisphaerae	c	Oligosphaeria	o	Oligosphaerales	f	Oligosphaeraceae	g	Oligosphaera	s	Oligosphaera_ethanolica
Zotu426	16	d	Bacteria	p	Parcubacteria	c	Clostridia	o	Clostridiales	f	Leuconostocaceae	g	Parcubacteria_genera_incertae_sedis	s	Blautia_stercoris
Zotu442	16	d	Bacteria	p	Actinobacteria	c	Actinobacteria	o	Rubrobacterales	f	Rubrobacteraceae	g	Rubrobacter	s	Rubrobacter_xylanophilus
Zotu444	16	d	Bacteria	p	Proteobacteria	c	Clostridia	o	Clostridiales	f	Eubacteriaceae	g	Acetobacterium	s	Acetobacterium_wieringae
Zotu453	16	d	Archaea	p	Pacearchaeota	c	Gammaproteobacteria	o	Halobacteriales	f	Halobacteriaceae	g	Pacearchaeota_Incertae_Sedis_AR13	s	Methanothermobacter_tenebrarum
Zotu456	16	d	Bacteria	p	Planctomycetes	c	Phycisphaerae	o	Tepidisphaerales	f	Tepidisphaeraceae	g	Tepidisphaera	s	Tepidisphaera_mucosa
Zotu454	16	d	Bacteria	p	Proteobacteria	c	Deltaproteobacteria	o	Desulfovibrionales	f	Desulfovibrionaceae	g	Desulfovibrio	s	Desulfuromusa_bakii
Zotu466	16	d	Bacteria	p	Chloroflexi	c	Dehalococcoidetes	o	Actinomycetales	f	Acidothermaceae	g	Dehalogenimonas	s	Dehalogenimonas_lykanthroporepellens
Zotu476	16	d	Bacteria	p	Bacteroidetes	c	Flavobacteriia	o	Flavobacteriales	f	Marinilabiliaceae	g	Marinilabilia	s	Marinilabilia_salmonicolor
Zotu483	16	d	Bacteria	p	Actinobacteria	c	Actinobacteria	o	Actinomycetales	f	Thermomonosporaceae	g	Aminicenantes_genera_incertae_sedis	s	Actinomadura_umbrina
Zotu485	16	d	Archaea	p	Woesearchaeota	c	Methanobacteria	o	Methanobacteriales	f	Methanobacteriaceae	g	Woesearchaeota_Incertae_Sedis_AR15	s	Methanobacterium_alcaliphilum
Zotu405	15	d	Bacteria	p	Proteobacteria	c	Deltaproteobacteria	o	Myxococcales	f	Cystobacteraceae	g	Anaeromyxobacter	s	Anaeromyxobacter_dehalogenans
Zotu421	15	d	Bacteria	p	Bacteroidetes	c	Bacteroidia	o	Bacteroidales	f	Prolixibacteraceae	g	Mariniphaga	s	Mariniphaga_anaerophila
Zotu423	15	d	Bacteria	p	Proteobacteria	c	Alphaproteobacteria	o	Parvularculales	f	Parvularculaceae	g	Parvularcula
Zotu424	15	d	Bacteria	p	Proteobacteria	c	Alphaproteobacteria	o	Rhodobacterales	f	Rhodobacteraceae	g	Roseivivax	s	Roseivivax_halotolerans
Zotu446	15	d	Bacteria	p	Lentisphaerae	c	Oligosphaeria	o	Oligosphaerales	f	Oligosphaeraceae	g	Oligosphaera	s	Oligosphaera_ethanolica
Zotu473	15	d	Bacteria	p	Proteobacteria	c	Deltaproteobacteria	o	Desulfuromonadales	f	Geobacteraceae	g	Geobacter	s	Geobacter_psychrophilus
Zotu480	15	d	Bacteria	p	Bacteroidetes	c	Sphingobacteriia	o	Sphingobacteriales	f	Rhodothermaceae	g	Salinibacter	s	Salisaeta_longa
Zotu371	14	d	Bacteria	p	Firmicutes	c	Bacilli	o	Bacillales	f	Bacillaceae_2	g	Lentibacillus	s	Lentibacillus_jeotgali
Zotu374	14	d	Bacteria	p	Bacteroidetes	c	Flavobacteriia	o	Flavobacteriales	f	Flavobacteriaceae	g	Phycisphaera	s	Phycisphaera_mikurensis
Zotu404	14	d	Bacteria	p	Planctomycetes	c	Planctomycetia	o	Planctomycetales	f	Planctomycetaceae	g	Thermogutta	s	Thermogutta_hypogea
Zotu433	14	d	Bacteria	p	Planctomycetes	c	Planctomycetia	o	Candidatus_Brocadiales	f	Candidatus_Brocadiaceae	g	Candidatus_Kuenenia	s	Ardenticatena_maritima
Zotu436	14	d	Archaea	p	Euryarchaeota	c	Halobacteria	o	Methanobacteriales	f	Methanobacteriaceae	g	Methanothermobacter	s	Methanothermobacter_marburgensis
Zotu440	14	d	Archaea	p	Pacearchaeota	c	Methanomicrobia	o	Methanomicrobiales	f	Halobacteriaceae	g	Pacearchaeota_Incertae_Sedis_AR13	s	Methanoregula_boonei
Zotu463	14	d	Bacteria	p	Tenericutes	c	Mollicutes	o	Haloplasmatales	f	Haloplasmataceae	g	Haloplasma	s	Haloplasma_contractile
Zotu492	14	d	Bacteria	p	Proteobacteria	c	Deltaproteobacteria	o	Syntrophobacterales	f	Syntrophobacteraceae	g	Rubrobacter	s	Desulfomonile_limimaris
Zotu495	14	d	Archaea	p	Euryarchaeota	c	Methanobacteria	o	Methanobacteriales	f	Methanobacteriaceae	g	Methanothermobacter	s	Methanothermobacter_defluvii
Zotu400	13	d	Bacteria	p	Spirochaetes	c	Spirochaetia	o	Spirochaetales	f	Leptospiraceae	g	Turneriella	s	Turneriella_parva
Zotu443	13	d	Bacteria	p	Proteobacteria	c	Deltaproteobacteria	o	Desulfovibrionales	f	Desulfovibrionaceae	g	Desulfovibrio	s	Desulfuromusa_bakii
Zotu447	13	d	Bacteria	p	Proteobacteria	c	Alphaproteobacteria	o	Rhodospirillales	f	Acetobacteraceae	g	Craurococcus	s	Craurococcus_roseus
Zotu479	13	d	Bacteria	p	Spirochaetes	c	Spirochaetia	o	Spirochaetales	f	Spirochaetaceae	g	Spirochaeta	s	Spirochaeta_halophila
Zotu482	13	d	Bacteria	p	Proteobacteria	c	Alphaproteobacteria	o	Rhodobacterales	f	Rhodobacteraceae	g	Amylibacter	s	Amylibacter_marinus
Zotu490	13	d	Bacteria	p	Proteobacteria	c	Deltaproteobacteria	o	Desulfovibrionales	f	Desulfohalobiaceae	g	Desulfohalobium	s	Desulfohalobium_utahense
Zotu418	12	d	Bacteria	p	Bacteroidetes	c	Flavobacteriia	o	Flavobacteriales	f	Cryomorphaceae	g	Brumimicrobium	s	Brumimicrobium_glaciale
Zotu458	12	d	Bacteria	p	Proteobacteria	c	Deltaproteobacteria	o	Myxococcales	f	Sandaracinaceae	g	Sandaracinus	s	Sandaracinus_amylolyticus
Zotu475	11	d	Bacteria	p	Firmicutes	c	Clostridia	o	Clostridiales	f	Desulfovibrionaceae	g	Desulfovibrio	s	Kosmotoga_arenicorallina

## Sheet: KAAS-2 Grey
Column1	Size	Domain	Column3	Phylum	Column5	Class	Column7	Order	Column9	Family	Column11	Genus	Column13	Species	Column15
Zotu1	8019	domain	Bacteria	p	Proteobacteria	c	Gammaproteobacteria	o	Chromatiales	f	Thiotrichaceae	g	Thiothrix	s	Thiorhodococcus_minor
Zotu3	7946	domain	Bacteria	p	Proteobacteria	c	Gammaproteobacteria	o	Thiotrichales	f	Thiotrichaceae	g	Thiothrix	s	Thiothrix_caldifontis
Zotu2	3328	domain	Bacteria	p	Proteobacteria	c	Gammaproteobacteria	o	Chromatiales	f	Halothiobacillaceae	g	Halothiobacillus	s	Halothiobacillus_hydrothermalis
Zotu5	3242	domain	Bacteria	p	Proteobacteria	c	Alphaproteobacteria	o	Rhizobiales	f	Bradyrhizobiaceae	g	Bradyrhizobium	s	Bradyrhizobium_manausense
Zotu11	3222	domain	Bacteria	p	Proteobacteria	c	Alphaproteobacteria	o	Rhizobiales	f	Bradyrhizobiaceae	g	Bradyrhizobium	s	Bradyrhizobium_jicamae
Zotu4	2701	domain	Bacteria	p	Proteobacteria	c	Gammaproteobacteria	o	Pseudomonadales	f	Pseudomonadaceae	g	Pseudomonas	s	Pseudomonas_brenneri
Zotu7	2025	domain	Bacteria	p	Chloroflexi	c	Anaerolineae	o	Anaerolineales	f	Anaerolineaceae	g	Thermomarinilinea	s	Thermomarinilinea_lacunifontana
Zotu13	2007	domain	Bacteria	p	Actinobacteria	c	Actinobacteria	o	Actinomycetales	f	Streptomycetaceae	g	BRC1_genera_incertae_sedis	s	Atopobium_rimae
Zotu21	2003	domain	Bacteria	p	Actinobacteria	c	Actinobacteria	o	Actinomycetales	f	Streptomycetaceae	g	BRC1_genera_incertae_sedis	s	Atopobium_rimae
Zotu6	1612	domain	Bacteria	p	Actinobacteria	c	Actinobacteria	o	Actinomycetales	f	Pseudonocardiaceae	g	Bifidobacterium	s	Bifidobacterium_animalis_subsp._lactis
Zotu8	1509	domain	Bacteria	p	Parcubacteria	c	Clostridia	o	Clostridiales	f	Thermoanaerobacteraceae	g	Parcubacteria_genera_incertae_sedis	s	Kitasatospora_atroaurantiaca
Zotu9	1451	domain	Bacteria	p	Proteobacteria	c	Gammaproteobacteria	o	Oceanospirillales	f	Hahellaceae	g	Zooshikella	s	Zooshikella_ganghwensis
Zotu10	1310	domain	Bacteria	p	Proteobacteria	c	Deltaproteobacteria	o	Desulfovibrionales	f	Desulfohalobiaceae	g	Desulfohalobium	s	Desulfohalobium_utahense
Zotu12	1217	domain	Bacteria	p	Armatimonadetes	c	Clostridia	o	Thermoanaerobacterales	f	Thermoanaerobacteraceae	g	Armatimonadetes_gp4	s	Calderihabitans_maritimus
Zotu47	1050	domain	Bacteria	p	Armatimonadetes	c	Clostridia	o	Anaerolineales	f	Anaerolineaceae	g	Armatimonadetes_gp4	s	Leptolinea_tardivitalis
Zotu14	1011	domain	Bacteria	p	Firmicutes	c	Clostridia	o	Clostridiales	f	Clostridiaceae_3	g	Caloranaerobacter	s	Caloranaerobacter_azorensis
Zotu17	932	domain	Bacteria	p	Proteobacteria	c	Deltaproteobacteria	o	Desulfovibrionales	f	Desulfovibrionaceae	g	Desulfovibrio	s	Desulfovibrio_alkalitolerans
Zotu18	930	domain	Bacteria	p	Nitrospirae	c	Nitrospira	o	Nitrospirales	f	Nitrospiraceae	g	Leptospirillum	s	Leptospirillum_ferriphilum
Zotu15	914	domain	Bacteria	p	Acidobacteria	c	Acidobacteria_Gp1	g	Gp1
Zotu19	844	domain	Bacteria	p	Proteobacteria	c	Deltaproteobacteria	o	Desulfuromonadales	f	Geobacteraceae	g	Geobacter	s	Geobacter_argillaceus
Zotu20	814	domain	Bacteria	p	Firmicutes	c	Clostridia	o	Clostridiales	f	Anaerolineaceae	g	Leptolinea	s	Leptolinea_tardivitalis
Zotu16	777	domain	Bacteria	p	Bacteroidetes	c	Bacteroidia	o	Bacteroidales	f	Prolixibacteraceae	g	Mariniphaga	s	Mariniphaga_anaerophila
Zotu22	715	domain	Bacteria	p	Proteobacteria	c	Gammaproteobacteria	o	Pseudomonadales	f	Pseudomonadaceae	g	Pseudomonas	s	Pseudomonas_tremae
Zotu24	618	domain	Bacteria	p	Proteobacteria	c	Betaproteobacteria	o	Burkholderiales	f	Comamonadaceae	g	Delftia	s	Delftia_acidovorans
Zotu23	560	domain	Bacteria	p	Parcubacteria	c	Bacilli	o	Bacillales	f	Planococcaceae	g	Parcubacteria_genera_incertae_sedis	s	Cohnella_formosensis
Zotu27	510	domain	Archaea	p	Euryarchaeota	c	Methanomicrobia	o	Methanocellales	f	Methanocellaceae	g	Methanocella	s	Methanocella_arvoryzae
Zotu46	506	domain	Archaea	p	Euryarchaeota	c	Methanomicrobia	o	Methanocellales	f	Methanocellaceae	g	Methanocella	s	Methanocella_arvoryzae
Zotu25	497	domain	Bacteria	p	Proteobacteria	c	Alphaproteobacteria	o	Rhizobiales	f	Xanthobacteraceae	g	Labrys	s	Labrys_portucalensis
Zotu28	410	domain	Bacteria	p	Chloroflexi	c	Chloroflexia	o	Chloroflexales	f	Oscillochloridaceae	g	Oscillochloris	s	Alicyclobacillus_vulcanalis
Zotu26	380	domain	Archaea	p	Euryarchaeota	c	Thermoplasmata	o	Thermoplasmatales	f	Picrophilaceae	g	Picrophilus	s	Picrophilus_torridus
Zotu34	354	domain	Bacteria	p	Proteobacteria	c	Gammaproteobacteria	o	Xanthomonadales	f	Sinobacteraceae	g	Steroidobacter	s	Steroidobacter_agariperforans
Zotu41	354	domain	Bacteria	p	Proteobacteria	c	Gammaproteobacteria	o	Xanthomonadales	f	Sinobacteraceae	g	Steroidobacter	s	Steroidobacter_agariperforans
Zotu31	289	domain	Bacteria	p	Proteobacteria	c	Alphaproteobacteria	o	Rhodospirillales	f	Rhodospirillaceae	g	Azospirillum	s	Azospirillum_canadense
Zotu29	282	domain	Bacteria	p	Proteobacteria	c	Gammaproteobacteria	o	Vibrionales	f	Vibrionaceae	g	Salinivibrio	s	Salinivibrio_costicola_subsp._vallismortis
Zotu32	279	domain	Bacteria	p	Proteobacteria	c	Deltaproteobacteria	o	Myxococcales	f	Cystobacteraceae	g	Anaeromyxobacter	s	Anaeromyxobacter_dehalogenans
Zotu30	276	domain	Bacteria	p	Acidobacteria	c	Acidobacteria_Gp4	g	Gp4
Zotu33	235	domain	Bacteria	p	Acidobacteria	c	Acidobacteria_Gp1	g	Acidipila
Zotu36	206	domain	Bacteria	p	Proteobacteria	c	Deltaproteobacteria	o	Desulfobacterales	f	Desulfobacteraceae	g	Desulfonema	s	Desulfonatronobacter_acidivorans
Zotu35	194	domain	Bacteria	p	Bacteroidetes	c	Sphingobacteriia	o	Sphingobacteriales	f	Chitinophagaceae	g	Parasegetibacter	s	Parasegetibacter_terrae
Zotu37	189	domain	Bacteria	p	Acidobacteria	c	Acidobacteria_Gp6	o	Gemmatimonadales	f	Gemmatimonadaceae	g	Gp6	s	Gemmatimonas_aurantiaca
Zotu39	176	domain	Bacteria	p	Actinobacteria	c	Actinobacteria	o	Actinomycetales	f	Nocardiaceae	g	Tomitella	s	Tomitella_biformata
Zotu40	168	domain	Archaea	p	Euryarchaeota	c	Thermoplasmata	o	Thermoplasmatales	f	Archaeoglobaceae	g	Candidatus_Korarchaeum	s	Thermogymnomonas_acidicola
Zotu57	167	domain	Archaea	p	Euryarchaeota	c	Methanomicrobia	o	Thermoplasmatales	f	Archaeoglobaceae	g	Candidatus_Korarchaeum	s	Thermogymnomonas_acidicola
Zotu38	159	domain	Bacteria	p	Firmicutes	c	Clostridia	o	Bacillales	f	Alicyclobacillaceae	g	Desulfotomaculum	s	Effusibacillus_pohliae
Zotu42	144	domain	Bacteria	p	Firmicutes	c	Bacilli	o	Clostridiales	f	Oscillochloridaceae	g	Oscillochloris	s	Bacillus_infernus
Zotu43	137	domain	Bacteria	p	Actinobacteria	c	Actinobacteria	o	Actinomycetales	f	Corynebacteriaceae	g	Corynebacterium	s	Corynebacterium_pilbarense
Zotu45	131	domain	Bacteria	p	Thermodesulfobacteria	c	Thermodesulfobacteria	o	Thermodesulfobacteriales	f	Thermodesulfobacteriaceae	g	Thermosulfurimonas	s	Thermosulfurimonas_dismutans
Zotu44	128	domain	Bacteria	p	Actinobacteria	c	Actinobacteria	o	Actinomycetales	f	Propionibacteriaceae	g	Propionibacterium	s	Propionibacterium_acnes
Zotu65	119	domain	Bacteria	p	Actinobacteria	c	Actinobacteria	o	Actinomycetales	f	Micrococcaceae	g	Micrococcus	s	Micrococcus_aloeverae
Zotu49	118	domain	Bacteria	p	Acidobacteria	c	Acidobacteria_Gp6	g	Gp6
Zotu53	114	domain	Bacteria	p	Proteobacteria	c	Betaproteobacteria	o	Rhodocyclales	f	Rhodocyclaceae	g	Zoogloea	s	Zoogloea_oleivorans
Zotu50	113	domain	Bacteria	p	Actinobacteria	c	Actinobacteria	o	Actinomycetales	f	Pseudonocardiaceae	g	Pseudonocardia	s	Pseudonocardia_parietis
Zotu48	110	domain	Bacteria	p	Armatimonadetes	c	Clostridia	o	Anaerolineales	f	Anaerolineaceae	g	Armatimonadetes_gp4	s	Leptolinea_tardivitalis
Zotu51	88	domain	Bacteria	p	Acidobacteria	c	Acidobacteria_Gp1	g	Gp1
Zotu55	82	domain	Bacteria	p	Proteobacteria	c	Deltaproteobacteria	o	Deferribacterales	f	Deferribacterales_incertae_sedis	g	Aminicenantes_genera_incertae_sedis	s	Caldithrix_palaeochoryensis
Zotu59	77	domain	Bacteria	p	Acidobacteria	c	Acidobacteria_Gp6	g	Gp6
Zotu63	77	domain	Bacteria	p	Acidobacteria	c	Acidobacteria_Gp6	g	Gp6
Zotu54	73	domain	Bacteria	p	candidate_division_WPS-1	c	Phycisphaerae	o	Tepidisphaerales	f	Tepidisphaeraceae	g	WPS-1_genera_incertae_sedis	s	Tepidisphaera_mucosa
Zotu52	72	domain	Archaea	p	Euryarchaeota	c	Halobacteria	o	Halobacteriales	f	Halobacteriaceae	g	Halococcus	s	Halorussus_rarus
Zotu58	51	domain	Bacteria	p	Actinobacteria	c	Actinobacteria	o	Acidimicrobiales	f	Iamiaceae	g	Aquihabitans	s	Aquihabitans_daechungensis
Zotu60	50	domain	Bacteria	p	Proteobacteria	c	Alphaproteobacteria	o	Rhizobiales	f	Rhodobiaceae	g	Afifella	s	Afifella_pfennigii
Zotu56	48	domain	Bacteria	p	Proteobacteria	c	Gammaproteobacteria	o	Legionellales	f	Coxiellaceae	g	Aquicella	s	Aquicella_siphonis
Zotu66	29	domain	Archaea	p	Euryarchaeota	c	Methanobacteria	o	Methanobacteriales	f	Methanobacteriaceae	g	Methanothermobacter	s	Methanothermobacter_defluvii
Zotu62	28	domain	Bacteria	p	Proteobacteria	c	Deltaproteobacteria	o	Myxococcales	f	Cystobacteraceae	g	Anaeromyxobacter	s	Anaeromyxobacter_dehalogenans
Zotu70	28	domain	Bacteria	p	Proteobacteria	c	Alphaproteobacteria	o	Sphingomonadales	f	Sphingomonadaceae	g	Sphingomonas	s	Sphingomonas_desiccabilis
Zotu72	28	domain	Bacteria	p	Acidobacteria	c	Acidobacteria_Gp1	g	Gp1
Zotu69	25	domain	Bacteria	p	Gemmatimonadetes	c	Gemmatimonadetes	o	Gemmatimonadales	f	Gemmatimonadaceae	g	Gemmatimonas	s	Gemmatimonas_aurantiaca
Zotu61	24	domain	Bacteria	p	Verrucomicrobia	c	Opitutae	o	Opitutales	f	Opitutaceae	g	Opitutus	s	Opitutus_terrae
Zotu64	24	domain	Bacteria	p	Proteobacteria	c	Alphaproteobacteria	o	Rhizobiales	f	Rhizobiales_incertae_sedis	g	Aureimonas	s	Bauldia_consociata
Zotu67	20	domain	Bacteria	p	Actinobacteria	c	Actinobacteria	o	Actinomycetales	f	Corynebacteriaceae	g	Corynebacterium	s	Corynebacterium_kroppenstedtii
Zotu68	19	domain	Bacteria	p	Chloroflexi	c	Chloroflexia	o	Chloroflexales	f	Oscillochloridaceae	g	Oscillochloris	s	Dehalobacter_restrictus
Zotu74	18	domain	Bacteria	p	Parcubacteria	c	Clostridia	o	Thermoanaerobacterales	f	Thermoanaerobacteraceae	g	Parcubacteria_genera_incertae_sedis	s	Caldicellulosiruptor_saccharolyticus
Zotu71	17	domain	Archaea	p	Euryarchaeota	c	Halobacteria	o	Halobacteriales	f	Halobacteriaceae	g	Halorussus	s	Halorussus_rarus
Zotu73	14	domain	Bacteria	p	Bacteroidetes	c	Flavobacteriia	o	Flavobacteriales	f	Flavobacteriaceae	g	Candidatus_Nanosalina	s	Haliscomenobacter_hydrossis
Zotu75	13	domain	Bacteria	p	Firmicutes	c	Bacilli	o	Bacillales	f	Alicyclobacillaceae	g	Alicyclobacillus	s	Desulfovibrio_halophilus
		domain
