# Supplementary material for: Modern dolomite formation caused by seasonal cycling of oxygenic phototrophs and anoxygenic phototrophs in a hypersaline sabkha
Source: Sci Rep. 2021 Feb 18;11:4170. doi: 10.1038/s41598-021-83676-1 (PMC7893050; doi:10.1038/s41598-021-83676-1)
Supplement: Supplementary file 5 — Supplementary Information 5. [file 41598_2021_83676_MOESM5_ESM.xlsx]

## Sheet: K1 Orange
Column1	Column13	Column2	Domain	Column4	Phylum	Column6	Class	Column8	Order	Column10	Family	Column12	Genus	Column123	Species
Zotu19	894	d	Bacteria	p	Actinobacteria	c	Actinobacteria	o	Actinomycetales	f	Anaerolineaceae	g	Armatimonadetes_gp5	s	Catelliglobosispora_koreensis
Zotu3	1583	d	Bacteria	p	Actinobacteria	c	Actinobacteria	o	Actinomycetales	f	Anaerolineaceae	g	Catelliglobosispora	s	Catelliglobosispora_koreensis
Zotu62	83	d	Bacteria	p	Actinobacteria	c	Actinobacteria	o	Bifidobacteriales	f	Bifidobacteriaceae	g	Bifidobacterium	s	Scardovia_wiggsiae
Zotu53	813	d	Bacteria	p	Armatimonadetes	c	Actinobacteria	o	Actinomycetales	f	Lachnospiraceae	g	Armatimonadetes_gp5	s	Catelliglobosispora_koreensis
Zotu14	577	d	Bacteria	p	Armatimonadetes	c	Anaerolineae	o	Anaerolineales	f	Anaerolineaceae	g	Armatimonadetes_gp4	s	Bellilinea_caldifistulae
Zotu22	874	d	Bacteria	p	Armatimonadetes	c	Actinobacteria	o	Actinomycetales	f	Anaerolineaceae	g	Armatimonadetes_gp5	s	Thermomarinilinea_lacunifontana
Zotu68	90	d	Bacteria	p	Armatimonadetes	c	Clostridia	o	Clostridiales	f	Micromonosporaceae	g	Armatimonadetes_gp5	s	Catelliglobosispora_koreensis
Zotu23	306	d	Bacteria	p	Armatimonadetes	c	Clostridia	o	Anaerolineales	f	Anaerolineaceae	g	Armatimonadetes_gp4	s	Leptolinea_tardivitalis
Zotu72	67	d	Bacteria	p	Bacteroidetes	c	Sphingobacteriia	o	Sphingobacteriales	f	Rhodothermaceae	g	Salinibacter	s	Salisaeta_longa
Zotu144	16	d	Bacteria	p	Bacteroidetes	c	Flavobacteriia	o	Flavobacteriales	f	Flavobacteriaceae	g	Lishizhenia	s	Lishizhenia_caseinilytica
Zotu109	41	d	Bacteria	p	Bacteroidetes	c	Flavobacteriia	o	Flavobacteriales	f	Cryomorphaceae	g	Lishizhenia	s	Lishizhenia_caseinilytica
Zotu5	1408	d	Bacteria	p	Bacteroidetes	c	Sphingobacteriia	o	Sphingobacteriales	f	Rhodothermaceae	g	Salisaeta	s	Salisaeta_longa
Zotu8	964	d	Bacteria	p	Bacteroidetes	c	Flavobacteriia	o	Flavobacteriales	f	Flavobacteriaceae	g	Leeuwenhoekiella	s	Leeuwenhoekiella_palythoae
Zotu17	625	d	Bacteria	p	Bacteroidetes	c	Sphingobacteriia	o	Sphingobacteriales	f	Rhodothermaceae	g	Salisaeta	s	Salisaeta_longa
Zotu35	254	d	Bacteria	p	Bacteroidetes	c	Sphingobacteriia	o	Sphingobacteriales	f	Rhodothermaceae	g	Salisaeta	s	Salisaeta_longa
Zotu36	199	d	Bacteria	p	Bacteroidetes	c	Flavobacteriia	o	Flavobacteriales	f	Flavobacteriaceae	g	Phaeodactylibacter	s	Phaeodactylibacter_xiamenensis
Zotu55	576	d	Bacteria	p	Bacteroidetes	c	Sphingobacteriia	o	Sphingobacteriales	f	Rhodothermaceae	g	Salisaeta	s	Salisaeta_longa
Zotu70	65	d	Bacteria	p	Bacteroidetes	c	Sphingobacteriia	o	Sphingobacteriales	f	Saprospiraceae	g	Phaeodactylibacter	s	Phaeodactylibacter_xiamenensis
Zotu88	1766	d	Bacteria	p	Bacteroidetes	c	Sphingobacteriia	o	Sphingobacteriales	f	Rhodothermaceae	g	Salisaeta	s	Salisaeta_longa
Zotu101	36	d	Bacteria	p	Bacteroidetes	c	Flavobacteriia	o	Flavobacteriales	f	Flavobacteriaceae	g	Flavobacterium	s	Flavobacterium_urocaniciphilum
Zotu105	45	d	Bacteria	p	Bacteroidetes	c	Bacteroidia	o	Bacteroidales	f	Flavobacteriaceae	g	Prolixibacter	s	Prolixibacter_bellariivorans
Zotu106	58	d	Bacteria	p	Bacteroidetes	c	Bacteroidia	o	Bacteroidales	f	Prolixibacteraceae	g	Sunxiuqinia	s	Sunxiuqinia_faeciviva
Zotu108	34	d	Bacteria	p	Bacteroidetes	c	Flavobacteriia	o	Flavobacteriales	f	Flavobacteriaceae	g	Flavobacterium	s	Flavobacterium_longum
Zotu111	58	d	Bacteria	p	Bacteroidetes	c	Bacteroidia	o	Bacteroidales	f	Prolixibacteraceae	g	Sunxiuqinia	s	Sunxiuqinia_faeciviva
Zotu117	52	d	Bacteria	p	Bacteroidetes	c	Sphingobacteriia	o	Sphingobacteriales	f	Saprospiraceae	g	Phaeodactylibacter	s	Phaeodactylibacter_xiamenensis
Zotu133	1690	d	Bacteria	p	Bacteroidetes	c	Sphingobacteriia	o	Sphingobacteriales	f	Rhodothermaceae	g	Salisaeta	s	Salisaeta_longa
Zotu130	21	d	Bacteria	p	Bacteroidetes	c	Cytophagia	o	Cytophagales	f	Flammeovirgaceae	g	Roseivirga	s	Roseivirga_spongicola
Zotu149	27	d	Bacteria	p	Bacteroidetes	c	Sphingobacteriia	o	Sphingobacteriales	f	Rhodothermaceae	g	Salisaeta	s	Salisaeta_longa
Zotu152	12	d	Bacteria	p	Bacteroidetes	c	Flavobacteriia	o	Flavobacteriales	f	Flavobacteriaceae	g	Phaeocystidibacter	s	Phaeocystidibacter_luteus
Zotu159	52	d	Bacteria	p	Bacteroidetes	c	Sphingobacteriia	o	Sphingobacteriales	f	Saprospiraceae	g	Phaeodactylibacter	s	Phaeodactylibacter_xiamenensis
Zotu158	14	d	Bacteria	p	Bacteroidetes	c	Flavobacteriia	o	Flavobacteriales	f	Flavobacteriaceae	g	Sinomicrobium	s	Sinomicrobium_pectinilyticum
Zotu175	14	d	Bacteria	p	Bacteroidetes	c	Bacteroidia	o	Bacteroidales	f	Flavobacteriaceae	g	Prolixibacter	s	Prolixibacter_bellariivorans
Zotu10	887	d	Bacteria	p	Chloroflexi	c	Anaerolineae	o	Anaerolineales	f	Anaerolineaceae	g	Armatimonadetes_gp4	s	Thermomarinilinea_lacunifontana
Zotu9	931	d	Bacteria	p	Chloroflexi	c	Chloroflexia	o	Chloroflexales	f	Chthonomonadaceae	g	Chthonomonas/Armatimonadetes_gp3	s	Geothermomicrobium_terrae
Zotu165	25	d	Bacteria	p	Chloroflexi	c	Anaerolineae	o	Anaerolineales	f	Anaerolineaceae	g	Leptolinea	s	Leptolinea_tardivitalis
Zotu16	472	d	Bacteria	p	Chloroflexi	c	Anaerolineae	o	Anaerolineales	f	Anaerolineaceae	g	Leptolinea	s	Leptolinea_tardivitalis
Zotu119	29	d	Bacteria	p	Chloroflexi	c	Chloroflexia	o	Chloroflexales	f	Chloroflexaceae	g	Heliothrix	s	Mechercharimyces_asporophorigenens
Zotu18	434	d	Bacteria	p	Chloroflexi	c	Chloroflexia	o	Chloroflexales	f	Chloroflexaceae	g	Heliothrix	s	Alicyclobacillus_dauci
Zotu47	132	d	Bacteria	p	Chloroflexi	c	Anaerolineae	o	Anaerolineales	f	Anaerolineaceae	g	Thermomarinilinea	s	Thermomarinilinea_lacunifontana
Zotu102	888	d	Bacteria	p	Chloroflexi	c	Chloroflexia	o	Chloroflexales	f	Oscillochloridaceae	g	Oscillochloris	s	Alicyclobacillus_vulcanalis
Zotu12	1763	d	Bacteria	p	Chloroflexi	c	Chloroflexia	o	Chloroflexales	f	Oscillochloridaceae	g	Oscillochloris	s	Alicyclobacillus_vulcanalis
Zotu32	202	d	Bacteria	p	Chloroflexi	c	Chloroflexia	o	Chloroflexales	f	Chloroflexaceae	g	Heliothrix	s	Shimazuella_kribbensis
Zotu63	76	d	Bacteria	p	Chloroflexi	c	Anaerolineae	o	Anaerolineales	f	Anaerolineaceae	g	Thermomarinilinea	s	Thermomarinilinea_lacunifontana
Zotu92	39	d	Bacteria	p	Chloroflexi	c	Anaerolineae	o	Anaerolineales	f	Anaerolineaceae	g	Anaerolinea	s	Anaerolinea_thermophila
Zotu11	1762	d	Bacteria	p	Chloroflexi	c	Chloroflexia	o	Chloroflexales	f	Oscillochloridaceae	g	Oscillochloris	s	Alicyclobacillus_vulcanalis
Zotu25	2166	d	Bacteria	p	Chloroflexi	c	Chloroflexia	o	Chloroflexales	f	Oscillochloridaceae	g	Oscillochloris	s	Gracilimonas_rosea
Zotu69	583	d	Bacteria	p	Chloroflexi	c	Chloroflexia	o	Chloroflexales	f	Oscillochloridaceae	g	Oscillochloris	s	Shimazuella_kribbensis
Zotu24	280	d	Bacteria	p	Chloroflexi	c	Anaerolineae	o	Anaerolineales	f	Anaerolineaceae	g	Thermomarinilinea	s	Thermomarinilinea_lacunifontana
Zotu129	28	d	Bacteria	p	Chloroflexi	c	Anaerolineae	o	Anaerolineales	f	Anaerolineaceae	g	Anaerolinea	s	Anaerolinea_thermolimosa
Zotu64	91	d	Bacteria	p	Chloroflexi	c	Chloroflexia	o	Chloroflexales	f	Oscillochloridaceae	g	Oscillochloris	s	Shimazuella_kribbensis
Zotu2	3008	d	Bacteria	p	Chloroflexi	c	Chloroflexia	o	Chloroflexales	f	Oscillochloridaceae	g	Oscillochloris	s	Dehalobacter_restrictus
Zotu40	1159	d	Bacteria	p	Chloroflexi	c	Chloroflexia	o	Chloroflexales	f	Chloroflexaceae	g	Heliothrix	s	Alicyclobacillus_dauci
Zotu26	693	d	Bacteria	p	Chloroflexi	c	Chloroflexia	o	Chloroflexales	f	Chloroflexaceae	g	Heliothrix	s	Shimazuella_kribbensis
Zotu79	56	d	Bacteria	p	Chloroflexi	c	Chloroflexia	o	Chloroflexales	f	Oscillochloridaceae	g	Oscillochloris	s	Roseiflexus_castenholzii
Zotu80	55	d	Bacteria	p	Chloroflexi	c	Anaerolineae	o	Anaerolineales	f	Anaerolineaceae	g	Longilinea	s	Longilinea_arvoryzae
Zotu37	177	d	Bacteria	p	Cyanobacteria/Chloroplast	c	Cyanobacteria	o	Desulfuromonadales	f	Family_X	g	GpX	s	Halospirulina_tapeticola
Zotu13	627	d	Bacteria	p	Cyanobacteria/Chloroplast	c	Cyanobacteria	f	Family_XIII	g	GpXIII	s	Planktothricoides_raciborskii
Zotu50	227	d	Bacteria	p	Cyanobacteria/Chloroplast	c	Cyanobacteria	f	Family_VII	g	GpVII
Zotu84	223	d	Bacteria	p	Cyanobacteria/Chloroplast	c	Cyanobacteria	f	Family_VII	g	GpVII
Zotu118	33	d	Bacteria	p	Cyanobacteria/Chloroplast	c	Cyanobacteria	f	Family_XIII	g	GpXIII	s	Planktothricoides_raciborskii
Zotu131	33	d	Bacteria	p	Cyanobacteria/Chloroplast	c	Cyanobacteria	f	Family_IV	g	GpIV	s	Rubidibacter_lacunae
Zotu150	229	d	Bacteria	p	Cyanobacteria/Chloroplast	c	Cyanobacteria	f	Family_VII	g	GpVII	s	Planktothricoides_raciborskii
Zotu157	218	d	Bacteria	p	Cyanobacteria/Chloroplast	c	Cyanobacteria	f	Family_VII	g	GpVII	s	Prochlorothrix_hollandica
Zotu170	542	d	Bacteria	p	Cyanobacteria/Chloroplast	c	Cyanobacteria	f	Family_XIII	g	GpXIII	s	Planktothricoides_raciborskii
Zotu21	353	d	Bacteria	p	Firmicutes	c	Clostridia	o	Thermoanaerobacterales	f	Thermoanaerobacteraceae	g	Armatimonadetes_gp4	s	Desulfovibrio_cuneatus
Zotu99	37	d	Bacteria	p	Firmicutes	c	Bacilli	o	Lactobacillales	f	Lactobacillaceae	g	Deinococcus	s	Leeuwenhoekiella_aequorea
Zotu39	164	d	Bacteria	p	Firmicutes	c	Bacilli	o	Bacillales	f	Thermoactinomycetaceae_1	g	Heliothrix	s	Kroppenstedtia_eburnea
Zotu172	8	d	Bacteria	p	Firmicutes	c	Clostridia	o	Clostridiales	f	Anaerolineaceae	g	Leptolinea	s	Leptolinea_tardivitalis
Zotu86	60	d	Bacteria	p	Firmicutes	c	Clostridia	o	Desulfovibrionales	f	Desulfovibrionaceae	g	Desulfovibrio	s	Thermodesulfobium_narugense
Zotu20	356	d	Bacteria	p	Firmicutes	c	Clostridia	o	Clostridiales	f	Anaerolineaceae	g	Leptolinea	s	Leptolinea_tardivitalis
Zotu160	14	d	Bacteria	p	Firmicutes	c	Clostridia	o	Clostridiales	f	Clostridiaceae_1	g	Clostridium_sensu_stricto	s	Clostridium_vulturis
Zotu89	40	d	Bacteria	p	Firmicutes	c	Clostridia	o	Clostridiales	f	Bacillaceae_1	g	Bacillus	s	Bacillus_panaciterrae
Zotu33	231	d	Bacteria	p	Firmicutes	c	Clostridia	o	Clostridiales	f	Anaerolineaceae	g	Clostridium_sensu_stricto	s	Leptolinea_tardivitalis
Zotu56	97	d	Bacteria	p	Firmicutes	c	Clostridia	o	Clostridiales	f	Clostridiales_incertae_sedis	g	Proteiniborus	s	Proteiniborus_ethanoligenes
Zotu145	162	d	Bacteria	p	Firmicutes	c	Clostridia	o	Clostridiales	f	Clostridiales_Incertae_Sedis_XVI	g	Carboxydocella	s	Carboxydocella_manganica
Zotu142	50	d	Bacteria	p	Firmicutes	c	Clostridia	o	Halanaerobiales	f	Halobacteroidaceae	g	Orenia	s	Orenia_salinaria
Zotu154	49	d	Bacteria	p	Firmicutes	c	Clostridia	o	Halanaerobiales	f	Halobacteroidaceae	g	Orenia	s	Orenia_salinaria
Zotu42	148	d	Bacteria	p	Parcubacteria	c	Actinobacteria	o	Actinomycetales	f	Microbacteriaceae	g	Parcubacteria_genera_incertae_sedis	s	Agromyces_luteolus
Zotu176	12	d	Bacteria	p	Planctomycetes	c	Phycisphaerae	o	Phycisphaerales	f	Phycisphaeraceae	g	Phycisphaera	s	Phycisphaera_mikurensis
Zotu127	24	d	Bacteria	p	Planctomycetes	c	Planctomycetia	o	Planctomycetales	f	Planctomycetaceae	g	Singulisphaera	s	Singulisphaera_acidiphila
Zotu112	26	d	Bacteria	p	Proteobacteria	c	Betaproteobacteria	o	Burkholderiales	f	Planctomycetaceae	g	WPS-1_genera_incertae_sedis	s	Tepidisphaera_mucosa
Zotu167	16	d	Bacteria	p	Proteobacteria	c	Actinobacteria	o	Deferribacterales	f	Deferribacteraceae	g	Gp15	s	Geovibrio_ferrireducens
Zotu38	193	d	Bacteria	p	Proteobacteria	c	Deltaproteobacteria	o	Desulfovibrionales	f	Desulfovibrionaceae	g	Desulfovibrio	s	Desulfovibrio_alkalitolerans
Zotu155	32	d	Bacteria	p	Proteobacteria	c	Deltaproteobacteria	o	Desulfuromonadales	f	Geobacteraceae	g	Geobacter	s	Geobacter_anodireducens
Zotu162	32	d	Bacteria	p	Proteobacteria	c	Deltaproteobacteria	o	Desulfuromonadales	f	Geobacteraceae	g	Geobacter	s	Geobacter_anodireducens
Zotu124	27	d	Bacteria	p	Proteobacteria	c	Deltaproteobacteria	o	Myxococcales	f	Phaselicystidaceae	g	Phaselicystis	s	Phaselicystis_flava
Zotu49	391	d	Bacteria	p	Proteobacteria	c	Deltaproteobacteria	o	Myxococcales	f	Cystobacteraceae	g	Cystobacter	s	Cystobacter_badius
Zotu28	394	d	Bacteria	p	Proteobacteria	c	Deltaproteobacteria	o	Myxococcales	f	Cystobacteraceae	g	Cystobacter	s	Cystobacter_badius
Zotu4	1251	d	Bacteria	p	Proteobacteria	c	Deltaproteobacteria	o	Myxococcales	f	Cystobacteraceae	g	Anaeromyxobacter	s	Anaeromyxobacter_dehalogenans
Zotu140	28	d	Bacteria	p	Proteobacteria	c	Deltaproteobacteria	o	Myxococcales	f	Nannocystaceae	g	Nannocystis	s	Nannocystis_exedens
Zotu153	14	d	Bacteria	p	Proteobacteria	c	Deltaproteobacteria	o	Myxococcales	f	Myxococcaceae	g	Myxococcus	s	Myxococcus_xanthus
Zotu44	146	d	Bacteria	p	Proteobacteria	c	Deltaproteobacteria	o	Desulfovibrionales	f	Bradymonadaceae	g	Bradymonas	s	Bradymonas_sediminis
Zotu168	36	d	Bacteria	p	Proteobacteria	c	Gammaproteobacteria	o	Chromatiales	f	Xanthomonadaceae	g	Oleiagrimonas	s	Oleiagrimonas_soli
Zotu29	1200	d	Bacteria	p	Proteobacteria	c	Alphaproteobacteria	o	Rhodospirillales	f	Rhodospirillaceae	g	Rhodovibrio	s	Rhodovibrio_sodomensis
Zotu31	353	d	Bacteria	p	Proteobacteria	c	Deltaproteobacteria	o	Desulfuromonadales	f	Geobacteraceae	g	Geobacter	s	Geobacter_sulfurreducens_subsp._ethanolicus
Zotu104	45	d	Bacteria	p	Proteobacteria	c	Gammaproteobacteria	o	Chromatiales	f	Ectothiorhodospiraceae	g	Ectothiorhodospira	s	Ectothiorhodospira_salini
Zotu7	1254	d	Bacteria	p	Proteobacteria	c	Alphaproteobacteria	o	Rhodospirillales	f	Rhodospirillaceae	g	Rhodovibrio	s	Rhodovibrio_sodomensis
Zotu76	348	d	Bacteria	p	Proteobacteria	c	Deltaproteobacteria	o	Desulfuromonadales	f	Geobacteraceae	g	Geobacter	s	Geobacter_sulfurreducens_subsp._ethanolicus
Zotu91	356	d	Bacteria	p	Proteobacteria	c	Deltaproteobacteria	o	Desulfuromonadales	f	Geobacteraceae	g	Geobacter	s	Geobacter_sulfurreducens_subsp._ethanolicus
Zotu123	43	d	Bacteria	p	Proteobacteria	c	Gammaproteobacteria	o	Chromatiales	f	Chromatiaceae	g	Halochromatium	s	Halochromatium_roseum
Zotu137	35	d	Bacteria	p	Proteobacteria	c	Deltaproteobacteria	o	Desulfovibrionales	f	Desulfonatronaceae	g	Desulfonatronum	s	Desulfonatronum_thioautotrophicum
Zotu166	13	d	Bacteria	p	Proteobacteria	c	Deltaproteobacteria	o	Myxococcales	f	Sandaracinaceae	g	Sandaracinus	s	Sandaracinus_amylolyticus
Zotu174	16	d	Bacteria	p	Proteobacteria	c	Deltaproteobacteria	o	Desulfobacterales	f	Desulfobacteraceae	g	Desulfobacca	s	Desulfobacca_acetoxidans
Zotu1	8377	d	Bacteria	p	Proteobacteria	c	Alphaproteobacteria	o	Rhizobiales	f	Rhodobiaceae	g	Afifella	s	Afifella_pfennigii
Zotu27	295	d	Bacteria	p	Proteobacteria	c	Deltaproteobacteria	o	Desulfobacterales	f	Desulfobacteraceae	g	Desulfococcus	s	Desulfococcus_multivorans
Zotu34	205	d	Bacteria	p	Proteobacteria	c	Deltaproteobacteria	o	Syntrophobacterales	f	Syntrophaceae	g	Desulfomonile	s	Desulfomonile_limimaris
Zotu46	145	d	Bacteria	p	Proteobacteria	c	Alphaproteobacteria	o	Rhodobacterales	f	Rhodobacteraceae	g	Amylibacter	s	Amylibacter_marinus
Zotu48	291	d	Bacteria	p	Proteobacteria	c	Deltaproteobacteria	o	Desulfobacterales	f	Desulfobacteraceae	g	Desulfococcus	s	Desulfococcus_multivorans
Zotu51	244	d	Bacteria	p	Proteobacteria	c	Alphaproteobacteria	o	Rhizobiales	f	Aurantimonadaceae	g	Rhizobium	s	Martelella_radicis
Zotu54	144	d	Bacteria	p	Proteobacteria	c	Alphaproteobacteria	o	Rhodobacterales	f	Rhodobacteraceae	g	Albidovulum	s	Albidovulum_xiamenense
Zotu60	206	d	Bacteria	p	Proteobacteria	c	Alphaproteobacteria	o	Rhizobiales	f	Methylobacteriaceae	g	Microvirga	s	Microvirga_subterranea
Zotu61	85	d	Bacteria	p	Proteobacteria	c	Deltaproteobacteria	o	Desulfovibrionales	f	Desulfovibrionaceae	g	Desulfovibrio	s	Desulfovibrio_alkalitolerans
Zotu66	219	d	Bacteria	p	Proteobacteria	c	Alphaproteobacteria	o	Rhizobiales	f	Rhodobacteraceae	g	Stappia	s	Stappia_taiwanensis
Zotu71	106	d	Bacteria	p	Proteobacteria	c	Deltaproteobacteria	o	Desulfobacterales	f	Desulfobacteraceae	g	Desulfonema	s	Desulfonema_ishimotonii
Zotu74	197	d	Bacteria	p	Proteobacteria	c	Deltaproteobacteria	o	Desulfobacterales	f	Desulfobacteraceae	g	Desulfococcus	s	Desulfococcus_multivorans
Zotu82	49	d	Bacteria	p	Proteobacteria	c	Deltaproteobacteria	o	Syntrophobacterales	f	Syntrophaceae	g	Desulfomonile	s	Desulfomonile_limimaris
Zotu85	64	d	Bacteria	p	Proteobacteria	c	Gammaproteobacteria	o	Chromatiales	f	Ectothiorhodospiraceae	g	Spiribacter	s	Spiribacter_salinus
Zotu94	240	d	Bacteria	p	Proteobacteria	c	Deltaproteobacteria	o	Desulfobacterales	f	Desulfobacteraceae	g	Desulfococcus	s	Desulfococcus_multivorans
Zotu95	45	d	Bacteria	p	Proteobacteria	c	Deltaproteobacteria	o	Syntrophobacterales	f	Syntrophaceae	g	Desulfomonile	s	Desulfomonile_limimaris
Zotu98	41	d	Bacteria	p	Proteobacteria	c	Alphaproteobacteria	o	Rhizobiales	f	Rhodobiaceae	g	Rhodoligotrophos	s	Rhodoligotrophos_jinshengii
Zotu103	288	d	Bacteria	p	Proteobacteria	c	Deltaproteobacteria	o	Desulfobacterales	f	Desulfobacteraceae	g	Desulfococcus	s	Desulfococcus_multivorans
Zotu107	244	d	Bacteria	p	Proteobacteria	c	Alphaproteobacteria	o	Rhizobiales	f	Methylocystaceae	g	Martelella	s	Martelella_radicis
Zotu113	152	d	Bacteria	p	Proteobacteria	c	Alphaproteobacteria	o	Rhizobiales	f	Rhodobacteraceae	g	Rhodovulum	s	Rhodovulum_mangrovi
Zotu115	29	d	Bacteria	p	Proteobacteria	c	Alphaproteobacteria	o	Rhodobacterales	f	Rhodobacteraceae	g	Rhodothalassium	s	Rhodothalassium_salexigens
Zotu120	25	d	Bacteria	p	Proteobacteria	c	Deltaproteobacteria	o	Syntrophobacterales	f	Syntrophaceae	g	Desulfomonile	s	Desulfomonile_limimaris
Zotu125	36	d	Bacteria	p	Proteobacteria	c	Alphaproteobacteria	o	Rhodospirillales	f	Rhodospirillaceae	g	Rhodovibrio	s	Rhodovibrio_sodomensis
Zotu128	154	d	Bacteria	p	Proteobacteria	c	Alphaproteobacteria	o	Rhizobiales	f	Phyllobacteriaceae	g	Mesorhizobium	s	Mesorhizobium_hawassense
Zotu136	29	d	Bacteria	p	Proteobacteria	c	Alphaproteobacteria	o	Rhodobacterales	f	Rhodobacteraceae	g	Mameliella	s	Mameliella_phaeodactyli
Zotu139	138	d	Bacteria	p	Proteobacteria	c	Deltaproteobacteria	o	Desulfobacterales	f	Desulfobacteraceae	g	Desulfococcus	s	Desulfococcus_multivorans
Zotu138	64	d	Bacteria	p	Proteobacteria	c	Alphaproteobacteria	o	Rhodobacterales	f	Rhodobacteraceae	g	Roseivivax	s	Roseivivax_jejudonensis
Zotu141	29	d	Bacteria	p	Proteobacteria	c	Gammaproteobacteria	o	Chromatiales	f	Chromatiaceae	g	Nitrosococcus	s	Nitrosococcus_oceani
Zotu143	65	d	Bacteria	p	Proteobacteria	c	Alphaproteobacteria	o	Rhodobacterales	f	Rhodobacteraceae	g	Ruegeria	s	Ruegeria_marina
Zotu147	105	d	Bacteria	p	Proteobacteria	c	Deltaproteobacteria	o	Desulfobacterales	f	Desulfobacteraceae	g	Desulfonema	s	Desulfonema_ishimotonii
Zotu148	17	d	Bacteria	p	Proteobacteria	c	Deltaproteobacteria	o	Desulfobacterales	f	Desulfobacteraceae	g	Desulfosalsimonas	s	Desulfosalsimonas_propionicica
Zotu156	23	d	Bacteria	p	Proteobacteria	c	Deltaproteobacteria	o	Myxococcales	f	Sandaracinaceae	g	Sandaracinus	s	Sandaracinus_amylolyticus
Zotu161	43	d	Bacteria	p	Proteobacteria	c	Alphaproteobacteria	o	Rhodobacterales	f	Rhodobacteraceae	g	Rubribacterium	s	Rubribacterium_polymorphum
Zotu169	140	d	Bacteria	p	Proteobacteria	c	Alphaproteobacteria	o	Rhizobiales	f	Rhodobacteraceae	g	Parvibaculum	s	Parvibaculum_hydrocarboniclasticum
Zotu171	11	d	Bacteria	p	Proteobacteria	c	Deltaproteobacteria	o	Myxococcales	f	Haliangiaceae	g	Haliangium	s	Haliangium_tepidum
Zotu173	237	d	Bacteria	p	Proteobacteria	c	Deltaproteobacteria	o	Desulfobacterales	f	Desulfobacteraceae	g	Desulfosalsimonas	s	Desulfosalsimonas_propionicica
Zotu134	17	d	Bacteria	p	Spirochaetes	c	Spirochaetia	o	Spirochaetales	f	Spirochaetaceae	g	Spirochaeta	s	Spirochaeta_cellobiosiphila
Zotu43	132	d	Bacteria	p	Spirochaetes	c	Spirochaetia	o	Spirochaetales	f	Spirochaetaceae	g	Sphaerochaeta	s	Sphaerochaeta_multiformis
Zotu52	106	d	Bacteria	p	Spirochaetes	c	Spirochaetia	o	Spirochaetales	f	Spirochaetaceae	g	Spirochaeta	s	Spirochaeta_aurantia_subsp._aurantia
Zotu81	194	d	Bacteria	p	Spirochaetes	c	Spirochaetia	o	Spirochaetales	f	Spirochaetaceae	g	Salinispira	s	Salinispira_pacifica
Zotu151	83	d	Bacteria	p	Spirochaetes	c	Spirochaetia	o	Spirochaetales	f	Spirochaetaceae	g	Spirochaeta	s	Spirochaeta_smaragdinae
Zotu67	86	d	Bacteria	p	Spirochaetes	c	Spirochaetia	o	Spirochaetales	f	Spirochaetaceae	g	Spirochaeta	s	Spirochaeta_smaragdinae
Zotu59	160	d	Bacteria	p	Spirochaetes	c	Spirochaetia	o	Spirochaetales	f	Spirochaetaceae	g	Spirochaeta	s	Spirochaeta_alkalica
Zotu75	159	d	Bacteria	p	Spirochaetes	c	Spirochaetia	o	Spirochaetales	f	Spirochaetaceae	g	Spirochaeta	s	Salinispira_pacifica
Zotu96	153	d	Bacteria	p	Spirochaetes	c	Spirochaetia	o	Spirochaetales	f	Spirochaetaceae	g	Spirochaeta	s	Spirochaeta_alkalica
Zotu87	56	d	Bacteria	p	Spirochaetes	c	Spirochaetia	o	Spirochaetales	f	Spirochaetaceae	g	Spirochaeta	s	Salinispira_pacifica
Zotu100	230	d	Bacteria	p	Spirochaetes	c	Spirochaetia	o	Spirochaetales	f	Spirochaetaceae	g	Spirochaeta	s	Spirochaeta_alkalica
Zotu163	155	d	Bacteria	p	Spirochaetes	c	Spirochaetia	o	Spirochaetales	f	Spirochaetaceae	g	Spirochaeta	s	Salinispira_pacifica
Zotu122	32	d	Bacteria	p	Spirochaetes	c	Spirochaetia	o	Spirochaetales	f	Spirochaetaceae	g	Spirochaeta	s	Spirochaeta_psychrophila
Zotu6	1324	d	Bacteria	p	Spirochaetes	c	Spirochaetia	o	Spirochaetales	f	Spirochaetaceae	g	Spirochaeta	s	Spirochaeta_alkalica
Zotu41	1301	d	Bacteria	p	Spirochaetes	c	Spirochaetia	o	Spirochaetales	f	Spirochaetaceae	g	Spirochaeta	s	Spirochaeta_alkalica
Zotu57	122	d	Bacteria	p	Spirochaetes	c	Spirochaetia	o	Spirochaetales	f	Spirochaetaceae	g	Treponema	s	Treponema_putidum
Zotu65	67	d	Bacteria	p	Spirochaetes	c	Spirochaetia	o	Spirochaetales	f	Spirochaetaceae	g	Spirochaeta	s	Treponema_isoptericolens
Zotu78	232	d	Bacteria	p	Spirochaetes	c	Spirochaetia	o	Spirochaetales	f	Spirochaetaceae	g	Spirochaeta	s	Salinispira_pacifica
Zotu97	41	d	Bacteria	p	Spirochaetes	c	Spirochaetia	o	Spirochaetales	f	Spirochaetaceae	g	Spirochaeta	s	Spirochaeta_smaragdinae
Zotu178	20	d	Bacteria	p	Spirochaetes	c	Spirochaetia	o	Spirochaetales	f	Spirochaetaceae	g	Spirochaeta	s	Spirochaeta_psychrophila
Zotu15	632	d	Bacteria	p	Spirochaetes	c	Spirochaetia	o	Spirochaetales	f	Spirochaetaceae	g	Spirochaeta	s	Spirochaeta_smaragdinae
Zotu30	278	d	Bacteria	p	Spirochaetes	c	Spirochaetia	o	Spirochaetales	f	Spirochaetaceae	g	Spirochaeta	s	Spirochaeta_halophila
Zotu45	627	d	Bacteria	p	Spirochaetes	c	Spirochaetia	o	Spirochaetales	f	Spirochaetaceae	g	Spirochaeta	s	Spirochaeta_smaragdinae
Zotu58	150	d	Bacteria	p	Spirochaetes	c	Spirochaetia	o	Spirochaetales	f	Spirochaetaceae	g	Spirochaeta	s	Spirochaeta_halophila
Zotu73	151	d	Bacteria	p	Spirochaetes	c	Spirochaetia	o	Spirochaetales	f	Spirochaetaceae	g	Spirochaeta	s	Spirochaeta_halophila
Zotu77	78	d	Bacteria	p	Spirochaetes	c	Spirochaetia	o	Spirochaetales	f	Spirochaetaceae	g	Salinispira	s	Salinispira_pacifica
Zotu83	45	d	Bacteria	p	Spirochaetes	c	Spirochaetia	o	Spirochaetales	f	Spirochaetaceae	g	Spirochaeta	s	Spirochaeta_halophila
Zotu90	110	d	Bacteria	p	Spirochaetes	c	Spirochaetia	o	Spirochaetales	f	Spirochaetaceae	g	Spirochaeta	s	Spirochaeta_alkalica
Zotu93	266	d	Bacteria	p	Spirochaetes	c	Spirochaetia	o	Spirochaetales	f	Spirochaetaceae	g	Spirochaeta	s	Spirochaeta_alkalica
Zotu110	107	d	Bacteria	p	Spirochaetes	c	Spirochaetia	o	Spirochaetales	f	Spirochaetaceae	g	Spirochaeta	s	Spirochaeta_alkalica
Zotu114	34	d	Bacteria	p	Spirochaetes	c	Spirochaetia	o	Spirochaetales	f	Spirochaetaceae	g	Spirochaeta	s	Spirochaeta_smaragdinae
Zotu116	107	d	Bacteria	p	Spirochaetes	c	Spirochaetia	o	Spirochaetales	f	Spirochaetaceae	g	Spirochaeta	s	Spirochaeta_alkalica
Zotu121	27	d	Bacteria	p	Spirochaetes	c	Spirochaetia	o	Spirochaetales	f	Spirochaetaceae	g	Treponema	s	Treponema_putidum
Zotu126	122	d	Bacteria	p	Spirochaetes	c	Spirochaetia	o	Spirochaetales	f	Spirochaetaceae	g	Spirochaeta	s	Spirochaeta_smaragdinae
Zotu132	21	d	Bacteria	p	Spirochaetes	c	Spirochaetia	o	Spirochaetales	f	Spirochaetaceae	g	Spirochaeta	s	Spirochaeta_halophila
Zotu135	31	d	Bacteria	p	Spirochaetes	c	Spirochaetia	o	Spirochaetales	f	Spirochaetaceae	g	Treponema	s	Treponema_putidum
Zotu146	25	d	Bacteria	p	Spirochaetes	c	Spirochaetia	o	Spirochaetales	f	Spirochaetaceae	g	Spirochaeta	s	Spirochaeta_alkalica
Zotu164	14	d	Bacteria	p	Spirochaetes	c	Spirochaetia	o	Spirochaetales	f	Spirochaetaceae	g	Spirochaeta	s	Spirochaeta_halophila
Zotu177	14	d	Bacteria	p	Spirochaetes	c	Spirochaetia	o	Spirochaetales	f	Spirochaetaceae	g	Salinispira	s	Salinispira_pacifica
	#REF!

## Sheet: K1 orange-red
Column1	Column13	Column2	Domain	Column4	Phylum	Column6	Class	Column8	Order	Column10	Family	Column12	Genus	Column123	Species
Zotu57	641	d	Bacteria	p	Actinobacteria	c	Actinobacteria	o	Actinomycetales	f	Anaerolineaceae	g	Armatimonadetes_gp5	s	Catelliglobosispora_koreensis
Zotu115	203	d	Bacteria	p	Actinobacteria	c	Actinobacteria	o	Actinomycetales	f	Thermoanaerobacteraceae	g	Armatimonadetes_gp4	s	Desulfovibrio_cuneatus
Zotu22	1036	d	Bacteria	p	Actinobacteria	c	Actinobacteria	o	Actinomycetales	f	Anaerolineaceae	g	Catelliglobosispora	s	Catelliglobosispora_koreensis
Zotu105	84	d	Bacteria	p	Actinobacteria	c	Actinobacteria	o	Actinomycetales	f	Microbacteriaceae	g	Clostridium_XlVb	s	Clostridium_lactatifermentans
Zotu217	15	d	Bacteria	p	Actinobacteria	c	Actinobacteria	o	Bifidobacteriales	f	Bifidobacteriaceae	g	Bifidobacterium	s	Scardovia_wiggsiae
Zotu90	567	d	Bacteria	p	Armatimonadetes	c	Actinobacteria	o	Actinomycetales	f	Lachnospiraceae	g	Armatimonadetes_gp5	s	Catelliglobosispora_koreensis
Zotu58	628	d	Bacteria	p	Armatimonadetes	c	Actinobacteria	o	Actinomycetales	f	Anaerolineaceae	g	Armatimonadetes_gp5	s	Thermomarinilinea_lacunifontana
Zotu157	32	d	Bacteria	p	Armatimonadetes	c	Anaerolineae	o	Anaerolineales	f	Anaerolineaceae	g	Armatimonadetes_gp4	s	Bellilinea_caldifistulae
Zotu113	79	d	Bacteria	p	Armatimonadetes	c	Clostridia	o	Clostridiales	f	Micromonosporaceae	g	Armatimonadetes_gp5	s	Catelliglobosispora_koreensis
Zotu47	302	d	Bacteria	p	Armatimonadetes	c	Clostridia	o	Anaerolineales	f	Anaerolineaceae	g	Armatimonadetes_gp4	s	Leptolinea_tardivitalis
Zotu118	825	d	Bacteria	p	Armatimonadetes	c	Clostridia	o	Clostridiales	f	Anaerolineaceae	g	Armatimonadetes_gp4	s	Desulfurispora_thermophila
Zotu194	19	d	Bacteria	p	Bacteroidetes	c	Actinobacteria	o	Actinomycetales	f	Ruminococcaceae	g	Hydrogenoanaerobacterium	s	Hydrogenoanaerobacterium_saccharovorans
Zotu59	147	d	Bacteria	p	Bacteroidetes	c	Clostridia	o	Flavobacteriales	f	Flavobacteriaceae	g	Pseudopedobacter	s	Lutibacter_oricola
Zotu219	21	d	Bacteria	p	Bacteroidetes	c	Sphingobacteriia	o	Sphingobacteriales	f	Rhodothermaceae	g	Campylobacter	s	Salisaeta_longa
Zotu106	92	d	Bacteria	p	Bacteroidetes	c	Cytophagia	o	Cytophagales	f	Cytophagaceae	g	Flexibacter	s	Flexibacter_elegans
Zotu158	37	d	Bacteria	p	Bacteroidetes	c	Cytophagia	o	Cytophagales	f	Cytophagaceae	g	Flexibacter	s	Flexibacter_elegans
Zotu176	40	d	Bacteria	p	Bacteroidetes	c	Sphingobacteriia	o	Sphingobacteriales	f	Rhodothermaceae	g	Salinibacter	s	Salisaeta_longa
Zotu130	51	d	Bacteria	p	Bacteroidetes	c	Cytophagia	o	Cytophagales	f	Cytophagaceae	g	Flexibacter	s	Flexibacter_elegans
Zotu223	1325	d	Bacteria	p	Bacteroidetes	c	Sphingobacteriia	o	Sphingobacteriales	f	Rhodothermaceae	g	Salisaeta	s	Salisaeta_longa
Zotu211	38	d	Bacteria	p	Bacteroidetes	c	Sphingobacteriia	o	Sphingobacteriales	f	Rhodothermaceae	g	Salisaeta	s	Salisaeta_longa
Zotu188	23	d	Bacteria	p	Bacteroidetes	c	Flavobacteriia	o	Flavobacteriales	f	Flavobacteriaceae	g	Lishizhenia	s	Lishizhenia_caseinilytica
Zotu111	67	d	Bacteria	p	Bacteroidetes	c	Flavobacteriia	o	Flavobacteriales	f	Cryomorphaceae	g	Lishizhenia	s	Lishizhenia_caseinilytica
Zotu173	20	d	Bacteria	p	Bacteroidetes	c	Flavobacteriia	o	Flavobacteriales	f	Flavobacteriaceae	g	Flavobacterium	s	Mariniphaga_anaerophila
Zotu3	6835	d	Bacteria	p	Bacteroidetes	c	Sphingobacteriia	o	Sphingobacteriales	f	Rhodothermaceae	g	Salisaeta	s	Salisaeta_longa
Zotu11	3006	d	Bacteria	p	Bacteroidetes	c	Sphingobacteriia	o	Sphingobacteriales	f	Rhodothermaceae	g	Salisaeta	s	Salisaeta_longa
Zotu12	2211	d	Bacteria	p	Bacteroidetes	c	Flavobacteriia	o	Flavobacteriales	f	Flavobacteriaceae	g	Phaeodactylibacter	s	Phaeodactylibacter_xiamenensis
Zotu17	1438	d	Bacteria	p	Bacteroidetes	c	Sphingobacteriia	o	Sphingobacteriales	f	Rhodothermaceae	g	Salisaeta	s	Salisaeta_longa
Zotu29	717	d	Bacteria	p	Bacteroidetes	c	Flavobacteriia	o	Flavobacteriales	f	Flavobacteriaceae	g	Leeuwenhoekiella	s	Leeuwenhoekiella_palythoae
Zotu36	2888	d	Bacteria	p	Bacteroidetes	c	Sphingobacteriia	o	Sphingobacteriales	f	Rhodothermaceae	g	Salisaeta	s	Salisaeta_longa
Zotu48	8449	d	Bacteria	p	Bacteroidetes	c	Sphingobacteriia	o	Sphingobacteriales	f	Rhodothermaceae	g	Salisaeta	s	Salisaeta_longa
Zotu50	274	d	Bacteria	p	Bacteroidetes	c	Sphingobacteriia	o	Sphingobacteriales	f	Saprospiraceae	g	Phaeodactylibacter	s	Phaeodactylibacter_xiamenensis
Zotu84	6122	d	Bacteria	p	Bacteroidetes	c	Sphingobacteriia	o	Sphingobacteriales	f	Rhodothermaceae	g	Salisaeta	s	Salisaeta_longa
Zotu120	105	d	Bacteria	p	Bacteroidetes	c	Bacteroidia	o	Bacteroidales	f	Flavobacteriaceae	g	Prolixibacter	s	Prolixibacter_bellariivorans
Zotu124	106	d	Bacteria	p	Bacteroidetes	c	Bacteroidia	o	Bacteroidales	f	Flavobacteriaceae	g	Tenacibaculum	s	Tannerella_forsythia
Zotu128	1306	d	Bacteria	p	Bacteroidetes	c	Sphingobacteriia	o	Sphingobacteriales	f	Rhodothermaceae	g	Salisaeta	s	Salisaeta_longa
Zotu134	1693	d	Bacteria	p	Bacteroidetes	c	Sphingobacteriia	o	Sphingobacteriales	f	Rhodothermaceae	g	Salisaeta	s	Salisaeta_longa
Zotu140	99	d	Bacteria	p	Bacteroidetes	c	Sphingobacteriia	o	Sphingobacteriales	f	Rhodothermaceae	g	Salisaeta	s	Salisaeta_longa
Zotu148	34	d	Bacteria	p	Bacteroidetes	c	Bacteroidia	o	Bacteroidales	f	Prolixibacteraceae	g	Sunxiuqinia	s	Sunxiuqinia_faeciviva
Zotu183	74	d	Bacteria	p	Bacteroidetes	c	Sphingobacteriia	o	Sphingobacteriales	f	Rhodothermaceae	g	Salisaeta	s	Salisaeta_longa
Zotu190	21	d	Bacteria	p	Bacteroidetes	c	Flavobacteriia	o	Flavobacteriales	f	Flavobacteriaceae	g	Sinomicrobium	s	Sinomicrobium_pectinilyticum
Zotu195	16	d	Bacteria	p	Bacteroidetes	c	Flavobacteriia	o	Flavobacteriales	f	Flavobacteriaceae	g	Flavobacterium	s	Flavobacterium_longum
Zotu196	199	d	Bacteria	p	Bacteroidetes	c	Sphingobacteriia	o	Sphingobacteriales	f	Rhodothermaceae	g	Salisaeta	s	Salisaeta_longa
Zotu200	5571	d	Bacteria	p	Bacteroidetes	c	Sphingobacteriia	o	Sphingobacteriales	f	Rhodothermaceae	g	Salisaeta	s	Salisaeta_longa
Zotu203	23	d	Bacteria	p	Bacteroidetes	c	Cytophagia	o	Cytophagales	f	Flammeovirgaceae	g	Roseivirga	s	Roseivirga_spongicola
Zotu215	1106	d	Bacteria	p	Bacteroidetes	c	Sphingobacteriia	o	Sphingobacteriales	f	Rhodothermaceae	g	Salisaeta	s	Salisaeta_longa
Zotu222	13	d	Bacteria	p	Bacteroidetes	c	Flavobacteriia	o	Flavobacteriales	f	Flavobacteriaceae	g	Flavobacterium	s	Flavobacterium_urocaniciphilum
Zotu227	17	d	Bacteria	p	Bacteroidetes	c	Bacteroidia	o	Bacteroidales	f	Flavobacteriaceae	g	Prolixibacter	s	Prolixibacter_bellariivorans
Zotu230	17	d	Bacteria	p	Bacteroidetes	c	Flavobacteriia	o	Flavobacteriales	f	Flavobacteriaceae	g	Flavobacterium	s	Flavobacterium_lacus
Zotu229	19	d	Bacteria	p	Bacteroidetes	c	Sphingobacteriia	o	Sphingobacteriales	f	Saprospiraceae	g	Phaeodactylibacter	s	Phaeodactylibacter_xiamenensis
Zotu88	122	d	Bacteria	p	Chloroflexi	c	Anaerolineae	o	Anaerolineales	f	Anaerolineaceae	g	Armatimonadetes_gp4	s	Thermomarinilinea_lacunifontana
Zotu8	4436	d	Bacteria	p	Chloroflexi	c	Chloroflexia	o	Chloroflexales	f	Chthonomonadaceae	g	Chthonomonas/Armatimonadetes_gp3	s	Geothermomicrobium_terrae
Zotu145	44	d	Bacteria	p	Chloroflexi	c	Anaerolineae	o	Anaerolineales	f	Anaerolineaceae	g	Leptolinea	s	Leptolinea_tardivitalis
Zotu28	845	d	Bacteria	p	Chloroflexi	c	Chloroflexia	o	Chloroflexales	f	Chloroflexaceae	g	Heliothrix	s	Alicyclobacillus_dauci
Zotu171	34	d	Bacteria	p	Chloroflexi	c	Clostridia	o	Clostridiales	f	Caldilineaceae	g	Litorilinea	s	Litorilinea_aerophila
Zotu25	807	d	Bacteria	p	Chloroflexi	c	Anaerolineae	o	Anaerolineales	f	Anaerolineaceae	g	Thermomarinilinea	s	Thermomarinilinea_lacunifontana
Zotu76	4953	d	Bacteria	p	Chloroflexi	c	Chloroflexia	o	Chloroflexales	f	Oscillochloridaceae	g	Oscillochloris	s	Alicyclobacillus_vulcanalis
Zotu232	11	d	Bacteria	p	Chloroflexi	c	Anaerolineae	o	Anaerolineales	f	Anaerolineaceae	g	Leptolinea	s	Leptolinea_tardivitalis
Zotu5	10242	d	Bacteria	p	Chloroflexi	c	Chloroflexia	o	Chloroflexales	f	Oscillochloridaceae	g	Oscillochloris	s	Alicyclobacillus_vulcanalis
Zotu20	1183	d	Bacteria	p	Chloroflexi	c	Chloroflexia	o	Chloroflexales	f	Chloroflexaceae	g	Heliothrix	s	Shimazuella_kribbensis
Zotu26	708	d	Bacteria	p	Chloroflexi	c	Anaerolineae	o	Anaerolineales	f	Anaerolineaceae	g	Thermomarinilinea	s	Thermomarinilinea_lacunifontana
Zotu30	702	d	Bacteria	p	Chloroflexi	c	Anaerolineae	o	Anaerolineales	f	Anaerolineaceae	g	Caldilinea	s	Longilinea_arvoryzae
Zotu31	588	d	Bacteria	p	Chloroflexi	c	Anaerolineae	o	Anaerolineales	f	Anaerolineaceae	g	Anaerolinea	s	Anaerolinea_thermophila
Zotu110	272	d	Bacteria	p	Chloroflexi	c	Chloroflexia	o	Chloroflexales	f	Chloroflexaceae	g	Heliothrix	s	Alicyclobacillus_dauci
Zotu7	10013	d	Bacteria	p	Chloroflexi	c	Chloroflexia	o	Chloroflexales	f	Oscillochloridaceae	g	Oscillochloris	s	Alicyclobacillus_vulcanalis
Zotu15	10774	d	Bacteria	p	Chloroflexi	c	Chloroflexia	o	Chloroflexales	f	Oscillochloridaceae	g	Oscillochloris	s	Gracilimonas_rosea
Zotu61	1370	d	Bacteria	p	Chloroflexi	c	Chloroflexia	o	Chloroflexales	f	Oscillochloridaceae	g	Oscillochloris	s	Shimazuella_kribbensis
Zotu18	1265	d	Bacteria	p	Chloroflexi	c	Anaerolineae	o	Anaerolineales	f	Anaerolineaceae	g	Thermomarinilinea	s	Thermomarinilinea_lacunifontana
Zotu152	121	d	Bacteria	p	Chloroflexi	c	Anaerolineae	o	Anaerolineales	f	Anaerolineaceae	g	Anaerolinea	s	Bellilinea_caldifistulae
Zotu86	128	d	Bacteria	p	Chloroflexi	c	Anaerolineae	o	Anaerolineales	f	Anaerolineaceae	g	Anaerolinea	s	Anaerolinea_thermolimosa
Zotu164	28	d	Bacteria	p	Chloroflexi	c	Anaerolineae	o	Anaerolineales	f	Anaerolineaceae	g	Anaerolinea	s	Anaerolinea_thermolimosa
Zotu197	27	d	Bacteria	p	Chloroflexi	c	Chloroflexia	o	Chloroflexales	f	Oscillochloridaceae	g	Oscillochloris	s	Shimazuella_kribbensis
Zotu23	927	d	Bacteria	p	Chloroflexi	c	Chloroflexia	o	Chloroflexales	f	Oscillochloridaceae	g	Oscillochloris	s	Dehalobacter_restrictus
Zotu38	5383	d	Bacteria	p	Chloroflexi	c	Chloroflexia	o	Chloroflexales	f	Chloroflexaceae	g	Heliothrix	s	Alicyclobacillus_dauci
Zotu89	1112	d	Bacteria	p	Chloroflexi	c	Chloroflexia	o	Chloroflexales	f	Chloroflexaceae	g	Heliothrix	s	Shimazuella_kribbensis
Zotu39	448	d	Bacteria	p	Chloroflexi	c	Chloroflexia	o	Chloroflexales	f	Oscillochloridaceae	g	Oscillochloris	s	Roseiflexus_castenholzii
Zotu127	59	d	Bacteria	p	Chloroflexi	c	Anaerolineae	o	Anaerolineales	f	Anaerolineaceae	g	Longilinea	s	Longilinea_arvoryzae
Zotu225	21	d	Bacteria	p	Cyanobacteria/Chloroplast	c	Cyanobacteria	o	Thermolithobacterales	f	Family_XIII	g	GpXIII	s	Planktothricoides_raciborskii
Zotu14	1854	d	Bacteria	p	Cyanobacteria/Chloroplast	c	Cyanobacteria	f	Family_XIII	g	GpXIII	s	Planktothricoides_raciborskii
Zotu41	823	d	Bacteria	p	Cyanobacteria/Chloroplast	c	Cyanobacteria	f	Family_VII	g	GpVII
Zotu43	532	d	Bacteria	p	Cyanobacteria/Chloroplast	c	Cyanobacteria	f	Family_IV	g	GpIV	s	Rubidibacter_lacunae
Zotu55	816	d	Bacteria	p	Cyanobacteria/Chloroplast	c	Cyanobacteria	f	Family_VII	g	GpVII
Zotu75	494	d	Bacteria	p	Cyanobacteria/Chloroplast	c	Cyanobacteria	f	Family_IV	g	GpIV	s	Rubidibacter_lacunae
Zotu96	303	d	Bacteria	p	Cyanobacteria/Chloroplast	c	Cyanobacteria	f	Family_VII	g	GpVII	s	Prochlorothrix_hollandica
Zotu117	73	d	Bacteria	p	Cyanobacteria/Chloroplast	c	Cyanobacteria	f	Family_XIII	g	GpXIII	s	Planktothricoides_raciborskii
Zotu135	811	d	Bacteria	p	Cyanobacteria/Chloroplast	c	Cyanobacteria	f	Family_VII	g	GpVII	s	Prochlorothrix_hollandica
Zotu161	1540	d	Bacteria	p	Cyanobacteria/Chloroplast	c	Cyanobacteria	f	Family_XIII	g	GpXIII	s	Planktothricoides_raciborskii
Zotu199	498	d	Bacteria	p	Cyanobacteria/Chloroplast	c	Cyanobacteria	f	Family_VII	g	GpVII	s	Rubidibacter_lacunae
Zotu162	24	d	Archaea	p	Euryarchaeota	c	Methanobacteria	o	Methanobacteriales	f	Methanobacteriaceae	g	Methanothermobacter	s	Methanothermobacter_defluvii
Zotu72	202	d	Bacteria	p	Firmicutes	c	Clostridia	o	Thermoanaerobacterales	f	Thermoanaerobacteraceae	g	Armatimonadetes_gp4	s	Desulfovibrio_cuneatus
Zotu77	152	d	Bacteria	p	Firmicutes	c	Bacilli	o	Bacillales	f	Thermoactinomycetaceae_1	g	Heliothrix	s	Kroppenstedtia_eburnea
Zotu21	4369	d	Bacteria	p	Firmicutes	c	Chthonomonadetes	o	Chthonomonadales	f	Chthonomonadaceae	g	Chthonomonas/Armatimonadetes_gp3	s	Melghirimyces_algeriensis
Zotu65	1240	d	Bacteria	p	Firmicutes	c	Clostridia	o	Clostridiales	f	Anaerolineaceae	g	Caloribacterium	s	Caloribacterium_cisternae
Zotu24	887	d	Bacteria	p	Firmicutes	c	Clostridia	o	Desulfovibrionales	f	Desulfovibrionaceae	g	Desulfovibrio	s	Thermodesulfobium_narugense
Zotu126	137	d	Bacteria	p	Firmicutes	c	Clostridia	o	Clostridiales	f	Acetobacteraceae	g	Roseomonas	s	Roseomonas_ludipueritiae
Zotu19	1314	d	Bacteria	p	Firmicutes	c	Clostridia	o	Clostridiales	f	Anaerolineaceae	g	Leptolinea	s	Leptolinea_tardivitalis
Zotu167	160	d	Bacteria	p	Firmicutes	c	Clostridia	o	Clostridiales	f	Desulfovibrionaceae	g	Desulfovibrio	s	Desulfovibrio_simplex
Zotu109	70	d	Bacteria	p	Firmicutes	c	Clostridia	o	Clostridiales	f	Peptostreptococcaceae	g	Peptostreptococcus	s	Peptostreptococcus_canis
Zotu102	93	d	Bacteria	p	Firmicutes	c	Clostridia	o	Clostridiales	f	Clostridiaceae_1	g	Clostridium_sensu_stricto	s	Clostridium_vulturis
Zotu71	164	d	Bacteria	p	Firmicutes	c	Clostridia	o	Clostridiales	f	Bacillaceae_1	g	Bacillus	s	Bacillus_panaciterrae
Zotu2	7714	d	Bacteria	p	Firmicutes	c	Clostridia	o	Clostridiales	f	Anaerolineaceae	g	Clostridium_sensu_stricto	s	Leptolinea_tardivitalis
Zotu97	185	d	Bacteria	p	Firmicutes	c	Clostridia	o	Clostridiales	f	Clostridiaceae_1	g	Armatimonadetes_gp4	s	Natranaerovirga_hydrolytica
Zotu160	35	d	Bacteria	p	Firmicutes	c	Clostridia	o	Clostridiales	f	Clostridiales_incertae_sedis	g	Proteiniborus	s	Proteiniborus_ethanoligenes
Zotu131	4937	d	Bacteria	p	Firmicutes	c	Clostridia	o	Clostridiales	f	Clostridiales_Incertae_Sedis_XVI	g	Carboxydocella	s	Carboxydocella_manganica
Zotu177	25	d	Bacteria	p	Firmicutes	c	Clostridia	o	Clostridiales	f	Clostridiaceae_1	g	Clostridium_sensu_stricto	s	Clostridium_tepidiprofundi
Zotu108	85	d	Bacteria	p	Firmicutes	c	Clostridia	o	Halanaerobiales	f	Halobacteroidaceae	g	Orenia	s	Orenia_salinaria
Zotu210	83	d	Bacteria	p	Firmicutes	c	Clostridia	o	Halanaerobiales	f	Halobacteroidaceae	g	Orenia	s	Orenia_salinaria
Zotu198	22	d	Bacteria	p	Nitrospirae	c	Nitrospira	o	Nitrospirales	f	Nitrospiraceae	g	Thermodesulfovibrio	s	Thermodesulfovibrio_yellowstonii
Zotu208	2241	d	Bacteria	p	Parcubacteria	c	Subdivision3	o	Spirochaetales	f	Spirochaetaceae	g	Parcubacteria_genera_incertae_sedis	s	Limisphaera_ngatamarikiensis
Zotu9	2377	d	Bacteria	p	Parcubacteria	c	Subdivision3	o	Desulfovibrionales	f	Bacillaceae_2	g	Parcubacteria_genera_incertae_sedis	s	Limisphaera_ngatamarikiensis
Zotu175	27	d	Bacteria	p	Parcubacteria	c	Deinococci	o	Deinococcales	f	Deinococcaceae	g	Parcubacteria_genera_incertae_sedis	s	Fervidobacterium_changbaicum
Zotu206	14	d	Bacteria	p	Planctomycetes	c	Phycisphaerae	o	Tepidisphaerales	f	Tepidisphaeraceae	g	Tepidisphaera	s	Tepidisphaera_mucosa
Zotu136	46	d	Bacteria	p	Planctomycetes	c	Phycisphaerae	o	Tepidisphaerales	f	Tepidisphaeraceae	g	Tepidisphaera	s	Tepidisphaera_mucosa
Zotu156	38	d	Bacteria	p	Planctomycetes	c	Phycisphaerae	o	Phycisphaerales	f	Phycisphaeraceae	g	Phycisphaera	s	Phycisphaera_mikurensis
Zotu220	13	d	Bacteria	p	Planctomycetes	c	Phycisphaerae	o	Phycisphaerales	f	Phycisphaeraceae	g	Phycisphaera	s	Phycisphaera_mikurensis
Zotu125	61	d	Bacteria	p	Planctomycetes	c	Planctomycetia	o	Planctomycetales	f	Planctomycetaceae	g	Singulisphaera	s	Singulisphaera_acidiphila
Zotu221	15	d	Bacteria	p	Planctomycetes	c	Phycisphaerae	o	Phycisphaerales	f	Phycisphaeraceae	g	Phycisphaera	s	Phycisphaera_mikurensis
Zotu81	127	d	Bacteria	p	Proteobacteria	c	Aquificae	o	Aquificales	f	Flavobacteriaceae	g	Flavobacterium	s	Craurococcus_roseus
Zotu92	108	d	Bacteria	p	Proteobacteria	c	Betaproteobacteria	o	Burkholderiales	f	Planctomycetaceae	g	WPS-1_genera_incertae_sedis	s	Tepidisphaera_mucosa
Zotu63	139	d	Bacteria	p	Proteobacteria	c	Gammaproteobacteria	o	Sphingobacteriales	f	Enterobacteriaceae	g	Cnuella	s	Cnuella_takakiae
Zotu66	951	d	Bacteria	p	Proteobacteria	c	Deltaproteobacteria	o	Myxococcales	f	Cystobacteraceae	g	Cystobacter	s	Cystobacter_badius
Zotu27	966	d	Bacteria	p	Proteobacteria	c	Deltaproteobacteria	o	Myxococcales	f	Cystobacteraceae	g	Cystobacter	s	Cystobacter_badius
Zotu4	5843	d	Bacteria	p	Proteobacteria	c	Deltaproteobacteria	o	Myxococcales	f	Cystobacteraceae	g	Anaeromyxobacter	s	Anaeromyxobacter_dehalogenans
Zotu147	37	d	Bacteria	p	Proteobacteria	c	Deltaproteobacteria	o	Myxococcales	f	Desulfuromonadaceae	g	Geminicoccus	s	Geminicoccus_roseus
Zotu149	41	d	Bacteria	p	Proteobacteria	c	Deltaproteobacteria	o	Myxococcales	f	Myxococcaceae	g	Myxococcus	s	Myxococcus_xanthus
Zotu121	55	d	Bacteria	p	Proteobacteria	c	Alphaproteobacteria	o	Rhodospirillales	f	Rhodospirillaceae	g	Reyranella	s	Reyranella_graminifolii
Zotu70	187	d	Bacteria	p	Proteobacteria	c	Deltaproteobacteria	o	Desulfovibrionales	f	Bradymonadaceae	g	Bradymonas	s	Bradymonas_sediminis
Zotu93	225	d	Bacteria	p	Proteobacteria	c	Gammaproteobacteria	o	Chromatiales	f	Xanthomonadaceae	g	Oleiagrimonas	s	Oleiagrimonas_soli
Zotu35	6606	d	Bacteria	p	Proteobacteria	c	Deltaproteobacteria	o	Desulfuromonadales	f	Geobacteraceae	g	Geobacter	s	Geobacter_sulfurreducens_subsp._ethanolicus
Zotu34	6799	d	Bacteria	p	Proteobacteria	c	Deltaproteobacteria	o	Desulfuromonadales	f	Geobacteraceae	g	Geobacter	s	Geobacter_sulfurreducens_subsp._ethanolicus
Zotu60	1418	d	Bacteria	p	Proteobacteria	c	Alphaproteobacteria	o	Rhodospirillales	f	Rhodospirillaceae	g	Rhodovibrio	s	Rhodovibrio_sodomensis
Zotu82	134	d	Bacteria	p	Proteobacteria	c	Gammaproteobacteria	o	Chromatiales	f	Ectothiorhodospiraceae	g	Ectothiorhodospira	s	Ectothiorhodospira_salini
Zotu6	6908	d	Bacteria	p	Proteobacteria	c	Deltaproteobacteria	o	Desulfuromonadales	f	Geobacteraceae	g	Geobacter	s	Geobacter_sulfurreducens_subsp._ethanolicus
Zotu13	6910	d	Bacteria	p	Proteobacteria	c	Deltaproteobacteria	o	Desulfuromonadales	f	Geobacteraceae	g	Geobacter	s	Geobacter_sulfurreducens_subsp._ethanolicus
Zotu16	1508	d	Bacteria	p	Proteobacteria	c	Alphaproteobacteria	o	Rhodospirillales	f	Rhodospirillaceae	g	Rhodovibrio	s	Rhodovibrio_sodomensis
Zotu119	226	d	Bacteria	p	Proteobacteria	c	Gammaproteobacteria	o	Chromatiales	f	Chromatiaceae	g	Halochromatium	s	Halochromatium_roseum
Zotu138	42	d	Bacteria	p	Proteobacteria	c	Deltaproteobacteria	o	Desulfovibrionales	f	Bradymonadaceae	g	Bradymonas	s	Bradymonas_sediminis
Zotu155	22	d	Bacteria	p	Proteobacteria	c	Deltaproteobacteria	o	Myxococcales	f	Sandaracinaceae	g	Sandaracinus	s	Sandaracinus_amylolyticus
Zotu1	14636	d	Bacteria	p	Proteobacteria	c	Alphaproteobacteria	o	Rhizobiales	f	Rhodobiaceae	g	Afifella	s	Afifella_pfennigii
Zotu33	555	d	Bacteria	p	Proteobacteria	c	Gammaproteobacteria	o	Chromatiales	f	Ectothiorhodospiraceae	g	Spiribacter	s	Spiribacter_salinus
Zotu40	463	d	Bacteria	p	Proteobacteria	c	Alphaproteobacteria	o	Rhodospirillales	f	Rhodospirillaceae	g	Rhodovibrio	s	Rhodovibrio_sodomensis
Zotu52	268	d	Bacteria	p	Proteobacteria	c	Deltaproteobacteria	o	Desulfobacterales	f	Desulfobacteraceae	g	Desulfococcus	s	Desulfococcus_multivorans
Zotu80	132	d	Bacteria	p	Proteobacteria	c	Alphaproteobacteria	o	Rhodobacterales	f	Rhodobacteraceae	g	Rhodothalassium	s	Rhodothalassium_salexigens
Zotu83	141	d	Bacteria	p	Proteobacteria	c	Deltaproteobacteria	o	Syntrophobacterales	f	Syntrophaceae	g	Desulfomonile	s	Desulfomonile_limimaris
Zotu85	316	d	Bacteria	p	Proteobacteria	c	Alphaproteobacteria	o	Rhizobiales	f	Aurantimonadaceae	g	Rhizobium	s	Martelella_radicis
Zotu95	221	d	Bacteria	p	Proteobacteria	c	Gammaproteobacteria	o	Chromatiales	f	Chromatiaceae	g	Thiocapsa	s	Mizugakiibacter_sediminis
Zotu98	232	d	Bacteria	p	Proteobacteria	c	Alphaproteobacteria	o	Rhizobiales	f	Rhodobacteraceae	g	Rhodovulum	s	Rhodovulum_mangrovi
Zotu99	157	d	Bacteria	p	Proteobacteria	c	Alphaproteobacteria	o	Rhodobacterales	f	Rhodobacteraceae	g	Albidovulum	s	Albidovulum_xiamenense
Zotu100	207	d	Bacteria	p	Proteobacteria	c	Alphaproteobacteria	o	Rhizobiales	f	Rhodobacteraceae	g	Stappia	s	Stappia_taiwanensis
Zotu101	90	d	Bacteria	p	Proteobacteria	c	Alphaproteobacteria	o	Rhodobacterales	f	Rhodobacteraceae	g	Mameliella	s	Mameliella_phaeodactyli
Zotu103	148	d	Bacteria	p	Proteobacteria	c	Alphaproteobacteria	o	Rhodobacterales	f	Rhodobacteraceae	g	Roseivivax	s	Roseivivax_jejudonensis
Zotu104	109	d	Bacteria	p	Proteobacteria	c	Alphaproteobacteria	o	Rhizobiales	f	Phyllobacteriaceae	g	Mesorhizobium	s	Mesorhizobium_hawassense
Zotu112	75	d	Bacteria	p	Proteobacteria	c	Deltaproteobacteria	o	Desulfovibrionales	f	Desulfovibrionaceae	g	Desulfovibrio	s	Desulfovibrio_alkalitolerans
Zotu114	59	d	Bacteria	p	Proteobacteria	c	Alphaproteobacteria	o	Rhodobacterales	f	Rhodobacteraceae	g	Amylibacter	s	Amylibacter_marinus
Zotu122	181	d	Bacteria	p	Proteobacteria	c	Alphaproteobacteria	o	Rhizobiales	f	Methylobacteriaceae	g	Microvirga	s	Microvirga_subterranea
Zotu123	70	d	Bacteria	p	Proteobacteria	c	Deltaproteobacteria	o	Desulfovibrionales	f	Desulfovibrionaceae	g	Desulfovibrio	s	Desulfovibrio_piger
Zotu129	98	d	Bacteria	p	Proteobacteria	c	Deltaproteobacteria	o	Myxococcales	f	Sandaracinaceae	g	Sandaracinus	s	Sandaracinus_amylolyticus
Zotu132	50	d	Bacteria	p	Proteobacteria	c	Deltaproteobacteria	o	Syntrophobacterales	f	Syntrophaceae	g	Desulfomonile	s	Desulfomonile_limimaris
Zotu139	100	d	Bacteria	p	Proteobacteria	c	Deltaproteobacteria	o	Desulfobacterales	f	Desulfobacteraceae	g	Desulfococcus	s	Desulfococcus_multivorans
Zotu143	41	d	Bacteria	p	Proteobacteria	c	Alphaproteobacteria	o	Rhizobiales	f	Rhodospirillaceae	g	Mesorhizobium	s	Mesorhizobium_hawassense
Zotu153	33	d	Bacteria	p	Proteobacteria	c	Deltaproteobacteria	o	Desulfobacterales	f	Desulfobacteraceae	g	Desulfonema	s	Desulfonema_ishimotonii
Zotu154	32	d	Bacteria	p	Proteobacteria	c	Alphaproteobacteria	o	Parvularculales	f	Parvularculaceae	g	Parvularcula
Zotu163	242	d	Bacteria	p	Proteobacteria	c	Alphaproteobacteria	o	Rhizobiales	f	Phyllobacteriaceae	g	Mesorhizobium	s	Mesorhizobium_hawassense
Zotu165	246	d	Bacteria	p	Proteobacteria	c	Alphaproteobacteria	o	Rhizobiales	f	Methylocystaceae	g	Martelella	s	Martelella_radicis
Zotu169	147	d	Bacteria	p	Proteobacteria	c	Alphaproteobacteria	o	Rhodobacterales	f	Rhodobacteraceae	g	Albidovulum	s	Albidovulum_xiamenense
Zotu170	148	d	Bacteria	p	Proteobacteria	c	Alphaproteobacteria	o	Rhizobiales	f	Rhodobacteraceae	g	Parvibaculum	s	Parvibaculum_hydrocarboniclasticum
Zotu172	267	d	Bacteria	p	Proteobacteria	c	Alphaproteobacteria	o	Rhizobiales	f	Rhodobiaceae	g	Afifella	s	Afifella_pfennigii
Zotu179	18	d	Bacteria	p	Proteobacteria	c	Deltaproteobacteria	o	Desulfovibrionales	f	Desulfovibrionaceae	g	Desulfocurvus	s	Desulfocurvus_thunnarius
Zotu178	30	d	Bacteria	p	Proteobacteria	c	Alphaproteobacteria	o	Rhizobiales	f	Rhodobiaceae	g	Rhodoligotrophos	s	Rhodoligotrophos_jinshengii
Zotu180	30	d	Bacteria	p	Proteobacteria	c	Gammaproteobacteria	o	Chromatiales	f	Chromatiaceae	g	Nitrosococcus	s	Nitrosococcus_oceani
Zotu181	96	d	Bacteria	p	Proteobacteria	c	Deltaproteobacteria	o	Myxococcales	f	Sandaracinaceae	g	Sandaracinus	s	Sandaracinus_amylolyticus
Zotu186	140	d	Bacteria	p	Proteobacteria	c	Deltaproteobacteria	o	Syntrophobacterales	f	Syntrophaceae	g	Desulfomonile	s	Desulfomonile_tiedjei
Zotu189	98	d	Bacteria	p	Proteobacteria	c	Deltaproteobacteria	o	Desulfobacterales	f	Desulfobacteraceae	g	Desulfococcus	s	Desulfococcus_multivorans
Zotu191	26	d	Bacteria	p	Proteobacteria	c	Alphaproteobacteria	o	Rhodospirillales	f	Rhodospirillaceae	g	Afifella	s	Kiloniella_laminariae
Zotu201	39	d	Bacteria	p	Proteobacteria	c	Deltaproteobacteria	o	Desulfobacterales	f	Desulfobacteraceae	g	Desulfonema	s	Desulfonatronobacter_acidivorans
Zotu202	34	d	Bacteria	p	Proteobacteria	c	Alphaproteobacteria	o	Rhizobiales	f	Rhodobiaceae	g	Afifella	s	Afifella_pfennigii
Zotu204	98	d	Bacteria	p	Proteobacteria	c	Deltaproteobacteria	o	Desulfobacterales	f	Desulfobacteraceae	g	Desulfococcus	s	Desulfococcus_multivorans
Zotu207	198	d	Bacteria	p	Proteobacteria	c	Alphaproteobacteria	o	Rhodobacterales	f	Rhodobacteraceae	g	Boseongicola	s	Boseongicola_aestuarii
Zotu205	59	d	Bacteria	p	Proteobacteria	c	Alphaproteobacteria	o	Rhizobiales	f	Rhodobiaceae	g	Afifella	s	Afifella_pfennigii
Zotu209	22	d	Bacteria	p	Proteobacteria	c	Deltaproteobacteria	o	Desulfobacterales	f	Desulfobacteraceae	g	Desulfonema	s	Desulfonema_ishimotonii
Zotu212	180	d	Bacteria	p	Proteobacteria	c	Alphaproteobacteria	o	Rhizobiales	f	Rhodobiaceae	g	Afifella	s	Afifella_pfennigii
Zotu213	62	d	Bacteria	p	Proteobacteria	c	Alphaproteobacteria	o	Rhizobiales	f	Phyllobacteriaceae	g	Pseudoxanthobacter	s	Pseudoxanthobacter_soli
Zotu214	11	d	Bacteria	p	Proteobacteria	c	Alphaproteobacteria	o	Rhodospirillales	f	Rhodospirillaceae	g	Rhodovibrio	s	Rhodovibrio_sodomensis
Zotu216	98	d	Bacteria	p	Proteobacteria	c	Deltaproteobacteria	o	Myxococcales	f	Polyangiaceae	g	Sandaracinus	s	Sandaracinus_amylolyticus
Zotu218	236	d	Bacteria	p	Proteobacteria	c	Alphaproteobacteria	o	Rhizobiales	f	Rhodobiaceae	g	Afifella	s	Afifella_pfennigii
Zotu226	100	d	Bacteria	p	Proteobacteria	c	Alphaproteobacteria	o	Rhizobiales	f	Xanthobacteraceae	g	Xanthobacter	s	Xanthobacter_tagetidis
Zotu231	136	d	Bacteria	p	Proteobacteria	c	Alphaproteobacteria	o	Rhodobacterales	f	Rhodobacteraceae	g	Albidovulum	s	Parvibaculum_hydrocarboniclasticum
Zotu192	20	d	Bacteria	p	Spirochaetes	c	Spirochaetia	o	Spirochaetales	f	Leptospiraceae	g	Caloribacterium	s	Caloribacterium_cisternae
Zotu187	21	d	Bacteria	p	Spirochaetes	c	Spirochaetia	o	Spirochaetales	f	Spirochaetaceae	g	Treponema	s	Treponema_medium
Zotu193	20	d	Bacteria	p	Spirochaetes	c	Spirochaetia	o	Spirochaetales	f	Spirochaetaceae	g	Sphaerochaeta	s	Sphaerochaeta_multiformis
Zotu78	119	d	Bacteria	p	Spirochaetes	c	Spirochaetia	o	Spirochaetales	f	Spirochaetaceae	g	Sphaerochaeta	s	Sphaerochaeta_multiformis
Zotu73	142	d	Bacteria	p	Spirochaetes	c	Spirochaetia	o	Spirochaetales	f	Spirochaetaceae	g	Spirochaeta	s	Spirochaeta_aurantia_subsp._aurantia
Zotu44	1124	d	Bacteria	p	Spirochaetes	c	Spirochaetia	o	Spirochaetales	f	Spirochaetaceae	g	Salinispira	s	Salinispira_pacifica
Zotu64	859	d	Bacteria	p	Spirochaetes	c	Spirochaetia	o	Spirochaetales	f	Spirochaetaceae	g	Salinispira	s	Salinispira_pacifica
Zotu137	138	d	Bacteria	p	Spirochaetes	c	Spirochaetia	o	Spirochaetales	f	Spirochaetaceae	g	Spirochaeta	s	Spirochaeta_smaragdinae
Zotu94	154	d	Bacteria	p	Spirochaetes	c	Spirochaetia	o	Spirochaetales	f	Spirochaetaceae	g	Spirochaeta	s	Spirochaeta_smaragdinae
Zotu53	467	d	Bacteria	p	Spirochaetes	c	Spirochaetia	o	Spirochaetales	f	Spirochaetaceae	g	Spirochaeta	s	Spirochaeta_alkalica
Zotu116	71	d	Bacteria	p	Spirochaetes	c	Spirochaetia	o	Spirochaetales	f	Spirochaetaceae	g	Spirochaeta	s	Salinispira_pacifica
Zotu51	774	d	Bacteria	p	Spirochaetes	c	Spirochaetia	o	Spirochaetales	f	Spirochaetaceae	g	Spirochaeta	s	Spirochaeta_alkalica
Zotu67	470	d	Bacteria	p	Spirochaetes	c	Spirochaetia	o	Spirochaetales	f	Spirochaetaceae	g	Spirochaeta	s	Salinispira_pacifica
Zotu146	35	d	Bacteria	p	Spirochaetes	c	Spirochaetia	o	Spirochaetales	f	Spirochaetaceae	g	Spirochaeta	s	Salinispira_pacifica
Zotu69	825	d	Bacteria	p	Spirochaetes	c	Spirochaetia	o	Spirochaetales	f	Spirochaetaceae	g	Spirochaeta	s	Spirochaeta_alkalica
Zotu91	110	d	Bacteria	p	Spirochaetes	c	Spirochaetia	o	Spirochaetales	f	Spirochaetaceae	g	Spirochaeta	s	Salinispira_pacifica
Zotu184	17	d	Bacteria	p	Spirochaetes	c	Spirochaetia	o	Spirochaetales	f	Spirochaetaceae	g	Spirochaeta	s	Spirochaeta_cellobiosiphila
Zotu133	897	d	Bacteria	p	Spirochaetes	c	Spirochaetia	o	Spirochaetales	f	Spirochaetaceae	g	Spirochaeta	s	Spirochaeta_alkalica
Zotu168	30	d	Bacteria	p	Spirochaetes	c	Spirochaetia	o	Spirochaetales	f	Spirochaetaceae	g	Spirochaeta	s	Spirochaeta_psychrophila
Zotu10	3297	d	Bacteria	p	Spirochaetes	c	Spirochaetia	o	Spirochaetales	f	Spirochaetaceae	g	Spirochaeta	s	Spirochaeta_alkalica
Zotu37	3240	d	Bacteria	p	Spirochaetes	c	Spirochaetia	o	Spirochaetales	f	Spirochaetaceae	g	Spirochaeta	s	Spirochaeta_alkalica
Zotu46	1243	d	Bacteria	p	Spirochaetes	c	Spirochaetia	o	Spirochaetales	f	Spirochaetaceae	g	Spirochaeta	s	Salinispira_pacifica
Zotu45	3192	d	Bacteria	p	Spirochaetes	c	Spirochaetia	o	Spirochaetales	f	Spirochaetaceae	g	Spirochaeta	s	Spirochaeta_alkalica
Zotu79	124	d	Bacteria	p	Spirochaetes	c	Spirochaetia	o	Spirochaetales	f	Spirochaetaceae	g	Treponema	s	Treponema_putidum
Zotu107	67	d	Bacteria	p	Spirochaetes	c	Spirochaetia	o	Spirochaetales	f	Spirochaetaceae	g	Spirochaeta	s	Treponema_isoptericolens
Zotu142	40	d	Bacteria	p	Spirochaetes	c	Spirochaetia	o	Spirochaetales	f	Spirochaetaceae	g	Spirochaeta	s	Spirochaeta_smaragdinae
Zotu32	976	d	Bacteria	p	Spirochaetes	c	Spirochaetia	o	Spirochaetales	f	Spirochaetaceae	g	Spirochaeta	s	Spirochaeta_halophila
Zotu42	547	d	Bacteria	p	Spirochaetes	c	Spirochaetia	o	Spirochaetales	f	Spirochaetaceae	g	Spirochaeta	s	Spirochaeta_smaragdinae
Zotu49	946	d	Bacteria	p	Spirochaetes	c	Spirochaetia	o	Spirochaetales	f	Spirochaetaceae	g	Spirochaeta	s	Spirochaeta_alkalica
Zotu54	415	d	Bacteria	p	Spirochaetes	c	Spirochaetia	o	Spirochaetales	f	Spirochaetaceae	g	Spirochaeta	s	Spirochaeta_halophila
Zotu56	256	d	Bacteria	p	Spirochaetes	c	Spirochaetia	o	Spirochaetales	f	Spirochaetaceae	g	Spirochaeta	s	Spirochaeta_alkalica
Zotu62	190	d	Bacteria	p	Spirochaetes	c	Spirochaetia	o	Spirochaetales	f	Spirochaetaceae	g	Spirochaeta	s	Spirochaeta_halophila
Zotu68	545	d	Bacteria	p	Spirochaetes	c	Spirochaetia	o	Spirochaetales	f	Spirochaetaceae	g	Spirochaeta	s	Spirochaeta_smaragdinae
Zotu74	391	d	Bacteria	p	Spirochaetes	c	Spirochaetia	o	Spirochaetales	f	Spirochaetaceae	g	Spirochaeta	s	Spirochaeta_halophila
Zotu87	108	d	Bacteria	p	Spirochaetes	c	Spirochaetia	o	Spirochaetales	f	Spirochaetaceae	g	Salinispira	s	Salinispira_pacifica
Zotu141	56	d	Bacteria	p	Spirochaetes	c	Spirochaetia	o	Spirochaetales	f	Spirochaetaceae	g	Spirochaeta	s	Spirochaeta_alkalica
Zotu144	514	d	Bacteria	p	Spirochaetes	c	Spirochaetia	o	Spirochaetales	f	Spirochaetaceae	g	Spirochaeta	s	Spirochaeta_alkalica
Zotu150	468	d	Bacteria	p	Spirochaetes	c	Spirochaetia	o	Spirochaetales	f	Spirochaetaceae	g	Spirochaeta	s	Spirochaeta_halophila
Zotu151	30	d	Bacteria	p	Spirochaetes	c	Spirochaetia	o	Spirochaetales	f	Spirochaetaceae	g	Spirochaeta	s	Spirochaeta_smaragdinae
Zotu159	31	d	Bacteria	p	Spirochaetes	c	Spirochaetia	o	Spirochaetales	f	Spirochaetaceae	g	Salinispira	s	Salinispira_pacifica
Zotu166	30	d	Bacteria	p	Spirochaetes	c	Spirochaetia	o	Spirochaetales	f	Spirochaetaceae	g	Spirochaeta	s	Spirochaeta_halophila
Zotu182	38	d	Bacteria	p	Spirochaetes	c	Spirochaetia	o	Spirochaetales	f	Spirochaetaceae	g	Spirochaeta	s	Spirochaeta_smaragdinae
Zotu224	235	d	Bacteria	p	Spirochaetes	c	Spirochaetia	o	Spirochaetales	f	Spirochaetaceae	g	Spirochaeta	s	Spirochaeta_alkalica
Zotu228	11	d	Bacteria	p	Spirochaetes	c	Spirochaetia	o	Spirochaetales	f	Spirochaetaceae	g	Treponema	s	Treponema_putidum
Zotu185	27	d	Bacteria	p	Verrucomicrobia	c	Opitutae	o	Puniceicoccales	f	Puniceicoccaceae	g	Puniceicoccus	s	Puniceicoccus_vermicola
Zotu174	35	d	Bacteria	p	Verrucomicrobia	c	Opitutae	o	Puniceicoccales	f	Puniceicoccaceae	g	Coraliomargarita	s	Coraliomargarita_akajimensis
	223520

## Sheet: K1 Black
Column1	Column13	Column2	Domain	Column4	Phylum	Column6	Class	Column8	Order	Column10	Family	Column12	Genus	Column123	Species
Zotu261	19	d	Bacteria	p	Acidobacteria	c	Deltaproteobacteria	o	Actinomycetales	f	Desulfurellaceae	g	Gp18	s	Desulfurella_acetivorans
Zotu86	104	d	Bacteria	p	Acidobacteria	c	Acidobacteria_Gp4	o	Sphaerobacterales	f	Sphaerobacteraceae	g	Gp6	s	Pyrinomonas_methylaliphatogenes
Zotu280	24	d	Bacteria	p	Acidobacteria	c	Chthonomonadetes	o	Chthonomonadales	f	Chthonomonadaceae	g	Chthonomonas/Armatimonadetes_gp3	s	Desulfuromusa_bakii
Zotu233	23	d	Bacteria	p	Acidobacteria	c	Acidobacteria_Gp6	o	Chthonomonadales	f	Chthonomonadaceae	g	Gp6	s	Bacillus_thermocloacae
Zotu115	145	d	Bacteria	p	Acidobacteria	c	Acidobacteria_Gp23	o	Thermodesulfobacteriales	f	Thermodesulfobacteriaceae	g	Gp23	s	Thermosulfurimonas_dismutans
Zotu142	129	d	Bacteria	p	Acidobacteria	c	Acidobacteria_Gp23	o	Thermodesulfobacteriales	f	Thermodesulfobacteriaceae	g	Gp23	s	Thermoanaerobaculum_aquaticum
Zotu7	3261	d	Bacteria	p	Actinobacteria	c	Actinobacteria	o	Actinomycetales	f	Anaerolineaceae	g	Armatimonadetes_gp5	s	Catelliglobosispora_koreensis
Zotu17	975	d	Bacteria	p	Actinobacteria	c	Actinobacteria	o	Actinomycetales	f	Anaerolineaceae	g	Catelliglobosispora	s	Catelliglobosispora_koreensis
Zotu238	28	d	Bacteria	p	Actinobacteria	c	Actinobacteria	o	Actinomycetales	f	Aquificaceae	g	Hydrogenobacter	s	Ardenticatena_maritima
Zotu299	34	d	Bacteria	p	Actinobacteria	c	Actinobacteria	o	Actinomycetales	f	Streptomycetaceae	g	BRC1_genera_incertae_sedis	s	Atopobium_rimae
Zotu67	199	d	Bacteria	p	Actinobacteria	c	Actinobacteria	o	Actinomycetales	f	Clostridiaceae_1	g	Streptomyces	s	Segniliparus_rugosus
Zotu307	20	d	Bacteria	p	Actinobacteria	c	Actinobacteria	o	Actinomycetales	f	Mycoplasmataceae	g	Mycoplasma	s	Acidothermus_cellulolyticus
Zotu2	12518	d	Bacteria	p	Actinobacteria	c	Actinobacteria	o	Bifidobacteriales	f	Bifidobacteriaceae	g	Bifidobacterium	s	Scardovia_wiggsiae
Zotu291	14	d	Bacteria	p	Actinobacteria	c	Actinobacteria	o	Actinomycetales	f	Micromonosporaceae	g	Streptomyces	s	Actinocatenispora_sera
Zotu182	32	d	Bacteria	p	Actinobacteria	c	Actinobacteria	o	Actinomycetales	f	Pseudonocardiaceae	g	Bifidobacterium	s	Bifidobacterium_animalis_subsp._lactis
Zotu225	27	d	Bacteria	p	Actinobacteria	c	Actinobacteria	o	Acidimicrobiales	f	Iamiaceae	g	Aquihabitans	s	Aquihabitans_daechungensis
Zotu69	660	d	Bacteria	p	Aminicenantes	c	Clostridia	o	Clostridiales	f	Clostridiales_Incertae_Sedis_IV	g	Aminicenantes_genera_incertae_sedis	s	Mahella_australiensis
Zotu29	672	d	Bacteria	p	Aminicenantes	c	Clostridia	o	Clostridiales	f	Clostridiales_Incertae_Sedis_IV	g	Aminicenantes_genera_incertae_sedis	s	Mahella_australiensis
Zotu215	31	d	Bacteria	p	Aquificae	c	Aquificae	o	Aquificales	f	Aquificaceae	g	Hydrogenivirga	s	Hydrogenivirga_caldilitoris
Zotu57	2958	d	Bacteria	p	Armatimonadetes	c	Actinobacteria	o	Actinomycetales	f	Lachnospiraceae	g	Armatimonadetes_gp5	s	Catelliglobosispora_koreensis
Zotu73	454	d	Bacteria	p	Armatimonadetes	c	Clostridia	o	Anaerolineales	f	Anaerolineaceae	g	Armatimonadetes_gp4	s	Leptolinea_tardivitalis
Zotu18	3223	d	Bacteria	p	Armatimonadetes	c	Actinobacteria	o	Actinomycetales	f	Anaerolineaceae	g	Armatimonadetes_gp5	s	Thermomarinilinea_lacunifontana
Zotu132	94	d	Bacteria	p	Armatimonadetes	c	Anaerolineae	o	Anaerolineales	f	Anaerolineaceae	g	Armatimonadetes_gp4	s	Bellilinea_caldifistulae
Zotu331	94	d	Bacteria	p	Armatimonadetes	c	Anaerolineae	o	Anaerolineales	f	Anaerolineaceae	g	Armatimonadetes_gp4	s	Bellilinea_caldifistulae
Zotu102	328	d	Bacteria	p	Armatimonadetes	c	Clostridia	o	Thermoanaerobacterales	f	Thermoanaerobacteraceae	g	Armatimonadetes_gp4	s	Calderihabitans_maritimus
Zotu30	661	d	Bacteria	p	Armatimonadetes	c	Clostridia	o	Clostridiales	f	Micromonosporaceae	g	Armatimonadetes_gp5	s	Catelliglobosispora_koreensis
Zotu218	101	d	Bacteria	p	Armatimonadetes	c	Clostridia	o	Thermoanaerobacterales	f	Thermoanaerobacteraceae	g	Armatimonadetes_gp4	s	Leptolinea_tardivitalis
Zotu318	120	d	Bacteria	p	Armatimonadetes	c	Clostridia	o	Thermoanaerobacterales	f	Thermoanaerobacteraceae	g	Armatimonadetes_gp4	s	Calderihabitans_maritimus
Zotu211	987	d	Bacteria	p	Armatimonadetes	c	Clostridia	o	Thermoanaerobacterales	f	Thermoanaerobacteraceae	g	Armatimonadetes_gp4	s	Calderihabitans_maritimus
Zotu11	1386	d	Bacteria	p	Armatimonadetes	c	Clostridia	o	Anaerolineales	f	Anaerolineaceae	g	Armatimonadetes_gp4	s	Leptolinea_tardivitalis
Zotu103	424	d	Bacteria	p	Armatimonadetes	c	Clostridia	o	Thermoanaerobacterales	f	Thermoanaerobacteraceae	g	Armatimonadetes_gp4	s	Leptolinea_tardivitalis
Zotu177	40	d	Bacteria	p	Bacteroidetes	c	Cytophagia	o	Cytophagales	f	Flammeovirgaceae	g	Rapidithrix	s	Rapidithrix_thailandica
Zotu322	9	d	Bacteria	p	Bacteroidetes	c	Actinobacteria	o	Actinomycetales	f	Bifidobacteriaceae	g	Actinomyces	s	Haliscomenobacter_hydrossis
Zotu68	157	d	Bacteria	p	Bacteroidetes	c	Flavobacteriia	o	Flavobacteriales	f	Flavobacteriaceae	g	Lishizhenia	s	Lishizhenia_caseinilytica
Zotu150	48	d	Bacteria	p	Bacteroidetes	c	Flavobacteriia	o	Flavobacteriales	f	Flavobacteriaceae	g	Flavobacterium	s	Brumimicrobium_mesophilum
Zotu161	44	d	Bacteria	p	Bacteroidetes	c	Flavobacteriia	o	Flavobacteriales	f	Cryomorphaceae	g	Lishizhenia	s	Lishizhenia_caseinilytica
Zotu229	29	d	Bacteria	p	Bacteroidetes	c	Bacteroidia	o	Bacteroidales	f	Prolixibacteraceae	g	Mucilaginibacter	s	Tangfeifania_diversioriginum
Zotu236	53	d	Bacteria	p	Bacteroidetes	c	Flavobacteriia	o	Flavobacteriales	f	Flavobacteriaceae	g	Flavobacterium	s	Flavobacterium_urocaniciphilum
Zotu288	18	d	Bacteria	p	Bacteroidetes	c	Bacteroidia	o	Bacteroidales	f	Sphingobacteriaceae	g	Mucilaginibacter	s	Sunxiuqinia_faeciviva
Zotu19	724	d	Bacteria	p	Bacteroidetes	c	Bacteroidia	o	Bacteroidales	f	Prolixibacteraceae	g	Sunxiuqinia	s	Sunxiuqinia_faeciviva
Zotu90	104	d	Bacteria	p	Bacteroidetes	c	Flavobacteriia	o	Flavobacteriales	f	Flavobacteriaceae	g	Flavobacterium	s	Flavobacterium_urocaniciphilum
Zotu94	118	d	Bacteria	p	Bacteroidetes	c	Flavobacteriia	o	Flavobacteriales	f	Flavobacteriaceae	g	Phaeodactylibacter	s	Phaeodactylibacter_xiamenensis
Zotu95	101	d	Bacteria	p	Bacteroidetes	c	Flavobacteriia	o	Flavobacteriales	f	Flavobacteriaceae	g	Flavobacterium	s	Flavobacterium_longum
Zotu131	81	d	Bacteria	p	Bacteroidetes	c	Sphingobacteriia	o	Sphingobacteriales	f	Sphingobacteriaceae	g	Mucilaginibacter	s	Mucilaginibacter_boryungensis
Zotu140	58	d	Bacteria	p	Bacteroidetes	c	Flavobacteriia	o	Flavobacteriales	f	Flavobacteriaceae	g	Lutibacter	s	Lutibacter_oricola
Zotu167	97	d	Bacteria	p	Bacteroidetes	c	Sphingobacteriia	o	Sphingobacteriales	f	Saprospiraceae	g	Phaeodactylibacter	s	Phaeodactylibacter_xiamenensis
Zotu175	46	d	Bacteria	p	Bacteroidetes	c	Flavobacteriia	o	Flavobacteriales	f	Flavobacteriaceae	g	Phaeocystidibacter	s	Phaeocystidibacter_luteus
Zotu178	38	d	Bacteria	p	Bacteroidetes	c	Bacteroidia	o	Bacteroidales	f	Prolixibacteraceae	g	Mucilaginibacter	s	Tangfeifania_diversioriginum
Zotu179	58	d	Bacteria	p	Bacteroidetes	c	Bacteroidia	o	Bacteroidales	f	Flavobacteriaceae	g	Prolixibacter	s	Prolixibacter_bellariivorans
Zotu186	97	d	Bacteria	p	Bacteroidetes	c	Sphingobacteriia	o	Sphingobacteriales	f	Saprospiraceae	g	Phaeodactylibacter	s	Phaeodactylibacter_xiamenensis
Zotu217	38	d	Bacteria	p	Bacteroidetes	c	Sphingobacteriia	o	Sphingobacteriales	f	Saprospiraceae	g	Phaeodactylibacter	s	Phaeodactylibacter_xiamenensis
Zotu241	37	d	Bacteria	p	Bacteroidetes	c	Sphingobacteriia	o	Sphingobacteriales	f	Rhodothermaceae	g	Salisaeta	s	Salisaeta_longa
Zotu265	28	d	Bacteria	p	Bacteroidetes	c	Flavobacteriia	o	Flavobacteriales	f	Flavobacteriaceae	g	Lutibacter	s	Lutibacter_oricola
Zotu275	23	d	Bacteria	p	Bacteroidetes	c	Bacteroidia	o	Bacteroidales	f	Prolixibacteraceae	g	Sunxiuqinia	s	Natronoflexus_pectinivorans
Zotu281	20	d	Bacteria	p	Bacteroidetes	c	Flavobacteriia	o	Flavobacteriales	f	Flavobacteriaceae	g	Flavobacterium	s	Flavobacterium_denitrificans
Zotu294	22	d	Bacteria	p	Bacteroidetes	c	Flavobacteriia	o	Flavobacteriales	f	Flavobacteriaceae	g	Leeuwenhoekiella	s	Leeuwenhoekiella_palythoae
Zotu301	14	d	Bacteria	p	Bacteroidetes	c	Bacteroidia	o	Bacteroidales	f	Marinilabiliaceae	g	Saccharicrinis	s	Saccharicrinis_carchari
Zotu302	42	d	Bacteria	p	Bacteroidetes	c	Flavobacteriia	o	Flavobacteriales	f	Flavobacteriaceae	g	Flavobacterium	s	Flavobacterium_urocaniciphilum
Zotu303	16	d	Bacteria	p	Bacteroidetes	c	Bacteroidia	o	Bacteroidales	f	Prolixibacteraceae	g	Mangrovibacterium	s	Mangrovibacterium_diazotrophicum
Zotu306	21	d	Bacteria	p	Bacteroidetes	c	Flavobacteriia	o	Flavobacteriales	f	Flavobacteriaceae	g	Sinomicrobium	s	Sinomicrobium_pectinilyticum
Zotu329	22	d	Bacteria	p	Bacteroidetes	c	Bacteroidia	o	Bacteroidales	f	Prolixibacteraceae	g	Prolixibacter	s	Prolixibacter_bellariivorans
Zotu333	16	d	Bacteria	p	Bacteroidetes	c	Flavobacteriia	o	Flavobacteriales	f	Flavobacteriaceae	g	Flavobacterium	s	Flavobacterium_nitratireducens
Zotu334	38	d	Bacteria	p	Bacteroidetes	c	Flavobacteriia	o	Flavobacteriales	f	Flavobacteriaceae	g	Flavobacterium	s	Tenacibaculum_litopenaei
Zotu162	46	d	Bacteria	p	BRC1	c	Actinobacteria	o	Actinomycetales	f	Propionibacteriaceae	g	BRC1_genera_incertae_sedis	s	Nesterenkonia_populi
Zotu92	124	d	Bacteria	p	Chloroflexi	c	Thermomicrobia	o	Thermales	f	Thermaceae	g	Thermus	s	Thermus_aquaticus
Zotu4	5896	d	Bacteria	p	Chloroflexi	c	Anaerolineae	o	Anaerolineales	f	Anaerolineaceae	g	Armatimonadetes_gp4	s	Thermomarinilinea_lacunifontana
Zotu25	741	d	Bacteria	p	Chloroflexi	c	Anaerolineae	o	Anaerolineales	f	Anaerolineaceae	g	Leptolinea	s	Leptolinea_tardivitalis
Zotu264	79	d	Bacteria	p	Chloroflexi	c	Anaerolineae	o	Anaerolineales	f	Anaerolineaceae	g	Thermomarinilinea	s	Thermomarinilinea_lacunifontana
Zotu15	1012	d	Bacteria	p	Chloroflexi	c	Anaerolineae	o	Anaerolineales	f	Anaerolineaceae	g	Leptolinea	s	Leptolinea_tardivitalis
Zotu336	17	d	Bacteria	p	Chloroflexi	c	Anaerolineae	o	Anaerolineales	f	Anaerolineaceae	g	Ornatilinea	s	Ornatilinea_apprima
Zotu171	491	d	Bacteria	p	Chloroflexi	c	Anaerolineae	o	Anaerolineales	f	Anaerolineaceae	g	Anaerolinea	s	Bellilinea_caldifistulae
Zotu31	523	d	Bacteria	p	Chloroflexi	c	Anaerolineae	o	Anaerolineales	f	Anaerolineaceae	g	Anaerolinea	s	Anaerolinea_thermolimosa
Zotu151	60	d	Bacteria	p	Chloroflexi	c	Dehalococcoidetes	o	Actinomycetales	f	Acidothermaceae	g	Dehalogenimonas	s	Dehalogenimonas_lykanthroporepellens
Zotu208	26	d	Bacteria	p	Chloroflexi	c	Anaerolineae	o	Anaerolineales	f	Anaerolineaceae	g	Anaerolinea	s	Anaerolinea_thermolimosa
Zotu234	26	d	Bacteria	p	Chloroflexi	c	Chloroflexia	o	Chloroflexales	f	Oscillochloridaceae	g	Oscillochloris	s	Dehalobacter_restrictus
Zotu226	39	d	Bacteria	p	Chloroflexi	c	Anaerolineae	o	Anaerolineales	f	Anaerolineaceae	g	Thermomarinilinea	s	Thermomarinilinea_lacunifontana
Zotu65	215	d	Bacteria	p	Chloroflexi	c	Anaerolineae	o	Anaerolineales	f	Anaerolineaceae	g	Longilinea	s	Longilinea_arvoryzae
Zotu88	117	d	Archaea	p	Crenarchaeota	c	Thermoprotei	o	Thermoproteales	f	Thermoproteaceae	g	Candidatus_Korarchaeum	s	Pyrobaculum_aerophilum
Zotu133	71	d	Bacteria	p	Cyanobacteria/Chloroplast	c	Chloroplast	o	Bacillales	f	Chloroplast	g	Chlorophyta	s	Pectinatus_haikarae
Zotu83	136	d	Bacteria	p	Cyanobacteria/Chloroplast	c	Cyanobacteria	o	Desulfuromonadales	f	Family_X	g	GpX	s	Halospirulina_tapeticola
Zotu214	32	d	Bacteria	p	Cyanobacteria/Chloroplast	c	Cyanobacteria	o	Mycoplasmatales	f	Chloroplast	g	GpVI	s	Halospirulina_tapeticola
Zotu27	554	d	Bacteria	p	Cyanobacteria/Chloroplast	c	Cyanobacteria	f	Family_XIII	g	GpXIII	s	Planktothricoides_raciborskii
Zotu136	64	d	Bacteria	p	Deinococcus-Thermus	c	Deinococci	o	Deinococcales	f	Deinococcaceae	g	Deinococcus	s	Arcobacter_defluvii
Zotu254	21	d	Archaea	p	Euryarchaeota	c	Thermoprotei	o	Thermoproteales	f	Thermoproteaceae	g	Pyrobaculum	s	Pyrobaculum_aerophilum
Zotu84	105	d	Archaea	p	Euryarchaeota	c	Methanomicrobia	o	Methanomicrobiales	f	Archaeoglobaceae	g	Candidatus_Korarchaeum	s	Methanolinea_mesophila
Zotu313	22	d	Archaea	p	Euryarchaeota	c	Methanobacteria	o	Methanobacteriales	f	Methanobacteriaceae	g	Methanothermobacter	s	Methanothermobacter_defluvii
Zotu154	46	d	Archaea	p	Euryarchaeota	c	Halobacteria	o	Methanobacteriales	f	Methanobacteriaceae	g	Methanobacterium	s	Halopenitus_salinus
Zotu104	85	d	Archaea	p	Euryarchaeota	c	Halobacteria	o	Thermoplasmatales	f	Natrialbaceae	g	Picrophilus	s	Picrophilus_torridus
Zotu330	16	d	Bacteria	p	Firmicutes	c	Alphaproteobacteria	o	Rhizobiales	f	Candidatus_Brocadiaceae	g	BRC1_genera_incertae_sedis	s	Acetanaerobacterium_elongatum
Zotu117	438	d	Bacteria	p	Firmicutes	c	Clostridia	o	Thermoanaerobacterales	f	Thermoanaerobacteraceae	g	Armatimonadetes_gp4	s	Leptolinea_tardivitalis
Zotu5	2835	d	Bacteria	p	Firmicutes	c	Clostridia	o	Thermoanaerobacterales	f	Thermoanaerobacteraceae	g	Armatimonadetes_gp4	s	Desulfovibrio_cuneatus
Zotu20	742	d	Bacteria	p	Firmicutes	c	Bacilli	o	Lactobacillales	f	Lactobacillaceae	g	Deinococcus	s	Leeuwenhoekiella_aequorea
Zotu126	1061	d	Bacteria	p	Firmicutes	c	Clostridia	o	Clostridiales	f	Thermoanaerobacteraceae	g	Armatimonadetes_gp4	s	Calderihabitans_maritimus
Zotu58	234	d	Bacteria	p	Firmicutes	c	Anaerolineae	o	Anaerolineales	f	Anaerolineaceae	g	Longilinea	s	Longilinea_arvoryzae
Zotu119	110	d	Bacteria	p	Firmicutes	c	Clostridia	o	Clostridiales	f	Spirochaetaceae	g	WPS-1_genera_incertae_sedis	s	Hydrogenispora_ethanolica
Zotu87	126	d	Bacteria	p	Firmicutes	c	Anaerolineae	o	Anaerolineales	f	Anaerolineaceae	g	Leptolinea	s	Leptolinea_tardivitalis
Zotu292	109	d	Bacteria	p	Firmicutes	c	Clostridia	o	Clostridiales	f	Spirochaetaceae	g	WPS-1_genera_incertae_sedis	s	Hydrogenispora_ethanolica
Zotu240	21	d	Bacteria	p	Firmicutes	c	Clostridia	o	Clostridiales	f	Clostridiales_Incertae_Sedis_XVII	g	Thermaerobacter	s	Thermaerobacter_nagasakiensis
Zotu337	16	d	Bacteria	p	Firmicutes	c	Clostridia	o	Clostridiales	f	Syntrophomonadaceae	g	Pelospora	s	Pelospora_glutarica
Zotu62	234	d	Bacteria	p	Firmicutes	c	Clostridia	o	Clostridiales	f	Clostridiaceae_1	g	Clostridium_sensu_stricto	s	Gordonibacter_pamelaeae
Zotu120	62	d	Bacteria	p	Firmicutes	c	Clostridia	o	Anaerolineales	f	Anaerolineaceae	g	Longilinea	s	Longilinea_arvoryzae
Zotu282	16	d	Bacteria	p	Firmicutes	c	Bacilli	o	Bacillales	f	Bacillaceae_2	g	Gp16	s	Salimicrobium_halophilum
Zotu51	314	d	Bacteria	p	Firmicutes	c	Clostridia	o	Clostridiales	f	Anaerolineaceae	g	Leptolinea	s	Leptolinea_tardivitalis
Zotu202	967	d	Bacteria	p	Firmicutes	c	Clostridia	o	Thermoanaerobacterales	f	Thermoanaerobacteraceae	g	Armatimonadetes_gp4	s	Calderihabitans_maritimus
Zotu256	32	d	Bacteria	p	Firmicutes	c	Clostridia	o	Clostridiales	f	Clostridiaceae_1	g	Clostridium_sensu_stricto	s	Clostridium_vulturis
Zotu160	52	d	Bacteria	p	Firmicutes	c	Bacilli	o	Bacillales	f	Bacillaceae_1	g	Oligosphaera	s	Oligosphaera_ethanolica
Zotu308	19	d	Bacteria	p	Firmicutes	c	Bacilli	o	Bacillales	f	Bacillaceae_2	g	Bacillus	s	Bacillus_aeolius
Zotu300	14	d	Bacteria	p	Firmicutes	c	Bacilli	o	Bacillales	f	Paenibacillaceae_1	g	Paenibacillus	s	Paenibacillus_antarcticus
Zotu63	257	d	Bacteria	p	Firmicutes	c	Clostridia	o	Clostridiales	f	Clostridiales_incertae_sedis	g	Proteiniborus	s	Proteiniborus_ethanoligenes
Zotu203	47	d	Bacteria	p	Firmicutes	c	Clostridia	o	Clostridiales	f	Clostridiaceae_1	g	Peptoniphilus	s	Symbiobacterium_turbinis
Zotu135	55	d	Bacteria	p	Firmicutes	c	Clostridia	o	Natranaerobiales	f	Natranaerobiaceae	g	Natranaerobaculum	s	Natranaerobaculum_magadiense
Zotu223	33	d	Bacteria	p	Firmicutes	c	Clostridia	o	Clostridiales	f	Clostridiaceae_3	g	Alkaliphilus	s	Alkaliphilus_peptidifermentans
Zotu262	31	d	Bacteria	p	Latescibacteria	c	Deltaproteobacteria	o	Syntrophobacterales	f	Syntrophobacteraceae	g	Latescibacteria_genera_incertae_sedis	s	Desulfoglaeba_alkanexedens
Zotu314	21	d	Bacteria	p	Nitrospirae	c	Nitrospira	o	Nitrospirales	f	Nitrospiraceae	g	Thermodesulfovibrio	s	Thermodesulfovibrio_yellowstonii
Zotu6	1766	d	Bacteria	p	Parcubacteria	c	Sphingobacteriia	o	Sphingobacteriales	f	Sphingobacteriaceae	g	Parcubacteria_genera_incertae_sedis	s	Sphingobacterium_nematocida
Zotu3	8223	d	Bacteria	p	Parcubacteria	c	Actinobacteria	o	Bifidobacteriales	f	Bifidobacteriaceae	g	Parcubacteria_genera_incertae_sedis	s	Brachyspira_aalborgi
Zotu270	14	d	Bacteria	p	Parcubacteria	c	Deinococci	o	Clostridiales	f	Rhodobacteraceae	g	Parcubacteria_genera_incertae_sedis	s	Desulfonauticus_submarinus
Zotu42	368	d	Bacteria	p	Parcubacteria	c	Actinobacteria	o	Actinomycetales	f	Microbacteriaceae	g	Parcubacteria_genera_incertae_sedis	s	Agromyces_luteolus
Zotu109	85	d	Bacteria	p	Planctomycetes	c	Phycisphaerae	o	Phycisphaerales	f	Phycisphaeraceae	g	Phycisphaera	s	Phycisphaera_mikurensis
Zotu335	16	d	Bacteria	p	Planctomycetes	c	Phycisphaerae	o	Phycisphaerales	f	Phycisphaeraceae	g	Phycisphaera	s	Phycisphaera_mikurensis
Zotu297	16	d	Bacteria	p	Planctomycetes	c	Phycisphaerae	o	Phycisphaerales	f	Phycisphaeraceae	g	Phycisphaera	s	Phycisphaera_mikurensis
Zotu248	17	d	Bacteria	p	Planctomycetes	c	Phycisphaerae	o	Phycisphaerales	f	Phycisphaeraceae	g	Phycisphaera	s	Phycisphaera_mikurensis
Zotu244	18	d	Bacteria	p	Planctomycetes	c	Phycisphaerae	o	Phycisphaerales	f	Phycisphaeraceae	g	Phycisphaera	s	Phycisphaera_mikurensis
Zotu113	79	d	Bacteria	p	Planctomycetes	c	Phycisphaerae	o	Phycisphaerales	f	Phycisphaeraceae	g	Phycisphaera	s	Phycisphaera_mikurensis
Zotu22	749	d	Bacteria	p	Planctomycetes	c	Phycisphaerae	o	Phycisphaerales	f	Phycisphaeraceae	g	Phycisphaera	s	Phycisphaera_mikurensis
Zotu325	14	d	Bacteria	p	Planctomycetes	c	Planctomycetia	o	Planctomycetales	f	Planctomycetaceae	g	Rhodopirellula	s	Rhodopirellula_rosea
Zotu295	42	d	Bacteria	p	Planctomycetes	c	Planctomycetia	o	Planctomycetales	f	Planctomycetaceae	g	Thermogutta	s	Thermogutta_hypogea
Zotu165	53	d	Bacteria	p	Planctomycetes	c	Planctomycetia	o	Planctomycetales	f	Planctomycetaceae	g	Blastopirellula	s	Blastopirellula_cremea
Zotu221	67	d	Bacteria	p	Planctomycetes	c	Planctomycetia	o	Planctomycetales	f	Planctomycetaceae	g	Blastopirellula	s	Blastopirellula_cremea
Zotu12	1125	d	Bacteria	p	Planctomycetes	c	Planctomycetia	o	Planctomycetales	f	Planctomycetaceae	g	Blastopirellula	s	Blastopirellula_cremea
Zotu163	44	d	Bacteria	p	Planctomycetes	c	Planctomycetia	o	Planctomycetales	f	Planctomycetaceae	g	Thermogutta	s	Thermogutta_hypogea
Zotu184	40	d	Bacteria	p	Planctomycetes	c	Planctomycetia	o	Planctomycetales	f	Planctomycetaceae	g	Rhodopirellula	s	Rhodopirellula_rubra
Zotu185	50	d	Bacteria	p	Planctomycetes	c	Planctomycetia	o	Planctomycetales	f	Planctomycetaceae	g	Thermogutta	s	Thermogutta_hypogea
Zotu191	32	d	Bacteria	p	Planctomycetes	c	Planctomycetia	o	Planctomycetales	f	Planctomycetaceae	g	Blastopirellula	s	Blastopirellula_cremea
Zotu201	31	d	Bacteria	p	Planctomycetes	c	Planctomycetia	o	Planctomycetales	f	Planctomycetaceae	g	Thermogutta	s	Thermogutta_hypogea
Zotu232	61	d	Bacteria	p	Planctomycetes	c	Planctomycetia	o	Planctomycetales	f	Planctomycetaceae	g	Gimesia	s	Gimesia_maris
Zotu242	46	d	Bacteria	p	Planctomycetes	c	Planctomycetia	o	Planctomycetales	f	Planctomycetaceae	g	Thermogutta	s	Thermogutta_hypogea
Zotu111	83	d	Bacteria	p	Proteobacteria	c	Clostridia	o	Clostridiales	f	Eubacteriaceae	g	Armatimonadetes_gp2	s	Anaerofustis_stercorihominis
Zotu257	20	d	Bacteria	p	Proteobacteria	c	Alphaproteobacteria	o	Rhodobacterales	f	Rhodobacteraceae	g	BRC1_genera_incertae_sedis	s	Gemmobacter_intermedius
Zotu38	362	d	Bacteria	p	Proteobacteria	c	Chloroplast	o	Aquificales	f	Chloroplast	g	Streptophyta	s	Craurococcus_roseus
Zotu247	18	d	Bacteria	p	Proteobacteria	c	Deltaproteobacteria	o	Desulfovibrionales	f	Flavobacteriaceae	g	Flavobacterium	s	Desulfomicrobium_thermophilum
Zotu159	43	d	Bacteria	p	Proteobacteria	c	Deltaproteobacteria	o	Desulfovibrionales	f	Desulfovibrionaceae	g	Desulfovibrio	s	Desulfovibrio_cuneatus
Zotu222	25	d	Bacteria	p	Proteobacteria	c	Aquificae	o	Aquificales	f	Flavobacteriaceae	g	Flavobacterium	s	Craurococcus_roseus
Zotu148	50	d	Bacteria	p	Proteobacteria	c	Deltaproteobacteria	o	Syntrophobacterales	f	Syntrophobacteraceae	g	Armatimonadetes_gp4	s	Desulfacinum_infernum
Zotu224	28	d	Bacteria	p	Proteobacteria	c	Gammaproteobacteria	o	Actinomycetales	f	Candidatus_Brocadiaceae	g	BRC1_genera_incertae_sedis	s	Fibrobacter_succinogenes_subsp._elongatus
Zotu13	1016	d	Bacteria	p	Proteobacteria	c	Actinobacteria	o	Deferribacterales	f	Deferribacteraceae	g	Gp15	s	Geovibrio_ferrireducens
Zotu101	101	d	Bacteria	p	Proteobacteria	c	Alphaproteobacteria	o	Planctomycetales	f	Planctomycetaceae	g	Phycisphaera	s	Phycisphaera_mikurensis
Zotu164	50	d	Bacteria	p	Proteobacteria	c	Gammaproteobacteria	o	Petrotogales	f	Petrotogaceae	g	Petrotoga	s	Petrotoga_mexicana
Zotu200	57	d	Bacteria	p	Proteobacteria	c	Deltaproteobacteria	o	Actinomycetales	f	Desulfovibrionaceae	g	Gp22	s	Kribbella_flavida
Zotu278	15	d	Bacteria	p	Proteobacteria	c	Alphaproteobacteria	o	Rhodospirillales	f	Aquificaceae	g	Hydrogenivirga	s	Hydrogenivirga_caldilitoris
Zotu252	15	d	Bacteria	p	Proteobacteria	c	Deferribacteres	o	Deferribacterales	f	Deferribacterales_incertae_sedis	g	Caldithrix	s	Caldithrix_palaeochoryensis
Zotu320	56	d	Bacteria	p	Proteobacteria	c	Deltaproteobacteria	o	Actinomycetales	f	Desulfovibrionaceae	g	Gp22	s	Kribbella_flavida
Zotu33	460	d	Bacteria	p	Proteobacteria	c	Alphaproteobacteria	o	Rhodospirillales	f	Acetobacteraceae	g	Craurococcus	s	Craurococcus_roseus
Zotu53	302	d	Bacteria	p	Proteobacteria	c	Cytophagia	o	Cytophagales	f	Cytophagaceae	g	Phycisphaera	s	Phycisphaera_mikurensis
Zotu269	20	d	Bacteria	p	Proteobacteria	c	Alphaproteobacteria	o	Candidatus_Brocadiales	f	Candidatus_Brocadiaceae	g	Thermoanaerobaculum	s	Thermoanaerobaculum_aquaticum
Zotu193	30	d	Bacteria	p	Proteobacteria	c	Planctomycetia	o	Candidatus_Brocadiales	f	Candidatus_Brocadiaceae	g	Candidatus_Kuenenia	s	Desulfohalobium_retbaense
Zotu74	187	d	Bacteria	p	Proteobacteria	c	Deltaproteobacteria	o	Desulfovibrionales	f	Desulfovibrionaceae	g	Desulfovibrio	s	Desulfobulbus_rhabdoformis
Zotu32	485	d	Bacteria	p	Proteobacteria	c	Deltaproteobacteria	o	Deferribacterales	f	Deferribacteraceae	g	Latescibacteria_genera_incertae_sedis	s	Deferribacter_autotrophicus
Zotu8	1811	d	Bacteria	p	Proteobacteria	c	Deltaproteobacteria	o	Desulfovibrionales	f	Desulfovibrionaceae	g	Desulfovibrio	s	Desulfovibrio_alkalitolerans
Zotu46	627	d	Bacteria	p	Proteobacteria	c	Deltaproteobacteria	o	Desulfuromonadales	f	Geobacteraceae	g	Geobacter	s	Geobacter_anodireducens
Zotu60	637	d	Bacteria	p	Proteobacteria	c	Deltaproteobacteria	o	Desulfuromonadales	f	Geobacteraceae	g	Geobacter	s	Geobacter_anodireducens
Zotu77	183	d	Bacteria	p	Proteobacteria	c	Deltaproteobacteria	o	Desulfovibrionales	f	Desulfovibrionaceae	g	Desulfovibrio	s	Desulfovibrio_cuneatus
Zotu311	20	d	Bacteria	p	Proteobacteria	c	Deltaproteobacteria	o	Desulfuromonadales	f	Geobacteraceae	g	Geobacter	s	Geobacter_sulfurreducens_subsp._ethanolicus
Zotu266	30	d	Bacteria	p	Proteobacteria	c	Deltaproteobacteria	o	Desulfuromonadales	f	Desulfuromonadaceae	g	Desulfuromonas	s	Desulfuromonas_carbonis
Zotu45	333	d	Bacteria	p	Proteobacteria	c	Epsilonproteobacteria	o	Nautiliales	f	Nautiliaceae	g	Phycisphaera	s	Phycisphaera_mikurensis
Zotu253	482	d	Bacteria	p	Proteobacteria	c	Deltaproteobacteria	o	Desulfuromonadales	f	Geobacteraceae	g	Geobacter	s	Geobacter_anodireducens
Zotu243	24	d	Bacteria	p	Proteobacteria	c	Alphaproteobacteria	o	Rhizobiales	f	Xanthomonadaceae	g	Petrotoga	s	Petrotoga_mexicana
Zotu324	11	d	Bacteria	p	Proteobacteria	c	Deltaproteobacteria	o	Desulfuromonadales	f	Geobacteraceae	g	Gp22	s	Geobacter_soli
Zotu290	19	d	Bacteria	p	Proteobacteria	c	Deltaproteobacteria	o	Desulfovibrionales	f	Desulfovibrionaceae	g	Desulfovibrio	s	Desulfonatronum_thioautotrophicum
Zotu55	293	d	Bacteria	p	Proteobacteria	c	Deltaproteobacteria	o	Myxococcales	f	Phaselicystidaceae	g	Phaselicystis	s	Phaselicystis_flava
Zotu97	128	d	Bacteria	p	Proteobacteria	c	Deltaproteobacteria	o	Desulfuromonadales	f	Geobacteraceae	g	Geobacter	s	Geobacter_psychrophilus
Zotu134	410	d	Bacteria	p	Proteobacteria	c	Deltaproteobacteria	o	Desulfuromonadales	f	Syntrophaceae	g	Desulfomonile	s	Acanthopleuribacter_pedis
Zotu56	413	d	Bacteria	p	Proteobacteria	c	Deltaproteobacteria	o	Syntrophobacterales	f	Syntrophaceae	g	Desulfomonile	s	Acanthopleuribacter_pedis
Zotu79	156	d	Bacteria	p	Proteobacteria	c	Deltaproteobacteria	o	Desulfurellales	f	Desulfurellaceae	g	Hippea	s	Hippea_jasoniae
Zotu116	400	d	Bacteria	p	Proteobacteria	c	Deltaproteobacteria	o	Desulfuromonadales	f	Desulfovibrionaceae	g	Desulfomonile	s	Acanthopleuribacter_pedis
Zotu146	65	d	Bacteria	p	Proteobacteria	c	Deltaproteobacteria	o	Desulfurellales	f	Desulfurellaceae	g	Hippea	s	Hippea_jasoniae
Zotu231	30	d	Bacteria	p	Proteobacteria	c	Deltaproteobacteria	o	Myxococcales	f	Cystobacteraceae	g	Anaeromyxobacter	s	Anaeromyxobacter_dehalogenans
Zotu210	35	d	Bacteria	p	Proteobacteria	c	Deltaproteobacteria	o	Desulfobacterales	f	Desulfobacteraceae	g	Desulfobotulus	s	Desulfobotulus_alkaliphilus
Zotu176	44	d	Bacteria	p	Proteobacteria	c	Deltaproteobacteria	o	Myxococcales	f	Nannocystaceae	g	Nannocystis	s	Nannocystis_exedens
Zotu197	41	d	Bacteria	p	Proteobacteria	c	Deltaproteobacteria	o	Myxococcales	f	Myxococcaceae	g	Myxococcus	s	Myxococcus_xanthus
Zotu153	229	d	Bacteria	p	Proteobacteria	c	Deltaproteobacteria	o	Desulfuromonadales	f	Desulfuromonadaceae	g	Desulfuromonas	s	Desulfuromonas_svalbardensis
Zotu204	36	d	Bacteria	p	Proteobacteria	c	Deltaproteobacteria	o	Desulfobacterales	f	Desulfovibrionaceae	g	Desulfovibrio	s	Desulfovibrio_bizertensis
Zotu287	23	d	Bacteria	p	Proteobacteria	c	Deltaproteobacteria	o	Bdellovibrionales	f	Bdellovibrionaceae	g	Bdellovibrio	s	Bdellovibrio_exovorus
Zotu78	240	d	Bacteria	p	Proteobacteria	c	Deltaproteobacteria	o	Desulfuromonadales	f	Desulfuromonadaceae	g	Desulfuromonas	s	Desulfuromonas_svalbardensis
Zotu321	29	d	Bacteria	p	Proteobacteria	c	Deltaproteobacteria	o	Desulfovibrionales	f	Desulfohalobiaceae	g	Desulfohalobium	s	Desulfohalobium_utahense
Zotu24	749	d	Bacteria	p	Proteobacteria	c	Alphaproteobacteria	o	Rhodospirillales	f	Rhodospirillaceae	g	Rhodovibrio	s	Rhodovibrio_sodomensis
Zotu130	693	d	Bacteria	p	Proteobacteria	c	Alphaproteobacteria	o	Rhodospirillales	f	Rhodospirillaceae	g	Rhodovibrio	s	Rhodovibrio_sodomensis
Zotu147	56	d	Bacteria	p	Proteobacteria	c	Deltaproteobacteria	o	Desulfobacterales	f	Desulfobacteraceae	g	Desulfatiglans	s	Desulfatiglans_parachlorophenolica
Zotu328	321	d	Bacteria	p	Proteobacteria	c	Deltaproteobacteria	o	Desulfovibrionales	f	Desulfohalobiaceae	g	Desulfohalobium	s	Desulfohalobium_utahense
Zotu209	40	d	Bacteria	p	Proteobacteria	c	Deltaproteobacteria	o	Myxococcales	f	Sandaracinaceae	g	Sandaracinus	s	Sandaracinus_amylolyticus
Zotu309	17	d	Bacteria	p	Proteobacteria	c	Deltaproteobacteria	o	Desulfovibrionales	f	Desulfonatronaceae	g	Desulfonatronum	s	Desulfonatronum_thioautotrophicum
Zotu10	1595	d	Bacteria	p	Proteobacteria	c	Deltaproteobacteria	o	Desulfobacterales	f	Desulfobacteraceae	g	Desulfobacca	s	Desulfobacca_acetoxidans
Zotu16	868	d	Bacteria	p	Proteobacteria	c	Deltaproteobacteria	o	Desulfovibrionales	f	Desulfohalobiaceae	g	Desulfohalobium	s	Desulfohalobium_utahense
Zotu44	337	d	Bacteria	p	Proteobacteria	c	Deltaproteobacteria	o	Desulfovibrionales	f	Desulfohalobiaceae	g	Desulfohalobium	s	Desulfohalobium_utahense
Zotu61	1584	d	Bacteria	p	Proteobacteria	c	Deltaproteobacteria	o	Desulfobacterales	f	Desulfobacteraceae	g	Desulfobacca	s	Desulfobacca_acetoxidans
Zotu85	189	d	Bacteria	p	Proteobacteria	c	Deltaproteobacteria	o	Desulfovibrionales	f	Desulfovibrionaceae	g	Desulfovibrio	s	Desulfovibrio_halophilus
Zotu137	186	d	Bacteria	p	Proteobacteria	c	Deltaproteobacteria	o	Desulfovibrionales	f	Desulfovibrionaceae	g	Desulfovibrio	s	Desulfovibrio_halophilus
Zotu183	139	d	Bacteria	p	Proteobacteria	c	Deltaproteobacteria	o	Desulfovibrionales	f	Desulfohalobiaceae	g	Desulfonauticus	s	Desulfonauticus_submarinus
Zotu286	17	d	Bacteria	p	Proteobacteria	c	Deltaproteobacteria	o	Myxococcales	f	Haliangiaceae	g	Haliangium	s	Haliangium_ochraceum
Zotu323	21	d	Bacteria	p	Proteobacteria	c	Deltaproteobacteria	o	Desulfobacterales	f	Desulfobacteraceae	g	Desulfatiglans	s	Desulfatiglans_parachlorophenolica
Zotu1	27620	d	Bacteria	p	Proteobacteria	c	Alphaproteobacteria	o	Rhizobiales	f	Rhodobiaceae	g	Afifella	s	Afifella_pfennigii
Zotu9	1425	d	Bacteria	p	Proteobacteria	c	Alphaproteobacteria	o	Rhodobacterales	f	Rhodobacteraceae	g	Amylibacter	s	Amylibacter_marinus
Zotu14	1159	d	Bacteria	p	Proteobacteria	c	Deltaproteobacteria	o	Syntrophobacterales	f	Syntrophaceae	g	Desulfomonile	s	Desulfomonile_limimaris
Zotu21	997	d	Bacteria	p	Proteobacteria	c	Deltaproteobacteria	o	Desulfobacterales	f	Desulfobacteraceae	g	Desulfococcus	s	Desulfococcus_multivorans
Zotu23	798	d	Bacteria	p	Proteobacteria	c	Alphaproteobacteria	o	Rhodobacterales	f	Rhodobacteraceae	g	Roseivivax	s	Roseivivax_jejudonensis
Zotu35	426	d	Bacteria	p	Proteobacteria	c	Deltaproteobacteria	o	Syntrophobacterales	f	Syntrophaceae	g	Desulfomonile	s	Desulfomonile_limimaris
Zotu36	469	d	Bacteria	p	Proteobacteria	c	Deltaproteobacteria	o	Desulfovibrionales	f	Desulfovibrionaceae	g	Desulfovibrio	s	Desulfovibrio_alkalitolerans
Zotu37	602	d	Bacteria	p	Proteobacteria	c	Deltaproteobacteria	o	Desulfobacterales	f	Desulfobacteraceae	g	Desulfococcus	s	Desulfococcus_multivorans
Zotu39	387	d	Bacteria	p	Proteobacteria	c	Deltaproteobacteria	o	Syntrophobacterales	f	Syntrophaceae	g	Desulfomonile	s	Desulfomonile_limimaris
Zotu41	373	d	Bacteria	p	Proteobacteria	c	Deltaproteobacteria	o	Syntrophobacterales	f	Syntrophaceae	g	Desulfomonile	s	Desulfomonile_limimaris
Zotu43	349	d	Bacteria	p	Proteobacteria	c	Deltaproteobacteria	o	Desulfovibrionales	f	Desulfohalobiaceae	g	Desulfohalobium	s	Desulfohalobium_utahense
Zotu49	373	d	Bacteria	p	Proteobacteria	c	Deltaproteobacteria	o	Desulfovibrionales	f	Desulfohalobiaceae	g	Desulfohalobium	s	Desulfohalobium_utahense
Zotu47	608	d	Bacteria	p	Proteobacteria	c	Deltaproteobacteria	o	Desulfobacterales	f	Desulfobacteraceae	g	Desulfococcus	s	Desulfococcus_multivorans
Zotu48	581	d	Bacteria	p	Proteobacteria	c	Alphaproteobacteria	o	Rhodobacterales	f	Rhodobacteraceae	g	Albidovulum	s	Albidovulum_xiamenense
Zotu59	607	d	Bacteria	p	Proteobacteria	c	Deltaproteobacteria	o	Desulfobacterales	f	Desulfobacteraceae	g	Desulfonema	s	Desulfonema_ishimotonii
Zotu66	431	d	Bacteria	p	Proteobacteria	c	Alphaproteobacteria	o	Rhizobiales	f	Methylocystaceae	g	Martelella	s	Martelella_radicis
Zotu70	965	d	Bacteria	p	Proteobacteria	c	Deltaproteobacteria	o	Desulfobacterales	f	Desulfobacteraceae	g	Desulfosalsimonas	s	Desulfosalsimonas_propionicica
Zotu72	585	d	Bacteria	p	Proteobacteria	c	Alphaproteobacteria	o	Rhodobacterales	f	Rhodobacteraceae	g	Parvibaculum	s	Parvibaculum_hydrocarboniclasticum
Zotu75	188	d	Bacteria	p	Proteobacteria	c	Deltaproteobacteria	o	Syntrophobacterales	f	Syntrophobacteraceae	g	Desulfacinum	s	Desulfacinum_infernum
Zotu76	164	d	Bacteria	p	Proteobacteria	c	Deltaproteobacteria	o	Syntrophobacterales	f	Syntrophaceae	g	Desulfomonile	s	Desulfomonile_limimaris
Zotu81	392	d	Bacteria	p	Proteobacteria	c	Alphaproteobacteria	o	Rhizobiales	f	Rhodobacteraceae	g	Stappia	s	Stappia_taiwanensis
Zotu82	167	d	Bacteria	p	Proteobacteria	c	Deltaproteobacteria	o	Desulfobacterales	f	Desulfobacteraceae	g	Desulfonema	s	Desulfonema_ishimotonii
Zotu91	156	d	Bacteria	p	Proteobacteria	c	Deltaproteobacteria	o	Desulfovibrionales	f	Desulfohalobiaceae	g	Desulfohalobium	s	Desulfohalobium_utahense
Zotu96	451	d	Bacteria	p	Proteobacteria	c	Alphaproteobacteria	o	Rhizobiales	f	Methylobacteriaceae	g	Microvirga	s	Microvirga_subterranea
Zotu98	136	d	Bacteria	p	Proteobacteria	c	Deltaproteobacteria	o	Desulfobacterales	f	Desulfobacteraceae	g	Desulfonatronobacter	s	Desulfonatronobacter_acidivorans
Zotu99	184	d	Bacteria	p	Proteobacteria	c	Alphaproteobacteria	o	Sneathiellales	f	Sneathiellaceae	g	Sneathiella	s	Sneathiella_chinensis
Zotu100	766	d	Bacteria	p	Proteobacteria	c	Deltaproteobacteria	o	Desulfobacterales	f	Desulfobacteraceae	g	Desulfosalsimonas	s	Desulfosalsimonas_propionicica
Zotu107	121	d	Bacteria	p	Proteobacteria	c	Deltaproteobacteria	o	Syntrophobacterales	f	Syntrophobacteraceae	g	Desulfacinum	s	Desulfacinum_infernum
Zotu108	137	d	Bacteria	p	Proteobacteria	c	Deltaproteobacteria	o	Desulfovibrionales	f	Desulfohalobiaceae	g	Desulfohalobium	s	Desulfohalobium_utahense
Zotu112	100	d	Bacteria	p	Proteobacteria	c	Deltaproteobacteria	o	Desulfobacterales	f	Desulfobacteraceae	g	Desulfococcus	s	Desulfococcus_multivorans
Zotu122	106	d	Bacteria	p	Proteobacteria	c	Alphaproteobacteria	o	Rhodobacterales	f	Rhodobacteraceae	g	Mameliella	s	Mameliella_phaeodactyli
Zotu125	192	d	Bacteria	p	Proteobacteria	c	Alphaproteobacteria	o	Rhizobiales	f	Phyllobacteriaceae	g	Mesorhizobium	s	Mesorhizobium_hawassense
Zotu128	600	d	Bacteria	p	Proteobacteria	c	Deltaproteobacteria	o	Desulfobacterales	f	Desulfobacteraceae	g	Desulfococcus	s	Desulfococcus_multivorans
Zotu129	571	d	Bacteria	p	Proteobacteria	c	Deltaproteobacteria	o	Desulfobacterales	f	Desulfobacteraceae	g	Desulfococcus	s	Desulfococcus_multivorans
Zotu138	356	d	Bacteria	p	Proteobacteria	c	Deltaproteobacteria	o	Desulfovibrionales	f	Desulfohalobiaceae	g	Desulfohalobium	s	Desulfohalobium_utahense
Zotu139	123	d	Bacteria	p	Proteobacteria	c	Alphaproteobacteria	o	Rhodobacterales	f	Rhodobacteraceae	g	Rhodobacter	s	Rhodobacter_veldkampii
Zotu141	81	d	Bacteria	p	Proteobacteria	c	Deltaproteobacteria	o	Desulfobacterales	f	Desulfobacteraceae	g	Desulfococcus	s	Desulfococcus_multivorans
Zotu143	562	d	Bacteria	p	Proteobacteria	c	Deltaproteobacteria	o	Desulfobacterales	f	Desulfobacteraceae	g	Desulfococcus	s	Desulfococcus_multivorans
Zotu144	65	d	Bacteria	p	Proteobacteria	c	Gammaproteobacteria	o	Chromatiales	f	Chromatiaceae	g	Nitrosococcus	s	Nitrosococcus_oceani
Zotu149	73	d	Bacteria	p	Proteobacteria	c	Deltaproteobacteria	o	Desulfobacterales	f	Desulfobacteraceae	g	Desulfonema	s	Desulfonema_ishimotonii
Zotu152	179	d	Bacteria	p	Proteobacteria	c	Alphaproteobacteria	o	Rhizobiales	f	Roseiarcaceae	g	Roseiarcus	s	Roseiarcus_fermentans
Zotu155	49	d	Bacteria	p	Proteobacteria	c	Deltaproteobacteria	o	Myxococcales	f	Kofleriaceae	g	Kofleria	s	Kofleria_flava
Zotu156	159	d	Bacteria	p	Proteobacteria	c	Deltaproteobacteria	o	Desulfobacterales	f	Desulfobacteraceae	g	Desulfosalsimonas	s	Desulfosalsimonas_propionicica
Zotu157	60	d	Bacteria	p	Proteobacteria	c	Deltaproteobacteria	o	Desulfobacterales	f	Desulfobacteraceae	g	Desulfonema	s	Desulfonema_ishimotonii
Zotu168	579	d	Bacteria	p	Proteobacteria	c	Alphaproteobacteria	o	Rhizobiales	f	Rhodobacteraceae	g	Parvibaculum	s	Parvibaculum_hydrocarboniclasticum
Zotu170	44	d	Bacteria	p	Proteobacteria	c	Deltaproteobacteria	o	Desulfobacterales	f	Desulfobacteraceae	g	Desulfosalsimonas	s	Desulfosalsimonas_propionicica
Zotu173	51	d	Bacteria	p	Proteobacteria	c	Deltaproteobacteria	o	Desulfobacterales	f	Desulfobacteraceae	g	Desulfobacter	s	Desulfobacter_postgatei
Zotu172	154	d	Bacteria	p	Proteobacteria	c	Alphaproteobacteria	o	Rhodobacterales	f	Rhodobacteraceae	g	Rubribacterium	s	Rubribacterium_polymorphum
Zotu180	40	d	Bacteria	p	Proteobacteria	c	Deltaproteobacteria	o	Desulfovibrionales	f	Desulfovibrionaceae	g	Desulfovibrio	s	Desulfovibrio_marinus
Zotu181	40	d	Bacteria	p	Proteobacteria	c	Alphaproteobacteria	o	Rhodobacterales	f	Rhodobacteraceae	g	Rubrimonas	s	Rubrimonas_cliftonensis
Zotu187	44	d	Bacteria	p	Proteobacteria	c	Alphaproteobacteria	o	Parvularculales	f	Parvularculaceae	g	Parvularcula
Zotu188	34	d	Bacteria	p	Proteobacteria	c	Deltaproteobacteria	o	Syntrophobacterales	f	Syntrophaceae	g	Desulfomonile	s	Desulfomonile_tiedjei
Zotu189	40	d	Bacteria	p	Proteobacteria	c	Gammaproteobacteria	o	Chromatiales	f	Ectothiorhodospiraceae	g	Thioalkalivibrio	s	Thioalkalivibrio_sulfidiphilus
Zotu190	37	d	Bacteria	p	Proteobacteria	c	Alphaproteobacteria	o	Rhodobacterales	f	Rhodobacteraceae	g	Roseibaca	s	Roseibaca_ekhonensis
Zotu195	73	d	Bacteria	p	Proteobacteria	c	Deltaproteobacteria	o	Desulfobacterales	f	Desulfobacteraceae	g	Desulfosalsimonas	s	Desulfosalsimonas_propionicica
Zotu196	52	d	Bacteria	p	Proteobacteria	c	Deltaproteobacteria	o	Desulfovibrionales	f	Desulfohalobiaceae	g	Desulfohalobium	s	Desulfohalobium_utahense
Zotu199	53	d	Bacteria	p	Proteobacteria	c	Alphaproteobacteria	o	Rhodospirillales	f	Rhodospirillaceae	g	Rhodovibrio	s	Rhodovibrio_sodomensis
Zotu205	518	d	Bacteria	p	Proteobacteria	c	Alphaproteobacteria	o	Rhizobiales	f	Rhodobiaceae	g	Parvibaculum	s	Parvibaculum_hydrocarboniclasticum
Zotu207	31	d	Bacteria	p	Proteobacteria	c	Deltaproteobacteria	o	Desulfovibrionales	f	Desulfohalobiaceae	g	Desulfohalobium	s	Desulfohalobium_utahense
Zotu213	134	d	Bacteria	p	Proteobacteria	c	Deltaproteobacteria	o	Desulfobacterales	f	Desulfobacteraceae	g	Desulfonatronobacter	s	Desulfonatronobacter_acidivorans
Zotu219	17767	d	Bacteria	p	Proteobacteria	c	Alphaproteobacteria	o	Rhizobiales	f	Rhodobiaceae	g	Afifella	s	Afifella_pfennigii
Zotu220	25	d	Bacteria	p	Proteobacteria	c	Deltaproteobacteria	o	Desulfobacterales	f	Desulfobacteraceae	g	Desulfosalsimonas	s	Desulfosalsimonas_propionicica
Zotu227	31	d	Bacteria	p	Proteobacteria	c	Gammaproteobacteria	o	Chromatiales	f	Ectothiorhodospiraceae	g	Ectothiorhodospira	s	Ectothiorhodospira_salini
Zotu228	80	d	Bacteria	p	Proteobacteria	c	Deltaproteobacteria	o	Desulfobacterales	f	Desulfobacteraceae	g	Desulfococcus	s	Desulfococcus_multivorans
Zotu235	45	d	Bacteria	p	Proteobacteria	c	Alphaproteobacteria	o	Rhodospirillales	f	Rhodospirillaceae	g	Tistlia	s	Tistlia_consotensis
Zotu239	32	d	Bacteria	p	Proteobacteria	c	Deltaproteobacteria	o	Desulfobacterales	f	Desulfobacteraceae	g	Desulfococcus	s	Desulfococcus_multivorans
Zotu246	156	d	Bacteria	p	Proteobacteria	c	Alphaproteobacteria	o	Rhizobiales	f	Rhodobacteraceae	g	Rhodoligotrophos	s	Rhodoligotrophos_jinshengii
Zotu249	590	d	Bacteria	p	Proteobacteria	c	Deltaproteobacteria	o	Desulfobacterales	f	Desulfobacteraceae	g	Desulfococcus	s	Desulfococcus_multivorans
Zotu251	43	d	Bacteria	p	Proteobacteria	c	Deltaproteobacteria	o	Myxococcales	f	Sandaracinaceae	g	Sandaracinus	s	Sandaracinus_amylolyticus
Zotu258	201	d	Bacteria	p	Proteobacteria	c	Deltaproteobacteria	o	Syntrophobacterales	f	Syntrophobacteraceae	g	Desulfacinum	s	Desulfacinum_infernum
Zotu259	504	d	Bacteria	p	Proteobacteria	c	Alphaproteobacteria	o	Rhodobacterales	f	Rhodobacteraceae	g	Ruegeria	s	Ruegeria_marina
Zotu260	766	d	Bacteria	p	Proteobacteria	c	Deltaproteobacteria	o	Desulfovibrionales	f	Desulfohalobiaceae	g	Desulfohalobium	s	Desulfohalobium_utahense
Zotu263	461	d	Bacteria	p	Proteobacteria	c	Alphaproteobacteria	o	Rhizobiales	f	Rhizobiaceae	g	Rhizobium	s	Martelella_radicis
Zotu268	23	d	Bacteria	p	Proteobacteria	c	Deltaproteobacteria	o	Desulfovibrionales	f	Desulfohalobiaceae	g	Desulfohalobium	s	Desulfohalobium_utahense
Zotu267	320	d	Bacteria	p	Proteobacteria	c	Alphaproteobacteria	o	Rhizobiales	f	Hyphomicrobiaceae	g	Pleomorphomonas	s	Pleomorphomonas_diazotrophica
Zotu279	73	d	Bacteria	p	Proteobacteria	c	Deltaproteobacteria	o	Desulfobacterales	f	Desulfobacteraceae	g	Desulfonema	s	Desulfonema_ishimotonii
Zotu283	179	d	Bacteria	p	Proteobacteria	c	Alphaproteobacteria	o	Rhizobiales	f	Phyllobacteriaceae	g	Methylocystis	s	Roseiarcus_fermentans
Zotu285	824	d	Bacteria	p	Proteobacteria	c	Deltaproteobacteria	o	Desulfovibrionales	f	Desulfohalobiaceae	g	Desulfohalobium	s	Desulfohalobium_utahense
Zotu293	71	d	Bacteria	p	Proteobacteria	c	Deltaproteobacteria	o	Desulfobacterales	f	Desulfobacteraceae	g	Desulfosalsimonas	s	Desulfosalsimonas_propionicica
Zotu304	23979	d	Bacteria	p	Proteobacteria	c	Alphaproteobacteria	o	Rhizobiales	f	Rhodobiaceae	g	Afifella	s	Afifella_pfennigii
Zotu305	327	d	Bacteria	p	Proteobacteria	c	Alphaproteobacteria	o	Rhizobiales	f	Rhodobiaceae	g	Afifella	s	Afifella_pfennigii
Zotu312	241	d	Bacteria	p	Proteobacteria	c	Alphaproteobacteria	o	Rhizobiales	f	Aurantimonadaceae	g	Rhizobium	s	Martelella_radicis
Zotu315	688	d	Bacteria	p	Proteobacteria	c	Alphaproteobacteria	o	Rhodobacterales	f	Rhodobacteraceae	g	Tranquillimonas	s	Tranquillimonas_alkanivorans
Zotu316	15	d	Bacteria	p	Proteobacteria	c	Gammaproteobacteria	o	Pseudomonadales	f	Pseudomonadaceae	g	Pseudomonas	s	Pseudomonas_tremae
Zotu317	25	d	Bacteria	p	Proteobacteria	c	Alphaproteobacteria	o	Caulobacterales	f	Hyphomonadaceae	g	Ponticaulis	s	Ponticaulis_koreensis
Zotu319	16	d	Bacteria	p	Proteobacteria	c	Alphaproteobacteria	o	Sphingomonadales	f	Sphingomonadaceae	g	Sphingomonas	s	Sphingomonas_dokdonensis
Zotu105	97	d	Bacteria	p	Spirochaetes	c	Spirochaetia	o	Spirochaetales	f	Spirochaetaceae	g	Treponema	s	Treponema_medium
Zotu124	73	d	Bacteria	p	Spirochaetes	c	Spirochaetia	o	Spirochaetales	f	Spirochaetaceae	g	Spirochaeta	s	Spirochaeta_thermophila
Zotu158	56	d	Bacteria	p	Spirochaetes	c	Spirochaetia	o	Spirochaetales	f	Spirochaetaceae	g	Spirochaeta	s	Spirochaeta_halophila
Zotu277	64	d	Bacteria	p	Spirochaetes	c	Spirochaetia	o	Spirochaetales	f	Spirochaetaceae	g	Spirochaeta	s	Spirochaeta_smaragdinae
Zotu169	76	d	Bacteria	p	Spirochaetes	c	Spirochaetia	o	Spirochaetales	f	Spirochaetaceae	g	Spirochaeta	s	Spirochaeta_aurantia_subsp._aurantia
Zotu71	219	d	Bacteria	p	Spirochaetes	c	Spirochaetia	o	Spirochaetales	f	Spirochaetaceae	g	Spirochaeta	s	Spirochaeta_smaragdinae
Zotu174	67	d	Bacteria	p	Spirochaetes	c	Spirochaetia	o	Spirochaetales	f	Spirochaetaceae	g	Spirochaeta	s	Spirochaeta_alkalica
Zotu206	23	d	Bacteria	p	Spirochaetes	c	Spirochaetia	o	Spirochaetales	f	Spirochaetaceae	g	Spirochaeta	s	Spirochaeta_halophila
Zotu237	67	d	Bacteria	p	Spirochaetes	c	Spirochaetia	o	Spirochaetales	f	Spirochaetaceae	g	Spirochaeta	s	Salinispira_pacifica
Zotu272	73	d	Bacteria	p	Spirochaetes	c	Spirochaetia	o	Spirochaetales	f	Spirochaetaceae	g	Spirochaeta	s	Spirochaeta_alkalica
Zotu273	17	d	Bacteria	p	Spirochaetes	c	Spirochaetia	o	Spirochaetales	f	Spirochaetaceae	g	Spirochaeta	s	Spirochaeta_smaragdinae
Zotu106	141	d	Bacteria	p	Spirochaetes	c	Spirochaetia	o	Spirochaetales	f	Spirochaetaceae	g	Spirochaeta	s	Spirochaeta_psychrophila
Zotu194	183	d	Bacteria	p	Spirochaetes	c	Spirochaetia	o	Spirochaetales	f	Spirochaetaceae	g	Spirochaeta	s	Spirochaeta_alkalica
Zotu198	137	d	Bacteria	p	Spirochaetes	c	Spirochaetia	o	Spirochaetales	f	Spirochaetaceae	g	Spirochaeta	s	Spirochaeta_psychrophila
Zotu26	703	d	Bacteria	p	Spirochaetes	c	Spirochaetia	o	Spirochaetales	f	Spirochaetaceae	g	Spirochaeta	s	Spirochaeta_alkalica
Zotu52	344	d	Bacteria	p	Spirochaetes	c	Spirochaetia	o	Spirochaetales	f	Spirochaetaceae	g	Spirochaeta	s	Spirochaeta_smaragdinae
Zotu54	348	d	Bacteria	p	Spirochaetes	c	Spirochaetia	o	Spirochaetales	f	Spirochaetaceae	g	Treponema	s	Treponema_putidum
Zotu118	79	d	Bacteria	p	Spirochaetes	c	Spirochaetia	o	Spirochaetales	f	Spirochaetaceae	g	Spirochaeta	s	Treponema_isoptericolens
Zotu121	104	d	Bacteria	p	Spirochaetes	c	Spirochaetia	o	Spirochaetales	f	Spirochaetaceae	g	Spirochaeta	s	Spirochaeta_psychrophila
Zotu192	689	d	Bacteria	p	Spirochaetes	c	Spirochaetia	o	Spirochaetales	f	Spirochaetaceae	g	Spirochaeta	s	Spirochaeta_alkalica
Zotu212	28	d	Bacteria	p	Spirochaetes	c	Spirochaetia	o	Spirochaetales	f	Spirochaetaceae	g	Spirochaeta	s	Spirochaeta_smaragdinae
Zotu271	21	d	Bacteria	p	Spirochaetes	c	Spirochaetia	o	Spirochaetales	f	Spirochaetaceae	g	Spirochaeta	s	Spirochaeta_alkalica
Zotu310	674	d	Bacteria	p	Spirochaetes	c	Spirochaetia	o	Spirochaetales	f	Spirochaetaceae	g	Spirochaeta	s	Spirochaeta_alkalica
Zotu28	939	d	Bacteria	p	Spirochaetes	c	Spirochaetia	o	Spirochaetales	f	Spirochaetaceae	g	Spirochaeta	s	Spirochaeta_smaragdinae
Zotu40	932	d	Bacteria	p	Spirochaetes	c	Spirochaetia	o	Spirochaetales	f	Spirochaetaceae	g	Spirochaeta	s	Spirochaeta_smaragdinae
Zotu50	354	d	Bacteria	p	Spirochaetes	c	Spirochaetia	o	Spirochaetales	f	Spirochaetaceae	g	Treponema	s	Treponema_putidum
Zotu64	279	d	Bacteria	p	Spirochaetes	c	Spirochaetia	o	Spirochaetales	f	Spirochaetaceae	g	Spirochaeta	s	Spirochaeta_alkalica
Zotu80	168	d	Bacteria	p	Spirochaetes	c	Spirochaetia	o	Spirochaetales	f	Spirochaetaceae	g	Spirochaeta	s	Spirochaeta_smaragdinae
Zotu93	138	d	Bacteria	p	Spirochaetes	c	Spirochaetia	o	Spirochaetales	f	Spirochaetaceae	g	Spirochaeta	s	Spirochaeta_halophila
Zotu110	265	d	Bacteria	p	Spirochaetes	c	Spirochaetia	o	Spirochaetales	f	Spirochaetaceae	g	Spirochaeta	s	Spirochaeta_alkalica
Zotu114	73	d	Bacteria	p	Spirochaetes	c	Spirochaetia	o	Spirochaetales	f	Spirochaetaceae	g	Spirochaeta	s	Spirochaeta_smaragdinae
Zotu123	83	d	Bacteria	p	Spirochaetes	c	Spirochaetia	o	Spirochaetales	f	Spirochaetaceae	g	Treponema	s	Treponema_putidum
Zotu127	188	d	Bacteria	p	Spirochaetes	c	Spirochaetia	o	Spirochaetales	f	Spirochaetaceae	g	Spirochaeta	s	Spirochaeta_alkalica
Zotu145	62	d	Bacteria	p	Spirochaetes	c	Spirochaetia	o	Spirochaetales	f	Spirochaetaceae	g	Salinispira	s	Salinispira_pacifica
Zotu166	76	d	Bacteria	p	Spirochaetes	c	Spirochaetia	o	Spirochaetales	f	Spirochaetaceae	g	Spirochaeta	s	Spirochaeta_cellobiosiphila
Zotu216	158	d	Bacteria	p	Spirochaetes	c	Spirochaetia	o	Spirochaetales	f	Spirochaetaceae	g	Spirochaeta	s	Spirochaeta_halophila
Zotu230	139	d	Bacteria	p	Spirochaetes	c	Spirochaetia	o	Spirochaetales	f	Spirochaetaceae	g	Spirochaeta	s	Spirochaeta_alkalica
Zotu245	21	d	Bacteria	p	Spirochaetes	c	Spirochaetia	o	Spirochaetales	f	Spirochaetaceae	g	Spirochaeta	s	Spirochaeta_psychrophila
Zotu250	39	d	Bacteria	p	Spirochaetes	c	Spirochaetia	o	Spirochaetales	f	Spirochaetaceae	g	Spirochaeta	s	Spirochaeta_cellobiosiphila
Zotu255	71	d	Bacteria	p	Spirochaetes	c	Spirochaetia	o	Spirochaetales	f	Spirochaetaceae	g	Spirochaeta	s	Spirochaeta_cellobiosiphila
Zotu274	31	d	Bacteria	p	Spirochaetes	c	Spirochaetia	o	Spirochaetales	f	Spirochaetaceae	g	Spirochaeta	s	Spirochaeta_smaragdinae
Zotu276	24	d	Bacteria	p	Spirochaetes	c	Spirochaetia	o	Spirochaetales	f	Spirochaetaceae	g	Treponema	s	Treponema_putidum
Zotu289	18	d	Bacteria	p	Spirochaetes	c	Spirochaetia	o	Spirochaetales	f	Spirochaetaceae	g	Spirochaeta	s	Spirochaeta_halophila
Zotu298	18	d	Bacteria	p	Spirochaetes	c	Spirochaetia	o	Spirochaetales	f	Spirochaetaceae	g	Spirochaeta	s	Spirochaeta_smaragdinae
Zotu326	37	d	Bacteria	p	Spirochaetes	c	Spirochaetia	o	Spirochaetales	f	Spirochaetaceae	g	Spirochaeta	s	Spirochaeta_cellobiosiphila
Zotu327	14	d	Bacteria	p	Spirochaetes	c	Spirochaetia	o	Spirochaetales	f	Spirochaetaceae	g	Spirochaeta	s	Spirochaeta_alkalica
Zotu332	25	d	Bacteria	p	Spirochaetes	c	Spirochaetia	o	Spirochaetales	f	Spirochaetaceae	g	Spirochaeta	s	Spirochaeta_halophila
Zotu89	116	d	Bacteria	p	Thermodesulfobacteria	c	Thermodesulfobacteria	o	Thermodesulfobacteriales	f	Thermodesulfobacteriaceae	g	Thermosulfurimonas	s	Thermosulfurimonas_dismutans
Zotu296	18	d	Bacteria	p	Thermotogae	c	Thermotogae	o	Petrotogales	f	Petrotogaceae	g	Petrotoga	s	Petrotoga_mobilis
Zotu284	18	d	Bacteria	p	Verrucomicrobia	c	Spartobacteria	o	Verrucomicrobiales	f	Verrucomicrobiaceae	g	Spartobacteria_genera_incertae_sedis	s	Roseimicrobium_gellanilyticum
Zotu34	389	d	Archaea	p	Woesearchaeota	c	Alphaproteobacteria	o	Rhizobiales	f	Thermococcaceae	g	Woesearchaeota_Incertae_Sedis_AR15	s	Sulfurisphaera_ohwakuensis
	#REF!

## Sheet: K1 Grey1
Column1	Column13	Column2	Domain	Column4	Phylum	Column6	Class	Column8	Order	Column10	Family	Column12	Genus	Column123	Species
Zotu112	51	d	Bacteria	p	Acidobacteria	c	Acidobacteria_Gp6	o	Cytophagales	g	Gp6	s	Phycisphaera_mikurensis
Zotu324	19	d	Bacteria	p	Acidobacteria	c	Actinobacteria	o	Actinomycetales	g	Gp22	s	Euzebya_tangerina
Zotu113	77	d	Bacteria	p	Acidobacteria	c	Planctomycetia	o	Planctomycetales	g	Gp17	s	Singulisphaera_acidiphila
Zotu175	47	d	Bacteria	p	Acidobacteria	c	Acidobacteria_Gp16	o	Clostridiales	g	Gp16	s	Dehalobacter_restrictus
Zotu71	119	d	Bacteria	p	Actinobacteria	c	Actinobacteria	o	Actinomycetales	g	Actinomadura	s	Solirubrobacter_taibaiensis
Zotu152	64	d	Bacteria	p	Actinobacteria	c	Actinobacteria	o	Actinomycetales	g	Desulfovibrio	s	Thermotunica_guangxiensis
Zotu150	65	d	Bacteria	p	Actinobacteria	c	Actinobacteria	o	Actinomycetales	g	Thermoflavimicrobium	s	Thermoflavimicrobium_dichotomicum
Zotu192	38	d	Bacteria	p	Actinobacteria	c	Actinobacteria	o	Coriobacteriales	g	Atopobium	s	Slackia_heliotrinireducens
Zotu208	50	d	Bacteria	p	Actinobacteria	c	Actinobacteria	o	Actinomycetales	g	BRC1_genera_incertae_sedis	s	Atopobium_rimae
Zotu373	11	d	Bacteria	p	Actinobacteria	c	Actinobacteria	o	Actinomycetales	g	Corynebacterium	s	Ohtaekwangia_koreensis
Zotu385	19	d	Bacteria	p	Actinobacteria	c	Actinobacteria	o	Actinomycetales	g	Gaiella	s	Gaiella_occulta
Zotu44	199	d	Bacteria	p	Actinobacteria	c	Actinobacteria	o	Bifidobacteriales	g	Bifidobacterium	s	Scardovia_wiggsiae
Zotu117	77	d	Bacteria	p	Actinobacteria	c	Actinobacteria	o	Actinomycetales	g	Aminicenantes_genera_incertae_sedis	s	Actinomadura_umbrina
Zotu4	4562	d	Bacteria	p	Actinobacteria	c	Actinobacteria	o	Actinomycetales	g	Bifidobacterium	s	Bifidobacterium_animalis_subsp._lactis
Zotu358	16	d	Bacteria	p	Actinobacteria	c	Actinobacteria	o	Rubrobacterales	g	Rubrobacter	s	Rubrobacter_xylanophilus
Zotu83	119	d	Bacteria	p	Aminicenantes	c	Clostridia	o	Clostridiales	g	Aminicenantes_genera_incertae_sedis	s	Mahella_australiensis
Zotu254	67	d	Bacteria	p	Aminicenantes	c	Clostridia	o	Clostridiales	g	Aminicenantes_genera_incertae_sedis	s	Hippea_jasoniae
Zotu50	194	d	Bacteria	p	Aminicenantes	c	Clostridia	o	Thermoanaerobacterales	g	Aminicenantes_genera_incertae_sedis	s	Moorella_glycerini
Zotu205	66	d	Bacteria	p	Aminicenantes	c	Clostridia	o	Thermoanaerobacterales	g	Aminicenantes_genera_incertae_sedis	s	Hippea_jasoniae
Zotu342	26	d	Bacteria	p	Armatimonadetes	c	Clostridia	o	Nitrospirales	g	Armatimonadetes_gp4	s	Pyrinomonas_methylaliphatogenes
Zotu369	26	d	Bacteria	p	Armatimonadetes	c	Clostridia	o	Clostridiales	g	Armatimonadetes_gp4	s	Pyrinomonas_methylaliphatogenes
Zotu20	577	d	Bacteria	p	Armatimonadetes	c	Clostridia	o	Anaerolineales	g	Armatimonadetes_gp4	s	Leptolinea_tardivitalis
Zotu181	37	d	Bacteria	p	Armatimonadetes	c	Acidobacteria_Gp26	o	Armatimonadales	g	Armatimonadetes_gp4	s	Halobacteriovorax_litoralis
Zotu285	22	d	Bacteria	p	Armatimonadetes	c	Chthonomonadetes	o	Chthonomonadales	g	Chthonomonas/Armatimonadetes_gp3	s	Thermosediminibacter_oceani
Zotu69	370	d	Bacteria	p	Armatimonadetes	c	Clostridia	o	Thermoanaerobacterales	g	Armatimonadetes_gp4	s	Leptolinea_tardivitalis
Zotu33	944	d	Bacteria	p	Armatimonadetes	c	Anaerolineae	o	Anaerolineales	g	Armatimonadetes_gp4	s	Leptolinea_tardivitalis
Zotu38	1125	d	Bacteria	p	Armatimonadetes	c	Clostridia	o	Thermoanaerobacterales	g	Armatimonadetes_gp4	s	Calderihabitans_maritimus
Zotu226	673	d	Bacteria	p	Armatimonadetes	c	Clostridia	o	Thermoanaerobacterales	g	Armatimonadetes_gp4	s	Calderihabitans_maritimus
Zotu25	866	d	Bacteria	p	Armatimonadetes	c	Clostridia	o	Anaerolineales	g	Armatimonadetes_gp4	s	Leptolinea_tardivitalis
Zotu60	1809	d	Bacteria	p	Armatimonadetes	c	Clostridia	o	Thermoanaerobacterales	g	Armatimonadetes_gp4	s	Calderihabitans_maritimus
Zotu242	30	d	Bacteria	p	Bacteroidetes	c	Sphingobacteriia	o	Sphingobacteriales	g	Chitinophaga	s	Chitinophaga_rupis
Zotu79	134	d	Bacteria	p	Bacteroidetes	c	Flavobacteriia	o	Flavobacteriales	g	Imtechella	s	Imtechella_halotolerans
Zotu234	30	d	Bacteria	p	Bacteroidetes	c	Flavobacteriia	o	Flavobacteriales	g	Sunxiuqinia	s	Sunxiuqinia_faeciviva
Zotu166	205	d	Bacteria	p	Bacteroidetes	c	Flavobacteriia	o	Flavobacteriales	g	Flavobacterium	s	Flavobacterium_urocaniciphilum
Zotu223	24	d	Bacteria	p	Bacteroidetes	c	Bacteroidia	o	Bacteroidales	g	Mucilaginibacter	s	Natronoflexus_pectinivorans
Zotu343	25	d	Bacteria	p	Bacteroidetes	c	Flavobacteriia	o	Flavobacteriales	g	Flavobacterium	s	Flavobacterium_lacus
Zotu377	50	d	Bacteria	p	Bacteroidetes	c	Sphingobacteriia	o	Sphingobacteriales	g	Mucilaginibacter	s	Mucilaginibacter_pineti
Zotu380	49	d	Bacteria	p	Bacteroidetes	c	Sphingobacteriia	o	Sphingobacteriales	g	Mucilaginibacter	s	Mucilaginibacter_pineti
Zotu5	4147	d	Bacteria	p	Bacteroidetes	c	Bacteroidia	o	Bacteroidales	g	Prolixibacter	s	Prolixibacter_bellariivorans
Zotu9	1851	d	Bacteria	p	Bacteroidetes	c	Bacteroidia	o	Bacteroidales	g	Sunxiuqinia	s	Sunxiuqinia_faeciviva
Zotu27	383	d	Bacteria	p	Bacteroidetes	c	Flavobacteriia	o	Flavobacteriales	g	Flavobacterium	s	Flavobacterium_haoranii
Zotu31	334	d	Bacteria	p	Bacteroidetes	c	Bacteroidia	o	Bacteroidales	g	Natronoflexus	s	Natronoflexus_pectinivorans
Zotu45	238	d	Bacteria	p	Bacteroidetes	c	Bacteroidia	o	Bacteroidales	g	Mucilaginibacter	s	Tangfeifania_diversioriginum
Zotu77	195	d	Bacteria	p	Bacteroidetes	c	Bacteroidia	o	Bacteroidales	g	Mucilaginibacter	s	Mucilaginibacter_pineti
Zotu116	66	d	Bacteria	p	Bacteroidetes	c	Bacteroidia	o	Bacteroidales	g	Mariniphaga	s	Mariniphaga_anaerophila
Zotu126	57	d	Bacteria	p	Bacteroidetes	c	Sphingobacteriia	o	Sphingobacteriales	g	Mucilaginibacter	s	Mucilaginibacter_boryungensis
Zotu142	109	d	Bacteria	p	Bacteroidetes	c	Bacteroidia	o	Bacteroidales	g	Mucilaginibacter	s	Sunxiuqinia_faeciviva
Zotu146	232	d	Bacteria	p	Bacteroidetes	c	Flavobacteriia	o	Flavobacteriales	g	Mucilaginibacter	s	Crenotalea_thermophila
Zotu193	36	d	Bacteria	p	Bacteroidetes	c	Flavobacteriia	o	Flavobacteriales	g	Flavobacterium	s	Flavobacterium_saliperosum
Zotu214	54	d	Bacteria	p	Bacteroidetes	c	Flavobacteriia	o	Flavobacteriales	g	Flavobacterium	s	Alistipes_indistinctus
Zotu219	40	d	Bacteria	p	Bacteroidetes	c	Bacteroidia	o	Bacteroidales	g	Sunxiuqinia	s	Sunxiuqinia_faeciviva
Zotu262	23	d	Bacteria	p	Bacteroidetes	c	Bacteroidia	o	Bacteroidales	g	Sunxiuqinia	s	Sunxiuqinia_faeciviva
Zotu275	70	d	Bacteria	p	Bacteroidetes	c	Flavobacteriia	o	Flavobacteriales	g	Flavobacterium	s	Flavobacterium_urocaniciphilum
Zotu316	15	d	Bacteria	p	Bacteroidetes	c	Flavobacteriia	o	Flavobacteriales	g	Flavobacterium	s	Flavobacterium_longum
Zotu315	22	d	Bacteria	p	Bacteroidetes	c	Bacteroidia	o	Bacteroidales	g	Mucilaginibacter	s	Tangfeifania_diversioriginum
Zotu338	19	d	Bacteria	p	Bacteroidetes	c	Cytophagia	o	Cytophagales	g	Fulvivirga	s	Fulvivirga_imtechensis
Zotu355	14	d	Bacteria	p	Bacteroidetes	c	Flavobacteriia	o	Flavobacteriales	g	Flavobacterium	s	Flavobacterium_anhuiense
Zotu246	20	d	Bacteria	p	BRC1	c	Sphingobacteriia	o	Sphingobacteriales	g	BRC1_genera_incertae_sedis	s	Rhodothermus_profundi
Zotu277	18	d	Bacteria	p	BRC1	c	Gammaproteobacteria	o	Desulfovibrionales	g	BRC1_genera_incertae_sedis	s	Thermosulfurimonas_dismutans
Zotu326	17	d	Bacteria	p	Candidatus_Calescamantes	c	Actinobacteria	o	Bacillales	g	Candidatus_Calescibacterium	s	Phycisphaera_mikurensis
Zotu357	13	d	Bacteria	p	Chlamydiae	c	Chlamydiia	o	Chlamydiales	g	Simkania	s	Simkania_negevensis
Zotu18	522	d	Bacteria	p	Chloroflexi	c	Thermomicrobia	o	Thermomicrobiales	g	Thermomicrobium	s	Thermomicrobium_roseum
Zotu293	13	d	Bacteria	p	Chloroflexi	c	Anaerolineae	o	Anaerolineales	g	Thermomarinilinea	s	Thermomarinilinea_lacunifontana
Zotu99	75	d	Bacteria	p	Chloroflexi	c	Anaerolineae	o	Anaerolineales	g	Leptolinea	s	Leptolinea_tardivitalis
Zotu341	18	d	Bacteria	p	Chloroflexi	c	Dehalococcoidetes	o	Actinomycetales	g	Dehalogenimonas	s	Dehalogenimonas_lykanthroporepellens
Zotu322	21	d	Bacteria	p	Chloroflexi	c	Anaerolineae	o	Anaerolineales	g	Anaerolinea	s	Anaerolinea_thermolimosa
Zotu229	24	d	Bacteria	p	Chloroflexi	c	Dehalococcoidetes	o	Actinomycetales	g	Dehalogenimonas	s	Dehalogenimonas_lykanthroporepellens
Zotu10	1271	d	Bacteria	p	Chloroflexi	c	Anaerolineae	o	Anaerolineales	g	Thermomarinilinea	s	Thermomarinilinea_lacunifontana
Zotu222	1118	d	Bacteria	p	Chloroflexi	c	Anaerolineae	o	Anaerolineales	g	Thermomarinilinea	s	Thermomarinilinea_lacunifontana
Zotu267	856	d	Bacteria	p	Chloroflexi	c	Anaerolineae	o	Anaerolineales	g	Thermomarinilinea	s	Thermomarinilinea_lacunifontana
Zotu269	26	d	Bacteria	p	Chloroflexi	c	Chloroflexia	o	Chloroflexales	g	Oscillochloris	s	Dehalobacter_restrictus
Zotu250	38	d	Bacteria	p	Chloroflexi	c	Anaerolineae	o	Anaerolineales	g	Thermomarinilinea	s	Thermomarinilinea_lacunifontana
Zotu63	182	d	Archaea	p	Crenarchaeota	c	Thermoprotei	o	Thermoproteales	g	Candidatus_Korarchaeum	s	Pyrobaculum_aerophilum
Zotu300	174	d	Archaea	p	Crenarchaeota	c	Thermoprotei	o	Desulfurococcales	g	Candidatus_Korarchaeum	s	Pyrobaculum_aerophilum
Zotu296	48	d	Bacteria	p	Cyanobacteria/Chloroplast	c	Cyanobacteria	f	Family_VII	s	Rubidibacter_lacunae
Zotu333	43	d	Bacteria	p	Cyanobacteria/Chloroplast	c	Cyanobacteria	f	Family_VII
Zotu381	20	d	Bacteria	p	Cyanobacteria/Chloroplast	c	Cyanobacteria	f	Family_XIII	s	Planktothricoides_raciborskii
Zotu195	42	d	Bacteria	p	Deferribacteres	c	Deferribacteres	o	Deferribacterales	g	Geovibrio	s	Geovibrio_thiophilus
Zotu310	18	d	Bacteria	p	Deferribacteres	c	Deferribacteres	o	Deferribacterales	g	Caldithrix	s	Caldithrix_palaeochoryensis
Zotu245	20	d	Archaea	p	Diapherotrites	c	Halobacteria	o	Halobacteriales	g	Diapherotrites_Incertae_Sedis_AR10	s	Halarchaeum_rubridurum
Zotu133	98	d	Archaea	p	Euryarchaeota	c	Thermoprotei	o	Thermoproteales	g	Pyrobaculum	s	Pyrobaculum_aerophilum
Zotu156	100	d	Archaea	p	Euryarchaeota	c	Thermoprotei	o	Thermoproteales	g	Pyrobaculum	s	Pyrobaculum_aerophilum
Zotu334	13	d	Archaea	p	Euryarchaeota	c	Methanococci	o	Methanococcales	g	Diapherotrites_Incertae_Sedis_AR10	s	Methanocaldococcus_indicus
Zotu34	1366	d	Archaea	p	Euryarchaeota	c	Methanomicrobia	o	Archaeoglobales	g	Candidatus_Korarchaeum	s	Thermogymnomonas_acidicola
Zotu11	1380	d	Archaea	p	Euryarchaeota	c	Methanomicrobia	o	Methanomicrobiales	g	Candidatus_Korarchaeum	s	Methanolinea_mesophila
Zotu163	158	d	Archaea	p	Euryarchaeota	c	Methanobacteria	o	Methanobacteriales	g	Methanothermobacter	s	Methanothermobacter_defluvii
Zotu135	63	d	Archaea	p	Euryarchaeota	c	Halobacteria	o	Methanobacteriales	g	Candidatus_Nanosalina	s	Methanobacterium_alcaliphilum
Zotu271	21	d	Archaea	p	Euryarchaeota	c	Thermoprotei	o	Methanococcales	g	Methanothermococcus	s	Methanothermococcus_okinawensis
Zotu314	51	d	Archaea	p	Euryarchaeota	c	Halobacteria	o	Methanobacteriales	g	Methanobacterium	s	Methanobacterium_alcaliphilum
Zotu73	158	d	Archaea	p	Euryarchaeota	c	Methanobacteria	o	Methanobacteriales	g	Methanothermobacter	s	Methanothermobacter_defluvii
Zotu106	58	d	Archaea	p	Euryarchaeota	c	Methanobacteria	o	Methanobacteriales	g	Methanocorpusculum	s	Thermococcus_eurythermalis
Zotu165	41	d	Archaea	p	Euryarchaeota	c	Halobacteria	o	Halobacteriales	g	Pacearchaeota_Incertae_Sedis_AR13	s	Halopelagius_inordinatus
Zotu237	23	d	Archaea	p	Euryarchaeota	c	Halobacteria	o	Halobacteriales	g	Natronoarchaeum	s	Natronoarchaeum_mannanilyticum
Zotu184	37	d	Archaea	p	Euryarchaeota	c	Halobacteria	o	Halobacteriales	g	Halobacterium	s	Halobellus_clavatus
Zotu325	16	d	Archaea	p	Euryarchaeota	c	Halobacteria	o	Halobacteriales	g	Halobellus	s	Halobellus_clavatus
Zotu169	47	d	Archaea	p	Euryarchaeota	c	Halobacteria	o	Methanobacteriales	g	Methanobacterium	s	Halopenitus_salinus
Zotu284	24	d	Archaea	p	Euryarchaeota	c	Methanomicrobia	o	Methanosarcinales	g	Methanosarcina	s	Methanosarcina_acetivorans
Zotu102	97	d	Archaea	p	Euryarchaeota	c	Halobacteria	o	Thermoplasmatales	g	Picrophilus	s	Picrophilus_torridus
Zotu221	39	d	Archaea	p	Euryarchaeota	c	Thermoplasmata	o	Thermoplasmatales	g	Picrophilus	s	Picrophilus_torridus
Zotu347	20	d	Archaea	p	Euryarchaeota	c	Methanobacteria	o	Methanobacteriales	g	Methanothermus	s	Methanothermus_sociabilis
Zotu56	596	d	Archaea	p	Euryarchaeota	c	Halobacteria	o	Haloferacales	g	Halorubrum	s	Halorhabdus_utahensis
Zotu22	600	d	Archaea	p	Euryarchaeota	c	Halobacteria	o	Haloferacales	g	Halorubrum	s	Halorhabdus_utahensis
Zotu346	97	d	Archaea	p	Euryarchaeota	c	Halobacteria	o	Thermoplasmatales	g	Picrophilus	s	Picrophilus_torridus
Zotu123	82	d	Archaea	p	Euryarchaeota	c	Methanobacteria	o	Methanobacteriales	g	Methanothermobacter	s	Methanothermobacter_defluvii
Zotu238	20	d	Archaea	p	Euryarchaeota	c	Thermoplasmata	o	Thermoplasmatales	g	Picrophilus	s	Picrophilus_torridus
Zotu329	15	d	Archaea	p	Euryarchaeota	c	Thermoplasmata	o	Methanomassiliicoccales	g	Methanomassiliicoccus	s	Methanomassiliicoccus_luminyensis
Zotu1	20216	d	Archaea	p	Euryarchaeota	c	Halobacteria	o	Methanobacteriales	g	Methanothermobacter	s	Methanothermobacter_marburgensis
Zotu236	34	d	Archaea	p	Euryarchaeota	c	Halobacteria	o	Halobacteriales	g	Halorubrum	s	Natribaculum_breve
Zotu323	13	d	Archaea	p	Euryarchaeota	c	Methanobacteria	o	Methanobacteriales	g	Methanobacterium	s	Methanobacterium_alcaliphilum
Zotu239	25	d	Archaea	p	Euryarchaeota	c	Methanobacteria	o	Methanobacteriales	g	Methanothermobacter	s	Methanothermobacter_marburgensis
Zotu248	17	d	Archaea	p	Euryarchaeota	c	Methanobacteria	o	Methanobacteriales	g	Methanothermus	s	Methanothermus_sociabilis
Zotu240	77	d	Archaea	p	Euryarchaeota	c	Methanobacteria	o	Methanobacteriales	g	Methanothermobacter	s	Methanothermobacter_tenebrarum
Zotu362	11	d	Archaea	p	Euryarchaeota	c	Halobacteria	o	Halobacteriales	g	Halococcus	s	Methanomassiliicoccus_luminyensis
Zotu243	22	d	Archaea	p	Euryarchaeota	c	Halobacteria	o	Methanobacteriales	g	Picrophilus	s	Picrophilus_torridus
Zotu96	78	d	Archaea	p	Euryarchaeota	c	Methanobacteria	o	Methanobacteriales	g	Methanobacterium	s	Halovenus_aranensis
Zotu72	133	d	Archaea	p	Euryarchaeota	c	Thermoplasmata	o	Methanobacteriales	g	Methanothermobacter	s	Methanomassiliicoccus_luminyensis
Zotu93	73	d	Archaea	p	Euryarchaeota	c	Methanobacteria	o	Methanobacteriales	g	Methanothermobacter	s	Methanothermobacter_defluvii
Zotu180	78	d	Archaea	p	Euryarchaeota	c	Methanobacteria	o	Methanobacteriales	g	Methanothermobacter	s	Methanothermobacter_defluvii
Zotu143	53	d	Archaea	p	Euryarchaeota	c	Thermoplasmata	o	Thermoplasmatales	g	Picrophilus	s	Picrophilus_torridus
Zotu170	78	d	Archaea	p	Euryarchaeota	c	Methanobacteria	o	Methanobacteriales	g	Methanothermobacter	s	Methanothermobacter_defluvii
Zotu270	72	d	Archaea	p	Euryarchaeota	c	Thermoplasmata	o	Thermoplasmatales	g	Picrophilus	s	Picrophilus_torridus
Zotu154	73	d	Archaea	p	Euryarchaeota	c	Halobacteria	o	Methanobacteriales	g	Thermogymnomonas	s	Thermogymnomonas_acidicola
Zotu203	42	d	Archaea	p	Euryarchaeota	c	Halobacteria	o	Halobacteriales	g	Halalkalicoccus	s	Halobacterium_noricense
Zotu231	29	d	Archaea	p	Euryarchaeota	c	Halobacteria	o	Halobacteriales	g	Halobacterium	s	Halobacterium_salinarum
Zotu15	905	d	Bacteria	p	Firmicutes	c	Clostridia	o	Clostridiales	g	Armatimonadetes_gp4	s	Thermomarinilinea_lacunifontana
Zotu187	54	d	Bacteria	p	Firmicutes	c	Actinobacteria	o	Clostridiales	g	Mogibacterium	s	Atopobium_rimae
Zotu363	12	d	Bacteria	p	Firmicutes	c	Clostridia	o	Thermales	g	Dictyoglomus	s	Dictyoglomus_turgidum
Zotu371	20	d	Bacteria	p	Firmicutes	c	Cyanobacteria	o	Clostridiales	g	Deinococcus	s	Thermincola_ferriacetica
Zotu339	18	d	Bacteria	p	Firmicutes	c	Oligosphaeria	o	Oligosphaerales	g	Aminicenantes_genera_incertae_sedis	s	Oligosphaera_ethanolica
Zotu210	33	d	Bacteria	p	Firmicutes	c	Clostridia	o	Clostridiales	g	WPS-1_genera_incertae_sedis	s	Dictyoglomus_turgidum
Zotu55	178	d	Bacteria	p	Firmicutes	c	Clostridia	o	Clostridiales	g	Leptolinea	s	Leptolinea_tardivitalis
Zotu196	34	d	Bacteria	p	Firmicutes	c	Deinococci	o	Thermales	g	BRC1_genera_incertae_sedis	s	Thermus_oshimai
Zotu42	196	d	Bacteria	p	Firmicutes	c	Bacilli	o	Clostridiales	g	Oscillochloris	s	Bacillus_infernus
Zotu131	72	d	Bacteria	p	Firmicutes	c	Clostridia	o	Lentisphaerales	g	Lentisphaera	s	Lentisphaera_marina
Zotu155	41	d	Bacteria	p	Firmicutes	c	Clostridia	o	Clostridiales	g	Clostridium_sensu_stricto	s	Dethiobacter_alkaliphilus
Zotu84	123	d	Bacteria	p	Firmicutes	c	Clostridia	o	Bacillales	g	Armatimonadetes_gp4	s	Desulfocurvus_thunnarius
Zotu258	50	d	Bacteria	p	Firmicutes	c	Deltaproteobacteria	o	Bacillales	g	Gp22	s	Deferrisoma_camini
Zotu228	25	d	Bacteria	p	Firmicutes	c	Clostridia	o	Clostridiales	g	WPS-1_genera_incertae_sedis	s	Caldicellulosiruptor_bescii
Zotu255	117	d	Bacteria	p	Firmicutes	c	Clostridia	o	Thermoanaerobacterales	g	Armatimonadetes_gp4	s	Calderihabitans_maritimus
Zotu302	47	d	Bacteria	p	Firmicutes	c	Deltaproteobacteria	o	Bacillales	g	Gp22	s	Deferrisoma_camini
Zotu217	27	d	Bacteria	p	Firmicutes	c	Deltaproteobacteria	o	Bacillales	g	Bacillus	s	Desulfonatronobacter_acidivorans
Zotu66	1249	d	Bacteria	p	Firmicutes	c	Clostridia	o	Thermoanaerobacterales	g	Armatimonadetes_gp4	s	Calderihabitans_maritimus
Zotu349	23	d	Bacteria	p	Firmicutes	c	Clostridia	o	Clostridiales	g	Thermanaeromonas	s	Thermanaeromonas_toyohensis
Zotu114	63	d	Bacteria	p	Firmicutes	c	Clostridia	o	Bacillales	g	Desulfotomaculum	s	Effusibacillus_pohliae
Zotu330	11	d	Bacteria	p	Firmicutes	c	Clostridia	o	Clostridiales	g	WPS-1_genera_incertae_sedis	s	Desulfovirgula_thermocuniculi
Zotu100	87	d	Bacteria	p	Firmicutes	c	Clostridia	o	Thermoanaerobacterales	g	Caldanaerobacter	s	Rubidibacter_lacunae
Zotu107	60	d	Bacteria	p	Firmicutes	c	Clostridia	o	Clostridiales	g	Clostridium_sensu_stricto	s	Fastidiosipila_sanguinis
Zotu185	43	d	Bacteria	p	Firmicutes	c	Bacilli	o	Bacillales	g	Paenibacillus	s	Paenibacillus_chungangensis
Zotu182	43	d	Bacteria	p	Firmicutes	c	Clostridia	o	Bacillales	g	Kyrpidia	s	Paenibacillus_stellifer
Zotu179	36	d	Bacteria	p	Firmicutes	c	Bacilli	o	Bacillales	g	Texcoconibacillus	s	Texcoconibacillus_texcoconensis
Zotu199	192	d	Bacteria	p	Firmicutes	c	Clostridia	o	Halanaerobiales	g	Anoxybacter	s	Anoxybacter_fermentans
Zotu272	72	d	Bacteria	p	Firmicutes	c	Clostridia	o	Halanaerobiales	g	Anoxybacter	s	Anoxybacter_fermentans
Zotu30	686	d	Bacteria	p	Firmicutes	c	Clostridia	o	Halanaerobiales	g	Anoxybacter	s	Anoxybacter_fermentans
Zotu76	682	d	Bacteria	p	Firmicutes	c	Clostridia	o	Halanaerobiales	g	Anoxybacter	s	Anoxybacter_fermentans
Zotu308	29	d	Bacteria	p	Firmicutes	c	Clostridia	o	Clostridiales	g	Soehngenia	s	Soehngenia_saccharolytica
Zotu94	522	d	Bacteria	p	Firmicutes	c	Clostridia	o	Halanaerobiales	g	Anoxybacter	s	Anoxybacter_fermentans
Zotu119	630	d	Bacteria	p	Firmicutes	c	Clostridia	o	Halanaerobiales	g	Anoxybacter	s	Anoxybacter_fermentans
Zotu278	28	d	Bacteria	p	Firmicutes	c	Clostridia	o	Clostridiales	g	Pelotomaculum	s	Pelotomaculum_schinkii
Zotu215	27	d	Bacteria	p	Firmicutes	c	Clostridia	o	Halanaerobiales	g	Natroniella	s	Natroniella_sulfidigena
Zotu318	26	d	Bacteria	p	Firmicutes	c	Clostridia	o	Clostridiales	g	Clostridium_III	s	Anaerobacterium_chartisolvens
Zotu376	11	d	Bacteria	p	Firmicutes	c	Clostridia	o	Clostridiales	g	Clostridium_III	s	Gracilibacter_thermotolerans
Zotu8	2256	d	Bacteria	p	Firmicutes	c	Clostridia	o	Clostridiales	g	Sporosalibacterium	s	Sporosalibacterium_faouarense
Zotu12	1627	d	Bacteria	p	Firmicutes	c	Clostridia	o	Halanaerobiales	g	Orenia	s	Orenia_marismortui
Zotu13	1470	d	Bacteria	p	Firmicutes	c	Clostridia	o	Halanaerobiales	g	Orenia	s	Orenia_salinaria
Zotu17	1609	d	Bacteria	p	Firmicutes	c	Clostridia	o	Halanaerobiales	g	Orenia	s	Orenia_marismortui
Zotu28	1456	d	Bacteria	p	Firmicutes	c	Clostridia	o	Halanaerobiales	g	Orenia	s	Orenia_salinaria
Zotu36	365	d	Bacteria	p	Firmicutes	c	Clostridia	o	Clostridiales	g	Clostridium_III	s	Clostridium_alkalicellulosi
Zotu65	1632	d	Bacteria	p	Firmicutes	c	Clostridia	o	Clostridiales	g	Alkaliphilus	s	Alkaliphilus_peptidifermentans
Zotu80	126	d	Bacteria	p	Firmicutes	c	Clostridia	o	Clostridiales	g	Natranaerovirga	s	Natranaerovirga_hydrolytica
Zotu87	117	d	Bacteria	p	Firmicutes	c	Clostridia	o	Halanaerobiales	g	Halobacteroides	s	Halobacteroides_halobius
Zotu139	315	d	Bacteria	p	Firmicutes	c	Clostridia	o	Clostridiales	g	Sporosalibacterium	s	Sporosalibacterium_faouarense
Zotu188	46	d	Bacteria	p	Firmicutes	c	Clostridia	o	Clostridiales	g	Geosporobacter	s	Geosporobacter_subterraneus
Zotu189	52	d	Bacteria	p	Firmicutes	c	Clostridia	o	Halanaerobiales	g	Natroniella	s	Natroniella_acetigena
Zotu194	39	d	Bacteria	p	Firmicutes	c	Clostridia	o	Clostridiales	g	Clostridium_III	s	Clostridium_clariflavum
Zotu266	352	d	Bacteria	p	Firmicutes	c	Clostridia	o	Clostridiales	g	Clostridium_III	s	Clostridium_alkalicellulosi
Zotu288	114	d	Bacteria	p	Firmicutes	c	Clostridia	o	Halanaerobiales	g	Halobacteroides	s	Halobacteroides_halobius
Zotu294	38	d	Bacteria	p	Firmicutes	c	Clostridia	o	Clostridiales	g	Clostridium_III	s	Clostridium_alkalicellulosi
Zotu297	26	d	Bacteria	p	Firmicutes	c	Clostridia	o	Halanaerobiales	g	Halothermothrix	s	Halothermothrix_orenii
Zotu303	2157	d	Bacteria	p	Firmicutes	c	Clostridia	o	Clostridiales	g	Sporosalibacterium	s	Sporosalibacterium_faouarense
Zotu307	52	d	Bacteria	p	Firmicutes	c	Clostridia	o	Halanaerobiales	g	Natroniella	s	Natroniella_acetigena
Zotu328	1839	d	Bacteria	p	Firmicutes	c	Clostridia	o	Clostridiales	g	Geosporobacter	s	Geosporobacter_subterraneus
Zotu335	270	d	Bacteria	p	Firmicutes	c	Clostridia	o	Clostridiales	g	Clostridium_XI	s	Clostridium_halophilum
Zotu384	14	d	Bacteria	p	Firmicutes	c	Clostridia	o	Halanaerobiales	g	Halocella	s	Halocella_cellulosilytica
Zotu177	48	d	Bacteria	p	Latescibacteria	c	Cytophagia	o	Cytophagales	g	Latescibacteria_genera_incertae_sedis	s	Thermogemmatispora_foliorum
Zotu115	68	d	Bacteria	p	Latescibacteria	c	Deltaproteobacteria	o	Syntrophobacterales	g	Latescibacteria_genera_incertae_sedis	s	Syntrophorhabdus_aromaticivorans
Zotu3	6138	d	Bacteria	p	Latescibacteria	c	Deltaproteobacteria	o	Clostridiales	g	Latescibacteria_genera_incertae_sedis	s	Tenacibaculum_xiamenense
Zotu289	18	d	Bacteria	p	Latescibacteria	c	Actinobacteria	o	Actinomycetales	g	Latescibacteria_genera_incertae_sedis	s	Actinoplanes_utahensis
Zotu176	41	d	Bacteria	p	Lentisphaerae	c	Lentisphaeria	o	Victivallales	g	Victivallis	s	Victivallis_vadensis
Zotu264	20	d	Bacteria	p	Lentisphaerae	c	Oligosphaeria	o	Oligosphaerales	g	Oligosphaera	s	Oligosphaera_ethanolica
Zotu365	15	d	Archaea	p	Pacearchaeota	c	Methanomicrobia	o	Methanomicrobiales	g	Pacearchaeota_Incertae_Sedis_AR13	s	Methanoregula_boonei
Zotu95	81	d	Archaea	p	Pacearchaeota	c	Halobacteria	o	Methanomicrobiales	g	Pacearchaeota_Incertae_Sedis_AR13	s	Methanocella_conradii
Zotu103	73	d	Archaea	p	Pacearchaeota	c	Methanomicrobia	o	Methanosarcinales	g	Pacearchaeota_Incertae_Sedis_AR13	s	Methanimicrococcus_blatticola
Zotu312	17	d	Archaea	p	Pacearchaeota	c	Bacilli	o	Bacillales	g	Pacearchaeota_Incertae_Sedis_AR13	s	Bacillus_isabeliae
Zotu259	27	d	Archaea	p	Pacearchaeota	c	Methanomicrobia	o	Methanosarcinales	g	Pacearchaeota_Incertae_Sedis_AR13	s	Methanolobus_bombayensis
Zotu136	51	d	Archaea	p	Pacearchaeota	c	Alphaproteobacteria	o	Rhizobiales	g	Pacearchaeota_Incertae_Sedis_AR13	s	Methyloligella_solikamskensis
Zotu49	155	d	Archaea	p	Pacearchaeota	g	Pacearchaeota_Incertae_Sedis_AR13
Zotu81	128	d	Archaea	p	Pacearchaeota	g	Pacearchaeota_Incertae_Sedis_AR13
Zotu88	91	d	Archaea	p	Pacearchaeota	g	Pacearchaeota_Incertae_Sedis_AR13
Zotu144	128	d	Archaea	p	Pacearchaeota	g	Pacearchaeota_Incertae_Sedis_AR13
Zotu207	29	d	Archaea	p	Pacearchaeota	g	Pacearchaeota_Incertae_Sedis_AR13
Zotu220	31	d	Archaea	p	Pacearchaeota	g	Pacearchaeota_Incertae_Sedis_AR13
Zotu337	19	d	Bacteria	p	Parcubacteria	c	Clostridia	o	Clostridiales	g	Parcubacteria_genera_incertae_sedis	s	Dictyoglomus_turgidum
Zotu164	47	d	Bacteria	p	Planctomycetes	c	Planctomycetia	o	Candidatus_Brocadiales	g	Candidatus_Kuenenia	s	Ardenticatena_maritima
Zotu256	23	d	Bacteria	p	Planctomycetes	c	Phycisphaerae	o	Phycisphaerales	g	Phycisphaera	s	Phycisphaera_mikurensis
Zotu35	323	d	Bacteria	p	Planctomycetes	c	Planctomycetia	o	Planctomycetales	g	Thermogutta	s	Thermogutta_hypogea
Zotu53	163	d	Bacteria	p	Planctomycetes	c	Planctomycetia	o	Planctomycetales	g	Thermogutta	s	Thermogutta_hypogea
Zotu160	52	d	Bacteria	p	Proteobacteria	c	Clostridia	o	Clostridiales	g	Armatimonadetes_gp2	s	Anaerofustis_stercorihominis
Zotu132	64	d	Bacteria	p	Proteobacteria	c	Alphaproteobacteria	o	Rhodobacterales	g	BRC1_genera_incertae_sedis	s	Gemmobacter_intermedius
Zotu375	14	d	Bacteria	p	Proteobacteria	c	Alphaproteobacteria	o	Aquificales	g	Hydrogenivirga	s	Hydrogenivirga_caldilitoris
Zotu356	13	d	Bacteria	p	Proteobacteria	c	Deltaproteobacteria	o	Desulfovibrionales	g	Flavobacterium	s	Desulfomicrobium_thermophilum
Zotu7	2346	d	Bacteria	p	Proteobacteria	c	Deltaproteobacteria	o	Syntrophobacterales	g	Armatimonadetes_gp4	s	Desulfacinum_infernum
Zotu91	91	d	Bacteria	p	Proteobacteria	c	Alphaproteobacteria	o	Rhodospirillales	g	Phycisphaera	s	Phycisphaera_mikurensis
Zotu21	480	d	Bacteria	p	Proteobacteria	c	Bacilli	o	Lactobacillales	g	Lactobacillus	s	Geobacter_thiogenes
Zotu43	405	d	Bacteria	p	Proteobacteria	c	Deltaproteobacteria	o	Deferribacterales	g	Aminicenantes_genera_incertae_sedis	s	Dissulfuribacter_thermophilus
Zotu68	170	d	Bacteria	p	Proteobacteria	c	Deltaproteobacteria	o	Desulfuromonadales	g	Geobacter	s	Geobacter_anodireducens
Zotu304	57	d	Bacteria	p	Proteobacteria	c	Deltaproteobacteria	o	Deferribacterales	g	Deferribacter	s	Dissulfuribacter_thermophilus
Zotu244	22	d	Bacteria	p	Proteobacteria	c	Deltaproteobacteria	o	Desulfobacterales	g	Desulfosarcina	s	Desulfosarcina_variabilis
Zotu276	58	d	Bacteria	p	Proteobacteria	c	Deltaproteobacteria	o	Deferribacterales	g	Deferribacter	s	Dissulfuribacter_thermophilus
Zotu92	401	d	Bacteria	p	Proteobacteria	c	Deltaproteobacteria	o	Deferribacterales	g	Aminicenantes_genera_incertae_sedis	s	Dissulfuribacter_thermophilus
Zotu127	76	d	Bacteria	p	Proteobacteria	c	Deltaproteobacteria	o	Desulfovibrionales	g	Gp21	s	Desulfomicrobium_thermophilum
Zotu149	377	d	Bacteria	p	Proteobacteria	c	Deltaproteobacteria	o	Deferribacterales	g	Aminicenantes_genera_incertae_sedis	s	Dissulfuribacter_thermophilus
Zotu216	40	d	Bacteria	p	Proteobacteria	c	Deltaproteobacteria	o	Desulfovibrionales	g	Desulfovibrio	s	Desulfovibrio_burkinensis
Zotu224	399	d	Bacteria	p	Proteobacteria	c	Deltaproteobacteria	o	Deferribacterales	g	Aminicenantes_genera_incertae_sedis	s	Dissulfuribacter_thermophilus
Zotu200	34	d	Bacteria	p	Proteobacteria	c	Alphaproteobacteria	o	Rhodospirillales	g	Craurococcus	s	Craurococcus_roseus
Zotu280	20	d	Bacteria	p	Proteobacteria	c	Alphaproteobacteria	o	Rhizobiales	g	Thermotoga	s	Thermotoga_hypogea
Zotu130	61	d	Bacteria	p	Proteobacteria	c	Alphaproteobacteria	o	Sphingomonadales	g	Sphingopyxis	s	Sphingopyxis_ummariensis
Zotu247	24	d	Bacteria	p	Proteobacteria	c	Alphaproteobacteria	o	Rhizobiales	g	Pseudoxanthobacter	s	Pseudoxanthobacter_liyangensis
Zotu162	61	d	Bacteria	p	Proteobacteria	c	Deltaproteobacteria	o	Desulfovibrionales	g	Desulfovibrio	s	Desulfobulbus_rhabdoformis
Zotu213	27	d	Bacteria	p	Proteobacteria	c	Alphaproteobacteria	o	Rhodospirillales	g	Craurococcus	s	Craurococcus_roseus
Zotu320	17	d	Bacteria	p	Proteobacteria	c	Deltaproteobacteria	o	Desulfovibrionales	g	Desulfovibrio	s	Desulfovibrio_gigas
Zotu348	19	d	Bacteria	p	Proteobacteria	c	Deltaproteobacteria	o	Desulfovibrionales	g	Desulfohalobium	s	Desulfohalobium_retbaense
Zotu67	172	d	Bacteria	p	Proteobacteria	c	Deltaproteobacteria	o	Syntrophobacterales	g	Caldithrix	s	Caldithrix_palaeochoryensis
Zotu59	212	d	Bacteria	p	Proteobacteria	c	Deltaproteobacteria	o	Deferribacterales	g	Caldithrix	s	Caldithrix_palaeochoryensis
Zotu274	209	d	Bacteria	p	Proteobacteria	c	Deltaproteobacteria	o	Deferribacterales	g	Caldithrix	s	Caldithrix_palaeochoryensis
Zotu336	61	d	Bacteria	p	Proteobacteria	c	Deltaproteobacteria	o	Desulfovibrionales	g	Desulfovibrio	s	Thermaerobacter_composti
Zotu364	14	d	Bacteria	p	Proteobacteria	c	Deltaproteobacteria	o	Desulfovibrionales	g	Desulfovibrio	s	Desulfovibrio_alkalitolerans
Zotu321	14	d	Bacteria	p	Proteobacteria	c	Alphaproteobacteria	o	Sphingomonadales	g	Sphingomonas	s	Sphingomonas_azotifigens
Zotu372	21	d	Bacteria	p	Proteobacteria	c	Deltaproteobacteria	o	Desulfovibrionales	g	Desulfovibrio	s	Desulfovibrio_cuneatus
Zotu159	43	d	Bacteria	p	Proteobacteria	c	Alphaproteobacteria	o	Rhizobiales	g	Petrotoga	s	Petrotoga_mexicana
Zotu183	44	d	Bacteria	p	Proteobacteria	c	Deltaproteobacteria	o	Desulfuromonadales	g	Geobacter	s	Geobacter_anodireducens
Zotu345	16	d	Bacteria	p	Proteobacteria	c	Alphaproteobacteria	o	Rhodobacterales	g	Albimonas	s	Albimonas_pacifica
Zotu128	80	d	Bacteria	p	Proteobacteria	c	Deltaproteobacteria	o	Actinomycetales	g	Hippea	s	Hippea_jasoniae
Zotu290	20	d	Bacteria	p	Proteobacteria	c	Deltaproteobacteria	o	Syntrophobacterales	g	Desulfomonile	s	Desulfomonile_limimaris
Zotu90	97	d	Bacteria	p	Proteobacteria	c	Deltaproteobacteria	o	Myxococcales	g	Phaselicystis	s	Phaselicystis_flava
Zotu360	15	d	Bacteria	p	Proteobacteria	c	Deltaproteobacteria	o	Desulfovibrionales	g	Desulfohalobium	s	Desulfohalobium_retbaense
Zotu241	77	d	Bacteria	p	Proteobacteria	c	Deltaproteobacteria	o	Desulfurellales	g	Hippea	s	Hippea_jasoniae
Zotu122	69	d	Bacteria	p	Proteobacteria	c	Deltaproteobacteria	o	Desulfurellales	g	Hippea	s	Hippea_jasoniae
Zotu190	54	d	Bacteria	p	Proteobacteria	c	Deltaproteobacteria	o	Syntrophobacterales	g	Desulfonauticus	s	Desulfonauticus_autotrophicus
Zotu89	111	d	Bacteria	p	Proteobacteria	c	Deltaproteobacteria	o	Desulfuromonadales	g	Geobacter	s	Desulfarculus_baarsii
Zotu197	31	d	Bacteria	p	Proteobacteria	c	Betaproteobacteria	o	Burkholderiales	g	Achromobacter	s	Amycolatopsis_thermalba
Zotu378	17	d	Bacteria	p	Proteobacteria	c	Gammaproteobacteria	o	Enterobacteriales	g	Xenorhabdus	s	Xenorhabdus_beddingii
Zotu125	76	d	Bacteria	p	Proteobacteria	c	Betaproteobacteria	o	Burkholderiales	g	Formivibrio	s	Formivibrio_citricus
Zotu47	250	d	Bacteria	p	Proteobacteria	c	Deltaproteobacteria	o	Desulfovibrionales	g	Desulfovibrio	s	Desulfovibrio_halophilus
Zotu204	27	d	Bacteria	p	Proteobacteria	c	Deltaproteobacteria	o	Myxococcales	g	Nannocystis	s	Nannocystis_exedens
Zotu167	43	d	Bacteria	p	Proteobacteria	c	Deltaproteobacteria	o	Desulfuromonadales	g	Desulfuromonas	s	Desulfuromonas_michiganensis
Zotu24	456	d	Bacteria	p	Proteobacteria	c	Betaproteobacteria	o	Burkholderiales	g	Geobacter	s	Hippea_jasoniae
Zotu273	18	d	Bacteria	p	Proteobacteria	c	Deltaproteobacteria	o	Desulfuromonadales	g	Geobacter	s	Geobacter_bemidjiensis
Zotu62	161	d	Bacteria	p	Proteobacteria	c	Deltaproteobacteria	o	Desulfobacterales	g	Desulfocella	s	Desulfocella_halophila
Zotu257	21	d	Bacteria	p	Proteobacteria	c	Deltaproteobacteria	o	Deltaproteobacteria_incertae_sedis	g	Deferrisoma	s	Deferrisoma_camini
Zotu354	13	d	Bacteria	p	Proteobacteria	c	Deltaproteobacteria	o	Desulfobacterales	g	Desulfatibacillum	s	Desulfatibacillum_aliphaticivorans
Zotu260	21	d	Bacteria	p	Proteobacteria	c	Deltaproteobacteria	o	Desulfobacterales	g	Desulfosalsimonas	s	Desulfosalsimonas_propionicica
Zotu332	29	d	Bacteria	p	Proteobacteria	c	Alphaproteobacteria	o	Rhodospirillales	g	Rhodovibrio	s	Rhodovibrio_sodomensis
Zotu86	94	d	Bacteria	p	Proteobacteria	c	Deltaproteobacteria	o	Desulfovibrionales	g	Desulfohalobium	s	Desulfohalobium_utahense
Zotu173	69	d	Bacteria	p	Proteobacteria	c	Deltaproteobacteria	o	Desulfobacterales	g	Desulfatiglans	s	Desulfatiglans_parachlorophenolica
Zotu291	31	d	Bacteria	p	Proteobacteria	c	Alphaproteobacteria	o	Rhodospirillales	g	Rhodovibrio	s	Rhodovibrio_sodomensis
Zotu311	20	d	Bacteria	p	Proteobacteria	c	Epsilonproteobacteria	o	Campylobacterales	g	Arcobacter	s	Arcobacter_halophilus
Zotu327	19	d	Bacteria	p	Proteobacteria	c	Deltaproteobacteria	o	Syntrophobacterales	g	Desulfomonile	s	Desulfomonile_limimaris
Zotu344	20	d	Bacteria	p	Proteobacteria	c	Deltaproteobacteria	o	Desulfovibrionales	g	Desulfuromonas	s	Desulfuromonas_michiganensis
Zotu118	104	d	Bacteria	p	Proteobacteria	c	Deltaproteobacteria	o	Desulfovibrionales	g	Desulfohalobium	s	Desulfohalobium_utahense
Zotu121	119	d	Bacteria	p	Proteobacteria	c	Deltaproteobacteria	o	Desulfobacterales	g	Desulfocella	s	Desulfocella_halophila
Zotu141	115	d	Bacteria	p	Proteobacteria	c	Deltaproteobacteria	o	Desulfobacterales	g	Desulfocella	s	Desulfocella_halophila
Zotu201	37	d	Bacteria	p	Proteobacteria	c	Deltaproteobacteria	o	Syntrophobacterales	g	Desulfoglaeba	s	Desulfoglaeba_alkanexedens
Zotu16	1070	d	Bacteria	p	Proteobacteria	c	Deltaproteobacteria	o	Desulfobacterales	g	Desulfobacca	s	Desulfobacca_acetoxidans
Zotu40	1065	d	Bacteria	p	Proteobacteria	c	Deltaproteobacteria	o	Desulfobacterales	g	Desulfobacca	s	Desulfobacca_acetoxidans
Zotu58	189	d	Bacteria	p	Proteobacteria	c	Deltaproteobacteria	o	Desulfobacterales	g	Desulfobulbus	s	Desulfobulbus_alkaliphilus
Zotu108	79	d	Bacteria	p	Proteobacteria	c	Deltaproteobacteria	o	Desulfovibrionales	g	Desulfohalobium	s	Desulfohalobium_utahense
Zotu145	52	d	Bacteria	p	Proteobacteria	c	Deltaproteobacteria	o	Desulfovibrionales	g	Desulfohalobium	s	Desulfohalobium_utahense
Zotu168	287	d	Bacteria	p	Proteobacteria	c	Deltaproteobacteria	o	Desulfovibrionales	g	Desulfovibrio	s	Desulfovibrio_halophilus
Zotu171	54	d	Bacteria	p	Proteobacteria	c	Deltaproteobacteria	o	Syntrophobacterales	g	Desulfacinum	s	Desulfacinum_infernum
Zotu225	30	d	Bacteria	p	Proteobacteria	c	Deltaproteobacteria	o	Desulfobacterales	g	Desulfonema	s	Desulfonema_limicola
Zotu263	27	d	Bacteria	p	Proteobacteria	c	Deltaproteobacteria	o	Desulfovibrionales	g	Desulfohalobium	s	Desulfohalobium_utahense
Zotu295	31	d	Bacteria	p	Proteobacteria	c	Deltaproteobacteria	o	Desulfuromonadales	g	Pelobacter	s	Desulfonema_limicola
Zotu299	296	d	Bacteria	p	Proteobacteria	c	Deltaproteobacteria	o	Desulfovibrionales	g	Desulfovibrio	s	Desulfovibrio_halophilus
Zotu340	13	d	Bacteria	p	Proteobacteria	c	Deltaproteobacteria	o	Desulfobacterales	g	Desulfobulbus	s	Desulfarculus_baarsii
Zotu2	6258	d	Bacteria	p	Proteobacteria	c	Deltaproteobacteria	o	Desulfovibrionales	g	Desulfohalobium	s	Desulfohalobium_utahense
Zotu14	1181	d	Bacteria	p	Proteobacteria	c	Gammaproteobacteria	o	Gammaproteobacteria_incertae_sedis	g	Thiohalorhabdus	s	Thiohalorhabdus_denitrificans
Zotu19	909	d	Bacteria	p	Proteobacteria	c	Deltaproteobacteria	o	Syntrophobacterales	g	Desulfomonile	s	Desulfomonile_limimaris
Zotu23	512	d	Bacteria	p	Proteobacteria	c	Deltaproteobacteria	o	Desulfovibrionales	g	Desulfohalobium	s	Desulfohalobium_utahense
Zotu37	906	d	Bacteria	p	Proteobacteria	c	Deltaproteobacteria	o	Syntrophobacterales	g	Desulfomonile	s	Desulfomonile_limimaris
Zotu41	282	d	Bacteria	p	Proteobacteria	c	Deltaproteobacteria	o	Desulfovibrionales	g	Desulfohalobium	s	Desulfohalobium_utahense
Zotu39	323	d	Bacteria	p	Proteobacteria	c	Alphaproteobacteria	o	Rhizobiales	g	Afifella	s	Afifella_pfennigii
Zotu46	320	d	Bacteria	p	Proteobacteria	c	Deltaproteobacteria	o	Desulfuromonadales	g	Geobacter	s	Geobacter_anodireducens
Zotu52	1173	d	Bacteria	p	Proteobacteria	c	Gammaproteobacteria	o	Gammaproteobacteria_incertae_sedis	g	Thiohalorhabdus	s	Thiohalorhabdus_denitrificans
Zotu57	379	d	Bacteria	p	Proteobacteria	c	Gammaproteobacteria	o	Chromatiales	g	Thiohalocapsa	s	Thioprofundum_hispidum
Zotu61	379	d	Bacteria	p	Proteobacteria	c	Gammaproteobacteria	o	Chromatiales	g	Thioprofundum	s	Thioprofundum_hispidum
Zotu64	198	d	Bacteria	p	Proteobacteria	c	Deltaproteobacteria	o	Desulfobacterales	g	Desulfococcus	s	Desulfococcus_multivorans
Zotu70	178	d	Bacteria	p	Proteobacteria	c	Gammaproteobacteria	o	Chromatiales	g	Allochromatium	s	Thiohalophilus_thiocyanatoxydans
Zotu74	130	d	Bacteria	p	Proteobacteria	c	Deltaproteobacteria	o	Desulfovibrionales	g	Desulfohalobium	s	Desulfohalobium_utahense
Zotu75	149	d	Bacteria	p	Proteobacteria	c	Gammaproteobacteria	o	Chromatiales	g	Alkalilimnicola	s	Alkalilimnicola_ehrlichii
Zotu82	117	d	Bacteria	p	Proteobacteria	c	Deltaproteobacteria	o	Syntrophobacterales	g	Desulfoglaeba	s	Desulfoglaeba_alkanexedens
Zotu98	66	d	Bacteria	p	Proteobacteria	c	Deltaproteobacteria	o	Desulfobacterales	g	Desulfatiglans	s	Desulfatiglans_parachlorophenolica
Zotu105	83	d	Bacteria	p	Proteobacteria	c	Deltaproteobacteria	o	Desulfobacterales	g	Desulfonema	s	Desulfonatronobacter_acidivorans
Zotu109	122	d	Bacteria	p	Proteobacteria	c	Deltaproteobacteria	o	Desulfobacterales	g	Desulfonema	s	Desulfonema_ishimotonii
Zotu110	73	d	Bacteria	p	Proteobacteria	c	Deltaproteobacteria	o	Desulfobacterales	g	Desulfobotulus	s	Desulfonema_ishimotonii
Zotu111	63	d	Bacteria	p	Proteobacteria	c	Alphaproteobacteria	o	Rhizobiales	g	Roseospirillum	s	Roseospirillum_parvum
Zotu129	61	d	Bacteria	p	Proteobacteria	c	Deltaproteobacteria	o	Desulfobacterales	g	Desulfatitalea	s	Desulfatitalea_tepidiphila
Zotu134	66	d	Bacteria	p	Proteobacteria	c	Deltaproteobacteria	o	Desulfobacterales	g	Desulfonatronobacter	s	Desulfonatronobacter_acidivorans
Zotu138	5404	d	Bacteria	p	Proteobacteria	c	Deltaproteobacteria	o	Desulfovibrionales	g	Desulfonauticus	s	Desulfohalobium_utahense
Zotu147	60	d	Bacteria	p	Proteobacteria	c	Deltaproteobacteria	o	Desulfobacterales	g	Desulfatiglans	s	Desulfatiglans_parachlorophenolica
Zotu151	356	d	Bacteria	p	Proteobacteria	c	Gammaproteobacteria	o	Chromatiales	g	Thioprofundum	s	Thioprofundum_hispidum
Zotu157	50	d	Bacteria	p	Proteobacteria	c	Gammaproteobacteria	o	Chromatiales	g	Halochromatium	s	Halochromatium_roseum
Zotu158	42	d	Bacteria	p	Proteobacteria	c	Deltaproteobacteria	o	Desulfobacterales	g	Desulfatiglans	s	Desulfatiglans_parachlorophenolica
Zotu186	123	d	Bacteria	p	Proteobacteria	c	Deltaproteobacteria	o	Desulfobacterales	g	Desulfococcus	s	Desulfococcus_multivorans
Zotu206	30	d	Bacteria	p	Proteobacteria	c	Deltaproteobacteria	o	Desulfobacterales	g	Desulfatiglans	s	Desulfatiglans_parachlorophenolica
Zotu209	35	d	Bacteria	p	Proteobacteria	c	Deltaproteobacteria	o	Desulfobacterales	g	Desulfococcus	s	Desulfococcus_multivorans
Zotu211	47	d	Bacteria	p	Proteobacteria	c	Deltaproteobacteria	o	Desulfobacterales	g	Desulfosalsimonas	s	Desulfosalsimonas_propionicica
Zotu212	28	d	Bacteria	p	Proteobacteria	c	Gammaproteobacteria	o	Oceanospirillales	g	Thalassolituus	s	Thalassolituus_marinus
Zotu227	39	d	Bacteria	p	Proteobacteria	c	Deltaproteobacteria	o	Desulfobacterales	g	Desulfococcus	s	Desulfococcus_multivorans
Zotu232	25	d	Bacteria	p	Proteobacteria	c	Alphaproteobacteria	o	Rhodospirillales	g	Fodinicurvata	s	Fodinicurvata_fenggangensis
Zotu249	40	d	Bacteria	p	Proteobacteria	c	Deltaproteobacteria	o	Desulfobacterales	g	Desulfofaba	s	Desulfofaba_fastidiosa
Zotu252	39	d	Bacteria	p	Proteobacteria	c	Deltaproteobacteria	o	Desulfobacterales	g	Desulfosalsimonas	s	Desulfosalsimonas_propionicica
Zotu253	113	d	Bacteria	p	Proteobacteria	c	Gammaproteobacteria	o	Chromatiales	g	Aquisalimonas	s	Aquisalimonas_asiatica
Zotu261	41	d	Bacteria	p	Proteobacteria	c	Deltaproteobacteria	o	Desulfobacterales	g	Desulfofaba	s	Desulfofaba_fastidiosa
Zotu268	69	d	Bacteria	p	Proteobacteria	c	Deltaproteobacteria	o	Desulfovibrionales	g	Desulfohalobium	s	Desulfohalobium_utahense
Zotu286	33	d	Bacteria	p	Proteobacteria	c	Deltaproteobacteria	o	Desulfobacterales	g	Desulfonema	s	Desulfonema_ishimotonii
Zotu298	139	d	Bacteria	p	Proteobacteria	c	Deltaproteobacteria	o	Desulfobacterales	g	Desulfosalsimonas	s	Desulfosalsimonas_propionicica
Zotu305	13	d	Bacteria	p	Proteobacteria	c	Deltaproteobacteria	o	Myxococcales	g	Kofleria	s	Kofleria_flava
Zotu309	35	d	Bacteria	p	Proteobacteria	c	Deltaproteobacteria	o	Desulfobacterales	g	Desulfosalsimonas	s	Desulfosalsimonas_propionicica
Zotu313	164	d	Bacteria	p	Proteobacteria	c	Gammaproteobacteria	o	Chromatiales	g	Allochromatium	s	Thiohalophilus_thiocyanatoxydans
Zotu331	26	d	Bacteria	p	Proteobacteria	c	Alphaproteobacteria	o	Rhizobiales	g	Parvibaculum	s	Parvibaculum_hydrocarboniclasticum
Zotu359	31	d	Bacteria	p	Proteobacteria	c	Gammaproteobacteria	o	Chromatiales	g	Ectothiorhodospira	s	Halochromatium_roseum
Zotu361	13	d	Bacteria	p	Proteobacteria	c	Deltaproteobacteria	o	Desulfovibrionales	g	Desulfohalobium	s	Desulfohalobium_utahense
Zotu366	24	d	Bacteria	p	Proteobacteria	c	Deltaproteobacteria	o	Desulfobacterales	g	Desulfobacter	s	Desulfobacter_postgatei
Zotu367	13	d	Bacteria	p	Proteobacteria	c	Deltaproteobacteria	o	Desulfobacterales	g	Desulfosalsimonas	s	Desulfosalsimonas_propionicica
Zotu368	22	d	Bacteria	p	Proteobacteria	c	Alphaproteobacteria	o	Rhodospirillales	g	Rhodovibrio	s	Rhodovibrio_sodomensis
Zotu379	15	d	Bacteria	p	Proteobacteria	c	Alphaproteobacteria	o	Rhizobiales	g	Stappia	s	Stappia_taiwanensis
Zotu383	18	d	Bacteria	p	Proteobacteria	c	Deltaproteobacteria	o	Desulfobacterales	g	Desulfatiglans	s	Desulfatiglans_parachlorophenolica
Zotu51	225	d	Bacteria	p	Spirochaetes	c	Spirochaetia	o	Spirochaetales	g	Spirochaeta	s	Spirochaeta_thermophila
Zotu124	235	d	Bacteria	p	Spirochaetes	c	Spirochaetia	o	Spirochaetales	g	Treponema	s	Treponema_medium
Zotu178	41	d	Bacteria	p	Spirochaetes	c	Spirochaetia	o	Spirochaetales	g	Treponema	s	Treponema_medium
Zotu48	276	d	Bacteria	p	Spirochaetes	c	Spirochaetia	o	Spirochaetales	g	Treponema	s	Treponema_medium
Zotu120	520	d	Bacteria	p	Spirochaetes	c	Spirochaetia	o	Spirochaetales	g	Spirochaeta	s	Spirochaeta_halophila
Zotu32	525	d	Bacteria	p	Spirochaetes	c	Spirochaetia	o	Spirochaetales	g	Spirochaeta	s	Spirochaeta_halophila
Zotu78	524	d	Bacteria	p	Spirochaetes	c	Spirochaetia	o	Spirochaetales	g	Spirochaeta	s	Spirochaeta_halophila
Zotu235	26	d	Bacteria	p	Spirochaetes	c	Spirochaetia	o	Spirochaetales	g	Treponema	s	Treponema_putidum
Zotu85	148	d	Bacteria	p	Spirochaetes	c	Spirochaetia	o	Spirochaetales	g	Spirochaeta	s	Spirochaeta_smaragdinae
Zotu29	485	d	Bacteria	p	Spirochaetes	c	Spirochaetia	o	Spirochaetales	g	Spirochaeta	s	Salinispira_pacifica
Zotu153	480	d	Bacteria	p	Spirochaetes	c	Spirochaetia	o	Spirochaetales	g	Spirochaeta	s	Salinispira_pacifica
Zotu174	96	d	Bacteria	p	Spirochaetes	c	Spirochaetia	o	Spirochaetales	g	Spirochaeta	s	Spirochaeta_alkalica
Zotu198	76	d	Bacteria	p	Spirochaetes	c	Spirochaetia	o	Spirochaetales	g	Spirochaeta	s	Salinispira_pacifica
Zotu382	15	d	Bacteria	p	Spirochaetes	c	Spirochaetia	o	Spirochaetales	g	Spirochaeta	s	Salinispira_pacifica
Zotu101	83	d	Bacteria	p	Spirochaetes	c	Spirochaetia	o	Spirochaetales	g	Treponema	s	Treponema_stenostreptum
Zotu233	123	d	Bacteria	p	Spirochaetes	c	Spirochaetia	o	Spirochaetales	g	Spirochaeta	s	Spirochaeta_psychrophila
Zotu281	139	d	Bacteria	p	Spirochaetes	c	Spirochaetia	o	Spirochaetales	g	Spirochaeta	s	Spirochaeta_alkalica
Zotu292	128	d	Bacteria	p	Spirochaetes	c	Spirochaetia	o	Spirochaetales	g	Spirochaeta	s	Spirochaeta_psychrophila
Zotu54	223	d	Bacteria	p	Spirochaetes	c	Spirochaetia	o	Spirochaetales	g	Spirochaeta	s	Salinispira_pacifica
Zotu137	84	d	Bacteria	p	Spirochaetes	c	Spirochaetia	o	Spirochaetales	g	Spirochaeta	s	Spirochaeta_alkalica
Zotu140	48	d	Bacteria	p	Spirochaetes	c	Spirochaetia	o	Spirochaetales	g	Treponema	s	Treponema_putidum
Zotu148	202	d	Bacteria	p	Spirochaetes	c	Spirochaetia	o	Spirochaetales	g	Spirochaeta	s	Spirochaeta_smaragdinae
Zotu191	139	d	Bacteria	p	Spirochaetes	c	Spirochaetia	o	Spirochaetales	g	Spirochaeta	s	Spirochaeta_psychrophila
Zotu283	125	d	Bacteria	p	Spirochaetes	c	Spirochaetia	o	Spirochaetales	g	Spirochaeta	s	Spirochaeta_psychrophila
Zotu301	22	d	Bacteria	p	Spirochaetes	c	Spirochaetia	o	Spirochaetales	g	Spirochaeta	s	Spirochaeta_psychrophila
Zotu350	83	d	Bacteria	p	Spirochaetes	c	Spirochaetia	o	Spirochaetales	g	Spirochaeta	s	Spirochaeta_alkalica
Zotu352	19	d	Bacteria	p	Spirochaetes	c	Spirochaetia	o	Spirochaetales	g	Spirochaeta	s	Spirochaeta_smaragdinae
Zotu351	15	d	Bacteria	p	Spirochaetes	c	Spirochaetia	o	Spirochaetales	g	Spirochaeta	s	Spirochaeta_smaragdinae
Zotu26	484	d	Bacteria	p	Spirochaetes	c	Spirochaetia	o	Spirochaetales	g	Treponema	s	Treponema_putidum
Zotu97	97	d	Bacteria	p	Spirochaetes	c	Spirochaetia	o	Spirochaetales	g	Spirochaeta	s	Spirochaeta_cellobiosiphila
Zotu104	98	d	Bacteria	p	Spirochaetes	c	Spirochaetia	o	Spirochaetales	g	Spirochaeta	s	Spirochaeta_alkalica
Zotu161	69	d	Bacteria	p	Spirochaetes	c	Spirochaetia	o	Spirochaetales	g	Spirochaeta	s	Spirochaeta_smaragdinae
Zotu172	95	d	Bacteria	p	Spirochaetes	c	Spirochaetia	o	Spirochaetales	g	Treponema	s	Spirochaeta_cellobiosiphila
Zotu202	82	d	Bacteria	p	Spirochaetes	c	Spirochaetia	o	Spirochaetales	g	Spirochaeta	s	Spirochaeta_halophila
Zotu218	296	d	Bacteria	p	Spirochaetes	c	Spirochaetia	o	Spirochaetales	g	Spirochaeta	s	Treponema_isoptericolens
Zotu230	32	d	Bacteria	p	Spirochaetes	c	Spirochaetia	o	Spirochaetales	g	Spirochaeta	s	Spirochaeta_smaragdinae
Zotu251	55	d	Bacteria	p	Spirochaetes	c	Spirochaetia	o	Spirochaetales	g	Spirochaeta	s	Spirochaeta_cellobiosiphila
Zotu265	39	d	Bacteria	p	Spirochaetes	c	Spirochaetia	o	Spirochaetales	g	Spirochaeta	s	Spirochaeta_cellobiosiphila
Zotu279	19	d	Bacteria	p	Spirochaetes	c	Spirochaetia	o	Spirochaetales	g	Spirochaeta	s	Spirochaeta_smaragdinae
Zotu282	41	d	Bacteria	p	Spirochaetes	c	Spirochaetia	o	Spirochaetales	g	Treponema	s	Treponema_putidum
Zotu287	93	d	Bacteria	p	Spirochaetes	c	Spirochaetia	o	Spirochaetales	g	Spirochaeta	s	Spirochaeta_cellobiosiphila
Zotu306	68	d	Bacteria	p	Spirochaetes	c	Spirochaetia	o	Spirochaetales	g	Spirochaeta	s	Spirochaeta_smaragdinae
Zotu319	441	d	Bacteria	p	Spirochaetes	c	Spirochaetia	o	Spirochaetales	g	Treponema	s	Treponema_putidum
Zotu353	13	d	Bacteria	p	Tenericutes	c	Mollicutes	o	Haloplasmatales	g	Haloplasma	s	Haloplasma_contractile
Zotu6	3853	d	Bacteria	p	Thermodesulfobacteria	c	Thermodesulfobacteria	o	Thermodesulfobacteriales	g	Thermosulfurimonas	s	Thermosulfurimonas_dismutans
Zotu370	12	d	Bacteria	p	Verrucomicrobia	c	Subdivision5	o	Clostridiales	g	Subdivision5_genera_incertae_sedis	s	Clostridium_oryzae
Zotu317	16	d	Archaea	p	Woesearchaeota	c	Halobacteria	o	Halobacteriales	g	Woesearchaeota_Incertae_Sedis_AR20	s	Haloferax_elongans
Zotu374	18	d	Archaea	p	Woesearchaeota	c	Methanococci	o	Methanococcales	g	Woesearchaeota_Incertae_Sedis_AR16	s	Halorubrum_orientale
	125588

## Sheet: K1 BG
Column1	Column13	Column2	Domain	Column4	Phylum	Column6	Class	Column8	Order	Column10	Family	Column12	Genus	Column123	Species
Zotu617	30	d	Bacteria	p	Acidobacteria	c	Actinobacteria	o	Actinomycetales	f	Chthonomonadaceae	g	Chthonomonas/Armatimonadetes_gp3	s	Catelliglobosispora_koreensis
Zotu554	24	d	Bacteria	p	Acidobacteria	c	Actinobacteria	o	Actinomycetales	f	Thermomonosporaceae	g	Gp6	s	Actinomadura_rayongensis
Zotu107	164	d	Bacteria	p	Acidobacteria	c	Acidobacteria_Gp1	o	Campylobacterales	f	Chthonomonadaceae	g	Chthonomonas/Armatimonadetes_gp3	s	Chitinivibrio_alkaliphilus
Zotu118	164	d	Bacteria	p	Acidobacteria	c	Acidobacteria_Gp16	o	Clostridiales	f	Ruminococcaceae	g	Gp16	s	Dehalogenimonas_lykanthroporepellens
Zotu586	28	d	Bacteria	p	Acidobacteria	c	Acidobacteria_Gp16	o	Clostridiales	f	Ruminococcaceae	g	Gp16	s	Dehalogenimonas_lykanthroporepellens
Zotu606	20	d	Bacteria	p	Acidobacteria	c	Planctomycetia	o	Planctomycetales	f	Planctomycetaceae	g	Gp17	s	Singulisphaera_acidiphila
Zotu383	42	d	Bacteria	p	Acidobacteria	c	Acidobacteria_Gp16	o	Clostridiales	f	Clostridiaceae_1	g	Gp16	s	Dehalogenimonas_lykanthroporepellens
Zotu224	94	d	Bacteria	p	Acidobacteria	c	Acidobacteria_Gp18	o	Desulfovibrionales	f	Desulfovibrionaceae	g	Gp18	s	Desulfovibrio_longreachensis
Zotu495	31	d	Bacteria	p	Acidobacteria	c	Acidobacteria_Gp18	o	Verrucomicrobiales	f	Verrucomicrobiaceae	g	Gp18	s	Roseibacillus_persicicus
Zotu494	36	d	Bacteria	p	Acidobacteria	c	Deltaproteobacteria	o	Desulfovibrionales	f	Desulfovibrionaceae	g	Gp18	s	Hippea_jasoniae
Zotu532	34	d	Bacteria	p	Acidobacteria	c	Acidobacteria_Gp3	o	Actinomycetales	f	Streptomycetaceae	g	Gp3	s	Streptomyces_koyangensis
Zotu428	47	d	Bacteria	p	Acidobacteria	c	Acidobacteria_Gp3	g	Gp3	s	Paludibaculum_fermentans
Zotu441	37	d	Bacteria	p	Acidobacteria	c	Acidobacteria_Gp1	g	Gp1	s	Edaphobacter_modestus
Zotu456	36	d	Bacteria	p	Acidobacteria	c	Acidobacteria_Gp7	g	Gp7
Zotu583	57	d	Bacteria	p	Actinobacteria	c	Actinobacteria	o	Actinomycetales	f	Micrococcaceae	g	SR1_genera_incertae_sedis	s	Atopobium_rimae
Zotu373	62	d	Bacteria	p	Actinobacteria	c	Actinobacteria	o	Actinomycetales	f	Thermomonosporaceae	g	Actinomadura	s	Solirubrobacter_taibaiensis
Zotu274	317	d	Bacteria	p	Actinobacteria	c	Actinobacteria	o	Actinomycetales	f	Coriobacteriaceae	g	Atopobium	s	Atopobium_rimae
Zotu520	58	d	Bacteria	p	Actinobacteria	c	Actinobacteria	o	Actinomycetales	f	Micrococcaceae	g	SR1_genera_incertae_sedis	s	Atopobium_rimae
Zotu98	334	d	Bacteria	p	Actinobacteria	c	Actinobacteria	o	Solirubrobacterales	f	Chitinophagaceae	g	Gracilimonas	s	Gordonibacter_urolithinfaciens
Zotu147	172	d	Bacteria	p	Actinobacteria	c	Actinobacteria	o	Actinomycetales	f	Thermoactinomycetaceae_1	g	Thermoflavimicrobium	s	Thermoflavimicrobium_dichotomicum
Zotu164	259	d	Bacteria	p	Actinobacteria	c	Actinobacteria	o	Actinomycetales	f	Micrococcaceae	g	Thermomarinilinea	s	Thermomarinilinea_lacunifontana
Zotu607	35	d	Bacteria	p	Actinobacteria	c	Actinobacteria	o	Coriobacteriales	f	Coriobacteriaceae	g	Parcubacteria_genera_incertae_sedis	s	Slackia_heliotrinireducens
Zotu240	78	d	Bacteria	p	Actinobacteria	c	Actinobacteria	o	Actinomycetales	f	Nocardiopsaceae	g	Gp16	s	Turicibacter_sanguinis
Zotu426	91	d	Bacteria	p	Actinobacteria	c	Actinobacteria	o	Actinomycetales	f	Xanthomonadaceae	g	Corynebacterium	s	Rhodothermus_marinus
Zotu65	972	d	Bacteria	p	Actinobacteria	c	Actinobacteria	o	Actinomycetales	f	Thermoanaerobacteraceae	g	Acidothermus	s	Acidothermus_cellulolyticus
Zotu584	21	d	Bacteria	p	Actinobacteria	c	Actinobacteria	o	Actinomycetales	f	Pseudonocardiaceae	g	Gemmatimonas	s	Gemmatimonas_aurantiaca
Zotu255	135	d	Bacteria	p	Actinobacteria	c	Actinobacteria	o	Actinomycetales	f	Kineosporiaceae	g	Kineosporia	s	Acidothermus_cellulolyticus
Zotu257	83	d	Bacteria	p	Actinobacteria	c	Actinobacteria	o	Actinomycetales	f	Nocardiopsaceae	g	Armatimonadetes_gp4	s	Stackebrandtia_nassauensis
Zotu40	424	d	Bacteria	p	Actinobacteria	c	Actinobacteria	o	Actinomycetales	f	Bifidobacteriaceae	g	Candidatus_Nanosalina	s	Parascardovia_denticolens
Zotu594	75	d	Bacteria	p	Actinobacteria	c	Actinobacteria	o	Actinomycetales	f	Micrococcaceae	g	Arthrobacter	s	Arthrobacter_citreus
Zotu265	61	d	Bacteria	p	Actinobacteria	c	Actinobacteria	o	Actinomycetales	f	Pseudonocardiaceae	g	Saccharopolyspora	s	Saccharopolyspora_qijiaojingensis
Zotu338	53	d	Bacteria	p	Actinobacteria	c	Actinobacteria	o	Actinomycetales	f	Glycomycetaceae	g	Stackebrandtia	s	Stackebrandtia_nassauensis
Zotu352	59	d	Bacteria	p	Actinobacteria	c	Actinobacteria	o	Actinomycetales	f	Cellulomonadaceae	g	Demequina	s	Actinotalea_fermentans
Zotu405	54	d	Bacteria	p	Actinobacteria	c	Actinobacteria	o	Actinomycetales	f	Glycomycetaceae	g	Stackebrandtia	s	Stackebrandtia_nassauensis
Zotu138	156	d	Bacteria	p	Actinobacteria	c	Actinobacteria	o	Actinomycetales	f	Micrococcaceae	g	Arthrobacter	s	Oerskovia_jenensis
Zotu45	371	d	Bacteria	p	Actinobacteria	c	Actinobacteria	o	Bifidobacteriales	f	Bifidobacteriaceae	g	Bifidobacterium	s	Scardovia_wiggsiae
Zotu433	45	d	Bacteria	p	Actinobacteria	c	Actinobacteria	o	Actinomycetales	f	Nocardiaceae	g	Nocardia	s	Nocardia_jejuensis
Zotu507	91	d	Bacteria	p	Actinobacteria	c	Actinobacteria	o	Actinomycetales	f	Micrococcaceae	g	Arthrobacter	s	Isoptericola_halotolerans
Zotu2	2250	d	Bacteria	p	Actinobacteria	c	Actinobacteria	o	Actinomycetales	f	Pseudonocardiaceae	g	Bifidobacterium	s	Bifidobacterium_animalis_subsp._lactis
Zotu25	826	d	Bacteria	p	Actinobacteria	c	Actinobacteria	o	Rubrobacterales	f	Rubrobacteraceae	g	Rubrobacter	s	Rubrobacter_xylanophilus
Zotu49	401	d	Bacteria	p	Actinobacteria	c	Actinobacteria	o	Actinomycetales	f	Nocardiaceae	g	Tomitella	s	Tomitella_biformata
Zotu67	256	d	Bacteria	p	Actinobacteria	c	Actinobacteria	o	Actinomycetales	f	Propionibacteriaceae	g	Propionibacterium	s	Propionibacterium_acnes
Zotu68	322	d	Bacteria	p	Actinobacteria	c	Actinobacteria	o	Actinomycetales	f	Corynebacteriaceae	g	Corynebacterium	s	Corynebacterium_pseudotuberculosis
Zotu161	124	d	Bacteria	p	Actinobacteria	c	Actinobacteria	o	Actinomycetales	f	Mycobacteriaceae	g	Mycobacterium	s	Mycobacterium_chelonae
Zotu167	210	d	Bacteria	p	Actinobacteria	c	Actinobacteria	o	Actinomycetales	f	Corynebacteriaceae	g	Corynebacterium	s	Corynebacterium_kroppenstedtii
Zotu234	230	d	Bacteria	p	Actinobacteria	c	Actinobacteria	o	Actinomycetales	f	Corynebacteriaceae	g	Corynebacterium	s	Corynebacterium_simulans
Zotu343	186	d	Bacteria	p	Actinobacteria	c	Actinobacteria	o	Actinomycetales	f	Corynebacteriaceae	g	Corynebacterium	s	Corynebacterium_kroppenstedtii
Zotu380	248	d	Bacteria	p	Actinobacteria	c	Actinobacteria	o	Actinomycetales	f	Streptomycetaceae	g	Streptomyces	s	Rothia_amarae
Zotu446	51	d	Bacteria	p	Actinobacteria	c	Actinobacteria	o	Actinomycetales	f	Microbacteriaceae	g	Clavibacter	s	Clavibacter_michiganensis_subsp._californiensis
Zotu465	37	d	Bacteria	p	Actinobacteria	c	Actinobacteria	o	Actinomycetales	f	Corynebacteriaceae	g	Corynebacterium	s	Corynebacterium_accolens
Zotu509	86	d	Bacteria	p	Actinobacteria	c	Actinobacteria	o	Actinomycetales	f	Micrococcaceae	g	Zhihengliuella	s	Zhihengliuella_flava
Zotu540	40	d	Bacteria	p	Actinobacteria	c	Actinobacteria	o	Actinomycetales	f	Mycobacteriaceae	g	Mycobacterium	s	Mycobacterium_frederiksbergense
Zotu591	17	d	Bacteria	p	Actinobacteria	c	Actinobacteria	o	Bifidobacteriales	f	Bifidobacteriaceae	g	Bifidobacterium	s	Bifidobacterium_thermophilum
Zotu348	2777	d	Bacteria	p	Aminicenantes	c	Clostridia	o	Thermoanaerobacterales	f	Thermoanaerobacteraceae	g	Aminicenantes_genera_incertae_sedis	s	Hippea_jasoniae
Zotu599	20	d	Bacteria	p	Aminicenantes	c	Bacilli	o	Bacillales	f	Sporolactobacillaceae	g	Aminicenantes_genera_incertae_sedis	s	Bacillus_selenitireducens
Zotu250	146	d	Bacteria	p	Aminicenantes	c	Actinobacteria	o	Actinomycetales	f	Thermoanaerobacteraceae	g	Aminicenantes_genera_incertae_sedis	s	Moorella_glycerini
Zotu424	83	d	Bacteria	p	Aminicenantes	c	Clostridia	o	Clostridiales	f	Caulobacteraceae	g	Aminicenantes_genera_incertae_sedis	s	Mahella_australiensis
Zotu323	86	d	Bacteria	p	Aminicenantes	c	Clostridia	o	Clostridiales	f	Clostridiales_Incertae_Sedis_IV	g	Aminicenantes_genera_incertae_sedis	s	Mahella_australiensis
Zotu346	143	d	Bacteria	p	Aminicenantes	c	Clostridia	o	Thermoanaerobacterales	f	Thermoanaerobacteraceae	g	Aminicenantes_genera_incertae_sedis	s	Moorella_glycerini
Zotu3	3277	d	Bacteria	p	Aminicenantes	c	Clostridia	o	Clostridiales	f	Thermoanaerobacteraceae	g	Aminicenantes_genera_incertae_sedis	s	Carboxydothermus_islandicus
Zotu30	3240	d	Bacteria	p	Aminicenantes	c	Clostridia	o	Clostridiales	f	Thermoanaerobacteraceae	g	Aminicenantes_genera_incertae_sedis	s	Moorella_glycerini
Zotu41	3188	d	Bacteria	p	Aminicenantes	c	Clostridia	o	Thermoanaerobacterales	f	Thermoanaerobacteraceae	g	Aminicenantes_genera_incertae_sedis	s	Hippea_jasoniae
Zotu269	72	d	Bacteria	p	Aquificae	c	Aquificae	o	Aquificales	f	Aquificaceae	g	Hydrogenobacter	s	Kallotenue_papyrolyticum
Zotu400	65	d	Bacteria	p	Armatimonadetes	c	Chthonomonadetes	o	Chthonomonadales	f	Chthonomonadaceae	g	Chthonomonas/Armatimonadetes_gp3	s	Rhodothermus_profundi
Zotu187	220	d	Bacteria	p	Armatimonadetes	c	Clostridia	o	Anaerolineales	f	Anaerolineaceae	g	Armatimonadetes_gp4	s	Leptolinea_tardivitalis
Zotu536	42	d	Bacteria	p	Armatimonadetes	c	Actinobacteria	o	Actinomycetales	f	Anaerolineaceae	g	Armatimonadetes_gp5	s	Thermomarinilinea_lacunifontana
Zotu587	23	d	Bacteria	p	Armatimonadetes	c	Acidobacteria_Gp26	o	Armatimonadales	f	Armatimonadaceae	g	Armatimonadetes_gp4	s	Halobacteriovorax_litoralis
Zotu160	696	d	Bacteria	p	Armatimonadetes	c	Acidobacteria_Gp16	o	Anaerolineales	f	Anaerolineaceae	g	Armatimonadetes_gp4	s	Leptolinea_tardivitalis
Zotu145	989	d	Bacteria	p	Armatimonadetes	c	Chthonomonadetes	o	Chthonomonadales	f	Chthonomonadaceae	g	Chthonomonas/Armatimonadetes_gp3	s	Thermosediminibacter_oceani
Zotu35	997	d	Bacteria	p	Armatimonadetes	c	Chthonomonadetes	o	Chthonomonadales	f	Chthonomonadaceae	g	Chthonomonas/Armatimonadetes_gp3	s	Thermosediminibacter_oceani
Zotu221	957	d	Bacteria	p	Armatimonadetes	c	Clostridia	o	Chthonomonadales	f	Chthonomonadaceae	g	Chthonomonas/Armatimonadetes_gp3	s	Thermosediminibacter_oceani
Zotu518	32	d	Bacteria	p	Armatimonadetes	c	Clostridia	o	Clostridiales	f	Micromonosporaceae	g	Armatimonadetes_gp5	s	Catelliglobosispora_koreensis
Zotu236	153	d	Bacteria	p	Armatimonadetes	c	Clostridia	o	Thermoanaerobacterales	f	Thermoanaerobacteraceae	g	Armatimonadetes_gp4	s	Leptolinea_tardivitalis
Zotu6	5144	d	Bacteria	p	Armatimonadetes	c	Clostridia	o	Thermoanaerobacterales	f	Thermoanaerobacteraceae	g	Armatimonadetes_gp4	s	Calderihabitans_maritimus
Zotu114	906	d	Bacteria	p	Armatimonadetes	c	Anaerolineae	o	Anaerolineales	f	Anaerolineaceae	g	Armatimonadetes_gp4	s	Leptolinea_tardivitalis
Zotu543	21	d	Bacteria	p	Armatimonadetes	c	Thermotogae	o	Thermotogales	f	Thermotogaceae	g	Armatimonadetes_gp6	s	Mesoaciditoga_lauensis
Zotu4	5755	d	Bacteria	p	Armatimonadetes	c	Clostridia	o	Thermoanaerobacterales	f	Thermoanaerobacteraceae	g	Armatimonadetes_gp4	s	Calderihabitans_maritimus
Zotu20	1067	d	Bacteria	p	Armatimonadetes	c	Clostridia	o	Anaerolineales	f	Anaerolineaceae	g	Armatimonadetes_gp4	s	Leptolinea_tardivitalis
Zotu18	5542	d	Bacteria	p	Armatimonadetes	c	Clostridia	o	Thermoanaerobacterales	f	Thermoanaerobacteraceae	g	Armatimonadetes_gp4	s	Calderihabitans_maritimus
Zotu508	84	d	Bacteria	p	Armatimonadetes	c	Clostridia	o	Thermoanaerobacterales	f	Thermoanaerobacteraceae	g	Armatimonadetes_gp4	s	Calderihabitans_maritimus
Zotu43	453	d	Bacteria	p	Bacteroidetes	c	Clostridia	o	Clostridiales	f	Ruminococcaceae	g	Parcubacteria_genera_incertae_sedis	s	Butyricicoccus_pullicaecorum
Zotu560	26	d	Bacteria	p	Bacteroidetes	c	Actinobacteria	o	Actinomycetales	f	Flavobacteriaceae	g	Flavobacterium	s	Microscilla_marina
Zotu634	18	d	Bacteria	p	Bacteroidetes	c	Sphingobacteriia	o	Sphingobacteriales	f	Saprospiraceae	g	Aliifodinibius	s	Aliifodinibius_sediminis
Zotu548	28	d	Bacteria	p	Bacteroidetes	c	Sphingobacteriia	o	Sphingobacteriales	f	Rhodothermaceae	g	Campylobacter	s	Salisaeta_longa
Zotu87	370	d	Bacteria	p	Bacteroidetes	c	Flavobacteriia	o	Flavobacteriales	f	Flavobacteriaceae	g	Imtechella	s	Imtechella_halotolerans
Zotu109	367	d	Bacteria	p	Bacteroidetes	c	Flavobacteriia	o	Flavobacteriales	f	Flavobacteriaceae	g	Imtechella	s	Imtechella_halotolerans
Zotu92	204	d	Bacteria	p	Bacteroidetes	c	Bacteroidia	o	Bacteroidales	f	Flavobacteriaceae	g	Flavobacterium	s	Natronoflexus_pectinivorans
Zotu372	42	d	Bacteria	p	Bacteroidetes	c	Flavobacteriia	o	Flavobacteriales	f	Flavobacteriaceae	g	Flavobacterium	s	Brumimicrobium_mesophilum
Zotu534	32	d	Bacteria	p	Bacteroidetes	c	Flavobacteriia	o	Flavobacteriales	f	Flavobacteriaceae	g	Frondibacter	s	Frondibacter_aureus
Zotu36	512	d	Bacteria	p	Bacteroidetes	c	Flavobacteriia	o	Flavobacteriales	f	Flavobacteriaceae	g	Flavobacterium	s	Flavobacterium_haoranii
Zotu55	331	d	Bacteria	p	Bacteroidetes	c	Flavobacteriia	o	Flavobacteriales	f	Flavobacteriaceae	g	Flavobacterium	s	Natronoflexus_pectinivorans
Zotu80	216	d	Bacteria	p	Bacteroidetes	c	Bacteroidia	o	Bacteroidales	f	Prolixibacteraceae	g	Mucilaginibacter	s	Tangfeifania_diversioriginum
Zotu104	188	d	Bacteria	p	Bacteroidetes	c	Flavobacteriia	o	Flavobacteriales	f	Flavobacteriaceae	g	Flavobacterium	s	Sunxiuqinia_faeciviva
Zotu120	254	d	Bacteria	p	Bacteroidetes	c	Sphingobacteriia	o	Sphingobacteriales	f	Rhodothermaceae	g	Salisaeta	s	Salisaeta_longa
Zotu155	118	d	Bacteria	p	Bacteroidetes	c	Flavobacteriia	o	Flavobacteriales	f	Flavobacteriaceae	g	Flavobacterium	s	Tenacibaculum_litopenaei
Zotu172	107	d	Bacteria	p	Bacteroidetes	c	Bacteroidia	o	Bacteroidales	f	Prolixibacteraceae	g	Sunxiuqinia	s	Sunxiuqinia_faeciviva
Zotu198	96	d	Bacteria	p	Bacteroidetes	c	Bacteroidia	o	Bacteroidales	f	Porphyromonadaceae	g	Proteiniphilum	s	Proteiniphilum_acetatigenes
Zotu213	100	d	Bacteria	p	Bacteroidetes	c	Sphingobacteriia	o	Sphingobacteriales	f	Sphingobacteriaceae	g	Mucilaginibacter	s	Mucilaginibacter_auburnensis
Zotu246	85	d	Bacteria	p	Bacteroidetes	c	Sphingobacteriia	o	Sphingobacteriales	f	Sphingobacteriaceae	g	Mucilaginibacter	s	Mucilaginibacter_boryungensis
Zotu270	70	d	Bacteria	p	Bacteroidetes	c	Flavobacteriia	o	Flavobacteriales	f	Flavobacteriaceae	g	Mucilaginibacter	s	Prolixibacter_bellariivorans
Zotu273	88	d	Bacteria	p	Bacteroidetes	c	Flavobacteriia	o	Flavobacteriales	f	Flavobacteriaceae	g	Flavobacterium	s	Flavobacterium_urocaniciphilum
Zotu301	78	d	Bacteria	p	Bacteroidetes	c	Flavobacteriia	o	Flavobacteriales	f	Flavobacteriaceae	g	Flavobacterium	s	Mangrovibacterium_diazotrophicum
Zotu312	61	d	Bacteria	p	Bacteroidetes	c	Bacteroidia	o	Bacteroidales	f	Flavobacteriaceae	g	Sunxiuqinia	s	Sunxiuqinia_faeciviva
Zotu316	68	d	Bacteria	p	Bacteroidetes	c	Cytophagia	o	Cytophagales	f	Flammeovirgaceae	g	Cesiribacter	s	Cesiribacter_andamanensis
Zotu367	207	d	Bacteria	p	Bacteroidetes	c	Sphingobacteriia	o	Sphingobacteriales	f	Rhodothermaceae	g	Salisaeta	s	Salisaeta_longa
Zotu375	43	d	Bacteria	p	Bacteroidetes	c	Flavobacteriia	o	Flavobacteriales	f	Flavobacteriaceae	g	Flavobacterium	s	Flavobacterium_flevense
Zotu379	53	d	Bacteria	p	Bacteroidetes	c	Bacteroidia	o	Bacteroidales	f	Flavobacteriaceae	g	Sunxiuqinia	s	Sunxiuqinia_faeciviva
Zotu387	47	d	Bacteria	p	Bacteroidetes	c	Flavobacteriia	o	Flavobacteriales	f	Flavobacteriaceae	g	Phaeodactylibacter	s	Phaeodactylibacter_xiamenensis
Zotu444	45	d	Bacteria	p	Bacteroidetes	c	Bacteroidia	o	Bacteroidales	f	Flavobacteriaceae	g	Prolixibacter	s	Prolixibacter_bellariivorans
Zotu496	28	d	Bacteria	p	Bacteroidetes	c	Cytophagia	o	Cytophagales	f	Cyclobacteriaceae	g	Cyclobacterium	s	Cyclobacterium_amurskyense
Zotu576	17	d	Bacteria	p	Bacteroidetes	c	Bacteroidia	o	Bacteroidales	f	Prolixibacteraceae	g	Mariniphaga	s	Mariniphaga_anaerophila
Zotu598	193	d	Bacteria	p	Bacteroidetes	c	Sphingobacteriia	o	Sphingobacteriales	f	Rhodothermaceae	g	Salisaeta	s	Salisaeta_longa
Zotu623	24	d	Bacteria	p	Bacteroidetes	c	Sphingobacteriia	o	Sphingobacteriales	f	Saprospiraceae	g	Phaeodactylibacter	s	Phaeodactylibacter_xiamenensis
Zotu227	113	d	Bacteria	p	BRC1	c	Planctomycetia	o	Candidatus_Brocadiales	f	Candidatus_Brocadiaceae	g	BRC1_genera_incertae_sedis	s	Effusibacillus_pohliae
Zotu408	47	d	Bacteria	p	BRC1	c	Chthonomonadetes	o	Chthonomonadales	f	Chthonomonadaceae	g	BRC1_genera_incertae_sedis	s	Thermosulfurimonas_dismutans
Zotu275	74	d	Bacteria	p	Chlamydiae	c	Chlamydiia	o	Chlamydiales	f	Simkaniaceae	g	Simkania	s	Simkania_negevensis
Zotu179	134	d	Bacteria	p	Chloroflexi	c	Anaerolineae	o	Anaerolineales	f	Anaerolineaceae	g	Armatimonadetes_gp4	s	Thermomarinilinea_lacunifontana
Zotu143	134	d	Bacteria	p	Chloroflexi	c	Actinobacteria	o	Clostridiales	f	Synergistaceae	g	Dehalogenimonas	s	Dehalogenimonas_lykanthroporepellens
Zotu365	51	d	Bacteria	p	Chloroflexi	c	Chloroflexia	o	Chloroflexales	f	Chthonomonadaceae	g	Chthonomonas/Armatimonadetes_gp3	s	Geothermomicrobium_terrae
Zotu110	488	d	Bacteria	p	Chloroflexi	c	Clostridia	o	Clostridiales	f	Ruminococcaceae	g	Dehalogenimonas	s	Dehalogenimonas_lykanthroporepellens
Zotu26	588	d	Bacteria	p	Chloroflexi	c	Dehalococcoidetes	o	Actinomycetales	f	Synergistaceae	g	Dehalogenimonas	s	Dehalogenimonas_lykanthroporepellens
Zotu186	84	d	Bacteria	p	Chloroflexi	c	Dehalococcoidetes	o	Actinomycetales	f	Spirochaetaceae	g	Dehalogenimonas	s	Dehalogenimonas_lykanthroporepellens
Zotu53	330	d	Bacteria	p	Chloroflexi	c	Anaerolineae	o	Anaerolineales	f	Anaerolineaceae	g	Leptolinea	s	Leptolinea_tardivitalis
Zotu202	116	d	Bacteria	p	Chloroflexi	c	Dehalococcoidetes	o	Bacillales	f	Family_IX	g	Dehalogenimonas	s	Dehalogenimonas_lykanthroporepellens
Zotu506	33	d	Bacteria	p	Chloroflexi	c	Anaerolineae	o	Anaerolineales	f	Anaerolineaceae	g	Thermomarinilinea	s	Thermomarinilinea_lacunifontana
Zotu527	25	d	Bacteria	p	Chloroflexi	c	Dehalococcoidetes	o	Clostridiales	f	Clostridiaceae_1	g	Dehalogenimonas	s	Dehalogenimonas_lykanthroporepellens
Zotu82	204	d	Bacteria	p	Chloroflexi	c	Dehalococcoidia	o	Dehalococcoidales	f	Dehalococcoidaceae	g	Dehalococcoides	s	Dehalococcoides_mccartyi
Zotu439	41	d	Bacteria	p	Chloroflexi	c	Dehalococcoidetes	o	Actinomycetales	f	Acidothermaceae	g	Dehalogenimonas	s	Dehalogenimonas_lykanthroporepellens
Zotu286	99	d	Bacteria	p	Chloroflexi	c	Dehalococcoidetes	o	Clostridiales	f	Clostridiales_Incertae_Sedis_III	g	Dehalogenimonas	s	Dehalogenimonas_lykanthroporepellens
Zotu351	221	d	Bacteria	p	Chloroflexi	c	Chloroflexia	o	Chloroflexales	f	Oscillochloridaceae	g	Oscillochloris	s	Alicyclobacillus_vulcanalis
Zotu59	492	d	Bacteria	p	Chloroflexi	c	Dehalococcoidetes	o	Dehalococcoidales	f	Dehalococcoidaceae	g	Dehalogenimonas	s	Dehalogenimonas_lykanthroporepellens
Zotu516	18	d	Bacteria	p	Chloroflexi	c	Anaerolineae	o	Anaerolineales	f	Anaerolineaceae	g	Thermomarinilinea	s	Thermomarinilinea_lacunifontana
Zotu113	165	d	Bacteria	p	Chloroflexi	c	Dehalococcoidetes	o	Clostridiales	f	Ruminococcaceae	g	Dehalogenimonas	s	Dehalogenimonas_lykanthroporepellens
Zotu148	215	d	Bacteria	p	Chloroflexi	c	Chloroflexia	o	Chloroflexales	f	Oscillochloridaceae	g	Oscillochloris	s	Alicyclobacillus_vulcanalis
Zotu357	204	d	Bacteria	p	Chloroflexi	c	Dehalococcoidetes	o	Actinomycetales	f	Acidothermaceae	g	Dehalogenimonas	s	Dehalogenimonas_lykanthroporepellens
Zotu654	25	d	Bacteria	p	Chloroflexi	c	Anaerolineae	o	Anaerolineales	f	Anaerolineaceae	g	Anaerolinea	s	Anaerolinea_thermophila
Zotu256	78	d	Bacteria	p	Chloroflexi	c	Dehalococcoidetes	o	Clostridiales	f	Syntrophomonadaceae	g	Dehalogenimonas	s	Dehalogenimonas_lykanthroporepellens
Zotu319	265	d	Bacteria	p	Chloroflexi	c	Dehalococcoidetes	o	Actinomycetales	f	Acidothermaceae	g	Dehalogenimonas	s	Dehalogenimonas_lykanthroporepellens
Zotu86	203	d	Bacteria	p	Chloroflexi	c	Anaerolineae	o	Anaerolineales	f	Anaerolineaceae	g	Levilinea	s	Levilinea_saccharolytica
Zotu633	156	d	Bacteria	p	Chloroflexi	c	Chloroflexia	o	Chloroflexales	f	Oscillochloridaceae	g	Oscillochloris	s	Shimazuella_kribbensis
Zotu545	26	d	Bacteria	p	Chloroflexi	c	Anaerolineae	o	Anaerolineales	f	Anaerolineaceae	g	Thermomarinilinea	s	Thermomarinilinea_lacunifontana
Zotu564	101	d	Bacteria	p	Chloroflexi	c	Dehalococcoidetes	o	Anaerolineales	f	Anaerolineaceae	g	Dehalogenimonas	s	Dehalogenimonas_lykanthroporepellens
Zotu27	849	d	Bacteria	p	Chloroflexi	c	Dehalococcoidetes	o	Anaerolineales	f	Anaerolineaceae	g	Dehalogenimonas	s	Dehalogenimonas_lykanthroporepellens
Zotu90	325	d	Bacteria	p	Chloroflexi	c	Dehalococcoidetes	o	Actinomycetales	f	Acidothermaceae	g	Dehalogenimonas	s	Dehalogenimonas_lykanthroporepellens
Zotu332	280	d	Bacteria	p	Chloroflexi	c	Dehalococcoidetes	o	Clostridiales	f	Desulfurellaceae	g	Dehalogenimonas	s	Dehalogenimonas_lykanthroporepellens
Zotu178	116	d	Bacteria	p	Chloroflexi	c	Dehalococcoidetes	o	Actinomycetales	f	Acidothermaceae	g	Dehalogenimonas	s	Dehalogenimonas_lykanthroporepellens
Zotu95	3153	d	Bacteria	p	Chloroflexi	c	Anaerolineae	o	Anaerolineales	f	Anaerolineaceae	g	Thermomarinilinea	s	Thermomarinilinea_lacunifontana
Zotu134	178	d	Bacteria	p	Chloroflexi	c	Dehalococcoidetes	o	Dehalococcoidales	f	Dehalococcoidaceae	g	Dehalogenimonas	s	Dehalogenimonas_lykanthroporepellens
Zotu181	98	d	Bacteria	p	Chloroflexi	c	Dehalococcoidetes	o	Caldilineales	f	Caldilineaceae	g	Dehalogenimonas	s	Dehalogenimonas_lykanthroporepellens
Zotu7	3142	d	Bacteria	p	Chloroflexi	c	Anaerolineae	o	Anaerolineales	f	Anaerolineaceae	g	Thermomarinilinea	s	Thermomarinilinea_lacunifontana
Zotu8	3556	d	Bacteria	p	Chloroflexi	c	Anaerolineae	o	Anaerolineales	f	Anaerolineaceae	g	Thermomarinilinea	s	Thermomarinilinea_lacunifontana
Zotu66	1814	d	Bacteria	p	Chloroflexi	c	Anaerolineae	o	Anaerolineales	f	Anaerolineaceae	g	Thermomarinilinea	s	Thermomarinilinea_lacunifontana
Zotu72	295	d	Bacteria	p	Chloroflexi	c	Dehalococcoidetes	o	Clostridiales	f	Ruminococcaceae	g	Dehalogenimonas	s	Dehalogenimonas_lykanthroporepellens
Zotu605	198	d	Bacteria	p	Chloroflexi	c	Dehalococcoidetes	o	Actinomycetales	f	Anaerolineaceae	g	Dehalogenimonas	s	Dehalogenimonas_lykanthroporepellens
Zotu470	36	d	Bacteria	p	Chloroflexi	c	Dehalococcoidetes	o	Anaerolineales	f	Anaerolineaceae	g	Dehalogenimonas	s	Dehalogenimonas_lykanthroporepellens
Zotu639	66	d	Bacteria	p	Chloroflexi	c	Dehalococcoidetes	o	Dehalococcoidales	f	Dehalococcoidaceae	g	Dehalogenimonas	s	Dehalogenimonas_lykanthroporepellens
Zotu71	861	d	Bacteria	p	Chloroflexi	c	Dehalococcoidetes	o	Anaerolineales	f	Anaerolineaceae	g	Dehalogenimonas	s	Dehalogenimonas_lykanthroporepellens
Zotu415	74	d	Bacteria	p	Chloroflexi	c	Dehalococcoidetes	o	Synergistales	f	Synergistaceae	g	Dehalogenimonas	s	Dehalogenimonas_lykanthroporepellens
Zotu165	136	d	Bacteria	p	Chloroflexi	c	Dehalococcoidetes	o	Dehalococcoidales	f	Family_II	g	Dehalogenimonas	s	Dehalogenimonas_lykanthroporepellens
Zotu126	192	d	Bacteria	p	Chloroflexi	c	Chloroflexia	o	Chloroflexales	f	Oscillochloridaceae	g	Oscillochloris	s	Dehalobacter_restrictus
Zotu76	423	d	Bacteria	p	Chloroflexi	c	Dehalococcoidetes	o	Coriobacteriales	f	Coriobacteriaceae	g	Dehalogenimonas	s	Dehalogenimonas_lykanthroporepellens
Zotu28	1752	d	Bacteria	p	Chloroflexi	c	Anaerolineae	o	Anaerolineales	f	Anaerolineaceae	g	Thermomarinilinea	s	Thermomarinilinea_lacunifontana
Zotu291	62	d	Bacteria	p	Chloroflexi	c	Dehalococcoidetes	o	Synergistales	f	Synergistaceae	g	Dehalogenimonas	s	Dehalogenimonas_lykanthroporepellens
Zotu305	66	d	Bacteria	p	Chloroflexi	c	Dehalococcoidetes	o	Dehalococcoidales	f	Dehalococcoidaceae	g	Dehalogenimonas	s	Dehalogenimonas_lykanthroporepellens
Zotu417	45	d	Bacteria	p	Chloroflexi	c	Dehalococcoidetes	o	Synergistales	f	Synergistaceae	g	Dehalogenimonas	s	Dehalogenimonas_lykanthroporepellens
Zotu438	201	d	Bacteria	p	Chloroflexi	c	Dehalococcoidetes	o	Actinomycetales	f	Acidothermaceae	g	Dehalogenimonas	s	Dehalogenimonas_lykanthroporepellens
Zotu519	387	d	Bacteria	p	Chloroflexi	c	Dehalococcoidetes	o	Actinomycetales	f	Acidothermaceae	g	Dehalogenimonas	s	Dehalogenimonas_lykanthroporepellens
Zotu75	426	d	Bacteria	p	Chloroflexi	c	Dehalococcoidetes	o	Actinomycetales	f	Kineosporiaceae	g	Dehalogenimonas	s	Dehalogenimonas_lykanthroporepellens
Zotu419	766	d	Bacteria	p	Chloroflexi	c	Anaerolineae	o	Anaerolineales	f	Anaerolineaceae	g	Thermomarinilinea	s	Thermomarinilinea_lacunifontana
Zotu549	26	d	Bacteria	p	Chloroflexi	c	Chloroflexia	o	Chloroflexales	f	Oscillochloridaceae	g	Oscillochloris	s	Roseiflexus_castenholzii
Zotu146	134	d	Bacteria	p	Chloroflexi	c	Dehalococcoidetes	o	Clostridiales	f	Ruminococcaceae	g	Dehalogenimonas	s	Dehalogenimonas_lykanthroporepellens
Zotu131	137	d	Archaea	p	Crenarchaeota	c	Thermoprotei	o	Desulfurococcales	f	Desulfurococcaceae	g	Candidatus_Nanosalina	s	Sulfophobococcus_zilligii
Zotu401	46	d	Archaea	p	Crenarchaeota	c	Thermoprotei	o	Desulfurococcales	f	Desulfurococcaceae	g	Candidatus_Korarchaeum	s	Pyrobaculum_aerophilum
Zotu637	23	d	Archaea	p	Crenarchaeota	c	Thermoprotei	o	Sulfolobales	f	Sulfolobaceae	g	Sulfolobus	s	Sulfolobus_metallicus
Zotu74	224	d	Bacteria	p	Cyanobacteria/Chloroplast	c	Chloroplast	f	Chloroplast	g	Streptophyta
Zotu79	312	d	Bacteria	p	Cyanobacteria/Chloroplast	c	Cyanobacteria	f	Family_VII	g	GpVII
Zotu201	297	d	Bacteria	p	Cyanobacteria/Chloroplast	c	Cyanobacteria	f	Family_VII	g	GpVII	s	Rubidibacter_lacunae
Zotu276	74	d	Bacteria	p	Cyanobacteria/Chloroplast	c	Chloroplast	f	Chloroplast	g	Chlorophyta
Zotu414	40	d	Bacteria	p	Cyanobacteria/Chloroplast	c	Cyanobacteria	f	Family_XIII	g	GpXIII	s	Planktothricoides_raciborskii
Zotu469	37	d	Bacteria	p	Cyanobacteria/Chloroplast	c	Cyanobacteria	f	Family_XIII	g	GpXIII	s	Planktothricoides_raciborskii
Zotu472	38	d	Bacteria	p	Deferribacteres	c	Deferribacteres	o	Deferribacterales	f	Deferribacterales_incertae_sedis	g	Caldithrix	s	Caldithrix_palaeochoryensis
Zotu593	21	d	Bacteria	p	Deinococcus-Thermus	c	Deinococci	o	Deinococcales	f	Deinococcaceae	g	Deinococcus	s	Deinococcus_murrayi
Zotu553	21	d	Archaea	p	Diapherotrites	c	Halobacteria	o	Haloferacales	f	Haloferacaceae	g	Diapherotrites_Incertae_Sedis_AR10	s	Halorubrum_chaoviator
Zotu84	173	d	Archaea	p	Euryarchaeota	c	Mollicutes	o	Mycoplasmatales	f	Mycoplasmataceae	g	Woesearchaeota_Incertae_Sedis_AR15	s	Nitrososphaera_viennensis
Zotu474	28	d	Archaea	p	Euryarchaeota	c	Methanococci	o	Methanococcales	f	Methanocaldococcaceae	g	Diapherotrites_Incertae_Sedis_AR10	s	Methanocaldococcus_indicus
Zotu486	22	d	Archaea	p	Euryarchaeota	c	Thermoprotei	o	Methanobacteriales	f	Desulfurococcaceae	g	Candidatus_Iainarchaeum	s	Methanothermus_sociabilis
Zotu16	2092	d	Archaea	p	Euryarchaeota	c	Methanomicrobia	o	Thermoplasmatales	f	Archaeoglobaceae	g	Candidatus_Korarchaeum	s	Thermoplasma_volcanium
Zotu77	2100	d	Archaea	p	Euryarchaeota	c	Methanomicrobia	o	Archaeoglobales	f	Archaeoglobaceae	g	Candidatus_Korarchaeum	s	Thermogymnomonas_acidicola
Zotu34	2091	d	Archaea	p	Euryarchaeota	c	Methanomicrobia	o	Methanomicrobiales	f	Archaeoglobaceae	g	Candidatus_Korarchaeum	s	Methanolinea_mesophila
Zotu277	69	d	Archaea	p	Euryarchaeota	c	Halobacteria	o	Halobacteriales	f	Halobacteriaceae	g	Woesearchaeota_Incertae_Sedis_AR16	s	Natribaculum_longum
Zotu22	2090	d	Archaea	p	Euryarchaeota	c	Methanomicrobia	o	Thermoplasmatales	f	Archaeoglobaceae	g	Candidatus_Korarchaeum	s	Thermogymnomonas_acidicola
Zotu512	29	d	Archaea	p	Euryarchaeota	c	Methanomicrobia	o	Methanomicrobiales	f	Methanomicrobiaceae	g	Candidatus_Aenigmarchaeum	s	Methanoregula_boonei
Zotu499	30	d	Archaea	p	Euryarchaeota	c	Halobacteria	o	Halobacteriales	f	Halobacteriaceae	g	Pacearchaeota_Incertae_Sedis_AR13	s	Halarchaeum_rubridurum
Zotu457	32	d	Archaea	p	Euryarchaeota	c	Thermoprotei	o	Methanococcales	f	Methanococcaceae	g	Methanothermococcus	s	Methanothermococcus_okinawensis
Zotu46	443	d	Archaea	p	Euryarchaeota	c	Methanobacteria	o	Methanobacteriales	f	Methanobacteriaceae	g	Pacearchaeota_Incertae_Sedis_AR13	s	Methermicoccus_shengliensis
Zotu210	71	d	Archaea	p	Euryarchaeota	c	Halobacteria	o	Halobacteriales	f	Halobacteriaceae	g	Treponema	s	Treponema_medium
Zotu102	157	d	Archaea	p	Euryarchaeota	c	Halobacteria	o	Halobacteriales	f	Halobacteriaceae	g	Halococcus	s	Halococcus_hamelinensis
Zotu119	157	d	Archaea	p	Euryarchaeota	c	Methanobacteria	o	Methanobacteriales	f	Methanobacteriaceae	g	Methanothermobacter	s	Methanothermobacter_defluvii
Zotu358	413	d	Archaea	p	Euryarchaeota	c	Halobacteria	o	Halobacteriales	f	Halobacteriaceae	g	Pacearchaeota_Incertae_Sedis_AR13	s	Halobellus_clavatus
Zotu32	510	d	Archaea	p	Euryarchaeota	c	Methanobacteria	o	Methanobacteriales	f	Methanobacteriaceae	g	Methanobacterium	s	Methanobacterium_alcaliphilum
Zotu153	129	d	Archaea	p	Euryarchaeota	c	Halobacteria	o	Halobacteriales	f	Halobacteriaceae	g	Haladaptatus	s	Haladaptatus_paucihalophilus
Zotu207	91	d	Archaea	p	Euryarchaeota	c	Methanomicrobia	o	Methanosarcinales	f	Methanosarcinaceae	g	Methanosarcina	s	Methanosarcina_vacuolata
Zotu245	77	d	Archaea	p	Euryarchaeota	c	Halobacteria	o	Halobacteriales	f	Halobacteriaceae	g	Pacearchaeota_Incertae_Sedis_AR13	s	Halobellus_clavatus
Zotu339	75	d	Archaea	p	Euryarchaeota	c	Halobacteria	o	Halobacteriales	f	Halobacteriaceae	g	Candidatus_Iainarchaeum	s	Methanobacterium_beijingense
Zotu473	74	d	Archaea	p	Euryarchaeota	c	Halobacteria	o	Halobacteriales	f	Halobacteriaceae	g	Candidatus_Iainarchaeum	s	Methanobacterium_beijingense
Zotu489	34	d	Archaea	p	Euryarchaeota	c	Methanobacteria	o	Methanobacteriales	f	Methanobacteriaceae	g	Methanothermobacter	s	Methanothermobacter_tenebrarum
Zotu124	380	d	Archaea	p	Euryarchaeota	c	Methanomicrobia	o	Methanosarcinales	f	Methermicoccaceae	g	Methermicoccus	s	Methermicoccus_shengliensis
Zotu200	379	d	Archaea	p	Euryarchaeota	c	Methanomicrobia	o	Methanosarcinales	f	Methermicoccaceae	g	Methermicoccus	s	Methermicoccus_shengliensis
Zotu310	378	d	Archaea	p	Euryarchaeota	c	Methanomicrobia	o	Methanosarcinales	f	Methermicoccaceae	g	Methermicoccus	s	Methermicoccus_shengliensis
Zotu48	420	d	Archaea	p	Euryarchaeota	c	Halobacteria	o	Halobacteriales	f	Halobacteriaceae	g	Halobacterium	s	Halobellus_clavatus
Zotu263	376	d	Archaea	p	Euryarchaeota	c	Methanomicrobia	o	Methanosarcinales	f	Methermicoccaceae	g	Methermicoccus	s	Methermicoccus_shengliensis
Zotu568	25	d	Archaea	p	Euryarchaeota	c	Methanomicrobia	o	Methanosarcinales	f	Methermicoccaceae	g	Methermicoccus	s	Methermicoccus_shengliensis
Zotu482	26	d	Archaea	p	Euryarchaeota	c	Methanobacteria	o	Methanobacteriales	f	Methanobacteriaceae	g	Methanobacterium	s	Methanobacterium_alcaliphilum
Zotu608	15	d	Archaea	p	Euryarchaeota	c	Methanomicrobia	o	Methanosarcinales	f	Haloferacaceae	g	Halorubrum	s	Halorubrum_vacuolatum
Zotu392	35	d	Archaea	p	Euryarchaeota	c	Halobacteria	o	Halobacteriales	f	Halobacteriaceae	g	Candidatus_Aenigmarchaeum	s	Halobacterium_noricense
Zotu483	70	d	Archaea	p	Euryarchaeota	c	Methanobacteria	o	Methanobacteriales	f	Methanobacteriaceae	g	Methanothermobacter	s	Methanothermobacter_tenebrarum
Zotu128	398	d	Archaea	p	Euryarchaeota	c	Methanobacteria	o	Methanobacteriales	f	Methanobacteriaceae	g	Methanothermobacter	s	Methanothermus_sociabilis
Zotu176	100	d	Archaea	p	Euryarchaeota	c	Methanobacteria	o	Methanobacteriales	f	Methanothermaceae	g	Methanothermus	s	Methanothermus_sociabilis
Zotu416	71	d	Archaea	p	Euryarchaeota	c	Methanobacteria	o	Methanobacteriales	f	Methanobacteriaceae	g	Methanothermobacter	s	Methanothermobacter_defluvii
Zotu29	556	d	Archaea	p	Euryarchaeota	c	Thermoplasmata	o	Thermoplasmatales	f	Picrophilaceae	g	Picrophilus	s	Picrophilus_torridus
Zotu260	248	d	Archaea	p	Euryarchaeota	c	Methanobacteria	o	Methanobacteriales	f	Methanothermaceae	g	Methanothermus	s	Methanothermus_sociabilis
Zotu425	38	d	Archaea	p	Euryarchaeota	c	Methanobacteria	o	Methanobacteriales	f	Methanobacteriaceae	g	Methanothermobacter	s	Methanothermobacter_defluvii
Zotu447	37	d	Archaea	p	Euryarchaeota	c	Methanobacteria	o	Methanobacteriales	f	Methanobacteriaceae	g	Methanothermobacter	s	Methanothermobacter_defluvii
Zotu193	90	d	Archaea	p	Euryarchaeota	c	Methanobacteria	o	Methanobacteriales	f	Archaeoglobaceae	g	Geoglobus	s	Geoglobus_acetivorans
Zotu382	43	d	Archaea	p	Euryarchaeota	c	Methanobacteria	o	Methanobacteriales	f	Methanobacteriaceae	g	Methanothermobacter	s	Methanothermobacter_defluvii
Zotu659	528	d	Archaea	p	Euryarchaeota	c	Halobacteria	o	Thermoplasmatales	f	Picrophilaceae	g	Picrophilus	s	Picrophilus_torridus
Zotu64	311	d	Archaea	p	Euryarchaeota	c	Methanobacteria	o	Methanobacteriales	f	Methanobacteriaceae	g	Methanothermobacter	s	Methanothermobacter_defluvii
Zotu88	416	d	Archaea	p	Euryarchaeota	c	Methanobacteria	o	Methanobacteriales	f	Methanobacteriaceae	g	Methanothermobacter	s	Methanothermus_sociabilis
Zotu115	159	d	Archaea	p	Euryarchaeota	c	Methanobacteria	o	Methanobacteriales	f	Methanobacteriaceae	g	Methanimicrococcus	s	Methanimicrococcus_blatticola
Zotu194	98	d	Archaea	p	Euryarchaeota	c	Methanobacteria	o	Methanobacteriales	f	Methanobacteriaceae	g	Methanothermobacter	s	Methanothermobacter_defluvii
Zotu215	400	d	Archaea	p	Euryarchaeota	c	Methanobacteria	o	Methanobacteriales	f	Methanobacteriaceae	g	Methanothermobacter	s	Methanothermobacter_defluvii
Zotu513	22	d	Archaea	p	Euryarchaeota	c	Methanococci	o	Methanococcales	f	Methanocaldococcaceae	g	Methanotorris	s	Methanotorris_igneus
Zotu12	4039	d	Archaea	p	Euryarchaeota	c	Methanobacteria	o	Methanobacteriales	f	Methanobacteriaceae	g	Methanothermobacter	s	Methermicoccus_shengliensis
Zotu289	63	d	Archaea	p	Euryarchaeota	c	Methanobacteria	o	Methanobacteriales	f	Methanobacteriaceae	g	Methanothermobacter	s	Methanothermobacter_defluvii
Zotu333	45	d	Archaea	p	Euryarchaeota	c	Halobacteria	o	Thermoplasmatales	f	Picrophilaceae	g	Picrophilus	s	Picrophilus_torridus
Zotu436	47	d	Archaea	p	Euryarchaeota	c	Methanobacteria	o	Methanobacteriales	f	Methanobacteriaceae	g	Methanothermobacter	s	Methanothermobacter_defluvii
Zotu571	489	d	Archaea	p	Euryarchaeota	c	Halobacteria	o	Thermoplasmatales	f	Picrophilaceae	g	Picrophilus	s	Picrophilus_torridus
Zotu632	546	d	Archaea	p	Euryarchaeota	c	Halobacteria	o	Thermoplasmatales	f	Picrophilaceae	g	Picrophilus	s	Picrophilus_torridus
Zotu14	4250	d	Archaea	p	Euryarchaeota	c	Methanobacteria	o	Methanobacteriales	f	Methanobacteriaceae	g	Methanothermobacter	s	Methanothermobacter_defluvii
Zotu85	200	d	Archaea	p	Euryarchaeota	c	Methanobacteria	o	Methanobacteriales	f	Methanobacteriaceae	g	Methanothermobacter	s	Methanothermobacter_defluvii
Zotu314	190	d	Archaea	p	Euryarchaeota	c	Methanobacteria	o	Methanobacteriales	f	Methanobacteriaceae	g	Methanothermobacter	s	Methanothermobacter_defluvii
Zotu399	281	d	Archaea	p	Euryarchaeota	c	Methanobacteria	o	Methanobacteriales	f	Methanobacteriaceae	g	Methanothermobacter	s	Methanothermobacter_defluvii
Zotu453	32	d	Archaea	p	Euryarchaeota	c	Halobacteria	o	Haloferacales	f	Haloferacaceae	g	Halorubrum	s	Halorubrum_orientale
Zotu454	30	d	Archaea	p	Euryarchaeota	c	Thermoplasmata	o	Methanomassiliicoccales	f	Methanomassiliicoccaceae	g	Methanomassiliicoccus	s	Methanomassiliicoccus_luminyensis
Zotu464	52	d	Archaea	p	Euryarchaeota	c	Methanobacteria	o	Methanobacteriales	f	Methanothermaceae	g	Methanothermus	s	Methanothermus_sociabilis
Zotu117	147	d	Archaea	p	Euryarchaeota	c	Halobacteria	o	Methanobacteriales	f	Methanobacteriaceae	g	Methanothermobacter	s	Methanothermobacter_marburgensis
Zotu151	118	d	Archaea	p	Euryarchaeota	c	Halobacteria	o	Halobacteriales	f	Halobacteriaceae	g	Halorubrum	s	Haladaptatus_paucihalophilus
Zotu195	263	d	Archaea	p	Euryarchaeota	c	Methanomicrobia	o	Methanosarcinales	f	Methermicoccaceae	g	Methermicoccus	s	Methermicoccus_shengliensis
Zotu307	235	d	Archaea	p	Euryarchaeota	c	Methanobacteria	o	Methanobacteriales	f	Methanobacteriaceae	g	Methanothermobacter	s	Methanothermobacter_defluvii
Zotu356	97	d	Archaea	p	Euryarchaeota	c	Methanobacteria	o	Methanobacteriales	f	Methanobacteriaceae	g	Methanothermobacter	s	Methanomassiliicoccus_luminyensis
Zotu211	3937	d	Archaea	p	Euryarchaeota	c	Methanobacteria	o	Methanobacteriales	f	Methanobacteriaceae	g	Methanothermobacter	s	Methanothermobacter_tenebrarum
Zotu237	254	d	Archaea	p	Euryarchaeota	c	Methanobacteria	o	Methanobacteriales	f	Methanobacteriaceae	g	Methanothermobacter	s	Methanothermobacter_defluvii
Zotu293	75	d	Archaea	p	Euryarchaeota	c	Methanobacteria	o	Methanobacteriales	f	Methanothermaceae	g	Methanothermus	s	Methanothermus_sociabilis
Zotu442	141	d	Archaea	p	Euryarchaeota	c	Methanobacteria	o	Methanobacteriales	f	Methanobacteriaceae	g	Methanothermobacter	s	Methanothermobacter_defluvii
Zotu524	288	d	Archaea	p	Euryarchaeota	c	Methanobacteria	o	Methanobacteriales	f	Methanobacteriaceae	g	Methanothermobacter	s	Methanothermobacter_marburgensis
Zotu529	164	d	Archaea	p	Euryarchaeota	c	Methanobacteria	o	Methanobacteriales	f	Archaeoglobaceae	g	Methanothermobacter	s	Ferroglobus_placidus
Zotu547	89	d	Archaea	p	Euryarchaeota	c	Methanobacteria	o	Methanobacteriales	f	Methanobacteriaceae	g	Methanothermobacter	s	Methanothermobacter_marburgensis
Zotu581	28	d	Archaea	p	Euryarchaeota	c	Methanobacteria	o	Methanobacteriales	f	Archaeoglobaceae	g	Geoglobus	s	Geoglobus_acetivorans
Zotu592	22	d	Archaea	p	Euryarchaeota	c	Methanobacteria	o	Methanobacteriales	f	Methanobacteriaceae	g	Methanothermobacter	s	Methanothermobacter_defluvii
Zotu108	297	d	Archaea	p	Euryarchaeota	c	Methanobacteria	o	Methanobacteriales	f	Methanobacteriaceae	g	Methanothermobacter	s	Methanothermobacter_marburgensis
Zotu342	50	d	Archaea	p	Euryarchaeota	c	Methanobacteria	o	Methanobacteriales	f	Methanobacteriaceae	g	Methanothermobacter	s	Methanothermobacter_tenebrarum
Zotu653	11	d	Archaea	p	Euryarchaeota	c	Thermoplasmata	o	Thermoplasmatales	f	Thermoplasmatales_incertae_sedis	g	Thermogymnomonas	s	Thermogymnomonas_acidicola
Zotu1	4755	d	Archaea	p	Euryarchaeota	c	Methanobacteria	o	Methanobacteriales	f	Methanobacteriaceae	g	Methanothermobacter	s	Methanothermobacter_tenebrarum
Zotu58	867	d	Archaea	p	Euryarchaeota	c	Methanomicrobia	o	Methanobacteriales	f	Methermicoccaceae	g	Methermicoccus	s	Methermicoccus_shengliensis
Zotu303	361	d	Archaea	p	Euryarchaeota	c	Methanobacteria	o	Methanobacteriales	f	Methanobacteriaceae	g	Methanothermobacter	s	Methanothermobacter_defluvii
Zotu504	52	d	Archaea	p	Euryarchaeota	c	Methanobacteria	o	Methanobacteriales	f	Methanobacteriaceae	g	Methanothermobacter	s	Methanothermobacter_defluvii
Zotu159	975	d	Archaea	p	Euryarchaeota	c	Methanobacteria	o	Methanobacteriales	f	Methanobacteriaceae	g	Methanothermobacter	s	Methermicoccus_shengliensis
Zotu295	276	d	Archaea	p	Euryarchaeota	c	Methanobacteria	o	Methanobacteriales	f	Methanobacteriaceae	g	Methanothermobacter	s	Methanothermobacter_marburgensis
Zotu650	14	d	Archaea	p	Euryarchaeota	c	Methanobacteria	o	Methanobacteriales	f	Methanobacteriaceae	g	Methanobacterium	s	Methanobacterium_aarhusense
Zotu657	205	d	Archaea	p	Euryarchaeota	c	Methanobacteria	o	Methanobacteriales	f	Methanobacteriaceae	g	Methanothermobacter	s	Methanothermobacter_marburgensis
Zotu238	252	d	Archaea	p	Euryarchaeota	c	Methanomicrobia	o	Methanosarcinales	f	Methermicoccaceae	g	Methermicoccus	s	Methermicoccus_shengliensis
Zotu252	151	d	Archaea	p	Euryarchaeota	c	Halobacteria	o	Haloferacales	f	Haloferacaceae	g	Halorubrum	s	Halorubrum_orientale
Zotu491	19	d	Archaea	p	Euryarchaeota	c	Halobacteria	o	Halobacteriales	f	Halobacteriaceae	g	Methanomassiliicoccus	s	Methanomassiliicoccus_luminyensis
Zotu510	55	d	Archaea	p	Euryarchaeota	c	Methanobacteria	o	Methanobacteriales	f	Methanobacteriaceae	g	Methanobacterium	s	Halovenus_aranensis
Zotu515	55	d	Archaea	p	Euryarchaeota	c	Methanobacteria	o	Methanobacteriales	f	Methanobacteriaceae	g	Methanobacterium	s	Halovenus_aranensis
Zotu50	331	d	Archaea	p	Euryarchaeota	c	Methanobacteria	o	Methanobacteriales	f	Methanobacteriaceae	g	Methanothermobacter	s	Methanothermobacter_defluvii
Zotu116	211	d	Archaea	p	Euryarchaeota	c	Thermoplasmata	o	Methanobacteriales	f	Methanobacteriaceae	g	Methanothermobacter	s	Methanomassiliicoccus_luminyensis
Zotu261	99	d	Archaea	p	Euryarchaeota	c	Methanobacteria	o	Methanobacteriales	f	Methanobacteriaceae	g	Methanobacterium	s	Methanobacterium_oryzae
Zotu335	59	d	Archaea	p	Euryarchaeota	c	Thermoplasmata	o	Haloferacales	f	Haloferacaceae	g	Halorubrum	s	Picrophilus_torridus
Zotu396	112	d	Archaea	p	Euryarchaeota	c	Archaeoglobi	o	Archaeoglobales	f	Archaeoglobaceae	g	Archaeoglobus	s	Ferroglobus_placidus
Zotu458	78	d	Archaea	p	Euryarchaeota	c	Methanobacteria	o	Methanobacteriales	f	Methanobacteriaceae	g	Methanothermobacter	s	Methanothermobacter_defluvii
Zotu582	204	d	Archaea	p	Euryarchaeota	c	Thermoplasmata	o	Methanobacteriales	f	Methanobacteriaceae	g	Methanomassiliicoccus	s	Methanomassiliicoccus_luminyensis
Zotu646	53	d	Archaea	p	Euryarchaeota	c	Methanobacteria	o	Methanobacteriales	f	Methanobacteriaceae	g	Methanobacterium	s	Halovenus_aranensis
Zotu44	544	d	Archaea	p	Euryarchaeota	c	Thermoplasmata	o	Thermoplasmatales	f	Picrophilaceae	g	Picrophilus	s	Picrophilus_torridus
Zotu182	122	d	Archaea	p	Euryarchaeota	c	Thermoplasmata	o	Thermoplasmatales	f	Ferroplasmaceae	g	Acidiplasma	s	Acidiplasma_cupricumulans
Zotu247	532	d	Archaea	p	Euryarchaeota	c	Thermoplasmata	o	Thermoplasmatales	f	Picrophilaceae	g	Picrophilus	s	Picrophilus_torridus
Zotu317	154	d	Archaea	p	Euryarchaeota	c	Halobacteria	o	Halobacteriales	f	Halobacteriaceae	g	Halorubrum	s	Picrophilus_torridus
Zotu390	210	d	Archaea	p	Euryarchaeota	c	Thermoplasmata	o	Methanobacteriales	f	Methanobacteriaceae	g	Methanothermobacter	s	Methanomassiliicoccus_luminyensis
Zotu395	84	d	Archaea	p	Euryarchaeota	c	Methanobacteria	o	Methanobacteriales	f	Methanobacteriaceae	g	Methanothermobacter	s	Methanothermobacter_defluvii
Zotu411	31	d	Archaea	p	Euryarchaeota	c	Thermoplasmata	o	Haloferacales	f	Haloferacaceae	g	Methanomassiliicoccus	s	Methanomassiliicoccus_luminyensis
Zotu487	31	d	Archaea	p	Euryarchaeota	c	Methanobacteria	o	Methanobacteriales	f	Methanobacteriaceae	g	Methanothermobacter	s	Methanothermobacter_defluvii
Zotu497	392	d	Archaea	p	Euryarchaeota	c	Methanobacteria	o	Methanobacteriales	f	Methanobacteriaceae	g	Methanothermobacter	s	Methanothermobacter_defluvii
Zotu521	155	d	Archaea	p	Euryarchaeota	c	Halobacteria	o	Haloferacales	f	Haloferacaceae	g	Halorubrum	s	Halorubrum_orientale
Zotu431	524	d	Archaea	p	Euryarchaeota	c	Halobacteria	o	Methanobacteriales	f	Methanobacteriaceae	g	Thermogymnomonas	s	Thermogymnomonas_acidicola
Zotu575	121	d	Archaea	p	Euryarchaeota	c	Archaeoglobi	o	Archaeoglobales	f	Archaeoglobaceae	g	Ferroglobus	s	Ferroglobus_placidus
Zotu589	107	d	Archaea	p	Euryarchaeota	c	Archaeoglobi	o	Archaeoglobales	f	Archaeoglobaceae	g	Ferroglobus	s	Ferroglobus_placidus
Zotu595	51	d	Archaea	p	Euryarchaeota	c	Methanobacteria	o	Methanobacteriales	f	Methanobacteriaceae	g	Methanothermobacter	s	Methanothermobacter_defluvii
Zotu429	120	d	Archaea	p	Euryarchaeota	c	Archaeoglobi	o	Archaeoglobales	f	Archaeoglobaceae	g	Archaeoglobus	s	Ferroglobus_placidus
Zotu440	39	d	Archaea	p	Euryarchaeota	c	Halobacteria	o	Haloferacales	f	Haloferacaceae	g	Halorubrum	s	Halorubrum_orientale
Zotu443	41	d	Archaea	p	Euryarchaeota	c	Halobacteria	o	Haloferacales	f	Haloferacaceae	g	Halorubrum	s	Halorubrum_sodomense
Zotu475	24	d	Archaea	p	Euryarchaeota	c	Halobacteria	o	Halobacteriales	f	Halobacteriaceae	g	Halomicrobium	s	Halomicrobium_katesii
Zotu501	42	d	Archaea	p	Euryarchaeota	c	Thermoplasmata	o	Methanomassiliicoccales	f	Methanomassiliicoccaceae	g	Methanomassiliicoccus	s	Methanomassiliicoccus_luminyensis
Zotu533	26	d	Archaea	p	Euryarchaeota	c	Archaeoglobi	o	Archaeoglobales	f	Archaeoglobaceae	g	Archaeoglobus	s	Archaeoglobus_infectus
Zotu552	53	d	Archaea	p	Euryarchaeota	c	Halobacteria	o	Halobacteriales	f	Halobacteriaceae	g	Halapricum	s	Halapricum_salinum
Zotu556	30	d	Archaea	p	Euryarchaeota	c	Halobacteria	o	Haloferacales	f	Haloferacaceae	g	Salinigranum
Zotu562	23	d	Archaea	p	Euryarchaeota	c	Methanomicrobia	o	Methanosarcinales	f	Halobacteriaceae	g	Methermicoccus	s	Methermicoccus_shengliensis
Zotu573	34	d	Archaea	p	Euryarchaeota	c	Halobacteria	o	Halobacteriales	f	Halobacteriaceae	g	Halomicrobium	s	Halomicrobium_mukohataei
Zotu658	17	d	Archaea	p	Euryarchaeota	c	Halobacteria	o	Halobacteriales	f	Halobacteriaceae	g	Natronomonas	s	Natronomonas_gomsonensis
Zotu129	135	d	Bacteria	p	Firmicutes	c	Clostridia	o	Clostridiales	f	Anaerolineaceae	g	Armatimonadetes_gp4	s	Thermomarinilinea_lacunifontana
Zotu229	87	d	Bacteria	p	Firmicutes	c	Clostridia	o	Clostridiales	f	Ruminococcaceae	g	Microgenomates_genera_incertae_sedis	s	Clostridium_viride
Zotu621	15	d	Bacteria	p	Firmicutes	c	Clostridia	o	Clostridiales	f	Thermaceae	g	BRC1_genera_incertae_sedis	s	Sphaerobacter_thermophilus
Zotu266	304	d	Bacteria	p	Firmicutes	c	Actinobacteria	o	Clostridiales	f	Clostridiales_Incertae_Sedis_XIII	g	Mogibacterium	s	Atopobium_rimae
Zotu177	109	d	Bacteria	p	Firmicutes	c	Clostridia	o	Thermodesulfobacteriales	f	Thermodesulfobacteriaceae	g	GpIIa	s	Thermosulfurimonas_dismutans
Zotu199	95	d	Bacteria	p	Firmicutes	c	Clostridia	o	Thermoanaerobacterales	f	Thermoanaerobacteraceae	g	Armatimonadetes_gp4	s	Desulfovibrio_cuneatus
Zotu541	238	d	Bacteria	p	Firmicutes	c	Clostridia	o	Clostridiales	f	Clostridiales_Incertae_Sedis_XIII	g	Mogibacterium	s	Mogibacterium_vescum
Zotu407	42	d	Bacteria	p	Firmicutes	c	Clostridia	o	Clostridiales	f	Desulfovibrionaceae	g	Desulfovibrio	s	Kosmotoga_arenicorallina
Zotu526	24	d	Bacteria	p	Firmicutes	c	Clostridia	o	Clostridiales	f	Desulfohalobiaceae	g	Gp23	s	Christensenella_minuta
Zotu404	58	d	Bacteria	p	Firmicutes	c	Clostridia	o	Clostridiales	f	Clostridiaceae_1	g	Chthonomonas/Armatimonadetes_gp3	s	Clostridium_cochlearium
Zotu24	665	d	Bacteria	p	Firmicutes	c	Clostridia	o	Clostridiales	f	Dehalococcoidaceae	g	Dehalococcoides	s	Dehalococcoides_mccartyi
Zotu259	71	d	Bacteria	p	Firmicutes	c	Clostridia	o	Clostridiales	f	Peptococcaceae_2	g	Desulfotomaculum	s	Desulfotomaculum_geothermicum
Zotu62	267	d	Bacteria	p	Firmicutes	c	Clostridia	o	Clostridiales	f	Dehalococcoidaceae	g	Dehalococcoides	s	Dehalococcoides_mccartyi
Zotu91	214	d	Bacteria	p	Firmicutes	c	Clostridia	o	Lentisphaerales	f	Lentisphaeraceae	g	Lentisphaera	s	Lentisphaera_marina
Zotu133	160	d	Bacteria	p	Firmicutes	c	Bacilli	o	Clostridiales	f	Oscillochloridaceae	g	Oscillochloris	s	Bacillus_infernus
Zotu503	53	d	Bacteria	p	Firmicutes	c	Clostridia	o	Clostridiales	f	Lachnospiraceae	g	Thermosipho	s	Thermosipho_melanesiensis
Zotu630	59	d	Bacteria	p	Firmicutes	c	Clostridia	o	Clostridiales	f	Chthonomonadaceae	g	Chthonomonas/Armatimonadetes_gp3	s	Terrisporobacter_glycolicus
Zotu320	58	d	Bacteria	p	Firmicutes	c	Bacilli	o	Lactobacillales	f	Lachnospiraceae	g	Parcubacteria_genera_incertae_sedis	s	Leuconostoc_palmae
Zotu214	95	d	Bacteria	p	Firmicutes	c	Clostridia	o	Clostridiales	f	Thermoanaerobacteraceae	g	Gracilimonas	s	Rubrivirga_marina
Zotu325	61	d	Bacteria	p	Firmicutes	c	Clostridia	o	Clostridiales	f	Ardenticatenaceae	g	Ardenticatena	s	Ardenticatena_maritima
Zotu466	42	d	Bacteria	p	Firmicutes	c	Actinobacteria	o	Clostridiales	f	Clostridiales_Incertae_Sedis_IV	g	Mahella	s	Mahella_australiensis
Zotu574	29	d	Bacteria	p	Firmicutes	c	Clostridia	o	Clostridiales	f	Thermoanaerobacteraceae	g	WPS-1_genera_incertae_sedis	s	Thermincola_ferriacetica
Zotu31	536	d	Bacteria	p	Firmicutes	c	Bacilli	o	Lactobacillales	f	Lactobacillaceae	g	Gp16	s	Dehalogenimonas_lykanthroporepellens
Zotu502	23	d	Bacteria	p	Firmicutes	c	Clostridia	o	Desulfovibrionales	f	Desulfovibrionaceae	g	Desulfovibrio	s	Thermodesulfobium_narugense
Zotu514	52	d	Bacteria	p	Firmicutes	c	Clostridia	o	Thermoanaerobacterales	f	Thermoanaerobacteraceae	g	Armatimonadetes_gp4	s	Calderihabitans_maritimus
Zotu288	66	d	Bacteria	p	Firmicutes	c	Bacilli	o	Bacillales	f	Alicyclobacillaceae	g	Alicyclobacillus	s	Desulfovibrio_halophilus
Zotu555	51	d	Bacteria	p	Firmicutes	c	Clostridia	o	Clostridiales	f	Ruminococcaceae	g	Dehalogenimonas	s	Dehalogenimonas_lykanthroporepellens
Zotu566	23	d	Bacteria	p	Firmicutes	c	Bacilli	o	Bacillales	f	Staphylococcaceae	g	Parcubacteria_genera_incertae_sedis	s	Staphylococcus_pettenkoferi
Zotu93	161	d	Bacteria	p	Firmicutes	c	Clostridia	o	Thermoanaerobacterales	f	Thermoanaerobacteraceae	g	Armatimonadetes_gp4	s	Calderihabitans_maritimus
Zotu530	22	d	Bacteria	p	Firmicutes	c	Negativicutes	o	Selenomonadales	f	Veillonellaceae	g	Selenomonas	s	Selenomonas_flueggei
Zotu601	26	d	Bacteria	p	Firmicutes	c	Deltaproteobacteria	o	Bacillales	f	Bacillaceae_1	g	Gp22	s	Deferrisoma_camini
Zotu638	37	d	Bacteria	p	Firmicutes	c	Clostridia	o	Clostridiales	f	Peptococcaceae_2	g	Desulfotomaculum	s	Desulfotomaculum_geothermicum
Zotu660	38	d	Bacteria	p	Firmicutes	c	Clostridia	o	Actinomycetales	f	Thermoanaerobacteraceae	g	Carboxydothermus	s	Carboxydothermus_siderophilus
Zotu366	47	d	Bacteria	p	Firmicutes	c	Clostridia	o	Thermoanaerobacterales	f	Thermoanaerobacteraceae	g	Aminicenantes_genera_incertae_sedis	s	Calderihabitans_maritimus
Zotu19	4975	d	Bacteria	p	Firmicutes	c	Clostridia	o	Thermoanaerobacterales	f	Thermoanaerobacteraceae	g	Armatimonadetes_gp4	s	Calderihabitans_maritimus
Zotu484	42	d	Bacteria	p	Firmicutes	c	Clostridia	o	Clostridiales	f	Thermoanaerobacteraceae	g	Thermanaeromonas	s	Thermanaeromonas_toyohensis
Zotu644	24	d	Bacteria	p	Firmicutes	c	Clostridia	o	Clostridiales	f	Clostridiaceae_1	g	Poribacteria_genera_incertae_sedis	s	Selenihalanaerobacter_shriftii
Zotu300	63	d	Bacteria	p	Firmicutes	c	Deltaproteobacteria	o	Desulfuromonadales	f	Geobacteraceae	g	Geobacter	s	Geobacter_argillaceus
Zotu327	42	d	Bacteria	p	Firmicutes	c	Clostridia	o	Clostridiales	f	Clostridiaceae_1	g	GpIIa	s	Carboxydothermus_islandicus
Zotu461	52	d	Bacteria	p	Firmicutes	c	Clostridia	o	Bacillales	f	Alicyclobacillaceae	g	Desulfotomaculum	s	Effusibacillus_pohliae
Zotu572	26	d	Bacteria	p	Firmicutes	c	Clostridia	o	Clostridiales	f	Clostridiaceae_1	g	Clostridium_sensu_stricto	s	Geobacter_toluenoxydans
Zotu477	52	d	Bacteria	p	Firmicutes	c	Bacilli	o	Bacillales	f	Spirochaetaceae	g	Spirochaeta	s	Geobacillus_jurassicus
Zotu478	31	d	Bacteria	p	Firmicutes	c	Clostridia	o	Clostridiales	f	Anaerolineaceae	g	Clostridium_sensu_stricto	s	Leptolinea_tardivitalis
Zotu565	26	d	Bacteria	p	Firmicutes	c	Bacilli	o	Bacillales	f	Alicyclobacillaceae	g	Spirochaeta	s	Singulisphaera_acidiphila
Zotu505	27	d	Bacteria	p	Firmicutes	c	Clostridia	o	Clostridiales	f	Thermoanaerobacteraceae	g	Armatimonadetes_gp4	s	Desulfurispora_thermophila
Zotu651	13	d	Bacteria	p	Firmicutes	c	Bacilli	o	Bacillales	f	Carnobacteriaceae	g	Carnobacterium	s	Carnobacterium_mobile
Zotu209	90	d	Bacteria	p	Firmicutes	c	Clostridia	o	Clostridiales	f	Thermoanaerobacteraceae	g	Caloribacterium	s	Caloribacterium_cisternae
Zotu522	16	d	Bacteria	p	Firmicutes	c	Clostridia	o	Clostridiales	f	Clostridiales_Incertae_Sedis_XVIII	g	Symbiobacterium	s	Symbiobacterium_terraclitae
Zotu169	230	d	Bacteria	p	Firmicutes	c	Clostridia	o	Clostridiales	f	Thermoanaerobacteraceae	g	Desulfotomaculum	s	Ammonifex_degensii
Zotu603	19	d	Bacteria	p	Firmicutes	c	Clostridia	o	Clostridiales	f	Clostridiaceae_4	g	Caminicella	s	Caminicella_sporogenes
Zotu463	265	d	Bacteria	p	Firmicutes	c	Clostridia	o	Clostridiales	f	Peptococcaceae_2	g	Desulfotomaculum	s	Ammonifex_degensii
Zotu578	40	d	Bacteria	p	Firmicutes	c	Clostridia	o	Thermoanaerobacterales	f	Thermoanaerobacteraceae	g	Desulfotomaculum	s	Brockia_lithotrophica
Zotu642	40	d	Bacteria	p	Firmicutes	c	Clostridia	o	Thermoanaerobacterales	f	Thermoanaerobacteraceae	g	Desulfotomaculum	s	Brockia_lithotrophica
Zotu618	13	d	Bacteria	p	Firmicutes	c	Bacilli	o	Bacillales	f	Alicyclobacillaceae	g	Alicyclobacillus	s	Aerococcus_urinaehominis
Zotu192	261	d	Bacteria	p	Firmicutes	c	Clostridia	o	Clostridiales	f	Peptococcaceae_2	g	Desulfotomaculum	s	Ammonifex_degensii
Zotu368	129	d	Bacteria	p	Firmicutes	c	Bacilli	o	Bacillales	f	Bacillaceae_1	g	Caldibacillus	s	Calditerricola_satsumensis
Zotu585	17	d	Bacteria	p	Firmicutes	c	Bacilli	o	Bacillales	f	Bacillales_incertae_sedis	g	Calditerricola	s	Calditerricola_satsumensis
Zotu362	48	d	Bacteria	p	Firmicutes	c	Clostridia	o	Halanaerobiales	f	Veillonellaceae	g	Anoxybacter	s	Anoxybacter_fermentans
Zotu558	109	d	Bacteria	p	Firmicutes	c	Clostridia	o	Thermoanaerobacterales	f	Thermoanaerobacteraceae	g	Moorella	s	Moorella_humiferrea
Zotu588	28	d	Bacteria	p	Firmicutes	c	Clostridia	o	Halanaerobiales	f	Lactobacillaceae	g	Anoxybacter	s	Anoxybacter_fermentans
Zotu432	37	d	Bacteria	p	Firmicutes	c	Bacilli	o	Bacillales	f	Veillonellaceae	g	Alicyclobacillus	s	Halocella_cellulosilytica
Zotu624	19	d	Bacteria	p	Firmicutes	c	Clostridia	o	Halanaerobiales	f	Halanaerobiaceae	g	Halanaerobium	s	Halanaerobium_praevalens
Zotu220	111	d	Bacteria	p	Firmicutes	c	Clostridia	o	Thermoanaerobacterales	f	Thermoanaerobacteraceae	g	Moorella	s	Moorella_humiferrea
Zotu13	1162	d	Bacteria	p	Firmicutes	c	Bacilli	o	Bacillales	f	Bacillaceae_1	g	Bacillus	s	Bacillus_boroniphilus
Zotu33	474	d	Bacteria	p	Firmicutes	c	Clostridia	o	Clostridiales	f	Clostridiales_Incertae_Sedis_XI	g	Anaerococcus	s	Anaerococcus_octavius
Zotu42	895	d	Bacteria	p	Firmicutes	c	Bacilli	o	Bacillales	f	Bacillaceae_1	g	Bacillus	s	Bacillus_alkalinitrilicus
Zotu52	566	d	Bacteria	p	Firmicutes	c	Bacilli	o	Bacillales	f	Bacillaceae_1	g	Bacillus	s	Bacillus_luciferensis
Zotu103	1286	d	Bacteria	p	Firmicutes	c	Bacilli	o	Bacillales	f	Bacillaceae_1	g	Bacillus	s	Bacillus_alkalinitrilicus
Zotu105	754	d	Bacteria	p	Firmicutes	c	Bacilli	o	Bacillales	f	Bacillaceae_1	g	Bacillus	s	Bacillus_fengqiuensis
Zotu112	251	d	Bacteria	p	Firmicutes	c	Bacilli	o	Bacillales	f	Bacillaceae_1	g	Bacillus	s	Bacillus_thermoamylovorans
Zotu130	228	d	Bacteria	p	Firmicutes	c	Bacilli	o	Bacillales	f	Bacillaceae_1	g	Bacillus	s	Bacillus_halmapalus
Zotu141	1208	d	Bacteria	p	Firmicutes	c	Bacilli	o	Bacillales	f	Bacillaceae_1	g	Bacillus	s	Bacillus_fengqiuensis
Zotu142	276	d	Bacteria	p	Firmicutes	c	Bacilli	o	Bacillales	f	Staphylococcaceae	g	Staphylococcus	s	Staphylococcus_cohnii_subsp._cohnii
Zotu190	253	d	Bacteria	p	Firmicutes	c	Bacilli	o	Bacillales	f	Bacillaceae_1	g	Bacillus	s	Bacillus_thermoamylovorans
Zotu208	148	d	Bacteria	p	Firmicutes	c	Bacilli	o	Lactobacillales	f	Carnobacteriaceae	g	Atopostipes	s	Atopostipes_suicloacalis
Zotu232	91	d	Bacteria	p	Firmicutes	c	Clostridia	o	Halanaerobiales	f	Halobacteroidaceae	g	Orenia	s	Orenia_salinaria
Zotu253	171	d	Bacteria	p	Firmicutes	c	Bacilli	o	Bacillales	f	Bacillaceae_1	g	Bacillus	s	Bacillus_safensis
Zotu309	270	d	Bacteria	p	Firmicutes	c	Bacilli	o	Bacillales	f	Staphylococcaceae	g	Staphylococcus	s	Staphylococcus_cohnii_subsp._cohnii
Zotu345	272	d	Bacteria	p	Firmicutes	c	Bacilli	o	Bacillales	f	Staphylococcaceae	g	Staphylococcus	s	Staphylococcus_capitis_subsp._capitis
Zotu347	48	d	Bacteria	p	Firmicutes	c	Clostridia	o	Clostridiales	f	Peptococcaceae_1	g	Syntrophobotulus	s	Dehalobacter_restrictus
Zotu361	64	d	Bacteria	p	Firmicutes	c	Bacilli	o	Lactobacillales	f	Carnobacteriaceae	g	Dolosigranulum	s	Dolosigranulum_pigrum
Zotu381	252	d	Bacteria	p	Firmicutes	c	Bacilli	o	Bacillales	f	Bacillaceae_1	g	Bacillus	s	Bacillus_bataviensis
Zotu460	180	d	Bacteria	p	Firmicutes	c	Bacilli	o	Bacillales	f	Bacillaceae_1	g	Bacillus	s	Bacillus_halmapalus
Zotu468	28	d	Bacteria	p	Firmicutes	c	Bacilli	o	Lactobacillales	f	Enterococcaceae	g	Enterococcus	s	Enterococcus_cecorum
Zotu546	143	d	Bacteria	p	Firmicutes	c	Bacilli	o	Lactobacillales	f	Carnobacteriaceae	g	Atopostipes	s	Atopostipes_suicloacalis
Zotu613	25	d	Bacteria	p	Firmicutes	c	Clostridia	o	Halanaerobiales	f	Halobacteroidaceae	g	Orenia	s	Orenia_salinaria
Zotu635	70	d	Bacteria	p	Firmicutes	c	Bacilli	o	Bacillales	f	Bacillaceae_1	g	Bacillus	s	Bacillus_bataviensis
Zotu450	35	d	Bacteria	p	Fusobacteria	c	Fusobacteriia	o	Fusobacteriales	f	Fusobacteriaceae	g	Fusobacterium	s	Fusobacterium_simiae
Zotu610	20	d	Bacteria	p	Ignavibacteriae	c	Ignavibacteria	o	Ignavibacteriales	f	Ignavibacteriaceae	g	Ignavibacterium	s	Ignavibacterium_album
Zotu244	82	d	Bacteria	p	Latescibacteria	c	Cytophagia	o	Cytophagales	f	Thermogemmatisporaceae	g	Latescibacteria_genera_incertae_sedis	s	Thermogemmatispora_foliorum
Zotu10	1092	d	Bacteria	p	Latescibacteria	c	Deltaproteobacteria	o	Clostridiales	f	Flavobacteriaceae	g	Latescibacteria_genera_incertae_sedis	s	Tenacibaculum_xiamenense
Zotu485	33	d	Bacteria	p	Latescibacteria	c	Actinobacteria	o	Actinomycetales	f	Coriobacteriaceae	g	Latescibacteria_genera_incertae_sedis	s	Desulfomonile_limimaris
Zotu225	85	d	Bacteria	p	Latescibacteria	c	Acidobacteria_Gp11	o	Deinococcales	f	Deinococcaceae	g	Latescibacteria_genera_incertae_sedis	s	Deinococcus_citri
Zotu385	43	d	Bacteria	p	Latescibacteria	c	Acidobacteria_Gp11	o	Clostridiales	f	Clostridiaceae_1	g	Latescibacteria_genera_incertae_sedis	s	Clostridium_cochlearium
Zotu427	52	d	Bacteria	p	Latescibacteria	c	Actinobacteria	o	Actinomycetales	f	Micromonosporaceae	g	Latescibacteria_genera_incertae_sedis	s	Actinoplanes_utahensis
Zotu406	47	d	Bacteria	p	Lentisphaerae	c	Oligosphaeria	o	Oligosphaerales	f	Oligosphaeraceae	g	Oligosphaera	s	Oligosphaera_ethanolica
Zotu538	86	d	Bacteria	p	Lentisphaerae	c	Oligosphaeria	o	Oligosphaerales	f	Oligosphaeraceae	g	Oligosphaera	s	Oligosphaera_ethanolica
Zotu217	117	d	Bacteria	p	Lentisphaerae	c	Oligosphaeria	o	Oligosphaerales	f	Oligosphaeraceae	g	Oligosphaera	s	Oligosphaera_ethanolica
Zotu525	35	d	Bacteria	p	Lentisphaerae	c	Oligosphaeria	o	Oligosphaerales	f	Oligosphaeraceae	g	Oligosphaera	s	Oligosphaera_ethanolica
Zotu371	445	d	Archaea	p	Pacearchaeota	c	Methanomicrobia	o	Halobacteriales	f	Halobacteriaceae	g	Pacearchaeota_Incertae_Sedis_AR13	s	Methermicoccus_shengliensis
Zotu139	146	d	Archaea	p	Pacearchaeota	c	Methanomicrobia	o	Halobacteriales	f	Halobacteriaceae	g	Pacearchaeota_Incertae_Sedis_AR13	s	Halalkalicoccus_tibetensis
Zotu268	64	d	Archaea	p	Pacearchaeota	c	Halobacteria	o	Halobacteriales	f	Halobacteriaceae	g	Pacearchaeota_Incertae_Sedis_AR13	s	Halorussus_rarus
Zotu451	42	d	Archaea	p	Pacearchaeota	c	Methanomicrobia	o	Methanosarcinales	f	Halobacteriaceae	g	Pacearchaeota_Incertae_Sedis_AR13	s	Methanocella_conradii
Zotu341	58	d	Archaea	p	Pacearchaeota	c	Halobacteria	o	Halobacteriales	f	Halobacteriaceae	g	Pacearchaeota_Incertae_Sedis_AR13	s	Halobacterium_rubrum
Zotu97	185	d	Archaea	p	Pacearchaeota	c	Bacilli	o	Lactobacillales	f	Flavobacteriaceae	g	Pacearchaeota_Incertae_Sedis_AR13	s	Chryseobacterium_antarcticum
Zotu111	158	d	Archaea	p	Pacearchaeota	c	Bacteroidia	o	Bacteroidales	f	Prevotellaceae	g	Pacearchaeota_Incertae_Sedis_AR13	s	Prevotella_paludivivens
Zotu281	68	d	Archaea	p	Pacearchaeota	c	Epsilonproteobacteria	o	Campylobacterales	f	Helicobacteraceae	g	Pacearchaeota_Incertae_Sedis_AR13	s	Haliscomenobacter_hydrossis
Zotu629	19	d	Archaea	p	Pacearchaeota	c	Alphaproteobacteria	o	Rhizobiales	f	Rhodobiaceae	g	Pacearchaeota_Incertae_Sedis_AR13	s	Methyloligella_solikamskensis
Zotu330	80	d	Archaea	p	Pacearchaeota	g	Pacearchaeota_Incertae_Sedis_AR13
Zotu418	80	d	Archaea	p	Pacearchaeota	g	Pacearchaeota_Incertae_Sedis_AR13
Zotu498	39	d	Bacteria	p	Parcubacteria	c	Cyanobacteria	o	Burkholderiales	f	Burkholderiales_incertae_sedis	g	Parcubacteria_genera_incertae_sedis	s	Thiomonas_bhubaneswarensis
Zotu569	21	d	Bacteria	p	Parcubacteria	c	Sphingobacteriia	o	Sphingobacteriales	f	Sphingobacteriaceae	g	Parcubacteria_genera_incertae_sedis	s	Sphingobacterium_nematocida
Zotu292	84	d	Bacteria	p	Parcubacteria	c	Clostridia	o	Actinomycetales	f	Deinococcaceae	g	Parcubacteria_genera_incertae_sedis	s	Caldicellulosiruptor_bescii
Zotu459	44	d	Bacteria	p	Parcubacteria	c	Bacilli	o	Lactobacillales	f	Lactobacillaceae	g	Parcubacteria_genera_incertae_sedis	s	Lactobacillus_reuteri
Zotu628	45	d	Bacteria	p	Parcubacteria	c	Bacilli	o	Lactobacillales	f	Lactobacillaceae	g	Parcubacteria_genera_incertae_sedis	s	Lactobacillus_reuteri
Zotu412	42	d	Bacteria	p	Parcubacteria	c	Sphingobacteriia	o	Sphingobacteriales	f	Sphingobacteriaceae	g	Parcubacteria_genera_incertae_sedis	s	Pedobacter_xixiisoli
Zotu523	43	d	Bacteria	p	Parcubacteria	c	Actinobacteria	o	Actinomycetales	f	Streptomycetaceae	g	Parcubacteria_genera_incertae_sedis	s	Deinococcus_swuensis
Zotu481	33	d	Bacteria	p	Parcubacteria	c	Actinobacteria	o	Actinomycetales	f	Micrococcaceae	g	Parcubacteria_genera_incertae_sedis	s	Zhihengliuella_flava
Zotu378	51	d	Bacteria	p	Planctomycetes	c	Planctomycetia	o	Planctomycetales	f	Planctomycetaceae	g	Singulisphaera	s	Singulisphaera_acidiphila
Zotu467	35	d	Bacteria	p	Planctomycetes	c	Phycisphaerae	o	Phycisphaerales	f	Phycisphaeraceae	g	Phycisphaera	s	Phycisphaera_mikurensis
Zotu600	68	d	Bacteria	p	Planctomycetes	c	Planctomycetia	o	Planctomycetales	f	Planctomycetaceae	g	Thermogutta	s	Thermogutta_hypogea
Zotu132	136	d	Bacteria	p	Planctomycetes	c	Planctomycetia	o	Planctomycetales	f	Planctomycetaceae	g	Singulisphaera	s	Singulisphaera_acidiphila
Zotu324	47	d	Bacteria	p	Planctomycetes	c	Planctomycetia	o	Planctomycetales	f	Planctomycetaceae	g	Singulisphaera	s	Singulisphaera_acidiphila
Zotu354	74	d	Bacteria	p	Planctomycetes	c	Planctomycetia	o	Planctomycetales	f	Planctomycetaceae	g	Thermogutta	s	Thermogutta_hypogea
Zotu89	326	d	Bacteria	p	Planctomycetes	c	Planctomycetia	o	Planctomycetales	f	Planctomycetaceae	g	Blastopirellula	s	Blastopirellula_cremea
Zotu197	125	d	Bacteria	p	Planctomycetes	c	Planctomycetia	o	Planctomycetales	f	Planctomycetaceae	g	Thermogutta	s	Thermogutta_hypogea
Zotu242	324	d	Bacteria	p	Planctomycetes	c	Planctomycetia	o	Planctomycetales	f	Planctomycetaceae	g	Blastopirellula	s	Blastopirellula_cremea
Zotu304	319	d	Bacteria	p	Planctomycetes	c	Planctomycetia	o	Planctomycetales	f	Planctomycetaceae	g	Gimesia	s	Gimesia_maris
Zotu308	61	d	Bacteria	p	Planctomycetes	c	Planctomycetia	o	Planctomycetales	f	Planctomycetaceae	g	Blastopirellula	s	Blastopirellula_cremea
Zotu462	31	d	Bacteria	p	Planctomycetes	c	Planctomycetia	o	Planctomycetales	f	Planctomycetaceae	g	Blastopirellula	s	Gimesia_maris
Zotu480	30	d	Bacteria	p	Planctomycetes	c	Planctomycetia	o	Planctomycetales	f	Planctomycetaceae	g	Thermogutta	s	Thermogutta_hypogea
Zotu537	105	d	Bacteria	p	Planctomycetes	c	Planctomycetia	o	Planctomycetales	f	Planctomycetaceae	g	Thermogutta	s	Thermogutta_hypogea
Zotu652	27	d	Bacteria	p	Poribacteria	c	Bacilli	o	Bacillales	f	Bacillaceae_1	g	Poribacteria_genera_incertae_sedis	s	Bacillus_alkalinitrilicus
Zotu150	334	d	Bacteria	p	Proteobacteria	c	Bacilli	o	Bacillales	f	Bacillaceae_2	g	Gracilimonas	s	Desulfomonile_tiedjei
Zotu421	30	d	Bacteria	p	Proteobacteria	c	Ardenticatenia	o	Ardenticatenales	f	Ardenticatenaceae	g	Ardenticatena	s	Ardenticatena_maritima
Zotu51	512	d	Bacteria	p	Proteobacteria	c	Betaproteobacteria	o	Neisseriales	f	Neisseriaceae	g	Paludibacterium	s	Paludibacterium_paludis
Zotu136	511	d	Bacteria	p	Proteobacteria	c	Betaproteobacteria	o	Neisseriales	f	Neisseriaceae	g	Paludibacterium	s	Paludibacterium_paludis
Zotu539	21	d	Bacteria	p	Proteobacteria	c	Deltaproteobacteria	o	Syntrophobacterales	f	Syntrophobacteraceae	g	Armatimonadetes_gp4	s	Desulfacinum_infernum
Zotu615	49	d	Bacteria	p	Proteobacteria	c	Alphaproteobacteria	o	Cytophagales	f	Sphingomonadaceae	g	Limibacter	s	Limibacter_armeniacum
Zotu205	103	d	Bacteria	p	Proteobacteria	c	Alphaproteobacteria	o	Bacillales	f	Thermoanaerobacteraceae	g	Alicyclobacillus	s	Brockia_lithotrophica
Zotu386	43	d	Bacteria	p	Proteobacteria	c	Deltaproteobacteria	o	Desulfobacterales	f	Desulfobulbaceae	g	BRC1_genera_incertae_sedis	s	Desulfobulbus_rhabdoformis
Zotu394	40	d	Bacteria	p	Proteobacteria	c	Deltaproteobacteria	o	Flavobacteriales	f	Flavobacteriaceae	g	Poribacteria_genera_incertae_sedis	s	Sediminicola_luteus
Zotu152	150	d	Bacteria	p	Proteobacteria	c	Deltaproteobacteria	o	Actinomycetales	f	Desulfurellaceae	g	Hippea	s	Hippea_jasoniae
Zotu284	64	d	Bacteria	p	Proteobacteria	c	Deltaproteobacteria	o	Desulfovibrionales	f	Desulfovibrionaceae	g	Desulfovibrio	s	Desulfovibrio_vietnamensis
Zotu285	80	d	Bacteria	p	Proteobacteria	c	Actinobacteria	o	Deferribacterales	f	Deferribacteraceae	g	Gp15	s	Geovibrio_ferrireducens
Zotu370	50	d	Bacteria	p	Proteobacteria	c	Alphaproteobacteria	o	Thermotogales	f	Fervidobacteriaceae	g	Thermosipho	s	Asaia_bogorensis
Zotu413	78	d	Bacteria	p	Proteobacteria	c	Deltaproteobacteria	o	Myxococcales	f	Chthonomonadaceae	g	Chthonomonas/Armatimonadetes_gp3	s	Chondromyces_pediculatus
Zotu17	888	d	Bacteria	p	Proteobacteria	c	Bacilli	o	Lactobacillales	f	Lactobacillaceae	g	Lactobacillus	s	Geobacter_thiogenes
Zotu492	25	d	Bacteria	p	Proteobacteria	c	Alphaproteobacteria	o	Sphingomonadales	f	Sphingomonadaceae	g	Victivallis	s	Victivallis_vadensis
Zotu122	187	d	Bacteria	p	Proteobacteria	c	Deltaproteobacteria	o	Deferribacterales	f	Deferribacterales_incertae_sedis	g	Aminicenantes_genera_incertae_sedis	s	Dissulfuribacter_thermophilus
Zotu228	92	d	Bacteria	p	Proteobacteria	c	Deltaproteobacteria	o	Desulfobacterales	f	Desulfobacteraceae	g	Desulfosarcina	s	Desulfosarcina_variabilis
Zotu430	43	d	Bacteria	p	Proteobacteria	c	Deltaproteobacteria	o	Desulfuromonadales	f	Desulfuromonadaceae	g	Desulfuromusa	s	Desulfuromusa_bakii
Zotu184	396	d	Bacteria	p	Proteobacteria	c	Deltaproteobacteria	o	Deferribacterales	f	Deferribacteraceae	g	Deferribacter	s	Dissulfuribacter_thermophilus
Zotu264	168	d	Bacteria	p	Proteobacteria	c	Deltaproteobacteria	o	Desulfovibrionales	f	Desulfovibrionaceae	g	Desulfovibrio	s	Desulfonatronum_thioautotrophicum
Zotu550	32	d	Bacteria	p	Proteobacteria	c	Deltaproteobacteria	o	Actinomycetales	f	Desulfovibrionaceae	g	Gp22	s	Kribbella_flavida
Zotu577	22	d	Bacteria	p	Proteobacteria	c	Deltaproteobacteria	o	Actinomycetales	f	Desulfovibrionaceae	g	Desulfovibrio	s	Desulfovibrio_marinus
Zotu231	391	d	Bacteria	p	Proteobacteria	c	Deltaproteobacteria	o	Deferribacterales	f	Deferribacteraceae	g	Deferribacter	s	Dissulfuribacter_thermophilus
Zotu233	394	d	Bacteria	p	Proteobacteria	c	Deltaproteobacteria	o	Deferribacterales	f	Deferribacteraceae	g	Deferribacter	s	Dissulfuribacter_thermophilus
Zotu649	162	d	Bacteria	p	Proteobacteria	c	Deltaproteobacteria	o	Desulfovibrionales	f	Desulfovibrionaceae	g	Desulfovibrio	s	Desulfonatronum_thioautotrophicum
Zotu57	392	d	Bacteria	p	Proteobacteria	c	Deltaproteobacteria	o	Desulfovibrionales	f	Desulfohalobiaceae	g	Gp21	s	Desulfomicrobium_thermophilum
Zotu590	106	d	Bacteria	p	Proteobacteria	c	Deltaproteobacteria	o	Myxococcales	f	Polyangiaceae	g	Chondromyces	s	Chondromyces_pediculatus
Zotu185	103	d	Bacteria	p	Proteobacteria	c	Deltaproteobacteria	o	Myxococcales	f	Chitinophagaceae	g	Balneola	s	Balneola_alkaliphila
Zotu267	167	d	Bacteria	p	Proteobacteria	c	Deltaproteobacteria	o	Desulfovibrionales	f	Desulfovibrionaceae	g	Desulfovibrio	s	Desulfovibrio_marinus
Zotu435	44	d	Bacteria	p	Proteobacteria	c	Deltaproteobacteria	o	Desulfovibrionales	f	Desulfohalobiaceae	g	Desulfohalobium	s	Desulfohalobium_retbaense
Zotu189	393	d	Bacteria	p	Proteobacteria	c	Deltaproteobacteria	o	Deferribacterales	f	Deferribacterales_incertae_sedis	g	Caldithrix	s	Caldithrix_palaeochoryensis
Zotu302	77	d	Bacteria	p	Proteobacteria	c	Deltaproteobacteria	o	Myxococcales	f	Caulobacteraceae	g	Poribacteria_genera_incertae_sedis	s	Balneola_alkaliphila
Zotu9	1393	d	Bacteria	p	Proteobacteria	c	Deltaproteobacteria	o	Deferribacterales	f	Deferribacterales_incertae_sedis	g	Caldithrix	s	Caldithrix_palaeochoryensis
Zotu322	54	d	Bacteria	p	Proteobacteria	c	Deltaproteobacteria	o	Desulfovibrionales	f	Desulfomicrobiaceae	g	Desulfomicrobium	s	Desulfomicrobium_thermophilum
Zotu626	29	d	Bacteria	p	Proteobacteria	c	Deltaproteobacteria	o	Desulfovibrionales	f	Desulfovibrionaceae	g	Desulfovibrio	s	Desulfovibrio_alkalitolerans
Zotu290	61	d	Bacteria	p	Proteobacteria	c	Deltaproteobacteria	o	Myxococcales	f	Phaselicystidaceae	g	Phaselicystis	s	Phaselicystis_flava
Zotu369	60	d	Bacteria	p	Proteobacteria	c	Deltaproteobacteria	o	Desulfovibrionales	f	Desulfovibrionaceae	g	Desulfovibrio	s	Desulfocurvus_thunnarius
Zotu645	15	d	Bacteria	p	Proteobacteria	c	Deltaproteobacteria	o	Desulfovibrionales	f	Desulfovibrionaceae	g	Desulfovibrio	s	Nannocystis_exedens
Zotu616	50	d	Bacteria	p	Proteobacteria	c	Alphaproteobacteria	o	Sphingomonadales	f	Sphingomonadaceae	g	Sphingomonas	s	Sphingomonas_hankookensis
Zotu631	16	d	Bacteria	p	Proteobacteria	c	Deltaproteobacteria	o	Deltaproteobacteria_incertae_sedis	f	Syntrophorhabdaceae	g	Syntrophorhabdus	s	Syntrophorhabdus_aromaticivorans
Zotu409	47	d	Bacteria	p	Proteobacteria	c	Deltaproteobacteria	o	Desulfovibrionales	f	Desulfovibrionaceae	g	Desulfovibrio	s	Desulfuromusa_bakii
Zotu422	51	d	Bacteria	p	Proteobacteria	c	Deltaproteobacteria	o	Desulfuromonadales	f	Geobacteraceae	g	Geobacter	s	Geobacter_anodireducens
Zotu196	112	d	Bacteria	p	Proteobacteria	c	Deltaproteobacteria	o	Desulfovibrionales	f	Desulfovibrionaceae	g	Desulfovibrio	s	Desulfovibrio_piger
Zotu511	25	d	Bacteria	p	Proteobacteria	c	Deltaproteobacteria	o	Desulfovibrionales	f	Desulfovibrionaceae	g	Desulfovibrio	s	Desulfovibrio_vietnamensis
Zotu235	102	d	Bacteria	p	Proteobacteria	c	Deltaproteobacteria	o	Desulfovibrionales	f	Desulfohalobiaceae	g	Desulfohalobium	s	Desulfohalobium_retbaense
Zotu123	233	d	Bacteria	p	Proteobacteria	c	Deltaproteobacteria	o	Desulfovibrionales	f	Desulfovibrionaceae	g	Desulfovibrio	s	Desulfovibrio_burkinensis
Zotu226	231	d	Bacteria	p	Proteobacteria	c	Deltaproteobacteria	o	Desulfovibrionales	f	Desulfovibrionaceae	g	Desulfovibrio	s	Desulfovibrio_burkinensis
Zotu445	40	d	Bacteria	p	Proteobacteria	c	Deltaproteobacteria	o	Desulfuromonadales	f	Geobacteraceae	g	Geobacter	s	Bradymonas_sediminis
Zotu297	65	d	Bacteria	p	Proteobacteria	c	Deltaproteobacteria	o	Desulfovibrionales	f	Desulfovibrionaceae	g	Desulfovibrio	s	Desulfovibrio_piger
Zotu625	23	d	Bacteria	p	Proteobacteria	c	Deltaproteobacteria	o	Syntrophobacterales	f	Syntrophaceae	g	Desulfomonile	s	Desulfomonile_limimaris
Zotu326	60	d	Bacteria	p	Proteobacteria	c	Deltaproteobacteria	o	Myxococcales	f	Cystobacteraceae	g	Cystobacter	s	Cystobacter_badius
Zotu69	265	d	Bacteria	p	Proteobacteria	c	Deltaproteobacteria	o	Myxococcales	f	Cystobacteraceae	g	Anaeromyxobacter	s	Anaeromyxobacter_dehalogenans
Zotu283	74	d	Bacteria	p	Proteobacteria	c	Deltaproteobacteria	o	Deltaproteobacteria_incertae_sedis	f	Desulfohalobiaceae	g	Dissulfuribacter	s	Dissulfuribacter_thermophilus
Zotu5	1543	d	Bacteria	p	Proteobacteria	c	Deltaproteobacteria	o	Desulfovibrionales	f	Desulfohalobiaceae	g	Desulfohalobium	s	Desulfohalobium_utahense
Zotu349	59	d	Bacteria	p	Proteobacteria	c	Deltaproteobacteria	o	Myxococcales	f	Myxococcaceae	g	Myxococcus	s	Myxococcus_xanthus
Zotu298	73	d	Bacteria	p	Proteobacteria	c	Deltaproteobacteria	o	Desulfovibrionales	f	Desulfohalobiaceae	g	Desulfohalobium	s	Desulfohalobium_utahense
Zotu251	69	d	Bacteria	p	Proteobacteria	c	Betaproteobacteria	o	Burkholderiales	f	Alcaligenaceae	g	Geobacter	s	Hippea_jasoniae
Zotu278	189	d	Bacteria	p	Proteobacteria	c	Deltaproteobacteria	o	Desulfovibrionales	f	Desulfohalobiaceae	g	Desulfohalobium	s	Desulfohalobium_utahense
Zotu384	96	d	Bacteria	p	Proteobacteria	c	Deltaproteobacteria	o	Desulfovibrionales	f	Desulfovibrionaceae	g	Desulfovibrio	s	Desulfovibrio_carbinolicus
Zotu106	182	d	Bacteria	p	Proteobacteria	c	Deltaproteobacteria	o	Desulfobacterales	f	Desulfobulbaceae	g	Desulfocella	s	Desulfocella_halophila
Zotu374	94	d	Bacteria	p	Proteobacteria	c	Deltaproteobacteria	o	Desulfovibrionales	f	Desulfovibrionaceae	g	Desulfovibrio	s	Desulfotalea_arctica
Zotu542	30	d	Bacteria	p	Proteobacteria	c	Deltaproteobacteria	o	Myxococcales	f	Myxococcaceae	g	Myxococcus	s	Myxococcus_xanthus
Zotu137	142	d	Bacteria	p	Proteobacteria	c	Deltaproteobacteria	o	Desulfovibrionales	f	Desulfohalobiaceae	g	Desulfohalobium	s	Desulfohalobium_utahense
Zotu315	49	d	Bacteria	p	Proteobacteria	c	Deltaproteobacteria	o	Desulfovibrionales	f	Bradymonadaceae	g	Bradymonas	s	Bradymonas_sediminis
Zotu471	32	d	Bacteria	p	Proteobacteria	c	Deltaproteobacteria	o	Bdellovibrionales	f	Bdellovibrionaceae	g	Vampirovibrio	s	Vampirovibrio_chlorellavorus
Zotu557	16	d	Bacteria	p	Proteobacteria	c	Deltaproteobacteria	o	Deltaproteobacteria_incertae_sedis	f	Desulfobacteraceae	g	Deferrisoma	s	Deferrisoma_camini
Zotu500	160	d	Bacteria	p	Proteobacteria	c	Deltaproteobacteria	o	Desulfuromonadales	f	Geobacteraceae	g	Geobacter	s	Geobacter_sulfurreducens_subsp._ethanolicus
Zotu559	26	d	Bacteria	p	Proteobacteria	c	Deltaproteobacteria	o	Desulfobacterales	f	Desulfobacteraceae	g	Desulfurivibrio	s	Desulfurivibrio_alkaliphilus
Zotu83	201	d	Bacteria	p	Proteobacteria	c	Epsilonproteobacteria	o	Campylobacterales	f	Campylobacteraceae	g	Arcobacter	s	Arcobacter_halophilus
Zotu94	205	d	Bacteria	p	Proteobacteria	c	Alphaproteobacteria	o	Rhodospirillales	f	Rhodospirillaceae	g	Rhodovibrio	s	Rhodovibrio_sodomensis
Zotu100	193	d	Bacteria	p	Proteobacteria	c	Deltaproteobacteria	o	Desulfovibrionales	f	Desulfovibrionaceae	g	Desulfuromonas	s	Desulfuromonas_michiganensis
Zotu171	191	d	Bacteria	p	Proteobacteria	c	Deltaproteobacteria	o	Desulfovibrionales	f	Desulfohalobiaceae	g	Desulfohalobium	s	Desulfohalobium_utahense
Zotu313	162	d	Bacteria	p	Proteobacteria	c	Deltaproteobacteria	o	Desulfuromonadales	f	Geobacteraceae	g	Geobacter	s	Geobacter_sulfurreducens_subsp._ethanolicus
Zotu321	160	d	Bacteria	p	Proteobacteria	c	Deltaproteobacteria	o	Desulfuromonadales	f	Geobacteraceae	g	Geobacter	s	Geobacter_sulfurreducens_subsp._ethanolicus
Zotu38	1136	d	Bacteria	p	Proteobacteria	c	Deltaproteobacteria	o	Desulfovibrionales	f	Desulfohalobiaceae	g	Desulfohalobium	s	Desulfohalobium_utahense
Zotu158	138	d	Bacteria	p	Proteobacteria	c	Deltaproteobacteria	o	Desulfovibrionales	f	Desulfohalobiaceae	g	Desulfohalobium	s	Desulfohalobium_utahense
Zotu170	234	d	Bacteria	p	Proteobacteria	c	Deltaproteobacteria	o	Syntrophobacterales	f	Syntrophobacteraceae	g	Desulfoglaeba	s	Desulfoglaeba_alkanexedens
Zotu334	96	d	Bacteria	p	Proteobacteria	c	Deltaproteobacteria	o	Desulfobacterales	f	Desulfobacteraceae	g	Desulfocella	s	Desulfocella_halophila
Zotu388	95	d	Bacteria	p	Proteobacteria	c	Deltaproteobacteria	o	Desulfobacterales	f	Desulfobacteraceae	g	Desulfocella	s	Desulfocella_halophila
Zotu11	1018	d	Bacteria	p	Proteobacteria	c	Deltaproteobacteria	o	Desulfobacterales	f	Desulfobulbaceae	g	Desulfobulbus	s	Desulfarculus_baarsii
Zotu23	1110	d	Bacteria	p	Proteobacteria	c	Deltaproteobacteria	o	Desulfovibrionales	f	Desulfohalobiaceae	g	Desulfohalobium	s	Desulfohalobium_utahense
Zotu140	144	d	Bacteria	p	Proteobacteria	c	Deltaproteobacteria	o	Desulfovibrionales	f	Desulfohalobiaceae	g	Desulfohalobium	s	Desulfohalobium_utahense
Zotu149	143	d	Bacteria	p	Proteobacteria	c	Deltaproteobacteria	o	Desulfobacterales	f	Desulfobulbaceae	g	Desulfobulbus	s	Desulfarculus_baarsii
Zotu162	132	d	Bacteria	p	Proteobacteria	c	Deltaproteobacteria	o	Desulfobacterales	f	Desulfobacteraceae	g	Desulfosalsimonas	s	Desulfosalsimonas_propionicica
Zotu174	1110	d	Bacteria	p	Proteobacteria	c	Deltaproteobacteria	o	Desulfovibrionales	f	Desulfohalobiaceae	g	Desulfohalobium	s	Desulfohalobium_utahense
Zotu180	892	d	Bacteria	p	Proteobacteria	c	Deltaproteobacteria	o	Desulfovibrionales	f	Desulfohalobiaceae	g	Desulfohalobium	s	Desulfohalobium_utahense
Zotu188	172	d	Bacteria	p	Proteobacteria	c	Deltaproteobacteria	o	Desulfovibrionales	f	Desulfovibrionaceae	g	Desulfovibrio	s	Desulfovibrio_halophilus
Zotu218	104	d	Bacteria	p	Proteobacteria	c	Deltaproteobacteria	o	Desulfobacterales	f	Desulfobacteraceae	g	Desulfonema	s	Desulfonema_ishimotonii
Zotu248	241	d	Bacteria	p	Proteobacteria	c	Gammaproteobacteria	o	Chromatiales	f	Ectothiorhodospiraceae	g	Thioalkalivibrio	s	Thioalkalivibrio_denitrificans
Zotu299	167	d	Bacteria	p	Proteobacteria	c	Deltaproteobacteria	o	Desulfovibrionales	f	Desulfovibrionaceae	g	Desulfovibrio	s	Desulfovibrio_halophilus
Zotu318	520	d	Bacteria	p	Proteobacteria	c	Deltaproteobacteria	o	Desulfovibrionales	f	Desulfohalobiaceae	g	Desulfohalobium	s	Desulfohalobium_utahense
Zotu596	16	d	Bacteria	p	Proteobacteria	c	Deltaproteobacteria	o	Desulfobacterales	f	Desulfobacteraceae	g	Desulfobacca	s	Desulfobacca_acetoxidans
Zotu611	94	d	Bacteria	p	Proteobacteria	c	Gammaproteobacteria	o	Chromatiales	f	Chromatiaceae	g	Halochromatium	s	Halochromatium_roseum
Zotu643	88	d	Bacteria	p	Proteobacteria	c	Gammaproteobacteria	o	Chromatiales	f	Xanthomonadaceae	g	Halochromatium	s	Halochromatium_roseum
Zotu15	1086	d	Bacteria	p	Proteobacteria	c	Deltaproteobacteria	o	Desulfovibrionales	f	Desulfohalobiaceae	g	Desulfohalobium	s	Desulfohalobium_utahense
Zotu21	826	d	Bacteria	p	Proteobacteria	c	Alphaproteobacteria	o	Rhizobiales	f	Rhodobiaceae	g	Afifella	s	Afifella_pfennigii
Zotu37	552	d	Bacteria	p	Proteobacteria	c	Deltaproteobacteria	o	Desulfobacterales	f	Desulfobacteraceae	g	Desulfobacter	s	Desulfobacter_postgatei
Zotu39	430	d	Bacteria	p	Proteobacteria	c	Gammaproteobacteria	o	Chromatiales	f	Ectothiorhodospiraceae	g	Allochromatium	s	Thiohalophilus_thiocyanatoxydans
Zotu47	416	d	Bacteria	p	Proteobacteria	c	Deltaproteobacteria	o	Desulfobacterales	f	Desulfobacteraceae	g	Desulfococcus	s	Desulfococcus_multivorans
Zotu54	529	d	Bacteria	p	Proteobacteria	c	Deltaproteobacteria	o	Desulfovibrionales	f	Desulfohalobiaceae	g	Desulfohalobium	s	Desulfohalobium_utahense
Zotu60	345	d	Bacteria	p	Proteobacteria	c	Deltaproteobacteria	o	Desulfovibrionales	f	Desulfohalobiaceae	g	Desulfohalobium	s	Desulfohalobium_utahense
Zotu70	1041	d	Bacteria	p	Proteobacteria	c	Deltaproteobacteria	o	Desulfovibrionales	f	Desulfohalobiaceae	g	Desulfonauticus	s	Desulfohalobium_utahense
Zotu78	275	d	Bacteria	p	Proteobacteria	c	Deltaproteobacteria	o	Desulfovibrionales	f	Desulfohalobiaceae	g	Desulfohalobium	s	Desulfohalobium_utahense
Zotu81	204	d	Bacteria	p	Proteobacteria	c	Deltaproteobacteria	o	Desulfobacterales	f	Desulfobacteraceae	g	Desulfonema	s	Desulfonatronobacter_acidivorans
Zotu96	498	d	Bacteria	p	Proteobacteria	c	Deltaproteobacteria	o	Desulfovibrionales	f	Desulfohalobiaceae	g	Desulfohalobium	s	Desulfohalobium_utahense
Zotu99	235	d	Bacteria	p	Proteobacteria	c	Gammaproteobacteria	o	Chromatiales	f	Ectothiorhodospiraceae	g	Alkalilimnicola	s	Alkalilimnicola_ehrlichii
Zotu121	207	d	Bacteria	p	Proteobacteria	c	Alphaproteobacteria	o	Rhodobacterales	f	Rhodobacteraceae	g	Roseobacter	s	Roseobacter_litoralis
Zotu125	142	d	Bacteria	p	Proteobacteria	c	Deltaproteobacteria	o	Desulfobacterales	f	Desulfobacteraceae	g	Desulfatiglans	s	Desulfatiglans_parachlorophenolica
Zotu127	149	d	Bacteria	p	Proteobacteria	c	Deltaproteobacteria	o	Desulfobacterales	f	Desulfobacteraceae	g	Desulfatiglans	s	Desulfatiglans_parachlorophenolica
Zotu135	154	d	Bacteria	p	Proteobacteria	c	Deltaproteobacteria	o	Desulfobacterales	f	Desulfobacteraceae	g	Desulfatiglans	s	Desulfatiglans_parachlorophenolica
Zotu144	143	d	Bacteria	p	Proteobacteria	c	Deltaproteobacteria	o	Desulfobacterales	f	Desulfobacteraceae	g	Desulfococcus	s	Desulfococcus_multivorans
Zotu154	126	d	Bacteria	p	Proteobacteria	c	Deltaproteobacteria	o	Desulfovibrionales	f	Desulfohalobiaceae	g	Desulfohalobium	s	Desulfohalobium_utahense
Zotu157	203	d	Bacteria	p	Proteobacteria	c	Deltaproteobacteria	o	Syntrophobacterales	f	Syntrophobacteraceae	g	Desulfoglaeba	s	Desulfoglaeba_alkanexedens
Zotu156	817	d	Bacteria	p	Proteobacteria	c	Alphaproteobacteria	o	Rhizobiales	f	Rhodobiaceae	g	Afifella	s	Afifella_pfennigii
Zotu163	121	d	Bacteria	p	Proteobacteria	c	Deltaproteobacteria	o	Desulfovibrionales	f	Desulfohalobiaceae	g	Desulfohalobium	s	Desulfohalobium_utahense
Zotu173	135	d	Bacteria	p	Proteobacteria	c	Gammaproteobacteria	o	Oceanospirillales	f	Alcanivoracaceae	g	Alcanivorax	s	Alcanivorax_venustensis
Zotu175	111	d	Bacteria	p	Proteobacteria	c	Deltaproteobacteria	o	Syntrophobacterales	f	Syntrophaceae	g	Desulfomonile	s	Desulfomonile_limimaris
Zotu183	280	d	Bacteria	p	Proteobacteria	c	Gammaproteobacteria	o	Chromatiales	f	Ectothiorhodospiraceae	g	Thioprofundum	s	Thioprofundum_hispidum
Zotu191	133	d	Bacteria	p	Proteobacteria	c	Gammaproteobacteria	o	Xanthomonadales	f	Xanthomonadaceae	g	Stenotrophomonas	s	Stenotrophomonas_maltophilia
Zotu203	166	d	Bacteria	p	Proteobacteria	c	Deltaproteobacteria	o	Desulfobacterales	f	Desulfobacteraceae	g	Desulfosalsimonas	s	Desulfosalsimonas_propionicica
Zotu204	305	d	Bacteria	p	Proteobacteria	c	Gammaproteobacteria	o	Chromatiales	f	Chromatiaceae	g	Thioprofundum	s	Thioprofundum_hispidum
Zotu206	114	d	Bacteria	p	Proteobacteria	c	Deltaproteobacteria	o	Desulfobacterales	f	Desulfobacteraceae	g	Desulfatiglans	s	Desulfatiglans_parachlorophenolica
Zotu212	83	d	Bacteria	p	Proteobacteria	c	Gammaproteobacteria	o	Pseudomonadales	f	Pseudomonadaceae	g	Pseudomonas	s	Pseudomonas_caeni
Zotu219	152	d	Bacteria	p	Proteobacteria	c	Alphaproteobacteria	o	Rhodobacterales	f	Rhodobacteraceae	g	Haematobacter	s	Haematobacter_missouriensis
Zotu222	82	d	Bacteria	p	Proteobacteria	c	Deltaproteobacteria	o	Desulfobacterales	f	Desulfobacteraceae	g	Desulfonema	s	Desulfonema_ishimotonii
Zotu223	92	d	Bacteria	p	Proteobacteria	c	Alphaproteobacteria	o	Rhodospirillales	f	Rhodospirillaceae	g	Rhodovibrio	s	Rhodovibrio_sodomensis
Zotu241	272	d	Bacteria	p	Proteobacteria	c	Deltaproteobacteria	o	Desulfovibrionales	f	Desulfohalobiaceae	g	Desulfohalobium	s	Desulfohalobium_utahense
Zotu243	341	d	Bacteria	p	Proteobacteria	c	Deltaproteobacteria	o	Desulfobacterales	f	Desulfobacteraceae	g	Desulfosalsimonas	s	Desulfosalsimonas_propionicica
Zotu249	85	d	Bacteria	p	Proteobacteria	c	Deltaproteobacteria	o	Desulfobacterales	f	Desulfobacteraceae	g	Desulfosalsimonas	s	Desulfosalsimonas_propionicica
Zotu254	150	d	Bacteria	p	Proteobacteria	c	Alphaproteobacteria	o	Rhodobacterales	f	Rhodobacteraceae	g	Haematobacter	s	Haematobacter_missouriensis
Zotu258	135	d	Bacteria	p	Proteobacteria	c	Deltaproteobacteria	o	Desulfobacterales	f	Desulfobacteraceae	g	Desulfosalsimonas	s	Desulfosalsimonas_propionicica
Zotu271	58	d	Bacteria	p	Proteobacteria	c	Alphaproteobacteria	o	Rhodospirillales	f	Rhodospirillaceae	g	Niveispirillum	s	Niveispirillum_fermenti
Zotu272	166	d	Bacteria	p	Proteobacteria	c	Gammaproteobacteria	o	Chromatiales	f	Ectothiorhodospiraceae	g	Aquisalimonas	s	Aquisalimonas_asiatica
Zotu280	95	d	Bacteria	p	Proteobacteria	c	Deltaproteobacteria	o	Desulfobacterales	f	Desulfobacteraceae	g	Desulfosalsimonas	s	Desulfosalsimonas_propionicica
Zotu279	83	d	Bacteria	p	Proteobacteria	c	Gammaproteobacteria	o	Oceanospirillales	f	Oceanospirillaceae	g	Thalassolituus	s	Thalassolituus_marinus
Zotu282	76	d	Bacteria	p	Proteobacteria	c	Betaproteobacteria	o	Neisseriales	f	Neisseriaceae	g	Simonsiella	s	Simonsiella_muelleri
Zotu287	125	d	Bacteria	p	Proteobacteria	c	Deltaproteobacteria	o	Desulfobacterales	f	Desulfobacteraceae	g	Desulfosalsimonas	s	Desulfosalsimonas_propionicica
Zotu294	251	d	Bacteria	p	Proteobacteria	c	Deltaproteobacteria	o	Desulfovibrionales	f	Desulfohalobiaceae	g	Desulfohalobium	s	Desulfohalobium_utahense
Zotu296	112	d	Bacteria	p	Proteobacteria	c	Deltaproteobacteria	o	Desulfobacterales	f	Desulfobacteraceae	g	Desulfosalsimonas	s	Desulfosalsimonas_propionicica
Zotu306	66	d	Bacteria	p	Proteobacteria	c	Alphaproteobacteria	o	Rhizobiales	f	Hyphomicrobiaceae	g	Devosia	s	Devosia_subaequoris
Zotu311	546	d	Bacteria	p	Proteobacteria	c	Deltaproteobacteria	o	Desulfobacterales	f	Desulfobacteraceae	g	Desulfobacter	s	Desulfobacter_postgatei
Zotu329	47	d	Bacteria	p	Proteobacteria	c	Alphaproteobacteria	o	Rhizobiales	f	Rhizobiaceae	g	Rhizobium	s	Rhizobium_rosettiformans
Zotu331	89	d	Bacteria	p	Proteobacteria	c	Betaproteobacteria	o	Burkholderiales	f	Alcaligenaceae	g	Achromobacter	s	Achromobacter_spanius
Zotu337	107	d	Bacteria	p	Proteobacteria	c	Gammaproteobacteria	o	Vibrionales	f	Vibrionaceae	g	Salinivibrio	s	Salinivibrio_costicola_subsp._costicola
Zotu340	79	d	Bacteria	p	Proteobacteria	c	Alphaproteobacteria	o	Sphingomonadales	f	Sphingomonadaceae	g	Sphingomonas	s	Sphingomonas_desiccabilis
Zotu344	50	d	Bacteria	p	Proteobacteria	c	Gammaproteobacteria	o	Pseudomonadales	f	Pseudomonadaceae	g	Pseudomonas	s	Pseudomonas_tremae
Zotu350	52	d	Bacteria	p	Proteobacteria	c	Gammaproteobacteria	o	Pseudomonadales	f	Moraxellaceae	g	Enhydrobacter	s	Enhydrobacter_aerosaccus
Zotu353	57	d	Bacteria	p	Proteobacteria	c	Deltaproteobacteria	o	Myxococcales	f	Kofleriaceae	g	Kofleria	s	Kofleria_flava
Zotu355	49	d	Bacteria	p	Proteobacteria	c	Deltaproteobacteria	o	Desulfobacterales	f	Desulfobacteraceae	g	Desulfatiglans	s	Desulfatiglans_parachlorophenolica
Zotu360	81	d	Bacteria	p	Proteobacteria	c	Gammaproteobacteria	o	Pseudomonadales	f	Pseudomonadaceae	g	Pseudomonas	s	Pseudomonas_azotoformans
Zotu363	75	d	Bacteria	p	Proteobacteria	c	Gammaproteobacteria	o	Gammaproteobacteria_incertae_sedis	f	Ectothiorhodospiraceae	g	Thiohalorhabdus	s	Thiohalorhabdus_denitrificans
Zotu364	204	d	Bacteria	p	Proteobacteria	c	Alphaproteobacteria	o	Rhodobacterales	f	Rhodobacteraceae	g	Mameliella	s	Mameliella_phaeodactyli
Zotu377	58	d	Bacteria	p	Proteobacteria	c	Deltaproteobacteria	o	Desulfobacterales	f	Desulfobacteraceae	g	Desulfosalsimonas	s	Desulfosalsimonas_propionicica
Zotu376	49	d	Bacteria	p	Proteobacteria	c	Gammaproteobacteria	o	Alteromonadales	f	Pseudoalteromonadaceae	g	Pseudoalteromonas	s	Pseudoalteromonas_undina
Zotu389	44	d	Bacteria	p	Proteobacteria	c	Alphaproteobacteria	o	Rhizobiales	f	Rhodobacteraceae	g	Rhodovulum	s	Rhodovulum_mangrovi
Zotu393	92	d	Bacteria	p	Proteobacteria	c	Gammaproteobacteria	o	Chromatiales	f	Chromatiaceae	g	Thiocapsa	s	Mizugakiibacter_sediminis
Zotu398	41	d	Bacteria	p	Proteobacteria	c	Gammaproteobacteria	o	Chromatiales	f	Ectothiorhodospiraceae	g	Nitrococcus	s	Nitrococcus_mobilis
Zotu402	50	d	Bacteria	p	Proteobacteria	c	Deltaproteobacteria	o	Syntrophobacterales	f	Syntrophobacteraceae	g	Desulfacinum	s	Desulfacinum_infernum
Zotu403	36	d	Bacteria	p	Proteobacteria	c	Gammaproteobacteria	o	Legionellales	f	Coxiellaceae	g	Aquicella	s	Aquicella_siphonis
Zotu410	53	d	Bacteria	p	Proteobacteria	c	Betaproteobacteria	o	Burkholderiales	f	Comamonadaceae	g	Comamonas	s	Comamonas_zonglianii
Zotu420	71	d	Bacteria	p	Proteobacteria	c	Gammaproteobacteria	o	Pseudomonadales	f	Pseudomonadaceae	g	Pseudomonas	s	Pseudomonas_brenneri
Zotu423	336	d	Bacteria	p	Proteobacteria	c	Deltaproteobacteria	o	Desulfovibrionales	f	Desulfohalobiaceae	g	Desulfohalobium	s	Desulfohalobium_utahense
Zotu437	39	d	Bacteria	p	Proteobacteria	c	Deltaproteobacteria	o	Desulfobacterales	f	Desulfobulbaceae	g	Desulfobulbus	s	Desulfobulbus_rhabdoformis
Zotu448	39	d	Bacteria	p	Proteobacteria	c	Alphaproteobacteria	o	Rhodospirillales	f	Rhodospirillaceae	g	Reyranella	s	Reyranella_graminifolii
Zotu449	254	d	Bacteria	p	Proteobacteria	c	Deltaproteobacteria	o	Desulfovibrionales	f	Desulfohalobiaceae	g	Desulfohalobium	s	Desulfohalobium_utahense
Zotu455	45	d	Bacteria	p	Proteobacteria	c	Epsilonproteobacteria	o	Campylobacterales	f	Campylobacteraceae	g	Arcobacter	s	Arcobacter_molluscorum
Zotu479	43	d	Bacteria	p	Proteobacteria	c	Betaproteobacteria	o	Hydrogenophilales	f	Hydrogenophilaceae	g	Tepidiphilus	s	Tepidiphilus_succinatimandens
Zotu490	29	d	Bacteria	p	Proteobacteria	c	Gammaproteobacteria	o	Chromatiales	f	Ectothiorhodospiraceae	g	Ectothiorhodospira	s	Ectothiorhodospira_variabilis
Zotu517	87	d	Bacteria	p	Proteobacteria	c	Betaproteobacteria	o	Burkholderiales	f	Alcaligenaceae	g	Achromobacter	s	Achromobacter_spiritinus
Zotu528	31	d	Bacteria	p	Proteobacteria	c	Deltaproteobacteria	o	Syntrophobacterales	f	Syntrophaceae	g	Desulfomonile	s	Desulfomonile_limimaris
Zotu531	103	d	Bacteria	p	Proteobacteria	c	Gammaproteobacteria	o	Vibrionales	f	Vibrionaceae	g	Salinivibrio	s	Salinivibrio_costicola_subsp._vallismortis
Zotu535	28	d	Bacteria	p	Proteobacteria	c	Gammaproteobacteria	o	Chromatiales	f	Ectothiorhodospiraceae	g	Spiribacter	s	Spiribacter_salinus
Zotu544	37	d	Bacteria	p	Proteobacteria	c	Alphaproteobacteria	o	Rhizobiales	f	Rhodobacteraceae	g	Parvibaculum	s	Parvibaculum_hydrocarboniclasticum
Zotu551	134	d	Bacteria	p	Proteobacteria	c	Deltaproteobacteria	o	Desulfobacterales	f	Desulfobacteraceae	g	Desulfosalsimonas	s	Desulfosalsimonas_propionicica
Zotu561	34	d	Bacteria	p	Proteobacteria	c	Deltaproteobacteria	o	Desulfovibrionales	f	Desulfovibrionaceae	g	Desulfovibrio	s	Desulfovibrio_marinus
Zotu579	22	d	Bacteria	p	Proteobacteria	c	Betaproteobacteria	o	Burkholderiales	f	Comamonadaceae	g	Delftia	s	Delftia_acidovorans
Zotu602	21	d	Bacteria	p	Proteobacteria	c	Gammaproteobacteria	o	Pseudomonadales	f	Moraxellaceae	g	Acinetobacter	s	Acinetobacter_johnsonii
Zotu612	16	d	Bacteria	p	Proteobacteria	c	Betaproteobacteria	o	Sulfuricellales	f	Sulfuricellaceae	g	Sulfuricella	s	Sulfuricella_denitrificans
Zotu614	61	d	Bacteria	p	Proteobacteria	c	Gammaproteobacteria	o	Pseudomonadales	f	Pseudomonadaceae	g	Pseudomonas	s	Pseudomonas_azotoformans
Zotu620	133	d	Bacteria	p	Proteobacteria	c	Deltaproteobacteria	o	Desulfobacterales	f	Desulfobacteraceae	g	Desulfosalsimonas	s	Desulfosalsimonas_propionicica
Zotu619	25	d	Bacteria	p	Proteobacteria	c	Gammaproteobacteria	o	Enterobacteriales	f	Enterobacteriaceae	g	Pantoea	s	Pantoea_rwandensis
Zotu622	18	d	Bacteria	p	Proteobacteria	c	Betaproteobacteria	o	Burkholderiales	f	Burkholderiaceae	g	Ralstonia	s	Ralstonia_pickettii
Zotu627	11	d	Bacteria	p	Proteobacteria	c	Gammaproteobacteria	o	Pseudomonadales	f	Pseudomonadaceae	g	Pseudomonas	s	Pseudomonas_formosensis
Zotu636	40	d	Bacteria	p	Proteobacteria	c	Betaproteobacteria	o	Hydrogenophilales	f	Hydrogenophilaceae	g	Tepidiphilus	s	Tepidiphilus_succinatimandens
Zotu641	229	d	Bacteria	p	Proteobacteria	c	Gammaproteobacteria	o	Chromatiales	f	Ectothiorhodospiraceae	g	Thioalkalivibrio	s	Thioalkalivibrio_thiocyanodenitrificans
Zotu640	106	d	Bacteria	p	Proteobacteria	c	Gammaproteobacteria	o	Vibrionales	f	Vibrionaceae	g	Salinivibrio	s	Salinivibrio_sharmensis
Zotu647	21	d	Bacteria	p	Proteobacteria	c	Deltaproteobacteria	o	Desulfovibrionales	f	Desulfovibrionaceae	g	Desulfovibrio	s	Desulfovibrio_marinus
Zotu648	76	d	Bacteria	p	Proteobacteria	c	Alphaproteobacteria	o	Sphingomonadales	f	Sphingomonadaceae	g	Sphingomonas	s	Sphingomonas_desiccabilis
Zotu656	36	d	Bacteria	p	Proteobacteria	c	Deltaproteobacteria	o	Desulfobacterales	f	Desulfobacteraceae	g	Desulfosalsimonas	s	Desulfosalsimonas_propionicica
Zotu56	407	d	Bacteria	p	Spirochaetes	c	Spirochaetia	o	Spirochaetales	f	Spirochaetaceae	g	Spirochaeta	s	Spirochaeta_thermophila
Zotu452	46	d	Bacteria	p	Spirochaetes	c	Spirochaetia	o	Spirochaetales	f	Spirochaetaceae	g	Spirochaeta	s	Spirochaeta_aurantia_subsp._aurantia
Zotu570	40	d	Bacteria	p	Spirochaetes	c	Spirochaetia	o	Spirochaetales	f	Spirochaetaceae	g	Spirochaeta	s	Spirochaeta_smaragdinae
Zotu166	108	d	Bacteria	p	Spirochaetes	c	Spirochaetia	o	Spirochaetales	f	Spirochaetaceae	g	Spirochaeta	s	Spirochaeta_smaragdinae
Zotu230	99	d	Bacteria	p	Spirochaetes	c	Spirochaetia	o	Spirochaetales	f	Spirochaetaceae	g	Spirochaeta	s	Salinispira_pacifica
Zotu239	86	d	Bacteria	p	Spirochaetes	c	Spirochaetia	o	Spirochaetales	f	Spirochaetaceae	g	Spirochaeta	s	Spirochaeta_psychrophila
Zotu434	34	d	Bacteria	p	Spirochaetes	c	Spirochaetia	o	Spirochaetales	f	Spirochaetaceae	g	Spirochaeta	s	Treponema_isoptericolens
Zotu655	17	d	Bacteria	p	Spirochaetes	c	Spirochaetia	o	Spirochaetales	f	Spirochaetaceae	g	Spirochaeta	s	Salinispira_pacifica
Zotu476	31	d	Bacteria	p	Spirochaetes	c	Spirochaetia	o	Spirochaetales	f	Spirochaetaceae	g	Spirochaeta	s	Spirochaeta_smaragdinae
Zotu567	66	d	Bacteria	p	Spirochaetes	c	Spirochaetia	o	Spirochaetales	f	Spirochaetaceae	g	Spirochaeta	s	Spirochaeta_psychrophila
Zotu101	219	d	Bacteria	p	Spirochaetes	c	Spirochaetia	o	Spirochaetales	f	Spirochaetaceae	g	Spirochaeta	s	Spirochaeta_alkalica
Zotu391	49	d	Bacteria	p	Spirochaetes	c	Spirochaetia	o	Spirochaetales	f	Spirochaetaceae	g	Treponema	s	Spirochaeta_halophila
Zotu563	57	d	Bacteria	p	Spirochaetes	c	Spirochaetia	o	Spirochaetales	f	Spirochaetaceae	g	Spirochaeta	s	Spirochaeta_psychrophila
Zotu61	412	d	Bacteria	p	Spirochaetes	c	Spirochaetia	o	Spirochaetales	f	Spirochaetaceae	g	Treponema	s	Treponema_putidum
Zotu168	407	d	Bacteria	p	Spirochaetes	c	Spirochaetia	o	Spirochaetales	f	Spirochaetaceae	g	Treponema	s	Treponema_putidum
Zotu262	84	d	Bacteria	p	Spirochaetes	c	Spirochaetia	o	Spirochaetales	f	Spirochaetaceae	g	Spirochaeta	s	Spirochaeta_cellobiosiphila
Zotu328	72	d	Bacteria	p	Spirochaetes	c	Spirochaetia	o	Spirochaetales	f	Spirochaetaceae	g	Spirochaeta	s	Spirochaeta_asiatica
Zotu397	72	d	Bacteria	p	Spirochaetes	c	Spirochaetia	o	Spirochaetales	f	Spirochaetaceae	g	Spirochaeta	s	Spirochaeta_smaragdinae
Zotu488	40	d	Bacteria	p	Spirochaetes	c	Spirochaetia	o	Spirochaetales	f	Spirochaetaceae	g	Spirochaeta	s	Spirochaeta_alkalica
Zotu580	23	d	Bacteria	p	Spirochaetes	c	Spirochaetia	o	Spirochaetales	f	Spirochaetaceae	g	Spirochaeta	s	Spirochaeta_halophila
Zotu604	45	d	Bacteria	p	Spirochaetes	c	Spirochaetia	o	Spirochaetales	f	Spirochaetaceae	g	Spirochaeta	s	Spirochaeta_asiatica
Zotu216	78	d	Bacteria	p	Thermodesulfobacteria	c	Thermodesulfobacteria	o	Thermodesulfobacteriales	f	Thermodesulfobacteriaceae	g	Thermosulfurimonas	s	Thermosulfurimonas_dismutans
Zotu359	45	d	Bacteria	p	Verrucomicrobia	c	Subdivision5	o	Candidatus_Brocadiales	f	Candidatus_Brocadiaceae	g	Subdivision5_genera_incertae_sedis	s	Phycisphaera_mikurensis
Zotu73	245	d	Bacteria	p	Woesearchaeota	c	Betaproteobacteria	o	Burkholderiales	f	Oxalobacteraceae	g	Woesearchaeota_Incertae_Sedis_AR16	s	Nitrososphaera_viennensis
Zotu609	13	d	Archaea	p	Woesearchaeota	c	Alphaproteobacteria	o	Rhizobiales	f	Thermococcaceae	g	Woesearchaeota_Incertae_Sedis_AR15	s	Sulfurisphaera_ohwakuensis
Zotu63	236	d	Archaea	p	Woesearchaeota	c	Halobacteria	o	Halobacteriales	f	Halobacteriaceae	g	Woesearchaeota_Incertae_Sedis_AR20	s	Halobellus_clavatus
Zotu336	44	d	Archaea	p	Woesearchaeota	c	Halobacteria	o	Halobacteriales	f	Halobacteriaceae	g	Woesearchaeota_Incertae_Sedis_AR20	s	Haloferax_elongans
Zotu597	19	d	Archaea	p	Woesearchaeota	c	Thermoplasmata	o	Thermoplasmatales	f	Picrophilaceae	g	Woesearchaeota_Incertae_Sedis_AR20	s	Picrophilus_torridus
Zotu493	33	d	Archaea	p	Woesearchaeota	g	Woesearchaeota_Incertae_Sedis_AR16
	186920

## Sheet: K1 TG
Column1	Column13	Column2	Domain	Column4	Phylum	Column6	Class	Column8	Order	Column10	Family	Column12	Genus	Column123	Species
Zotu285	14	d	Bacteria	p	Acidobacteria	c	Acidobacteria_Gp23	o	Actinomycetales	f	Nocardiaceae	g	Gp23	s	Nocardia_jejuensis
Zotu198	32	d	Bacteria	p	Acidobacteria	c	Acidobacteria_Gp15	o	Desulfuromonadales	f	Geobacteraceae	g	Gp15	s	Geobacter_argillaceus
Zotu201	23	d	Bacteria	p	Acidobacteria	c	Acidobacteria_Gp23	o	Thermodesulfobacteriales	f	Thermodesulfobacteriaceae	g	Gp23	s	Thermoanaerobaculum_aquaticum
Zotu283	34	d	Bacteria	p	Actinobacteria	c	Actinobacteria	o	Spirochaetales	f	Leptospiraceae	g	Armatimonadetes_gp4	s	Leptonema_illini
Zotu44	231	d	Bacteria	p	Actinobacteria	c	Actinobacteria	o	Anaerolineales	f	Anaerolineaceae	g	Armatimonadetes_gp4	s	Bellilinea_caldifistulae
Zotu15	2165	d	Bacteria	p	Actinobacteria	c	Actinobacteria	o	Actinomycetales	f	Anaerolineaceae	g	Armatimonadetes_gp5	s	Catelliglobosispora_koreensis
Zotu219	99	d	Bacteria	p	Actinobacteria	c	Actinobacteria	o	Actinomycetales	f	Anaerolineaceae	g	Ardenticatena	s	Ardenticatena_maritima
Zotu13	853	d	Bacteria	p	Actinobacteria	c	Actinobacteria	o	Actinomycetales	f	Anaerolineaceae	g	Catelliglobosispora	s	Catelliglobosispora_koreensis
Zotu169	37	d	Bacteria	p	Actinobacteria	c	Actinobacteria	o	Actinomycetales	f	Aquificaceae	g	Hydrogenobacter	s	Ardenticatena_maritima
Zotu284	18	d	Bacteria	p	Actinobacteria	c	Actinobacteria	o	Actinomycetales	f	Streptomycetaceae	g	BRC1_genera_incertae_sedis	s	Atopobium_rimae
Zotu24	454	d	Bacteria	p	Actinobacteria	c	Actinobacteria	o	Actinomycetales	f	Clostridiaceae_1	g	Streptomyces	s	Segniliparus_rugosus
Zotu143	215	d	Bacteria	p	Actinobacteria	c	Actinobacteria	o	Actinomycetales	f	Mycoplasmataceae	g	Mycoplasma	s	Acidothermus_cellulolyticus
Zotu74	14746	d	Bacteria	p	Actinobacteria	c	Actinobacteria	o	Actinomycetales	f	Anaerolineaceae	g	Armatimonadetes_gp4	s	Leptolinea_tardivitalis
Zotu96	543	d	Bacteria	p	Actinobacteria	c	Actinobacteria	o	Actinomycetales	f	Anaerolineaceae	g	Armatimonadetes_gp4	s	Leptolinea_tardivitalis
Zotu3	9328	d	Bacteria	p	Actinobacteria	c	Actinobacteria	o	Bifidobacteriales	f	Bifidobacteriaceae	g	Bifidobacterium	s	Scardovia_wiggsiae
Zotu103	69	d	Bacteria	p	Actinobacteria	c	Actinobacteria	o	Actinomycetales	f	Pseudonocardiaceae	g	Bifidobacterium	s	Bifidobacterium_animalis_subsp._lactis
Zotu238	17	d	Bacteria	p	Actinobacteria	c	Actinobacteria	o	Acidimicrobiales	f	Iamiaceae	g	Aquihabitans	s	Aquihabitans_daechungensis
Zotu94	115	d	Bacteria	p	Aminicenantes	c	Clostridia	o	Clostridiales	f	Clostridiales_Incertae_Sedis_IV	g	Aminicenantes_genera_incertae_sedis	s	Mahella_australiensis
Zotu181	112	d	Bacteria	p	Aminicenantes	c	Clostridia	o	Clostridiales	f	Clostridiales_Incertae_Sedis_IV	g	Aminicenantes_genera_incertae_sedis	s	Mahella_australiensis
Zotu35	258	d	Bacteria	p	Aquificae	c	Aquificae	o	Aquificales	f	Aquificaceae	g	Hydrogenivirga	s	Hydrogenivirga_caldilitoris
Zotu65	1899	d	Bacteria	p	Armatimonadetes	c	Actinobacteria	o	Actinomycetales	f	Lachnospiraceae	g	Armatimonadetes_gp5	s	Catelliglobosispora_koreensis
Zotu110	130	d	Bacteria	p	Armatimonadetes	c	Clostridia	o	Anaerolineales	f	Anaerolineaceae	g	Armatimonadetes_gp4	s	Leptolinea_tardivitalis
Zotu11	1179	d	Bacteria	p	Armatimonadetes	c	Anaerolineae	o	Anaerolineales	f	Anaerolineaceae	g	Armatimonadetes_gp4	s	Bellilinea_caldifistulae
Zotu9	2154	d	Bacteria	p	Armatimonadetes	c	Actinobacteria	o	Actinomycetales	f	Anaerolineaceae	g	Armatimonadetes_gp5	s	Thermomarinilinea_lacunifontana
Zotu54	1162	d	Bacteria	p	Armatimonadetes	c	Anaerolineae	o	Anaerolineales	f	Anaerolineaceae	g	Armatimonadetes_gp4	s	Bellilinea_caldifistulae
Zotu254	18	d	Bacteria	p	Armatimonadetes	c	Chthonomonadetes	o	Chthonomonadales	f	Chthonomonadaceae	g	Chthonomonas/Armatimonadetes_gp3	s	Thermosediminibacter_oceani
Zotu132	13594	d	Bacteria	p	Armatimonadetes	c	Anaerolineae	o	Anaerolineales	f	Anaerolineaceae	g	Armatimonadetes_gp4	s	Leptolinea_tardivitalis
Zotu34	296	d	Bacteria	p	Armatimonadetes	c	Clostridia	o	Clostridiales	f	Micromonosporaceae	g	Armatimonadetes_gp5	s	Catelliglobosispora_koreensis
Zotu231	157	d	Bacteria	p	Armatimonadetes	c	Clostridia	o	Thermoanaerobacterales	f	Thermoanaerobacteraceae	g	Armatimonadetes_gp4	s	Calderihabitans_maritimus
Zotu224	176	d	Bacteria	p	Armatimonadetes	c	Clostridia	o	Thermoanaerobacterales	f	Thermoanaerobacteraceae	g	Armatimonadetes_gp4	s	Calderihabitans_maritimus
Zotu16	831	d	Bacteria	p	Armatimonadetes	c	Clostridia	o	Anaerolineales	f	Anaerolineaceae	g	Armatimonadetes_gp4	s	Leptolinea_tardivitalis
Zotu207	372	d	Bacteria	p	Armatimonadetes	c	Clostridia	o	Thermoanaerobacterales	f	Thermoanaerobacteraceae	g	Armatimonadetes_gp4	s	Calderihabitans_maritimus
Zotu269	14	d	Bacteria	p	Bacteroidetes	c	Flavobacteriia	o	Flavobacteriales	f	Flavobacteriaceae	g	Candidatus_Nanosalina	s	Haliscomenobacter_hydrossis
Zotu102	80	d	Bacteria	p	Bacteroidetes	c	Cytophagia	o	Cytophagales	f	Flammeovirgaceae	g	Rapidithrix	s	Rapidithrix_thailandica
Zotu292	15	d	Bacteria	p	Bacteroidetes	c	Actinobacteria	o	Actinomycetales	f	Bifidobacteriaceae	g	Actinomyces	s	Haliscomenobacter_hydrossis
Zotu291	12	d	Bacteria	p	Bacteroidetes	c	Cytophagia	o	Cytophagales	f	Cytophagaceae	g	Ohtaekwangia	s	Ohtaekwangia_koreensis
Zotu66	131	d	Bacteria	p	Bacteroidetes	c	Flavobacteriia	o	Flavobacteriales	f	Flavobacteriaceae	g	Lishizhenia	s	Lishizhenia_caseinilytica
Zotu91	77	d	Bacteria	p	Bacteroidetes	c	Flavobacteriia	o	Flavobacteriales	f	Flavobacteriaceae	g	Flavobacterium	s	Brumimicrobium_mesophilum
Zotu105	65	d	Bacteria	p	Bacteroidetes	c	Flavobacteriia	o	Flavobacteriales	f	Cryomorphaceae	g	Lishizhenia	s	Lishizhenia_caseinilytica
Zotu131	46	d	Bacteria	p	Bacteroidetes	c	Bacteroidia	o	Bacteroidales	f	Prolixibacteraceae	g	Mucilaginibacter	s	Tangfeifania_diversioriginum
Zotu200	42	d	Bacteria	p	Bacteroidetes	c	Flavobacteriia	o	Flavobacteriales	f	Flavobacteriaceae	g	Flavobacterium	s	Flavobacterium_urocaniciphilum
Zotu278	16	d	Bacteria	p	Bacteroidetes	c	Flavobacteriia	o	Flavobacteriales	f	Flavobacteriaceae	g	Lishizhenia	s	Lishizhenia_caseinilytica
Zotu282	14	d	Bacteria	p	Bacteroidetes	c	Bacteroidia	o	Bacteroidales	f	Sphingobacteriaceae	g	Mucilaginibacter	s	Sunxiuqinia_faeciviva
Zotu40	288	d	Bacteria	p	Bacteroidetes	c	Bacteroidia	o	Bacteroidales	f	Prolixibacteraceae	g	Sunxiuqinia	s	Sunxiuqinia_faeciviva
Zotu43	213	d	Bacteria	p	Bacteroidetes	c	Flavobacteriia	o	Flavobacteriales	f	Flavobacteriaceae	g	Phaeodactylibacter	s	Phaeodactylibacter_xiamenensis
Zotu57	148	d	Bacteria	p	Bacteroidetes	c	Sphingobacteriia	o	Sphingobacteriales	f	Sphingobacteriaceae	g	Mucilaginibacter	s	Mucilaginibacter_boryungensis
Zotu88	287	d	Bacteria	p	Bacteroidetes	c	Bacteroidia	o	Bacteroidales	f	Prolixibacteraceae	g	Sunxiuqinia	s	Sunxiuqinia_faeciviva
Zotu124	47	d	Bacteria	p	Bacteroidetes	c	Flavobacteriia	o	Flavobacteriales	f	Flavobacteriaceae	g	Flavobacterium	s	Flavobacterium_urocaniciphilum
Zotu136	72	d	Bacteria	p	Bacteroidetes	c	Bacteroidia	o	Bacteroidales	f	Flavobacteriaceae	g	Prolixibacter	s	Prolixibacter_bellariivorans
Zotu145	48	d	Bacteria	p	Bacteroidetes	c	Flavobacteriia	o	Flavobacteriales	f	Flavobacteriaceae	g	Lutibacter	s	Lutibacter_oricola
Zotu151	42	d	Bacteria	p	Bacteroidetes	c	Flavobacteriia	o	Flavobacteriales	f	Flavobacteriaceae	g	Sinomicrobium	s	Sinomicrobium_pectinilyticum
Zotu165	59	d	Bacteria	p	Bacteroidetes	c	Bacteroidia	o	Bacteroidales	f	Marinilabiliaceae	g	Natronoflexus	s	Natronoflexus_pectinivorans
Zotu176	35	d	Bacteria	p	Bacteroidetes	c	Flavobacteriia	o	Flavobacteriales	f	Flavobacteriaceae	g	Flavobacterium	s	Flavobacterium_longum
Zotu178	74	d	Bacteria	p	Bacteroidetes	c	Sphingobacteriia	o	Sphingobacteriales	f	Rhodothermaceae	g	Salisaeta	s	Salisaeta_longa
Zotu188	27	d	Bacteria	p	Bacteroidetes	c	Bacteroidia	o	Bacteroidales	f	Prolixibacteraceae	g	Mucilaginibacter	s	Tangfeifania_diversioriginum
Zotu195	102	d	Bacteria	p	Bacteroidetes	c	Sphingobacteriia	o	Sphingobacteriales	f	Rhodothermaceae	g	Salisaeta	s	Salisaeta_longa
Zotu209	23	d	Bacteria	p	Bacteroidetes	c	Sphingobacteriia	o	Sphingobacteriales	f	Saprospiraceae	g	Phaeodactylibacter	s	Phaeodactylibacter_xiamenensis
Zotu225	101	d	Bacteria	p	Bacteroidetes	c	Bacteroidia	o	Bacteroidales	f	Flavobacteriaceae	g	Prolixibacter	s	Prolixibacter_bellariivorans
Zotu226	21	d	Bacteria	p	Bacteroidetes	c	Bacteroidia	o	Bacteroidales	f	Prolixibacteraceae	g	Mariniphaga	s	Mariniphaga_anaerophila
Zotu234	18	d	Bacteria	p	Bacteroidetes	c	Bacteroidia	o	Bacteroidales	f	Sphingobacteriaceae	g	Mucilaginibacter	s	Carboxylicivirga_mesophila
Zotu245	15	d	Bacteria	p	Bacteroidetes	c	Flavobacteriia	o	Flavobacteriales	f	Flavobacteriaceae	g	Flavobacterium	s	Flavobacterium_denitrificans
Zotu249	24	d	Bacteria	p	Bacteroidetes	c	Sphingobacteriia	o	Sphingobacteriales	f	Rhodothermaceae	g	Salisaeta	s	Salisaeta_longa
Zotu252	17	d	Bacteria	p	Bacteroidetes	c	Flavobacteriia	o	Flavobacteriales	f	Flavobacteriaceae	g	Lutibacter	s	Lutibacter_oricola
Zotu256	16	d	Bacteria	p	Bacteroidetes	c	Flavobacteriia	o	Flavobacteriales	f	Flavobacteriaceae	g	Phaeocystidibacter	s	Phaeocystidibacter_luteus
Zotu266	36	d	Bacteria	p	Bacteroidetes	c	Flavobacteriia	o	Flavobacteriales	f	Flavobacteriaceae	g	Flavobacterium	s	Flavobacterium_urocaniciphilum
Zotu279	16	d	Bacteria	p	Bacteroidetes	c	Flavobacteriia	o	Flavobacteriales	f	Flavobacteriaceae	g	Leeuwenhoekiella	s	Leeuwenhoekiella_palythoae
Zotu7	2143	d	Bacteria	p	Chloroflexi	c	Anaerolineae	o	Anaerolineales	f	Anaerolineaceae	g	Armatimonadetes_gp4	s	Thermomarinilinea_lacunifontana
Zotu268	10	d	Bacteria	p	Chloroflexi	c	Anaerolineae	o	Anaerolineales	f	Anaerolineaceae	g	Armatimonadetes_gp4	s	Thermomarinilinea_lacunifontana
Zotu21	562	d	Bacteria	p	Chloroflexi	c	Anaerolineae	o	Anaerolineales	f	Anaerolineaceae	g	Leptolinea	s	Leptolinea_tardivitalis
Zotu147	82	d	Bacteria	p	Chloroflexi	c	Anaerolineae	o	Anaerolineales	f	Anaerolineaceae	g	Thermomarinilinea	s	Thermomarinilinea_lacunifontana
Zotu1	20849	d	Bacteria	p	Chloroflexi	c	Anaerolineae	o	Anaerolineales	f	Anaerolineaceae	g	Leptolinea	s	Leptolinea_tardivitalis
Zotu193	23	d	Bacteria	p	Chloroflexi	c	Anaerolineae	o	Anaerolineales	f	Anaerolineaceae	g	Anaerolinea	s	Anaerolinea_thermophila
Zotu141	799	d	Bacteria	p	Chloroflexi	c	Anaerolineae	o	Anaerolineales	f	Anaerolineaceae	g	Leptolinea	s	Leptolinea_tardivitalis
Zotu67	13416	d	Bacteria	p	Chloroflexi	c	Anaerolineae	o	Anaerolineales	f	Anaerolineaceae	g	Leptolinea	s	Leptolinea_tardivitalis
Zotu228	12683	d	Bacteria	p	Chloroflexi	c	Anaerolineae	o	Anaerolineales	f	Anaerolineaceae	g	Leptolinea	s	Leptolinea_tardivitalis
Zotu80	257	d	Bacteria	p	Chloroflexi	c	Anaerolineae	o	Anaerolineales	f	Anaerolineaceae	g	Leptolinea	s	Leptolinea_tardivitalis
Zotu260	27	d	Bacteria	p	Chloroflexi	c	Chloroflexia	o	Chloroflexales	f	Oscillochloridaceae	g	Oscillochloris	s	Alicyclobacillus_vulcanalis
Zotu223	130	d	Bacteria	p	Chloroflexi	c	Anaerolineae	o	Anaerolineales	f	Anaerolineaceae	g	Anaerolinea	s	Bellilinea_caldifistulae
Zotu81	138	d	Bacteria	p	Chloroflexi	c	Anaerolineae	o	Anaerolineales	f	Anaerolineaceae	g	Anaerolinea	s	Anaerolinea_thermolimosa
Zotu95	84	d	Bacteria	p	Chloroflexi	c	Anaerolineae	o	Anaerolineales	f	Anaerolineaceae	g	Anaerolinea	s	Anaerolinea_thermolimosa
Zotu187	24	d	Bacteria	p	Chloroflexi	c	Anaerolineae	o	Anaerolineales	f	Anaerolineaceae	g	Anaerolinea	s	Bellilinea_caldifistulae
Zotu290	26	d	Bacteria	p	Chloroflexi	c	Chloroflexia	o	Chloroflexales	f	Oscillochloridaceae	g	Oscillochloris	s	Dehalobacter_restrictus
Zotu153	34	d	Bacteria	p	Chloroflexi	c	Anaerolineae	o	Anaerolineales	f	Anaerolineaceae	g	Thermomarinilinea	s	Thermomarinilinea_lacunifontana
Zotu101	68	d	Bacteria	p	Chloroflexi	c	Anaerolineae	o	Anaerolineales	f	Anaerolineaceae	g	Longilinea	s	Longilinea_arvoryzae
Zotu108	93	d	Archaea	p	Crenarchaeota	c	Thermoprotei	o	Thermoproteales	f	Thermoproteaceae	g	Candidatus_Korarchaeum	s	Pyrobaculum_aerophilum
Zotu270	89	d	Archaea	p	Crenarchaeota	c	Thermoprotei	o	Thermoproteales	f	Thermoproteaceae	g	Candidatus_Korarchaeum	s	Pyrobaculum_aerophilum
Zotu20	416	d	Bacteria	p	Cyanobacteria/Chloroplast	c	Cyanobacteria	o	Desulfuromonadales	f	Family_X	g	GpX	s	Halospirulina_tapeticola
Zotu8	1466	d	Bacteria	p	Cyanobacteria/Chloroplast	c	Cyanobacteria	f	Family_XIII	g	GpXIII	s	Planktothricoides_raciborskii
Zotu59	231	d	Bacteria	p	Cyanobacteria/Chloroplast	c	Cyanobacteria	f	Family_VII	g	GpVII
Zotu133	217	d	Bacteria	p	Cyanobacteria/Chloroplast	c	Cyanobacteria	f	Family_VII	g	GpVII	s	Rubidibacter_lacunae
Zotu116	62	d	Bacteria	p	Deinococcus-Thermus	c	Deinococci	o	Deinococcales	f	Deinococcaceae	g	Deinococcus	s	Arcobacter_defluvii
Zotu227	39	d	Archaea	p	Euryarchaeota	c	Thermoprotei	o	Thermoproteales	f	Thermoproteaceae	g	Pyrobaculum	s	Pyrobaculum_aerophilum
Zotu218	37	d	Archaea	p	Euryarchaeota	c	Thermoprotei	o	Thermoproteales	f	Thermoproteaceae	g	Pyrobaculum	s	Pyrobaculum_aerophilum
Zotu280	10	d	Archaea	p	Euryarchaeota	c	Methanococci	o	Methanococcales	f	Methanocaldococcaceae	g	Diapherotrites_Incertae_Sedis_AR10	s	Methanocaldococcus_indicus
Zotu97	79	d	Archaea	p	Euryarchaeota	c	Methanomicrobia	o	Methanomicrobiales	f	Archaeoglobaceae	g	Candidatus_Korarchaeum	s	Methanolinea_mesophila
Zotu87	86	d	Archaea	p	Euryarchaeota	c	Methanobacteria	o	Methanobacteriales	f	Methanobacteriaceae	g	Methanothermobacter	s	Methanothermobacter_defluvii
Zotu46	171	d	Archaea	p	Euryarchaeota	c	Halobacteria	o	Thermoplasmatales	f	Natrialbaceae	g	Picrophilus	s	Picrophilus_torridus
Zotu61	228	d	Archaea	p	Euryarchaeota	c	Thermoplasmata	o	Thermoplasmatales	f	Picrophilaceae	g	Picrophilus	s	Picrophilus_torridus
Zotu262	228	d	Archaea	p	Euryarchaeota	c	Halobacteria	o	Thermoplasmatales	f	Natrialbaceae	g	Thermogymnomonas	s	Thermogymnomonas_acidicola
Zotu118	222	d	Archaea	p	Euryarchaeota	c	Halobacteria	o	Thermoplasmatales	f	Picrophilaceae	g	Picrophilus	s	Picrophilus_torridus
Zotu239	21	d	Archaea	p	Euryarchaeota	c	Thermoplasmata	o	Methanobacteriales	f	Methanobacteriaceae	g	Methanothermobacter	s	Methanomassiliicoccus_luminyensis
Zotu139	46	d	Archaea	p	Euryarchaeota	c	Methanobacteria	o	Methanobacteriales	f	Methanobacteriaceae	g	Methanothermobacter	s	Methanothermobacter_defluvii
Zotu149	41	d	Archaea	p	Euryarchaeota	c	Halobacteria	o	Haloferacales	f	Haloferacaceae	g	Halorubrum	s	Halorubrum_orientale
Zotu229	26	d	Archaea	p	Euryarchaeota	c	Halobacteria	o	Haloferacales	f	Haloferacaceae	g	Salinigranum
Zotu154	120	d	Bacteria	p	Firmicutes	c	Clostridia	o	Thermoanaerobacterales	f	Thermoanaerobacteraceae	g	Armatimonadetes_gp4	s	Leptolinea_tardivitalis
Zotu4	6859	d	Bacteria	p	Firmicutes	c	Clostridia	o	Thermoanaerobacterales	f	Thermoanaerobacteraceae	g	Armatimonadetes_gp4	s	Desulfovibrio_cuneatus
Zotu203	23	d	Bacteria	p	Firmicutes	c	Clostridia	o	Spirochaetales	f	Spirochaetaceae	g	Treponema	s	Thermodesulfobium_narugense
Zotu64	132	d	Bacteria	p	Firmicutes	c	Bacilli	o	Lactobacillales	f	Lactobacillaceae	g	Deinococcus	s	Leeuwenhoekiella_aequorea
Zotu183	545	d	Bacteria	p	Firmicutes	c	Clostridia	o	Clostridiales	f	Thermoanaerobacteraceae	g	Armatimonadetes_gp4	s	Calderihabitans_maritimus
Zotu70	127	d	Bacteria	p	Firmicutes	c	Clostridia	o	Clostridiales	f	Anaerolineaceae	g	Leptolinea	s	Leptolinea_tardivitalis
Zotu51	224	d	Bacteria	p	Firmicutes	c	Clostridia	o	Clostridiales	f	Spirochaetaceae	g	WPS-1_genera_incertae_sedis	s	Hydrogenispora_ethanolica
Zotu112	71	d	Bacteria	p	Firmicutes	c	Anaerolineae	o	Anaerolineales	f	Anaerolineaceae	g	Leptolinea	s	Leptolinea_tardivitalis
Zotu144	220	d	Bacteria	p	Firmicutes	c	Clostridia	o	Clostridiales	f	Spirochaetaceae	g	WPS-1_genera_incertae_sedis	s	Hydrogenispora_ethanolica
Zotu191	28	d	Bacteria	p	Firmicutes	c	Clostridia	o	Bacillales	f	Alicyclobacillaceae	g	Alicyclobacillus	s	Mycoplasma_indiense
Zotu38	237	d	Bacteria	p	Firmicutes	c	Clostridia	o	Anaerolineales	f	Anaerolineaceae	g	Longilinea	s	Longilinea_arvoryzae
Zotu82	117	d	Bacteria	p	Firmicutes	c	Clostridia	o	Clostridiales	f	Clostridiaceae_1	g	Clostridium_sensu_stricto	s	Gordonibacter_pamelaeae
Zotu294	23	d	Bacteria	p	Firmicutes	c	Bacilli	o	Bacillales	f	Bacillaceae_2	g	Gp16	s	Salimicrobium_halophilum
Zotu56	176	d	Bacteria	p	Firmicutes	c	Clostridia	o	Clostridiales	f	Anaerolineaceae	g	Leptolinea	s	Leptolinea_tardivitalis
Zotu128	668	d	Bacteria	p	Firmicutes	c	Clostridia	o	Thermoanaerobacterales	f	Thermoanaerobacteraceae	g	Armatimonadetes_gp4	s	Calderihabitans_maritimus
Zotu204	24	d	Bacteria	p	Firmicutes	c	Clostridia	o	Clostridiales	f	Clostridiaceae_1	g	Clostridium_sensu_stricto	s	Clostridium_vulturis
Zotu31	324	d	Bacteria	p	Firmicutes	c	Clostridia	o	Clostridiales	f	Clostridiales_incertae_sedis	g	Proteiniborus	s	Proteiniborus_ethanoligenes
Zotu281	11	d	Bacteria	p	Firmicutes	c	Clostridia	o	Thermoanaerobacterales	f	Thermoanaerobacteraceae	g	Calderihabitans	s	Calderihabitans_maritimus
Zotu186	294	d	Bacteria	p	Firmicutes	c	Clostridia	o	Clostridiales	f	Peptostreptococcaceae	g	Clostridium_XI	s	Clostridium_ghonii
Zotu155	43	d	Bacteria	p	Firmicutes	c	Bacilli	o	Bacillales	f	Bacillaceae_1	g	Bacillus	s	Bacillus_salsus
Zotu190	34	d	Bacteria	p	Firmicutes	c	Clostridia	o	Clostridiales	f	Clostridiaceae_1	g	Peptoniphilus	s	Symbiobacterium_turbinis
Zotu257	36	d	Bacteria	p	Firmicutes	c	Clostridia	o	Halanaerobiales	f	Bacillaceae_1	g	Anoxybacter	s	Anoxybacter_fermentans
Zotu129	54	d	Bacteria	p	Firmicutes	c	Clostridia	o	Clostridiales	f	Clostridiaceae_3	g	Alkaliphilus	s	Alkaliphilus_peptidifermentans
Zotu160	60	d	Bacteria	p	Firmicutes	c	Clostridia	o	Clostridiales	f	Clostridiaceae_3	g	Sporosalibacterium	s	Sporosalibacterium_faouarense
Zotu167	97	d	Bacteria	p	Firmicutes	c	Clostridia	o	Halanaerobiales	f	Halobacteroidaceae	g	Orenia	s	Orenia_salinaria
Zotu174	96	d	Bacteria	p	Firmicutes	c	Clostridia	o	Halanaerobiales	f	Halobacteroidaceae	g	Orenia	s	Orenia_salinaria
Zotu192	33	d	Bacteria	p	Firmicutes	c	Clostridia	o	Halanaerobiales	f	Halobacteroidaceae	g	Natroniella	s	Natroniella_acetigena
Zotu205	37	d	Bacteria	p	Firmicutes	c	Bacilli	o	Bacillales	f	Staphylococcaceae	g	Staphylococcus	s	Staphylococcus_hominis_subsp._hominis
Zotu293	11	d	Bacteria	p	Firmicutes	c	Bacilli	o	Lactobacillales	f	Aerococcaceae	g	Aerococcus	s	Aerococcus_urinaeequi
Zotu299	17	d	Bacteria	p	Nitrospirae	c	Nitrospira	o	Nitrospirales	f	Nitrospiraceae	g	Thermodesulfovibrio	s	Thermodesulfovibrio_yellowstonii
Zotu6	1785	d	Bacteria	p	Parcubacteria	c	Sphingobacteriia	o	Sphingobacteriales	f	Sphingobacteriaceae	g	Parcubacteria_genera_incertae_sedis	s	Sphingobacterium_nematocida
Zotu29	266	d	Bacteria	p	Parcubacteria	c	Deinococci	o	Clostridiales	f	Rhodobacteraceae	g	Parcubacteria_genera_incertae_sedis	s	Desulfonauticus_submarinus
Zotu19	496	d	Bacteria	p	Parcubacteria	c	Actinobacteria	o	Actinomycetales	f	Microbacteriaceae	g	Parcubacteria_genera_incertae_sedis	s	Agromyces_luteolus
Zotu142	50	d	Bacteria	p	Planctomycetes	c	Phycisphaerae	o	Phycisphaerales	f	Phycisphaeraceae	g	Phycisphaera	s	Phycisphaera_mikurensis
Zotu158	34	d	Bacteria	p	Planctomycetes	c	Phycisphaerae	o	Phycisphaerales	f	Phycisphaeraceae	g	Phycisphaera	s	Phycisphaera_mikurensis
Zotu79	115	d	Bacteria	p	Planctomycetes	c	Phycisphaerae	o	Phycisphaerales	f	Phycisphaeraceae	g	Phycisphaera	s	Phycisphaera_mikurensis
Zotu258	21	d	Bacteria	p	Planctomycetes	c	Phycisphaerae	o	Phycisphaerales	f	Phycisphaeraceae	g	Phycisphaera	s	Phycisphaera_mikurensis
Zotu237	22	d	Bacteria	p	Planctomycetes	c	Planctomycetia	o	Planctomycetales	f	Planctomycetaceae	g	Rhodopirellula	s	Rhodopirellula_rubra
Zotu276	17	d	Bacteria	p	Planctomycetes	c	Planctomycetia	o	Planctomycetales	f	Planctomycetaceae	g	Thermogutta	s	Thermogutta_hypogea
Zotu140	44	d	Bacteria	p	Planctomycetes	c	Planctomycetia	o	Planctomycetales	f	Planctomycetaceae	g	Blastopirellula	s	Blastopirellula_cremea
Zotu194	40	d	Bacteria	p	Planctomycetes	c	Planctomycetia	o	Planctomycetales	f	Planctomycetaceae	g	Blastopirellula	s	Blastopirellula_cremea
Zotu33	264	d	Bacteria	p	Planctomycetes	c	Planctomycetia	o	Planctomycetales	f	Planctomycetaceae	g	Blastopirellula	s	Blastopirellula_cremea
Zotu161	36	d	Bacteria	p	Planctomycetes	c	Planctomycetia	o	Planctomycetales	f	Planctomycetaceae	g	Rhodopirellula	s	Rhodopirellula_rubra
Zotu211	17	d	Bacteria	p	Planctomycetes	c	Planctomycetia	o	Planctomycetales	f	Planctomycetaceae	g	Thermogutta	s	Thermogutta_hypogea
Zotu215	25	d	Bacteria	p	Planctomycetes	c	Planctomycetia	o	Planctomycetales	f	Planctomycetaceae	g	Thermogutta	s	Thermogutta_hypogea
Zotu253	16	d	Bacteria	p	Planctomycetes	c	Phycisphaerae	o	Phycisphaerales	f	Phycisphaeraceae	g	Phycisphaera	s	Phycisphaera_mikurensis
Zotu250	24	d	Bacteria	p	Proteobacteria	c	Alphaproteobacteria	o	Rhodospirillales	f	Candidatus_Brocadiaceae	g	WPS-1_genera_incertae_sedis	s	Acetanaerobacterium_elongatum
Zotu272	14	d	Bacteria	p	Proteobacteria	c	Deltaproteobacteria	o	Desulfovibrionales	f	Flavobacteriaceae	g	Flavobacterium	s	Desulfomicrobium_thermophilum
Zotu242	22	d	Bacteria	p	Proteobacteria	c	Aquificae	o	Aquificales	f	Flavobacteriaceae	g	Flavobacterium	s	Craurococcus_roseus
Zotu47	185	d	Bacteria	p	Proteobacteria	c	Actinobacteria	o	Deferribacterales	f	Deferribacteraceae	g	Gp15	s	Geovibrio_ferrireducens
Zotu119	70	d	Bacteria	p	Proteobacteria	c	Gammaproteobacteria	o	Petrotogales	f	Petrotogaceae	g	Petrotoga	s	Petrotoga_mexicana
Zotu152	46	d	Bacteria	p	Proteobacteria	c	Deltaproteobacteria	o	Actinomycetales	f	Desulfovibrionaceae	g	Gp22	s	Kribbella_flavida
Zotu297	13	d	Bacteria	p	Proteobacteria	c	Thermotogae	o	Petrotogales	f	Petrotogaceae	g	Petrotoga	s	Petrotoga_mexicana
Zotu117	71	d	Bacteria	p	Proteobacteria	c	Cytophagia	o	Cytophagales	f	Cytophagaceae	g	Phycisphaera	s	Phycisphaera_mikurensis
Zotu130	58	d	Bacteria	p	Proteobacteria	c	Alphaproteobacteria	o	Candidatus_Brocadiales	f	Candidatus_Brocadiaceae	g	Thermoanaerobaculum	s	Thermoanaerobaculum_aquaticum
Zotu148	47	d	Bacteria	p	Proteobacteria	c	Alphaproteobacteria	o	Rhodospirillales	f	Acetobacteraceae	g	Craurococcus	s	Craurococcus_roseus
Zotu146	48	d	Bacteria	p	Proteobacteria	c	Planctomycetia	o	Candidatus_Brocadiales	f	Candidatus_Brocadiaceae	g	Candidatus_Kuenenia	s	Desulfohalobium_retbaense
Zotu62	142	d	Bacteria	p	Proteobacteria	c	Deltaproteobacteria	o	Desulfovibrionales	f	Desulfovibrionaceae	g	Desulfovibrio	s	Desulfobulbus_rhabdoformis
Zotu197	28	d	Bacteria	p	Proteobacteria	c	Deltaproteobacteria	o	Desulfuromonadales	f	Desulfuromonadaceae	g	Desulfuromonas	s	Desulfuromonas_thiophila
Zotu264	14	d	Bacteria	p	Proteobacteria	c	Phycisphaerae	o	Phycisphaerales	f	Phycisphaeraceae	g	Phycisphaera	s	Phycisphaera_mikurensis
Zotu5	2212	d	Bacteria	p	Proteobacteria	c	Deltaproteobacteria	o	Desulfovibrionales	f	Desulfovibrionaceae	g	Desulfovibrio	s	Desulfovibrio_alkalitolerans
Zotu58	229	d	Bacteria	p	Proteobacteria	c	Deltaproteobacteria	o	Desulfuromonadales	f	Geobacteraceae	g	Geobacter	s	Geobacter_anodireducens
Zotu121	225	d	Bacteria	p	Proteobacteria	c	Deltaproteobacteria	o	Desulfuromonadales	f	Geobacteraceae	g	Geobacter	s	Geobacter_anodireducens
Zotu123	63	d	Bacteria	p	Proteobacteria	c	Deltaproteobacteria	o	Desulfovibrionales	f	Desulfovibrionaceae	g	Desulfovibrio	s	Desulfovibrio_cuneatus
Zotu36	218	d	Bacteria	p	Proteobacteria	c	Epsilonproteobacteria	o	Nautiliales	f	Nautiliaceae	g	Phycisphaera	s	Phycisphaera_mikurensis
Zotu214	16	d	Bacteria	p	Proteobacteria	c	Alphaproteobacteria	o	Rhizobiales	f	Xanthomonadaceae	g	Petrotoga	s	Petrotoga_mexicana
Zotu50	191	d	Bacteria	p	Proteobacteria	c	Deltaproteobacteria	o	Myxococcales	f	Phaselicystidaceae	g	Phaselicystis	s	Phaselicystis_flava
Zotu248	16	d	Bacteria	p	Proteobacteria	c	Deltaproteobacteria	o	Syntrophobacterales	f	Syntrophobacteraceae	g	Desulfoglaeba	s	Desulfoglaeba_alkanexedens
Zotu83	218	d	Bacteria	p	Proteobacteria	c	Deltaproteobacteria	o	Desulfuromonadales	f	Syntrophaceae	g	Desulfomonile	s	Acanthopleuribacter_pedis
Zotu75	214	d	Bacteria	p	Proteobacteria	c	Deltaproteobacteria	o	Syntrophobacterales	f	Syntrophaceae	g	Desulfomonile	s	Acanthopleuribacter_pedis
Zotu255	209	d	Bacteria	p	Proteobacteria	c	Deltaproteobacteria	o	Desulfuromonadales	f	Desulfovibrionaceae	g	Desulfomonile	s	Acanthopleuribacter_pedis
Zotu164	36	d	Bacteria	p	Proteobacteria	c	Deltaproteobacteria	o	Desulfurellales	f	Desulfurellaceae	g	Hippea	s	Hippea_jasoniae
Zotu265	22	d	Bacteria	p	Proteobacteria	c	Deltaproteobacteria	o	Myxococcales	f	Cystobacteraceae	g	Cystobacter	s	Cystobacter_badius
Zotu241	20	d	Bacteria	p	Proteobacteria	c	Deltaproteobacteria	o	Myxococcales	f	Cystobacteraceae	g	Anaeromyxobacter	s	Anaeromyxobacter_dehalogenans
Zotu173	35	d	Bacteria	p	Proteobacteria	c	Deltaproteobacteria	o	Myxococcales	f	Nannocystaceae	g	Nannocystis	s	Nannocystis_exedens
Zotu42	231	d	Bacteria	p	Proteobacteria	c	Deltaproteobacteria	o	Desulfuromonadales	f	Desulfuromonadaceae	g	Desulfuromonas	s	Desulfuromonas_svalbardensis
Zotu295	15	d	Bacteria	p	Proteobacteria	c	Deltaproteobacteria	o	Bdellovibrionales	f	Bdellovibrionaceae	g	Bdellovibrio	s	Bdellovibrio_exovorus
Zotu251	27	d	Bacteria	p	Proteobacteria	c	Deltaproteobacteria	o	Desulfovibrionales	f	Desulfohalobiaceae	g	Desulfohalobium	s	Desulfohalobium_utahense
Zotu27	325	d	Bacteria	p	Proteobacteria	c	Alphaproteobacteria	o	Rhodospirillales	f	Rhodospirillaceae	g	Rhodovibrio	s	Rhodovibrio_sodomensis
Zotu150	311	d	Bacteria	p	Proteobacteria	c	Alphaproteobacteria	o	Rhodospirillales	f	Rhodospirillaceae	g	Rhodovibrio	s	Rhodovibrio_sodomensis
Zotu182	45	d	Bacteria	p	Proteobacteria	c	Deltaproteobacteria	o	Desulfobacterales	f	Desulfobacteraceae	g	Desulfatiglans	s	Desulfatiglans_parachlorophenolica
Zotu60	154	d	Bacteria	p	Proteobacteria	c	Deltaproteobacteria	o	Desulfovibrionales	f	Desulfonatronaceae	g	Desulfonatronum	s	Desulfonatronum_thioautotrophicum
Zotu212	25	d	Bacteria	p	Proteobacteria	c	Deltaproteobacteria	o	Myxococcales	f	Sandaracinaceae	g	Sandaracinus	s	Sandaracinus_amylolyticus
Zotu222	24	d	Bacteria	p	Proteobacteria	c	Deltaproteobacteria	o	Desulfuromonadales	f	Geobacteraceae	g	Geobacter	s	Geobacter_pickeringii
Zotu12	893	d	Bacteria	p	Proteobacteria	c	Deltaproteobacteria	o	Desulfobacterales	f	Desulfobacteraceae	g	Desulfobacca	s	Desulfobacca_acetoxidans
Zotu68	120	d	Bacteria	p	Proteobacteria	c	Deltaproteobacteria	o	Desulfovibrionales	f	Desulfohalobiaceae	g	Desulfohalobium	s	Desulfohalobium_utahense
Zotu90	115	d	Bacteria	p	Proteobacteria	c	Deltaproteobacteria	o	Desulfovibrionales	f	Desulfovibrionaceae	g	Desulfovibrio	s	Desulfovibrio_halophilus
Zotu162	45	d	Bacteria	p	Proteobacteria	c	Deltaproteobacteria	o	Desulfovibrionales	f	Desulfohalobiaceae	g	Desulfohalobium	s	Desulfohalobium_utahense
Zotu263	11	d	Bacteria	p	Proteobacteria	c	Deltaproteobacteria	o	Myxococcales	f	Haliangiaceae	g	Haliangium	s	Haliangium_ochraceum
Zotu2	16052	d	Bacteria	p	Proteobacteria	c	Alphaproteobacteria	o	Rhizobiales	f	Rhodobiaceae	g	Afifella	s	Afifella_pfennigii
Zotu10	1067	d	Bacteria	p	Proteobacteria	c	Deltaproteobacteria	o	Syntrophobacterales	f	Syntrophaceae	g	Desulfomonile	s	Desulfomonile_limimaris
Zotu18	812	d	Bacteria	p	Proteobacteria	c	Deltaproteobacteria	o	Desulfobacterales	f	Desulfobacteraceae	g	Desulfococcus	s	Desulfococcus_multivorans
Zotu22	488	d	Bacteria	p	Proteobacteria	c	Deltaproteobacteria	o	Syntrophobacterales	f	Syntrophaceae	g	Desulfomonile	s	Desulfomonile_limimaris
Zotu23	461	d	Bacteria	p	Proteobacteria	c	Alphaproteobacteria	o	Rhodobacterales	f	Rhodobacteraceae	g	Amylibacter	s	Amylibacter_marinus
Zotu26	680	d	Bacteria	p	Proteobacteria	c	Deltaproteobacteria	o	Desulfobacterales	f	Desulfobacteraceae	g	Desulfococcus	s	Desulfococcus_multivorans
Zotu32	339	d	Bacteria	p	Proteobacteria	c	Deltaproteobacteria	o	Desulfovibrionales	f	Desulfovibrionaceae	g	Desulfovibrio	s	Desulfovibrio_alkalitolerans
Zotu37	228	d	Bacteria	p	Proteobacteria	c	Deltaproteobacteria	o	Syntrophobacterales	f	Syntrophaceae	g	Desulfomonile	s	Desulfomonile_limimaris
Zotu41	237	d	Bacteria	p	Proteobacteria	c	Deltaproteobacteria	o	Syntrophobacterales	f	Syntrophaceae	g	Desulfomonile	s	Desulfomonile_limimaris
Zotu45	677	d	Bacteria	p	Proteobacteria	c	Deltaproteobacteria	o	Desulfobacterales	f	Desulfobacteraceae	g	Desulfococcus	s	Desulfococcus_multivorans
Zotu49	245	d	Bacteria	p	Proteobacteria	c	Deltaproteobacteria	o	Syntrophobacterales	f	Syntrophobacteraceae	g	Desulfacinum	s	Desulfacinum_infernum
Zotu52	192	d	Bacteria	p	Proteobacteria	c	Deltaproteobacteria	o	Syntrophobacterales	f	Syntrophaceae	g	Desulfomonile	s	Desulfomonile_limimaris
Zotu53	226	d	Bacteria	p	Proteobacteria	c	Deltaproteobacteria	o	Syntrophobacterales	f	Syntrophobacteraceae	g	Desulfacinum	s	Desulfacinum_infernum
Zotu63	235	d	Bacteria	p	Proteobacteria	c	Alphaproteobacteria	o	Rhodobacterales	f	Rhodobacteraceae	g	Albidovulum	s	Albidovulum_xiamenense
Zotu69	233	d	Bacteria	p	Proteobacteria	c	Alphaproteobacteria	o	Rhizobiales	f	Methylocystaceae	g	Martelella	s	Martelella_radicis
Zotu71	154	d	Bacteria	p	Proteobacteria	c	Alphaproteobacteria	o	Rhodobacterales	f	Rhodobacteraceae	g	Roseivivax	s	Roseivivax_jejudonensis
Zotu73	232	d	Bacteria	p	Proteobacteria	c	Alphaproteobacteria	o	Rhizobiales	f	Rhodobacteraceae	g	Stappia	s	Stappia_taiwanensis
Zotu77	725	d	Bacteria	p	Proteobacteria	c	Deltaproteobacteria	o	Desulfobacterales	f	Desulfobacteraceae	g	Desulfosalsimonas	s	Desulfosalsimonas_propionicica
Zotu78	143	d	Bacteria	p	Proteobacteria	c	Alphaproteobacteria	o	Sneathiellales	f	Sneathiellaceae	g	Sneathiella	s	Sneathiella_chinensis
Zotu85	119	d	Bacteria	p	Proteobacteria	c	Deltaproteobacteria	o	Desulfovibrionales	f	Desulfohalobiaceae	g	Desulfohalobium	s	Desulfohalobium_utahense
Zotu93	175	d	Bacteria	p	Proteobacteria	c	Alphaproteobacteria	o	Rhizobiales	f	Phyllobacteriaceae	g	Mesorhizobium	s	Mesorhizobium_hawassense
Zotu99	90	d	Bacteria	p	Proteobacteria	c	Alphaproteobacteria	o	Rhodospirillales	f	Rhodospirillaceae	g	Rhodovibrio	s	Rhodovibrio_sodomensis
Zotu107	582	d	Bacteria	p	Proteobacteria	c	Deltaproteobacteria	o	Desulfobacterales	f	Desulfobacteraceae	g	Desulfosalsimonas	s	Desulfosalsimonas_propionicica
Zotu109	95	d	Bacteria	p	Proteobacteria	c	Deltaproteobacteria	o	Desulfobacterales	f	Desulfobacteraceae	g	Desulfonema	s	Desulfonema_ishimotonii
Zotu111	85	d	Bacteria	p	Proteobacteria	c	Deltaproteobacteria	o	Desulfobacterales	f	Desulfobacteraceae	g	Desulfococcus	s	Desulfococcus_multivorans
Zotu114	652	d	Bacteria	p	Proteobacteria	c	Deltaproteobacteria	o	Desulfobacterales	f	Desulfobacteraceae	g	Desulfococcus	s	Desulfococcus_multivorans
Zotu120	90	d	Bacteria	p	Proteobacteria	c	Gammaproteobacteria	o	Chromatiales	f	Chromatiaceae	g	Nitrosococcus	s	Nitrosococcus_oceani
Zotu127	318	d	Bacteria	p	Proteobacteria	c	Deltaproteobacteria	o	Syntrophobacterales	f	Syntrophobacteraceae	g	Desulfacinum	s	Desulfacinum_infernum
Zotu156	89	d	Bacteria	p	Proteobacteria	c	Deltaproteobacteria	o	Desulfobacterales	f	Desulfobacteraceae	g	Desulfonema	s	Desulfonema_ishimotonii
Zotu159	168	d	Bacteria	p	Proteobacteria	c	Alphaproteobacteria	o	Rhizobiales	f	Roseiarcaceae	g	Roseiarcus	s	Roseiarcus_fermentans
Zotu168	229	d	Bacteria	p	Proteobacteria	c	Alphaproteobacteria	o	Rhodobacterales	f	Rhodobacteraceae	g	Parvibaculum	s	Parvibaculum_hydrocarboniclasticum
Zotu170	43	d	Bacteria	p	Proteobacteria	c	Alphaproteobacteria	o	Rhodospirillales	f	Rhodospirillaceae	g	Tistlia	s	Tistlia_consotensis
Zotu172	54	d	Bacteria	p	Proteobacteria	c	Alphaproteobacteria	o	Rhodobacterales	f	Rhodobacteraceae	g	Mameliella	s	Mameliella_phaeodactyli
Zotu175	37	d	Bacteria	p	Proteobacteria	c	Gammaproteobacteria	o	Pseudomonadales	f	Pseudomonadaceae	g	Pseudomonas	s	Pseudomonas_brenneri
Zotu179	93	d	Bacteria	p	Proteobacteria	c	Deltaproteobacteria	o	Desulfovibrionales	f	Desulfohalobiaceae	g	Desulfohalobium	s	Desulfohalobium_utahense
Zotu180	42	d	Bacteria	p	Proteobacteria	c	Deltaproteobacteria	o	Myxococcales	f	Haliangiaceae	g	Haliangium	s	Haliangium_tepidum
Zotu184	247	d	Bacteria	p	Proteobacteria	c	Alphaproteobacteria	o	Rhizobiales	f	Methylobacteriaceae	g	Microvirga	s	Microvirga_subterranea
Zotu189	37	d	Bacteria	p	Proteobacteria	c	Deltaproteobacteria	o	Myxococcales	f	Kofleriaceae	g	Kofleria	s	Kofleria_flava
Zotu196	31	d	Bacteria	p	Proteobacteria	c	Deltaproteobacteria	o	Desulfobacterales	f	Desulfobacteraceae	g	Desulfosalsimonas	s	Desulfosalsimonas_propionicica
Zotu199	649	d	Bacteria	p	Proteobacteria	c	Deltaproteobacteria	o	Desulfobacterales	f	Desulfobacteraceae	g	Desulfococcus	s	Desulfococcus_multivorans
Zotu206	25	d	Bacteria	p	Proteobacteria	c	Deltaproteobacteria	o	Desulfovibrionales	f	Desulfovibrionaceae	g	Desulfovibrio	s	Desulfovibrio_marinus
Zotu208	232	d	Bacteria	p	Proteobacteria	c	Alphaproteobacteria	o	Rhizobiales	f	Rhodobacteraceae	g	Parvibaculum	s	Parvibaculum_hydrocarboniclasticum
Zotu213	18	d	Bacteria	p	Proteobacteria	c	Deltaproteobacteria	o	Desulfovibrionales	f	Desulfohalobiaceae	g	Desulfohalobium	s	Desulfohalobium_utahense
Zotu216	24	d	Bacteria	p	Proteobacteria	c	Gammaproteobacteria	o	Chromatiales	f	Halothiobacillaceae	g	Halothiobacillus	s	Halothiobacillus_hydrothermalis
Zotu221	21	d	Bacteria	p	Proteobacteria	c	Deltaproteobacteria	o	Desulfovibrionales	f	Desulfohalobiaceae	g	Desulfohalobium	s	Desulfohalobium_utahense
Zotu232	90	d	Bacteria	p	Proteobacteria	c	Deltaproteobacteria	o	Desulfobacterales	f	Desulfobacteraceae	g	Desulfonema	s	Desulfonema_ishimotonii
Zotu236	151	d	Bacteria	p	Proteobacteria	c	Alphaproteobacteria	o	Rhodobacterales	f	Rhodobacteraceae	g	Tranquillimonas	s	Tranquillimonas_alkanivorans
Zotu240	184	d	Bacteria	p	Proteobacteria	c	Deltaproteobacteria	o	Desulfobacterales	f	Desulfobacteraceae	g	Desulfococcus	s	Desulfococcus_multivorans
Zotu243	57	d	Bacteria	p	Proteobacteria	c	Alphaproteobacteria	o	Rhodobacterales	f	Rhodobacteraceae	g	Rubribacterium	s	Rubribacterium_polymorphum
Zotu247	16	d	Bacteria	p	Proteobacteria	c	Alphaproteobacteria	o	Rhodobacterales	f	Rhodobacteraceae	g	Rubrimonas	s	Rubrimonas_cliftonensis
Zotu259	235	d	Bacteria	p	Proteobacteria	c	Alphaproteobacteria	o	Rhizobiales	f	Hyphomicrobiaceae	g	Pleomorphomonas	s	Pleomorphomonas_diazotrophica
Zotu261	128	d	Bacteria	p	Proteobacteria	c	Alphaproteobacteria	o	Rhizobiales	f	Rhodobacteraceae	g	Rhodoligotrophos	s	Rhodoligotrophos_jinshengii
Zotu267	43	d	Bacteria	p	Proteobacteria	c	Deltaproteobacteria	o	Desulfobacterales	f	Desulfobacteraceae	g	Desulfosalsimonas	s	Desulfosalsimonas_propionicica
Zotu273	19	d	Bacteria	p	Proteobacteria	c	Alphaproteobacteria	o	Parvularculales	f	Parvularculaceae	g	Parvularcula
Zotu274	52	d	Bacteria	p	Proteobacteria	c	Deltaproteobacteria	o	Desulfobacterales	f	Desulfobacteraceae	g	Desulfosalsimonas	s	Desulfosalsimonas_propionicica
Zotu275	10	d	Bacteria	p	Proteobacteria	c	Alphaproteobacteria	o	Rhizobiales	f	Rhodobiaceae	g	Rhodoligotrophos	s	Rhodoligotrophos_jinshengii
Zotu286	12	d	Bacteria	p	Proteobacteria	c	Alphaproteobacteria	o	Rhizobiales	f	Bradyrhizobiaceae	g	Rhodopseudomonas	s	Rhodopseudomonas_parapalustris
Zotu288	23	d	Bacteria	p	Proteobacteria	c	Deltaproteobacteria	o	Desulfobacterales	f	Desulfobacteraceae	g	Desulfonema	s	Desulfonema_ishimotonii
Zotu289	43	d	Bacteria	p	Proteobacteria	c	Deltaproteobacteria	o	Desulfobacterales	f	Desulfobacteraceae	g	Desulfonema	s	Desulfonatronobacter_acidivorans
Zotu298	44	d	Bacteria	p	Proteobacteria	c	Deltaproteobacteria	o	Desulfobacterales	f	Desulfobacteraceae	g	Desulfonema	s	Desulfonema_ishimotonii
Zotu122	77	d	Bacteria	p	Spirochaetes	c	Spirochaetia	o	Spirochaetales	f	Spirochaetaceae	g	Treponema	s	Treponema_medium
Zotu177	26	d	Bacteria	p	Spirochaetes	c	Spirochaetia	o	Spirochaetales	f	Spirochaetaceae	g	Spirochaeta	s	Spirochaeta_thermophila
Zotu126	59	d	Bacteria	p	Spirochaetes	c	Spirochaetia	o	Spirochaetales	f	Spirochaetaceae	g	Spirochaeta	s	Spirochaeta_halophila
Zotu271	40	d	Bacteria	p	Spirochaetes	c	Spirochaetia	o	Spirochaetales	f	Spirochaetaceae	g	Spirochaeta	s	Spirochaeta_smaragdinae
Zotu220	41	d	Bacteria	p	Spirochaetes	c	Spirochaetia	o	Spirochaetales	f	Spirochaetaceae	g	Spirochaeta	s	Spirochaeta_aurantia_subsp._aurantia
Zotu39	222	d	Bacteria	p	Spirochaetes	c	Spirochaetia	o	Spirochaetales	f	Spirochaetaceae	g	Spirochaeta	s	Spirochaeta_smaragdinae
Zotu100	178	d	Bacteria	p	Spirochaetes	c	Spirochaetia	o	Spirochaetales	f	Spirochaetaceae	g	Spirochaeta	s	Spirochaeta_alkalica
Zotu113	180	d	Bacteria	p	Spirochaetes	c	Spirochaetia	o	Spirochaetales	f	Spirochaetaceae	g	Spirochaeta	s	Salinispira_pacifica
Zotu171	106	d	Bacteria	p	Spirochaetes	c	Spirochaetia	o	Spirochaetales	f	Spirochaetaceae	g	Spirochaeta	s	Spirochaeta_alkalica
Zotu217	23	d	Bacteria	p	Spirochaetes	c	Spirochaetia	o	Spirochaetales	f	Spirochaetaceae	g	Spirochaeta	s	Salinispira_pacifica
Zotu230	18	d	Bacteria	p	Spirochaetes	c	Spirochaetia	o	Spirochaetales	f	Spirochaetaceae	g	Spirochaeta	s	Spirochaeta_smaragdinae
Zotu235	174	d	Bacteria	p	Spirochaetes	c	Spirochaetia	o	Spirochaetales	f	Spirochaetaceae	g	Spirochaeta	s	Salinispira_pacifica
Zotu287	63	d	Bacteria	p	Spirochaetes	c	Spirochaetia	o	Spirochaetales	f	Spirochaetaceae	g	Spirochaeta	s	Spirochaeta_alkalica
Zotu89	142	d	Bacteria	p	Spirochaetes	c	Spirochaetia	o	Spirochaetales	f	Spirochaetaceae	g	Spirochaeta	s	Spirochaeta_psychrophila
Zotu202	140	d	Bacteria	p	Spirochaetes	c	Spirochaetia	o	Spirochaetales	f	Spirochaetaceae	g	Spirochaeta	s	Spirochaeta_psychrophila
Zotu25	374	d	Bacteria	p	Spirochaetes	c	Spirochaetia	o	Spirochaetales	f	Spirochaetaceae	g	Spirochaeta	s	Spirochaeta_alkalica
Zotu30	276	d	Bacteria	p	Spirochaetes	c	Spirochaetia	o	Spirochaetales	f	Spirochaetaceae	g	Spirochaeta	s	Spirochaeta_smaragdinae
Zotu55	189	d	Bacteria	p	Spirochaetes	c	Spirochaetia	o	Spirochaetales	f	Spirochaetaceae	g	Treponema	s	Treponema_putidum
Zotu106	75	d	Bacteria	p	Spirochaetes	c	Spirochaetia	o	Spirochaetales	f	Spirochaetaceae	g	Spirochaeta	s	Spirochaeta_psychrophila
Zotu134	51	d	Bacteria	p	Spirochaetes	c	Spirochaetia	o	Spirochaetales	f	Spirochaetaceae	g	Spirochaeta	s	Treponema_isoptericolens
Zotu135	365	d	Bacteria	p	Spirochaetes	c	Spirochaetia	o	Spirochaetales	f	Spirochaetaceae	g	Spirochaeta	s	Spirochaeta_alkalica
Zotu14	995	d	Bacteria	p	Spirochaetes	c	Spirochaetia	o	Spirochaetales	f	Spirochaetaceae	g	Spirochaeta	s	Spirochaeta_smaragdinae
Zotu28	991	d	Bacteria	p	Spirochaetes	c	Spirochaetia	o	Spirochaetales	f	Spirochaetaceae	g	Spirochaeta	s	Spirochaeta_smaragdinae
Zotu48	222	d	Bacteria	p	Spirochaetes	c	Spirochaetia	o	Spirochaetales	f	Spirochaetaceae	g	Treponema	s	Treponema_putidum
Zotu72	276	d	Bacteria	p	Spirochaetes	c	Spirochaetia	o	Spirochaetales	f	Spirochaetaceae	g	Spirochaeta	s	Spirochaeta_alkalica
Zotu76	194	d	Bacteria	p	Spirochaetes	c	Spirochaetia	o	Spirochaetales	f	Spirochaetaceae	g	Spirochaeta	s	Spirochaeta_alkalica
Zotu86	84	d	Bacteria	p	Spirochaetes	c	Spirochaetia	o	Spirochaetales	f	Spirochaetaceae	g	Spirochaeta	s	Spirochaeta_smaragdinae
Zotu92	101	d	Bacteria	p	Spirochaetes	c	Spirochaetia	o	Spirochaetales	f	Spirochaetaceae	g	Spirochaeta	s	Spirochaeta_halophila
Zotu98	191	d	Bacteria	p	Spirochaetes	c	Spirochaetia	o	Spirochaetales	f	Spirochaetaceae	g	Spirochaeta	s	Spirochaeta_alkalica
Zotu104	288	d	Bacteria	p	Spirochaetes	c	Spirochaetia	o	Spirochaetales	f	Spirochaetaceae	g	Spirochaeta	s	Spirochaeta_alkalica
Zotu115	63	d	Bacteria	p	Spirochaetes	c	Spirochaetia	o	Spirochaetales	f	Spirochaetaceae	g	Spirochaeta	s	Spirochaeta_smaragdinae
Zotu125	60	d	Bacteria	p	Spirochaetes	c	Spirochaetia	o	Spirochaetales	f	Spirochaetaceae	g	Salinispira	s	Salinispira_pacifica
Zotu137	50	d	Bacteria	p	Spirochaetes	c	Spirochaetia	o	Spirochaetales	f	Spirochaetaceae	g	Treponema	s	Treponema_putidum
Zotu157	250	d	Bacteria	p	Spirochaetes	c	Spirochaetia	o	Spirochaetales	f	Spirochaetaceae	g	Spirochaeta	s	Spirochaeta_halophila
Zotu163	43	d	Bacteria	p	Spirochaetes	c	Spirochaetia	o	Spirochaetales	f	Spirochaetaceae	g	Spirochaeta	s	Spirochaeta_smaragdinae
Zotu166	39	d	Bacteria	p	Spirochaetes	c	Spirochaetia	o	Spirochaetales	f	Spirochaetaceae	g	Spirochaeta	s	Spirochaeta_cellobiosiphila
Zotu185	32	d	Bacteria	p	Spirochaetes	c	Spirochaetia	o	Spirochaetales	f	Spirochaetaceae	g	Spirochaeta	s	Spirochaeta_halophila
Zotu210	187	d	Bacteria	p	Spirochaetes	c	Spirochaetia	o	Spirochaetales	f	Spirochaetaceae	g	Spirochaeta	s	Spirochaeta_smaragdinae
Zotu233	16	d	Bacteria	p	Spirochaetes	c	Spirochaetia	o	Spirochaetales	f	Spirochaetaceae	g	Spirochaeta	s	Spirochaeta_cellobiosiphila
Zotu246	48	d	Bacteria	p	Spirochaetes	c	Spirochaetia	o	Spirochaetales	f	Spirochaetaceae	g	Spirochaeta	s	Spirochaeta_halophila
Zotu277	15	d	Bacteria	p	Spirochaetes	c	Spirochaetia	o	Spirochaetales	f	Spirochaetaceae	g	Treponema	s	Treponema_putidum
Zotu296	45	d	Bacteria	p	Spirochaetes	c	Spirochaetia	o	Spirochaetales	f	Spirochaetaceae	g	Spirochaeta	s	Spirochaeta_halophila
Zotu84	90	d	Bacteria	p	Thermotogae	c	Thermotogae	o	Petrotogales	f	Petrotogaceae	g	Petrotoga	s	Petrotoga_mobilis
Zotu244	19	d	Bacteria	p	Verrucomicrobia	c	Spartobacteria	o	Verrucomicrobiales	f	Verrucomicrobiaceae	g	Spartobacteria_genera_incertae_sedis	s	Prosthecobacter_dejongeii
Zotu17	653	d	Archaea	p	Woesearchaeota	c	Alphaproteobacteria	o	Rhizobiales	f	Thermococcaceae	g	Woesearchaeota_Incertae_Sedis_AR15	s	Sulfurisphaera_ohwakuensis
Zotu138	51	d	Archaea	p	Woesearchaeota	c	Methanobacteria	o	Methanobacteriales	f	Methanobacteriaceae	g	Woesearchaeota_Incertae_Sedis_AR16	s	Methanobacterium_alcaliphilum
	166371

## Sheet: k2 top
Column1	Column13	Column2	Domain	Column4	Phylum	Column6	Class	Column8	Order	Column10	Family	Column12	Genus	Column123	Species
Zotu179	99	d	Bacteria	p	Acidobacteria	c	Acidobacteria_Gp26	o	Actinomycetales	f	Thermoanaerobacteraceae	g	Gp26	s	Labilithrix_luteola
Zotu698	54	d	Bacteria	p	Acidobacteria	c	Acidobacteria_Gp26	o	Chthonomonadales	f	Chthonomonadaceae	g	Gp26	s	Aquihabitans_daechungensis
Zotu174	194	d	Bacteria	p	Acidobacteria	c	Acidobacteria_Gp6	o	Clostridiales	f	Clostridiales_Incertae_Sedis_XVII	g	Gp6	s	Thermaerobacter_composti
Zotu312	95	d	Bacteria	p	Acidobacteria	c	Deltaproteobacteria	o	Desulfovibrionales	f	Desulfohalobiaceae	g	Gp22	s	Desulfonauticus_submarinus
Zotu293	94	d	Bacteria	p	Acidobacteria	c	Deltaproteobacteria	o	Desulfovibrionales	f	Desulfohalobiaceae	g	Gp22	s	Desulfonauticus_submarinus
Zotu6	3541	d	Bacteria	p	Acidobacteria	c	Acidobacteria_Gp6	o	Clostridiales	f	Clostridiales_Incertae_Sedis_XVII	g	Gp6	s	Thermaerobacter_composti
Zotu377	189	d	Bacteria	p	Acidobacteria	c	Acidobacteria_Gp6	o	Clostridiales	f	Clostridiales_Incertae_Sedis_XVII	g	Gp6	s	Thermaerobacter_composti
Zotu15	3147	d	Bacteria	p	Acidobacteria	c	Acidobacteria_Gp6	o	Actinomycetales	f	Rhodothermaceae	g	Gp6	s	Rhodothermus_profundi
Zotu104	3611	d	Bacteria	p	Acidobacteria	c	Acidobacteria_Gp6	o	Sphingobacteriales	f	Clostridiales_Incertae_Sedis_XVII	g	Gp6	s	Rhodothermus_profundi
Zotu419	57	d	Bacteria	p	Acidobacteria	c	Acidobacteria_Gp26	o	Chthonomonadales	f	Chthonomonadaceae	g	Gp26	s	Angustibacter_peucedani
Zotu218	2189	d	Bacteria	p	Acidobacteria	c	Acidobacteria_Gp6	o	Clostridiales	f	Clostridiales_Incertae_Sedis_XVII	g	Gp6	s	Rhodothermus_profundi
Zotu616	16	d	Bacteria	p	Acidobacteria	c	Acidobacteria_Gp26	o	Desulfuromonadales	f	Geobacteraceae	g	Gp26	s	Geoalkalibacter_ferrihydriticus
Zotu150	152	d	Bacteria	p	Acidobacteria	c	Acidobacteria_Gp6	o	Actinomycetales	f	Clostridiales_Incertae_Sedis_XVII	g	Gp6	s	Thermaerobacter_nagasakiensis
Zotu298	51	d	Bacteria	p	Acidobacteria	c	Acidobacteria_Gp26	o	Sphingobacteriales	f	Chthonomonadaceae	g	Gp26	s	Natranaerobaculum_magadiense
Zotu138	141	d	Bacteria	p	Acidobacteria	c	Acidobacteria_Gp10	o	Deltaproteobacteria_incertae_sedis	f	Geobacteraceae	g	Gp10	s	Dissulfuribacter_thermophilus
Zotu168	102	d	Bacteria	p	Acidobacteria	c	Acidobacteria_Gp26	o	Coriobacteriales	f	Coriobacteriaceae	g	Gp26	s	Gordonibacter_pamelaeae
Zotu815	9	d	Bacteria	p	Acidobacteria	c	Acidobacteria_Gp16	o	Clostridiales	f	Clostridiaceae_1	g	Gp16	s	Saccharopolyspora_cebuensis
Zotu363	58	d	Bacteria	p	Acidobacteria	c	Acidobacteria_Gp22	o	Chthonomonadales	f	Chthonomonadaceae	g	Gp22	s	Solirubrobacter_taibaiensis
Zotu74	217	d	Bacteria	p	Acidobacteria	c	Acidobacteria_Gp21	o	Desulfuromonadales	f	Geobacteraceae	g	Gp21	s	Geobacter_sulfurreducens_subsp._ethanolicus
Zotu101	186	d	Bacteria	p	Acidobacteria	c	Acidobacteria_Gp10	o	Rubrobacterales	f	Rubrobacteraceae	g	Gp10	s	Rubrobacter_naiadicus
Zotu237	86	d	Bacteria	p	Acidobacteria	c	Acidobacteria_Gp10	g	Gp10
Zotu175	106	d	Bacteria	p	Actinobacteria	c	Actinobacteria	o	Actinomycetales	f	Gaiellaceae	g	Poribacteria_genera_incertae_sedis	s	Gaiella_occulta
Zotu447	34	d	Bacteria	p	Actinobacteria	c	Actinobacteria	o	Actinomycetales	f	Nocardioidaceae	g	Nocardioides	s	Litorilinea_aerophila
Zotu172	985	d	Bacteria	p	Actinobacteria	c	Actinobacteria	o	Desulfovibrionales	f	Desulfovibrionaceae	g	Desulfovibrio	s	Desulfovibrio_longreachensis
Zotu43	662	d	Bacteria	p	Actinobacteria	c	Actinobacteria	o	Actinomycetales	f	Streptomycetaceae	g	BRC1_genera_incertae_sedis	s	Atopobium_rimae
Zotu94	212	d	Bacteria	p	Actinobacteria	c	Actinobacteria	o	Coriobacteriales	f	Coriobacteriaceae	g	Olsenella	s	Moorella_glycerini
Zotu551	23	d	Bacteria	p	Actinobacteria	c	Actinobacteria	o	Actinomycetales	f	Clostridiales_Incertae_Sedis_III	g	Gp16	s	Caldicellulosiruptor_bescii
Zotu10	2548	d	Bacteria	p	Actinobacteria	c	Actinobacteria	o	Desulfovibrionales	f	Desulfovibrionaceae	g	Desulfovibrio	s	Olsenella_scatoligenes
Zotu75	670	d	Bacteria	p	Actinobacteria	c	Actinobacteria	o	Actinomycetales	f	Streptomycetaceae	g	Streptomyces	s	Streptomyces_narbonensis
Zotu134	161	d	Bacteria	p	Actinobacteria	c	Actinobacteria	o	Coriobacteriales	f	Coriobacteriaceae	g	Slackia	s	Slackia_heliotrinireducens
Zotu154	547	d	Bacteria	p	Actinobacteria	c	Actinobacteria	o	Actinomycetales	f	Streptomycetaceae	g	Streptomyces	s	Atopobium_rimae
Zotu317	652	d	Bacteria	p	Actinobacteria	c	Actinobacteria	o	Actinomycetales	f	Streptomycetaceae	g	Streptomyces	s	Atopobium_rimae
Zotu591	25	d	Bacteria	p	Actinobacteria	c	Actinobacteria	o	Coriobacteriales	f	Coriobacteriaceae	g	Atopobium	s	Atopobium_rimae
Zotu540	27	d	Bacteria	p	Actinobacteria	c	Actinobacteria	o	Actinomycetales	f	Streptomycetaceae	g	Poribacteria_genera_incertae_sedis	s	Providencia_vermicola
Zotu39	1134	d	Bacteria	p	Actinobacteria	c	Actinobacteria	o	Actinomycetales	f	Streptomycetaceae	g	Streptomyces	s	Ruminococcus_albus
Zotu388	49	d	Bacteria	p	Actinobacteria	c	Actinobacteria	o	Actinomycetales	f	Streptomycetaceae	g	Corynebacterium	s	Corynebacterium_suicordis
Zotu596	79	d	Bacteria	p	Actinobacteria	c	Actinobacteria	o	Actinomycetales	f	Peptostreptococcaceae	g	Clostridium_XI	s	Clostridium_aceticum
Zotu48	1419	d	Bacteria	p	Actinobacteria	c	Actinobacteria	o	Actinomycetales	f	Streptomycetaceae	g	Streptomyces	s	Oceanicaulis_alexandrii
Zotu632	241	d	Bacteria	p	Actinobacteria	c	Actinobacteria	o	Coriobacteriales	f	Coriobacteriaceae	g	Slackia	s	Slackia_heliotrinireducens
Zotu797	103	d	Bacteria	p	Actinobacteria	c	Actinobacteria	o	Actinomycetales	f	Streptomycetaceae	g	Streptomyces	s	Atopobium_rimae
Zotu29	1137	d	Bacteria	p	Actinobacteria	c	Actinobacteria	o	Actinomycetales	f	Streptomycetaceae	g	Streptomyces	s	Rubrobacter_bracarensis
Zotu137	1845	d	Bacteria	p	Actinobacteria	c	Actinobacteria	o	Coriobacteriales	f	Coriobacteriaceae	g	Desulfovibrio	s	Desulfovibrio_alkalitolerans
Zotu19	1406	d	Bacteria	p	Actinobacteria	c	Actinobacteria	o	Actinomycetales	f	Streptomycetaceae	g	Streptomyces	s	Oceanicaulis_alexandrii
Zotu38	3751	d	Bacteria	p	Actinobacteria	c	Actinobacteria	o	Coriobacteriales	f	Coriobacteriaceae	g	Desulfovibrio	s	Olsenella_scatoligenes
Zotu238	542	d	Bacteria	p	Actinobacteria	c	Actinobacteria	o	Actinomycetales	f	Desulfovibrionaceae	g	Desulfovibrio	s	Desulfovibrio_alkalitolerans
Zotu410	255	d	Bacteria	p	Actinobacteria	c	Actinobacteria	o	Actinomycetales	f	Streptomycetaceae	g	Streptomyces	s	Ruminococcus_albus
Zotu525	121	d	Bacteria	p	Actinobacteria	c	Actinobacteria	o	Coriobacteriales	f	Coriobacteriaceae	g	Olsenella	s	Olsenella_scatoligenes
Zotu584	45	d	Bacteria	p	Actinobacteria	c	Actinobacteria	o	Actinomycetales	f	Corynebacteriaceae	g	Corynebacterium	s	Corynebacterium_suicordis
Zotu659	21	d	Bacteria	p	Actinobacteria	c	Actinobacteria	o	Actinomycetales	f	Corynebacteriaceae	g	Corynebacterium	s	Corynebacterium_suicordis
Zotu680	61	d	Bacteria	p	Actinobacteria	c	Actinobacteria	o	Actinomycetales	f	Streptomycetaceae	g	Dietzia	s	Dietzia_maris
Zotu28	2785	d	Bacteria	p	Actinobacteria	c	Actinobacteria	o	Desulfovibrionales	f	Desulfovibrionaceae	g	Desulfovibrio	s	Olsenella_scatoligenes
Zotu535	92	d	Bacteria	p	Actinobacteria	c	Actinobacteria	o	Actinomycetales	f	Bifidobacteriaceae	g	Bifidobacterium	s	Corynebacterium_suicordis
Zotu565	84	d	Bacteria	p	Actinobacteria	c	Actinobacteria	o	Actinomycetales	f	Streptomycetaceae	g	Mycobacterium	s	Ilumatobacter_nonamiense
Zotu118	11503	d	Bacteria	p	Actinobacteria	c	Actinobacteria	o	Actinomycetales	f	Beutenbergiaceae	g	Beutenbergia	s	Beutenbergia_cavernae
Zotu306	92	d	Bacteria	p	Actinobacteria	c	Actinobacteria	o	Actinomycetales	f	Micrococcaceae	g	Armatimonadetes_gp5	s	Corynebacterium_suicordis
Zotu498	34	d	Bacteria	p	Actinobacteria	c	Actinobacteria	o	Bifidobacteriales	f	Bifidobacteriaceae	g	Bifidobacterium	s	Bifidobacterium_subtile
Zotu235	296	d	Bacteria	p	Actinobacteria	c	Actinobacteria	o	Actinomycetales	f	Streptomycetaceae	g	Kitasatospora	s	Kitasatospora_kazusensis
Zotu69	234	d	Bacteria	p	Actinobacteria	c	Actinobacteria	o	Actinomycetales	f	Streptomycetaceae	g	Streptomyces	s	Calditerricola_yamamurae
Zotu70	301	d	Bacteria	p	Actinobacteria	c	Actinobacteria	o	Actinomycetales	f	Streptomycetaceae	g	Kitasatospora	s	Kitasatospora_kazusensis
Zotu792	48	d	Bacteria	p	Actinobacteria	c	Actinobacteria	o	Actinomycetales	f	Streptomycetaceae	g	Streptomyces	s	Leifsonia_xyli_subsp._cynodontis
Zotu658	22	d	Bacteria	p	Actinobacteria	c	Actinobacteria	o	Actinomycetales	f	Micrococcaceae	g	Arthrobacter	s	Flaviflexus_salsibiostraticola
Zotu14	1658	d	Bacteria	p	Actinobacteria	c	Actinobacteria	o	Actinomycetales	f	Pseudonocardiaceae	g	Thermotunica	s	Thermotunica_guangxiensis
Zotu714	19	d	Bacteria	p	Actinobacteria	c	Actinobacteria	o	Actinomycetales	f	Streptomycetaceae	g	Streptomyces	s	Slackia_heliotrinireducens
Zotu506	20	d	Bacteria	p	Actinobacteria	c	Actinobacteria	o	Actinomycetales	f	Kineosporiaceae	g	Kineosporia	s	Kineosporia_rhizophila
Zotu136	265	d	Bacteria	p	Actinobacteria	c	Actinobacteria	o	Actinomycetales	f	Kineosporiaceae	g	Kineosporia	s	Kineosporia_rhizophila
Zotu5	11783	d	Bacteria	p	Actinobacteria	c	Actinobacteria	o	Actinomycetales	f	Beutenbergiaceae	g	Beutenbergia	s	Beutenbergia_cavernae
Zotu160	140	d	Bacteria	p	Actinobacteria	c	Actinobacteria	o	Actinomycetales	f	Streptomycetaceae	g	Streptomyces	s	Salinispora_tropica
Zotu295	50	d	Bacteria	p	Actinobacteria	c	Actinobacteria	o	Coriobacteriales	f	Coriobacteriaceae	g	Atopobium	s	Atopobium_rimae
Zotu648	27	d	Bacteria	p	Actinobacteria	c	Actinobacteria	o	Actinomycetales	f	Kineosporiaceae	g	Sporichthya	s	Sporichthya_brevicatena
Zotu4	2681	d	Bacteria	p	Actinobacteria	c	Actinobacteria	o	Actinomycetales	f	Nocardioidaceae	g	Kribbella	s	Kribbella_yunnanensis
Zotu1	12574	d	Bacteria	p	Actinobacteria	c	Actinobacteria	o	Actinomycetales	f	Streptomycetaceae	g	Streptomyces	s	Isoptericola_halotolerans
Zotu132	273	d	Bacteria	p	Actinobacteria	c	Actinobacteria	o	Actinomycetales	f	Kineosporiaceae	g	Kineosporia	s	Kineosporia_rhizophila
Zotu389	1873	d	Bacteria	p	Actinobacteria	c	Actinobacteria	o	Actinomycetales	f	Streptomycetaceae	g	Streptomyces	s	Streptomyces_scabrisporus
Zotu356	39	d	Bacteria	p	Actinobacteria	c	Actinobacteria	o	Actinomycetales	f	Nocardiaceae	g	Nocardia	s	Nocardia_globerula
Zotu63	325	d	Bacteria	p	Actinobacteria	c	Actinobacteria	o	Actinomycetales	f	Solirubrobacteraceae	g	Solirubrobacter	s	Solirubrobacter_soli
Zotu774	312	d	Bacteria	p	Actinobacteria	c	Actinobacteria	o	Actinomycetales	f	Pseudonocardiaceae	g	Rubrobacter	s	Rubrobacter_taiwanensis
Zotu284	2912	d	Bacteria	p	Actinobacteria	c	Actinobacteria	o	Actinomycetales	f	Euzebyaceae	g	Euzebya	s	Euzebya_tangerina
Zotu488	26	d	Bacteria	p	Actinobacteria	c	Actinobacteria	o	Solirubrobacterales	f	Solirubrobacteraceae	g	Solirubrobacter	s	Solirubrobacter_ginsenosidimutans
Zotu9	2606	d	Bacteria	p	Actinobacteria	c	Actinobacteria	o	Euzebyales	f	Euzebyaceae	g	Euzebya	s	Euzebya_tangerina
Zotu782	993	d	Bacteria	p	Actinobacteria	c	Actinobacteria	o	Actinomycetales	f	Acidimicrobineae_incertae_sedis	g	Aciditerrimonas	s	Aciditerrimonas_ferrireducens
Zotu385	51	d	Bacteria	p	Actinobacteria	c	Actinobacteria	o	Actinomycetales	f	Streptomycetaceae	g	Streptomyces	s	Xylanimonas_cellulosilytica
Zotu16	2302	d	Bacteria	p	Actinobacteria	c	Actinobacteria	o	Actinomycetales	f	Euzebyaceae	g	Euzebya	s	Euzebya_tangerina
Zotu215	250	d	Bacteria	p	Actinobacteria	c	Actinobacteria	o	Actinomycetales	f	Pseudonocardiaceae	g	Pseudonocardia	s	Pseudonocardia_thermophila
Zotu242	158	d	Bacteria	p	Actinobacteria	c	Actinobacteria	o	Actinomycetales	f	Nocardioidaceae	g	Kribbella	s	Kribbella_flavida
Zotu97	273	d	Bacteria	p	Actinobacteria	c	Actinobacteria	o	Actinomycetales	f	Geodermatophilaceae	g	Blastococcus	s	Blastococcus_jejuensis
Zotu141	154	d	Bacteria	p	Actinobacteria	c	Actinobacteria	o	Actinomycetales	f	Microbacteriaceae	g	Amnibacterium	s	Amnibacterium_soli
Zotu209	84	d	Bacteria	p	Actinobacteria	c	Actinobacteria	o	Nitriliruptorales	f	Nitriliruptoraceae	g	Nitriliruptor	s	Nitriliruptor_alkaliphilus
Zotu214	158	d	Bacteria	p	Actinobacteria	c	Actinobacteria	o	Actinomycetales	f	Nocardioidaceae	g	Kribbella	s	Kribbella_flavida
Zotu368	33	d	Bacteria	p	Actinobacteria	c	Actinobacteria	o	Actinomycetales	f	Catenulisporaceae	g	Catenulispora	s	Catenulispora_graminis
Zotu416	50	d	Bacteria	p	Actinobacteria	c	Actinobacteria	o	Actinomycetales	f	Corynebacteriaceae	g	Corynebacterium	s	Corynebacterium_kroppenstedtii
Zotu420	150	d	Bacteria	p	Actinobacteria	c	Actinobacteria	o	Actinomycetales	f	Pseudonocardiaceae	g	Aciditerrimonas	s	Aciditerrimonas_ferrireducens
Zotu788	15	d	Bacteria	p	Actinobacteria	c	Actinobacteria	o	Actinomycetales	f	Propionibacteriaceae	g	Propionibacterium	s	Propionibacterium_acnes
Zotu814	24	d	Bacteria	p	Aminicenantes	c	Clostridia	o	Clostridiales	f	Thermoanaerobacteraceae	g	Aminicenantes_genera_incertae_sedis	s	Carboxydothermus_islandicus
Zotu468	180	d	Bacteria	p	Aquificae	c	Aquificae	o	Aquificales	f	Aquificaceae	g	Kallotenue	s	Kallotenue_papyrolyticum
Zotu231	98	d	Bacteria	p	Armatimonadetes	c	Chthonomonadetes	o	Chthonomonadales	f	Chthonomonadaceae	g	Chthonomonas/Armatimonadetes_gp3	s	Thermaerobacter_nagasakiensis
Zotu657	96	d	Bacteria	p	Armatimonadetes	c	Actinobacteria	o	Chthonomonadales	f	Chthonomonadaceae	g	Chthonomonas/Armatimonadetes_gp3	s	Balneola_alkaliphila
Zotu42	330	d	Bacteria	p	Armatimonadetes	c	Chthonomonadetes	o	Chthonomonadales	f	Chthonomonadaceae	g	Chthonomonas/Armatimonadetes_gp3	s	Desulfovibrio_vietnamensis
Zotu779	18	d	Bacteria	p	Armatimonadetes	c	Actinobacteria	o	Actinomycetales	f	Corynebacteriaceae	g	Armatimonadetes_gp5	s	Slackia_heliotrinireducens
Zotu309	51	d	Bacteria	p	Armatimonadetes	c	Clostridia	o	Halanaerobiales	f	Halobacteroidaceae	g	Armatimonadetes_gp5	s	Fuchsiella_alkaliacetigena
Zotu528	42	d	Bacteria	p	Armatimonadetes	c	Chthonomonadetes	o	Chthonomonadales	f	Chthonomonadaceae	g	Chthonomonas/Armatimonadetes_gp3	s	Moorella_glycerini
Zotu471	25	d	Bacteria	p	Armatimonadetes	c	Chthonomonadetes	o	Chthonomonadales	f	Chthonomonadaceae	g	Chthonomonas/Armatimonadetes_gp3	s	Caldicellulosiruptor_bescii
Zotu576	298	d	Bacteria	p	Bacteroidetes	c	Sphingobacteriia	o	Sphingobacteriales	f	Rhodothermaceae	g	Campylobacter	s	Salisaeta_longa
Zotu127	334	d	Bacteria	p	Bacteroidetes	c	Sphingobacteriia	o	Sphingobacteriales	f	Rhodothermaceae	g	Salisaeta	s	Salisaeta_longa
Zotu264	58	d	Bacteria	p	Bacteroidetes	c	Sphingobacteriia	o	Sphingobacteriales	f	Rhodothermaceae	g	Salisaeta	s	Salisaeta_longa
Zotu270	60	d	Bacteria	p	Bacteroidetes	c	Sphingobacteriia	o	Sphingobacteriales	f	Rhodothermaceae	g	Aliifodinibius	s	Aliifodinibius_sediminis
Zotu754	223	d	Bacteria	p	Bacteroidetes	c	Sphingobacteriia	o	Sphingobacteriales	f	Rhodothermaceae	g	Aliifodinibius	s	Aliifodinibius_roseus
Zotu217	242	d	Bacteria	p	Bacteroidetes	c	Sphingobacteriia	o	Sphingobacteriales	f	Rhodothermaceae	g	Aliifodinibius	s	Aliifodinibius_roseus
Zotu308	58	d	Bacteria	p	Bacteroidetes	c	Sphingobacteriia	o	Sphingobacteriales	f	Rhodothermaceae	g	Salisaeta	s	Salisaeta_longa
Zotu113	283	d	Bacteria	p	Bacteroidetes	c	Sphingobacteriia	o	Sphingobacteriales	f	Chitinophagaceae	g	Balneola	s	Salisaeta_longa
Zotu96	327	d	Bacteria	p	Bacteroidetes	c	Sphingobacteriia	o	Sphingobacteriales	f	Rhodothermaceae	g	Salisaeta	s	Salisaeta_longa
Zotu429	184	d	Bacteria	p	Bacteroidetes	c	Sphingobacteriia	o	Sphingobacteriales	f	Rhodothermaceae	g	Aliifodinibius	s	Aliifodinibius_roseus
Zotu727	27	d	Bacteria	p	Bacteroidetes	c	Sphingobacteriia	o	Sphingobacteriales	f	Chitinophagaceae	g	Aliifodinibius	s	Aliifodinibius_roseus
Zotu93	226	d	Bacteria	p	Bacteroidetes	c	Sphingobacteriia	o	Sphingobacteriales	f	Rhodothermaceae	g	Salisaeta	s	Salisaeta_longa
Zotu502	223	d	Bacteria	p	Bacteroidetes	c	Sphingobacteriia	o	Sphingobacteriales	f	Rhodothermaceae	g	Salisaeta	s	Salisaeta_longa
Zotu129	169	d	Bacteria	p	Bacteroidetes	c	Sphingobacteriia	o	Sphingobacteriales	f	Rhodothermaceae	g	Salinibacter	s	Salinibacter_iranicus
Zotu287	169	d	Bacteria	p	Bacteroidetes	c	Sphingobacteriia	o	Sphingobacteriales	f	Rhodothermaceae	g	Rubrivirga	s	Rubrivirga_marina
Zotu383	182	d	Bacteria	p	Bacteroidetes	c	Sphingobacteriia	o	Sphingobacteriales	f	Rhodothermaceae	g	Salinibacter	s	Salinibacter_iranicus
Zotu131	321	d	Bacteria	p	Bacteroidetes	c	Sphingobacteriia	o	Sphingobacteriales	f	Chitinophagaceae	g	Gracilimonas	s	Rubrivirga_marina
Zotu384	131	d	Bacteria	p	Bacteroidetes	c	Sphingobacteriia	o	Sphingobacteriales	f	Rhodothermaceae	g	Rubrivirga	s	Rubrivirga_marina
Zotu169	181	d	Bacteria	p	Bacteroidetes	c	Sphingobacteriia	o	Sphingobacteriales	f	Rhodothermaceae	g	Rubrivirga	s	Rubrivirga_marina
Zotu459	149	d	Bacteria	p	Bacteroidetes	c	Sphingobacteriia	o	Sphingobacteriales	f	Rhodothermaceae	g	Rubrivirga	s	Rubrivirga_marina
Zotu802	172	d	Bacteria	p	Bacteroidetes	c	Flavobacteriia	o	Flavobacteriales	f	Flavobacteriaceae	g	Nonlabens	s	Nonlabens_ulvanivorans
Zotu158	115	d	Bacteria	p	Bacteroidetes	c	Sphingobacteriia	o	Sphingobacteriales	f	Rhodothermaceae	g	Rubricoccus	s	Rubricoccus_marinus
Zotu140	335	d	Bacteria	p	Bacteroidetes	c	Sphingobacteriia	o	Sphingobacteriales	f	Rhodothermaceae	g	Salisaeta	s	Salisaeta_longa
Zotu162	652	d	Bacteria	p	Bacteroidetes	c	Sphingobacteriia	o	Sphingobacteriales	f	Rhodothermaceae	g	Salisaeta	s	Salisaeta_longa
Zotu225	766	d	Bacteria	p	Bacteroidetes	c	Sphingobacteriia	o	Sphingobacteriales	f	Rhodothermaceae	g	Salisaeta	s	Salisaeta_longa
Zotu243	364	d	Bacteria	p	Bacteroidetes	c	Sphingobacteriia	o	Sphingobacteriales	f	Rhodothermaceae	g	Salisaeta	s	Salisaeta_longa
Zotu602	147	d	Bacteria	p	Bacteroidetes	c	Sphingobacteriia	o	Sphingobacteriales	f	Rhodothermaceae	g	Salisaeta	s	Salisaeta_longa
Zotu627	159	d	Bacteria	p	Bacteroidetes	c	Sphingobacteriia	o	Sphingobacteriales	f	Rhodothermaceae	g	Salisaeta	s	Salisaeta_longa
Zotu704	49	d	Bacteria	p	Bacteroidetes	c	Sphingobacteriia	o	Sphingobacteriales	f	Chitinophagaceae	g	Aliifodinibius	s	Aliifodinibius_sediminis
Zotu44	643	d	Bacteria	p	Bacteroidetes	c	Sphingobacteriia	o	Sphingobacteriales	f	Rhodothermaceae	g	Salisaeta	s	Salisaeta_longa
Zotu56	285	d	Bacteria	p	Bacteroidetes	c	Flavobacteriia	o	Flavobacteriales	f	Flavobacteriaceae	g	Leeuwenhoekiella	s	Leeuwenhoekiella_polynyae
Zotu114	343	d	Bacteria	p	Bacteroidetes	c	Sphingobacteriia	o	Sphingobacteriales	f	Chitinophagaceae	g	Gracilimonas	s	Rubrivirga_marina
Zotu166	356	d	Bacteria	p	Bacteroidetes	c	Sphingobacteriia	o	Sphingobacteriales	f	Chitinophagaceae	g	Gracilimonas	s	Rubrivirga_marina
Zotu253	183	d	Bacteria	p	Bacteroidetes	c	Sphingobacteriia	o	Sphingobacteriales	f	Rhodothermaceae	g	Salisaeta	s	Salisaeta_longa
Zotu744	136	d	Bacteria	p	Bacteroidetes	c	Flavobacteriia	o	Flavobacteriales	f	Flavobacteriaceae	g	Nonlabens	s	Nonlabens_ulvanivorans
Zotu121	181	d	Bacteria	p	Bacteroidetes	c	Flavobacteriia	o	Flavobacteriales	f	Flavobacteriaceae	g	Nonlabens	s	Nonlabens_ulvanivorans
Zotu176	519	d	Bacteria	p	Bacteroidetes	c	Sphingobacteriia	o	Sphingobacteriales	f	Chitinophagaceae	g	Gracilimonas	s	Gracilimonas_mengyeensis
Zotu193	141	d	Bacteria	p	Bacteroidetes	c	Sphingobacteriia	o	Sphingobacteriales	f	Rhodothermaceae	g	Salisaeta	s	Salisaeta_longa
Zotu202	91	d	Bacteria	p	Bacteroidetes	c	Sphingobacteriia	o	Sphingobacteriales	f	Saprospiraceae	g	Phaeodactylibacter	s	Phaeodactylibacter_xiamenensis
Zotu247	153	d	Bacteria	p	Bacteroidetes	c	Sphingobacteriia	o	Sphingobacteriales	f	Rhodothermaceae	g	Salisaeta	s	Salisaeta_longa
Zotu426	60	d	Bacteria	p	Bacteroidetes	c	Sphingobacteriia	o	Sphingobacteriales	f	Rhodothermaceae	g	Salinibacter	s	Salinibacter_iranicus
Zotu431	178	d	Bacteria	p	Bacteroidetes	c	Flavobacteriia	o	Flavobacteriales	f	Flavobacteriaceae	g	Nonlabens	s	Nonlabens_ulvanivorans
Zotu435	393	d	Bacteria	p	Bacteroidetes	c	Sphingobacteriia	o	Sphingobacteriales	f	Chitinophagaceae	g	Gracilimonas	s	Gracilimonas_mengyeensis
Zotu556	38	d	Bacteria	p	Bacteroidetes	c	Sphingobacteriia	o	Sphingobacteriales	f	Rhodothermaceae	g	Salinibacter	s	Salinibacter_ruber
Zotu3	4852	d	Bacteria	p	Bacteroidetes	c	Sphingobacteriia	o	Sphingobacteriales	f	Chitinophagaceae	g	Gracilimonas	s	Fodinibius_salinus
Zotu20	4578	d	Bacteria	p	Bacteroidetes	c	Sphingobacteriia	o	Sphingobacteriales	f	Chitinophagaceae	g	Gracilimonas	s	Fodinibius_salinus
Zotu23	3291	d	Bacteria	p	Bacteroidetes	c	Sphingobacteriia	o	Sphingobacteriales	f	Chitinophagaceae	g	Gracilimonas	s	Fodinibius_salinus
Zotu31	673	d	Bacteria	p	Bacteroidetes	c	Sphingobacteriia	o	Sphingobacteriales	f	Chitinophagaceae	g	Gracilimonas	s	Aliifodinibius_roseus
Zotu36	622	d	Bacteria	p	Bacteroidetes	c	Sphingobacteriia	o	Sphingobacteriales	f	Chitinophagaceae	g	Gracilimonas	s	Aliifodinibius_roseus
Zotu60	314	d	Bacteria	p	Bacteroidetes	c	Sphingobacteriia	o	Sphingobacteriales	f	Chitinophagaceae	g	Aliifodinibius	s	Aliifodinibius_roseus
Zotu61	4939	d	Bacteria	p	Bacteroidetes	c	Sphingobacteriia	o	Sphingobacteriales	f	Chitinophagaceae	g	Gracilimonas	s	Fodinibius_salinus
Zotu64	273	d	Bacteria	p	Bacteroidetes	c	Sphingobacteriia	o	Sphingobacteriales	f	Cryomorphaceae	g	Aliifodinibius	s	Aliifodinibius_sediminis
Zotu95	169	d	Bacteria	p	Bacteroidetes	c	Flavobacteriia	o	Flavobacteriales	f	Flavobacteriaceae	g	Leeuwenhoekiella	s	Elizabethkingia_meningoseptica
Zotu106	185	d	Bacteria	p	Bacteroidetes	c	Sphingobacteriia	o	Sphingobacteriales	f	Chitinophagaceae	g	Aliifodinibius	s	Aliifodinibius_roseus
Zotu109	224	d	Bacteria	p	Bacteroidetes	c	Sphingobacteriia	o	Sphingobacteriales	f	Cryomorphaceae	g	Aliifodinibius	s	Aliifodinibius_sediminis
Zotu133	213	d	Bacteria	p	Bacteroidetes	c	Sphingobacteriia	o	Sphingobacteriales	f	Chitinophagaceae	g	Fodinibius	s	Fodinibius_salinus
Zotu171	122	d	Bacteria	p	Bacteroidetes	c	Sphingobacteriia	o	Sphingobacteriales	f	Chitinophagaceae	g	Gracilimonas	s	Gracilimonas_rosea
Zotu173	112	d	Bacteria	p	Bacteroidetes	c	Sphingobacteriia	o	Sphingobacteriales	f	Flavobacteriaceae	g	Aliifodinibius	s	Aliifodinibius_roseus
Zotu185	184	d	Bacteria	p	Bacteroidetes	c	Sphingobacteriia	o	Sphingobacteriales	f	Rhodothermaceae	g	Salinibacter	s	Salinibacter_ruber
Zotu216	238	d	Bacteria	p	Bacteroidetes	c	Sphingobacteriia	o	Sphingobacteriales	f	Chitinophagaceae	g	Fodinibius	s	Fodinibius_salinus
Zotu222	93	d	Bacteria	p	Bacteroidetes	c	Sphingobacteriia	o	Sphingobacteriales	f	Chitinophagaceae	g	Gracilimonas	s	Fodinibius_salinus
Zotu229	237	d	Bacteria	p	Bacteroidetes	c	Sphingobacteriia	o	Sphingobacteriales	f	Rhodothermaceae	g	Salisaeta	s	Salisaeta_longa
Zotu268	77	d	Bacteria	p	Bacteroidetes	c	Sphingobacteriia	o	Sphingobacteriales	f	Chitinophagaceae	g	Gracilimonas	s	Aliifodinibius_sediminis
Zotu286	121	d	Bacteria	p	Bacteroidetes	c	Sphingobacteriia	o	Sphingobacteriales	g	Aliifodinibius	s	Aliifodinibius_sediminis
Zotu292	243	d	Bacteria	p	Bacteroidetes	c	Sphingobacteriia	o	Sphingobacteriales	f	Rhodothermaceae	g	Salisaeta	s	Salisaeta_longa
Zotu331	191	d	Bacteria	p	Bacteroidetes	c	Sphingobacteriia	o	Sphingobacteriales	f	Rhodothermaceae	g	Salisaeta	s	Salisaeta_longa
Zotu340	188	d	Bacteria	p	Bacteroidetes	c	Sphingobacteriia	o	Sphingobacteriales	f	Rhodothermaceae	g	Salisaeta	s	Salisaeta_longa
Zotu342	109	d	Bacteria	p	Bacteroidetes	c	Sphingobacteriia	o	Sphingobacteriales	f	Rhodothermaceae	g	Salinibacter	s	Salinibacter_iranicus
Zotu352	45	d	Bacteria	p	Bacteroidetes	c	Flavobacteriia	o	Flavobacteriales	f	Flavobacteriaceae	g	Galbibacter	s	Galbibacter_marinus
Zotu354	215	d	Bacteria	p	Bacteroidetes	c	Sphingobacteriia	o	Sphingobacteriales	f	Chitinophagaceae	g	Aliifodinibius	s	Aliifodinibius_sediminis
Zotu376	167	d	Bacteria	p	Bacteroidetes	c	Sphingobacteriia	o	Sphingobacteriales	f	Chitinophagaceae	g	Aliifodinibius	s	Aliifodinibius_sediminis
Zotu405	34	d	Bacteria	p	Bacteroidetes	c	Sphingobacteriia	o	Sphingobacteriales	f	Chitinophagaceae	g	Gracilimonas	s	Fodinibius_salinus
Zotu425	593	d	Bacteria	p	Bacteroidetes	c	Sphingobacteriia	o	Sphingobacteriales	f	Chitinophagaceae	g	Gracilimonas	s	Aliifodinibius_roseus
Zotu467	170	d	Bacteria	p	Bacteroidetes	c	Sphingobacteriia	o	Sphingobacteriales	f	Rhodothermaceae	g	Salinibacter	s	Salinibacter_ruber
Zotu474	121	d	Bacteria	p	Bacteroidetes	c	Sphingobacteriia	o	Sphingobacteriales	f	Rhodothermaceae	g	Salinibacter	s	Salinibacter_iranicus
Zotu499	111	d	Bacteria	p	Bacteroidetes	c	Sphingobacteriia	o	Sphingobacteriales	f	Chitinophagaceae	g	Aliifodinibius	s	Aliifodinibius_roseus
Zotu509	183	d	Bacteria	p	Bacteroidetes	c	Sphingobacteriia	o	Sphingobacteriales	f	Rhodothermaceae	g	Salinibacter	s	Salinibacter_ruber
Zotu557	25	d	Bacteria	p	Bacteroidetes	c	Sphingobacteriia	o	Sphingobacteriales	f	Chitinophagaceae	g	Gracilimonas	s	Rubrivirga_marina
Zotu571	36	d	Bacteria	p	Bacteroidetes	c	Sphingobacteriia	o	Sphingobacteriales	f	Chitinophagaceae	g	Gracilimonas	s	Gracilimonas_mengyeensis
Zotu589	109	d	Bacteria	p	Bacteroidetes	c	Sphingobacteriia	o	Sphingobacteriales	f	Chitinophagaceae	g	Aliifodinibius	s	Aliifodinibius_sediminis
Zotu593	66	d	Bacteria	p	Bacteroidetes	c	Sphingobacteriia	o	Sphingobacteriales	f	Rhodothermaceae	g	Salisaeta	s	Salisaeta_longa
Zotu646	26	d	Bacteria	p	Bacteroidetes	c	Sphingobacteriia	o	Sphingobacteriales	f	Chitinophagaceae	g	Aliifodinibius	s	Aliifodinibius_roseus
Zotu665	126	d	Bacteria	p	Bacteroidetes	c	Sphingobacteriia	o	Sphingobacteriales	f	Chitinophagaceae	g	Gracilimonas	s	Fodinibius_salinus
Zotu667	67	d	Bacteria	p	Bacteroidetes	c	Sphingobacteriia	o	Sphingobacteriales	f	Rhodothermaceae	g	Salisaeta	s	Salisaeta_longa
Zotu679	114	d	Bacteria	p	Bacteroidetes	c	Sphingobacteriia	o	Sphingobacteriales	f	Chitinophagaceae	g	Fodinibius	s	Fodinibius_salinus
Zotu722	77	d	Bacteria	p	Bacteroidetes	c	Sphingobacteriia	o	Sphingobacteriales	f	Rhodothermaceae	g	Salisaeta	s	Salisaeta_longa
Zotu723	28	d	Bacteria	p	Bacteroidetes	c	Cytophagia	o	Cytophagales	f	Cyclobacteriaceae	g	Echinicola	s	Echinicola_pacifica
Zotu738	16	d	Bacteria	p	Bacteroidetes	c	Cytophagia	o	Cytophagales	f	Cyclobacteriaceae	g	Cyclobacterium	s	Cyclobacterium_amurskyense
Zotu745	15	d	Bacteria	p	Bacteroidetes	c	Sphingobacteriia	o	Sphingobacteriales	f	Chitinophagaceae	g	Crenotalea	s	Crenotalea_thermophila
Zotu748	52	d	Bacteria	p	Bacteroidetes	c	Sphingobacteriia	o	Sphingobacteriales	f	Chitinophagaceae	g	Fodinibius	s	Fodinibius_salinus
Zotu784	23	d	Bacteria	p	Bacteroidetes	c	Sphingobacteriia	o	Sphingobacteriales	f	Rhodothermaceae	g	Salisaeta	s	Salisaeta_longa
Zotu799	32	d	Bacteria	p	Bacteroidetes	c	Sphingobacteriia	o	Sphingobacteriales	f	Chitinophagaceae	g	Aliifodinibius	s	Aliifodinibius_roseus
Zotu818	86	d	Bacteria	p	Bacteroidetes	c	Sphingobacteriia	o	Sphingobacteriales	f	Rhodothermaceae	g	Salisaeta	s	Salisaeta_longa
Zotu590	32	d	Bacteria	p	BRC1	c	Planctomycetia	o	Candidatus_Brocadiales	f	Candidatus_Brocadiaceae	g	BRC1_genera_incertae_sedis	s	Desulfosarcina_ovata
Zotu212	74	d	Bacteria	p	Candidatus_Saccharibacteria	c	Gammaproteobacteria	o	Bacillales	f	Flavobacteriaceae	g	Saccharibacteria_genera_incertae_sedis	s	Formosa_undariae
Zotu156	106	d	Bacteria	p	Chlamydiae	c	Chlamydiia	o	Chlamydiales	f	Parachlamydiaceae	g	Parachlamydia	s	Parachlamydia_acanthamoebae
Zotu618	19	d	Bacteria	p	Chlamydiae	c	Chlamydiia	o	Chlamydiales	f	Parachlamydiaceae	g	Parachlamydia	s	Parachlamydia_acanthamoebae
Zotu411	28	d	Bacteria	p	Chlamydiae	c	Chlamydiia	o	Chlamydiales	f	Parachlamydiaceae	g	Parachlamydia	s	Parachlamydia_acanthamoebae
Zotu805	34	d	Bacteria	p	Chlamydiae	c	Chlamydiia	o	Chlamydiales	f	Parachlamydiaceae	g	Neochlamydia	s	Neochlamydia_hartmannellae
Zotu763	15	d	Bacteria	p	Chlamydiae	c	Chlamydiia	o	Chlamydiales	f	Chlamydiaceae	g	Chlamydia	s	Chlamydophila_psittaci
Zotu702	23	d	Bacteria	p	Chlamydiae	c	Chlamydiia	o	Chlamydiales	f	Parachlamydiaceae	g	Neochlamydia	s	Neochlamydia_hartmannellae
Zotu628	22	d	Bacteria	p	Chlamydiae	c	Chlamydiia	o	Chlamydiales	f	Parachlamydiaceae	g	Parachlamydia	s	Parachlamydia_acanthamoebae
Zotu382	37	d	Bacteria	p	Chlamydiae	c	Chlamydiia	o	Chlamydiales	f	Simkaniaceae	g	Simkania	s	Simkania_negevensis
Zotu475	22	d	Bacteria	p	Chlamydiae	c	Chlamydiia	o	Chlamydiales	f	Parachlamydiaceae	g	Neochlamydia	s	Neochlamydia_hartmannellae
Zotu486	19	d	Bacteria	p	Chlamydiae	c	Chlamydiia	o	Chlamydiales	f	Parachlamydiaceae	g	Neochlamydia	s	Neochlamydia_hartmannellae
Zotu772	19	d	Bacteria	p	Chloroflexi	c	Actinobacteria	o	Bifidobacteriales	f	Bifidobacteriaceae	g	Bifidobacterium	s	Roseiflexus_castenholzii
Zotu542	177	d	Bacteria	p	Chloroflexi	c	Chloroflexia	o	Kallotenuales	f	Kallotenuaceae	g	Kallotenue	s	Kallotenue_papyrolyticum
Zotu148	184	d	Bacteria	p	Chloroflexi	c	Chloroflexia	o	Kallotenuales	f	Kallotenuaceae	g	Kallotenue	s	Kallotenue_papyrolyticum
Zotu246	1206	d	Bacteria	p	Chloroflexi	c	Ardenticatenia	o	Ardenticatenales	f	Ardenticatenaceae	g	Ardenticatena	s	Ardenticatena_maritima
Zotu740	19	d	Bacteria	p	Chloroflexi	c	Anaerolineae	o	Anaerolineales	f	Anaerolineaceae	g	Leptolinea	s	Leptolinea_tardivitalis
Zotu630	25	d	Bacteria	p	Chloroflexi	c	Thermomicrobia	o	Sphaerobacterales	f	Sphaerobacteraceae	g	Nitrolancea	s	Nitrolancea_hollandica
Zotu22	1368	d	Bacteria	p	Chloroflexi	c	Ardenticatenia	o	Ardenticatenales	f	Ardenticatenaceae	g	Ardenticatena	s	Ardenticatena_maritima
Zotu88	546	d	Bacteria	p	Chloroflexi	c	Ardenticatenia	o	Ardenticatenales	f	Ardenticatenaceae	g	Ardenticatena	s	Ardenticatena_maritima
Zotu294	49	d	Bacteria	p	Chloroflexi	c	Anaerolineae	o	Anaerolineales	f	Anaerolineaceae	g	Bellilinea	s	Bellilinea_caldifistulae
Zotu111	984	d	Bacteria	p	Chloroflexi	c	Ardenticatenia	o	Ardenticatenales	f	Ardenticatenaceae	g	Ardenticatena	s	Ardenticatena_maritima
Zotu476	40	d	Bacteria	p	Chloroflexi	c	Chloroflexia	o	Chloroflexales	f	Chloroflexaceae	g	Heliothrix	s	Shimazuella_kribbensis
Zotu393	48	d	Bacteria	p	Chloroflexi	c	Thermomicrobia	o	Sphaerobacterales	f	Sphaerobacteraceae	g	Sphaerobacter	s	Sphaerobacter_thermophilus
Zotu655	671	d	Bacteria	p	Chloroflexi	c	Anaerolineae	o	Anaerolineales	f	Anaerolineaceae	g	Anaerolinea	s	Anaerolinea_thermophila
Zotu26	694	d	Bacteria	p	Chloroflexi	c	Anaerolineae	o	Anaerolineales	f	Anaerolineaceae	g	Anaerolinea	s	Anaerolinea_thermophila
Zotu517	637	d	Bacteria	p	Chloroflexi	c	Anaerolineae	o	Anaerolineales	f	Anaerolineaceae	g	Anaerolinea	s	Anaerolinea_thermophila
Zotu466	36	d	Bacteria	p	Chloroflexi	c	Caldilineae	o	Caldilineales	f	Caldilineaceae	g	Litorilinea	s	Litorilinea_aerophila
Zotu697	25	d	Bacteria	p	Chloroflexi	c	Anaerolineae	o	Anaerolineales	f	Anaerolineaceae	g	Thermomarinilinea	s	Thermomarinilinea_lacunifontana
Zotu582	17	d	Bacteria	p	Chloroflexi	c	Dehalococcoidetes	o	Actinomycetales	f	Acidothermaceae	g	Dehalogenimonas	s	Dehalogenimonas_lykanthroporepellens
Zotu248	75	d	Bacteria	p	Chloroflexi	c	Chloroflexia	o	Chloroflexales	f	Oscillochloridaceae	g	Oscillochloris	s	Dehalobacter_restrictus
Zotu809	14	d	Bacteria	p	Cyanobacteria/Chloroplast	c	Chloroplast	o	Nitrospirales	f	Chloroplast	g	Streptophyta	s	Thermodesulfovibrio_yellowstonii
Zotu189	136	d	Bacteria	p	Cyanobacteria/Chloroplast	c	Cyanobacteria	o	Bacillales	f	Family_VII	g	GpVII	s	Rubidibacter_lacunae
Zotu30	621	d	Bacteria	p	Cyanobacteria/Chloroplast	c	Chloroplast	f	Chloroplast	g	Streptophyta
Zotu45	573	d	Bacteria	p	Cyanobacteria/Chloroplast	c	Cyanobacteria	f	Family_VII	g	GpVII	s	Rubidibacter_lacunae
Zotu54	308	d	Bacteria	p	Cyanobacteria/Chloroplast	c	Cyanobacteria	f	Family_IV	g	GpIV	s	Rubidibacter_lacunae
Zotu67	211	d	Bacteria	p	Cyanobacteria/Chloroplast	c	Cyanobacteria	f	Family_XIII	g	GpXIII
Zotu79	659	d	Bacteria	p	Cyanobacteria/Chloroplast	c	Cyanobacteria	f	Family_VII	g	GpVII	s	Rubidibacter_lacunae
Zotu87	207	d	Bacteria	p	Cyanobacteria/Chloroplast	c	Cyanobacteria	f	Family_IV	g	GpIV	s	Planktothricoides_raciborskii
Zotu99	179	d	Bacteria	p	Cyanobacteria/Chloroplast	c	Cyanobacteria	f	Family_VII	g	GpVII	s	Rubidibacter_lacunae
Zotu103	642	d	Bacteria	p	Cyanobacteria/Chloroplast	c	Cyanobacteria	f	Family_VII	g	GpVII
Zotu112	205	d	Bacteria	p	Cyanobacteria/Chloroplast	c	Cyanobacteria	f	Family_VII	g	GpVII	s	Rubidibacter_lacunae
Zotu135	678	d	Bacteria	p	Cyanobacteria/Chloroplast	c	Cyanobacteria	f	Family_VII	g	GpVII
Zotu139	643	d	Bacteria	p	Cyanobacteria/Chloroplast	c	Cyanobacteria	f	Family_VII	g	GpVII
Zotu146	131	d	Bacteria	p	Cyanobacteria/Chloroplast	c	Cyanobacteria	f	Family_IX	g	GpIX	s	Halospirulina_tapeticola
Zotu192	86	d	Bacteria	p	Cyanobacteria/Chloroplast	c	Cyanobacteria	f	Chloroplast	g	GpI	s	Planktothricoides_raciborskii
Zotu315	589	d	Bacteria	p	Cyanobacteria/Chloroplast	c	Chloroplast	f	Chloroplast	g	Streptophyta
Zotu320	560	d	Bacteria	p	Cyanobacteria/Chloroplast	c	Cyanobacteria	f	Family_VII	g	GpVII	s	Rubidibacter_lacunae
Zotu329	183	d	Bacteria	p	Cyanobacteria/Chloroplast	c	Cyanobacteria	f	Family_VII	g	GpVII	s	Planktothricoides_raciborskii
Zotu353	40	d	Bacteria	p	Cyanobacteria/Chloroplast	c	Cyanobacteria	f	Family_XIII	g	GpXIII	s	Planktothricoides_raciborskii
Zotu396	91	d	Bacteria	p	Cyanobacteria/Chloroplast	c	Cyanobacteria	f	Family_I	g	GpI	s	Halospirulina_tapeticola
Zotu433	93	d	Bacteria	p	Cyanobacteria/Chloroplast	c	Cyanobacteria	f	Family_VII	g	GpVII	s	Rubidibacter_lacunae
Zotu452	40	d	Bacteria	p	Cyanobacteria/Chloroplast	c	Cyanobacteria	f	Family_VII	g	GpVII	s	Rubidibacter_lacunae
Zotu462	205	d	Bacteria	p	Cyanobacteria/Chloroplast	c	Cyanobacteria	f	Family_IV	g	GpIV	s	Planktothricoides_raciborskii
Zotu606	31	d	Bacteria	p	Cyanobacteria/Chloroplast	c	Cyanobacteria	f	Family_XIII	g	GpXIII	s	Planktothricoides_raciborskii
Zotu620	88	d	Bacteria	p	Cyanobacteria/Chloroplast	c	Cyanobacteria	f	Family_IV	g	GpIV	s	Planktothricoides_raciborskii
Zotu663	92	d	Bacteria	p	Cyanobacteria/Chloroplast	c	Cyanobacteria	f	Family_I	g	GpI
Zotu686	42	d	Bacteria	p	Cyanobacteria/Chloroplast	c	Cyanobacteria	f	Family_VII	g	GpVII	s	Prochlorothrix_hollandica
Zotu689	128	d	Bacteria	p	Cyanobacteria/Chloroplast	c	Cyanobacteria	f	Family_XI	g	GpXI	s	Halospirulina_tapeticola
Zotu694	517	d	Bacteria	p	Cyanobacteria/Chloroplast	c	Cyanobacteria	f	Family_IX	g	GpIX	s	Halospirulina_tapeticola
Zotu750	386	d	Bacteria	p	Cyanobacteria/Chloroplast	c	Cyanobacteria	f	Family_IX	g	GpIX	s	Halospirulina_tapeticola
Zotu759	64	d	Bacteria	p	Cyanobacteria/Chloroplast	c	Cyanobacteria	f	Family_VII	g	GpVII	s	Rubidibacter_lacunae
Zotu230	130	d	Bacteria	p	Deinococcus-Thermus	c	Deinococci	o	Deinococcales	f	Deinococcaceae	g	Deinococcus	s	Deinococcus_pimensis
Zotu206	135	d	Bacteria	p	Deinococcus-Thermus	c	Deinococci	o	Deinococcales	f	Deinococcaceae	g	Deinococcus	s	Deinococcus_pimensis
Zotu730	12	d	Bacteria	p	Deinococcus-Thermus	c	Deinococci	o	Deinococcales	f	Deinococcaceae	g	Deinococcus	s	Truepera_radiovictrix
Zotu800	13	d	Archaea	p	Euryarchaeota	c	Halobacteria	o	Methanobacteriales	f	Methanobacteriaceae	g	Diapherotrites_Incertae_Sedis_AR10	s	Halobellus_clavatus
Zotu743	24	d	Archaea	p	Euryarchaeota	c	Halobacteria	o	Halobacteriales	f	Halobacteriaceae	g	Woesearchaeota_Incertae_Sedis_AR16	s	Sulfolobus_metallicus
Zotu181	90	d	Archaea	p	Euryarchaeota	c	Methanomicrobia	o	Methanomicrobiales	f	Methanomicrobiaceae	g	Candidatus_Nanosalina	s	Methanofollis_aquaemaris
Zotu695	57	d	Archaea	p	Euryarchaeota	c	Halobacteria	o	Halobacteriales	f	Halobacteriaceae	g	Woesearchaeota_Incertae_Sedis_AR15	s	Halorubrum_orientale
Zotu330	40	d	Archaea	p	Euryarchaeota	c	Halobacteria	o	Halobacteriales	f	Halobacteriaceae	g	Halorussus	s	Halorussus_ruber
Zotu414	58	d	Archaea	p	Euryarchaeota	c	Halobacteria	o	Haloferacales	f	Haloferacaceae	g	Woesearchaeota_Incertae_Sedis_AR16	s	Haloferax_elongans
Zotu195	82	d	Archaea	p	Euryarchaeota	c	Thermoplasmata	o	Thermoplasmatales	f	Picrophilaceae	g	Picrophilus	s	Picrophilus_torridus
Zotu301	90	d	Archaea	p	Euryarchaeota	c	Thermoplasmata	o	Thermoplasmatales	f	Picrophilaceae	g	Picrophilus	s	Picrophilus_torridus
Zotu812	14	d	Archaea	p	Euryarchaeota	c	Thermoplasmata	o	Thermoplasmatales	f	Picrophilaceae	g	Picrophilus	s	Picrophilus_torridus
Zotu164	145	d	Archaea	p	Euryarchaeota	c	Thermoplasmata	o	Thermoplasmatales	f	Thermococcaceae	g	Thermococcus	s	Thermococcus_stetteri
Zotu281	51	d	Archaea	p	Euryarchaeota	c	Methanomicrobia	o	Methanomicrobiales	f	Methanoregulaceae	g	Acidiplasma	s	Acidiplasma_cupricumulans
Zotu719	19	d	Archaea	p	Euryarchaeota	c	Thermoplasmata	o	Thermoplasmatales	f	Picrophilaceae	g	Picrophilus	s	Picrophilus_torridus
Zotu736	12	d	Archaea	p	Euryarchaeota	c	Halobacteria	o	Methanococcales	f	Methanococcaceae	g	Methanococcus	s	Methanococcus_vannielii
Zotu276	123	d	Archaea	p	Euryarchaeota	c	Thermoplasmata	o	Methanobacteriales	f	Methanothermaceae	g	Methanothermus	s	Methanothermus_sociabilis
Zotu369	85	d	Archaea	p	Euryarchaeota	c	Halobacteria	o	Thermoplasmatales	f	Picrophilaceae	g	Picrophilus	s	Picrophilus_torridus
Zotu130	139	d	Archaea	p	Euryarchaeota	c	Thermoplasmata	o	Thermoplasmatales	f	Thermoplasmataceae	g	Thermoplasma	s	Thermoplasma_volcanium
Zotu449	28	d	Archaea	p	Euryarchaeota	c	Halobacteria	o	Methanobacteriales	f	Methanobacteriaceae	g	Methanobrevibacter	s	Picrophilus_torridus
Zotu780	16	d	Archaea	p	Euryarchaeota	c	Thermoplasmata	o	Methanobacteriales	f	Methanothermaceae	g	Methanothermus	s	Methanothermus_sociabilis
Zotu194	246	d	Archaea	p	Euryarchaeota	c	Thermoplasmata	o	Thermoplasmatales	f	Picrophilaceae	g	Picrophilus	s	Picrophilus_torridus
Zotu463	225	d	Archaea	p	Euryarchaeota	c	Halobacteria	o	Halobacteriales	f	Halobacteriaceae	g	Methanomassiliicoccus	s	Methanomassiliicoccus_luminyensis
Zotu546	203	d	Archaea	p	Euryarchaeota	c	Halobacteria	o	Halobacteriales	f	Halobacteriaceae	g	Picrophilus	s	Picrophilus_torridus
Zotu718	31	d	Archaea	p	Euryarchaeota	c	Halobacteria	o	Methanobacteriales	f	Methanobacteriaceae	g	Methanothermobacter	s	Methanothermobacter_marburgensis
Zotu170	173	d	Archaea	p	Euryarchaeota	c	Thermoplasmata	o	Methanobacteriales	f	Picrophilaceae	g	Picrophilus	s	Picrophilus_torridus
Zotu598	39	d	Archaea	p	Euryarchaeota	c	Halobacteria	o	Thermoplasmatales	f	Halobacteriaceae	g	Methanocaldococcus	s	Methanocaldococcus_fervens
Zotu621	35	d	Archaea	p	Euryarchaeota	c	Halobacteria	o	Thermoplasmatales	f	Halobacteriaceae	g	Methanocaldococcus	s	Methanocaldococcus_fervens
Zotu645	84	d	Archaea	p	Euryarchaeota	c	Thermoplasmata	o	Methanobacteriales	f	Methanothermaceae	g	Methanothermus	s	Methanothermus_sociabilis
Zotu709	31	d	Archaea	p	Euryarchaeota	c	Halobacteria	o	Methanobacteriales	f	Methanobacteriaceae	g	Methanothermobacter	s	Methanothermobacter_marburgensis
Zotu764	15	d	Archaea	p	Euryarchaeota	c	Thermoplasmata	o	Thermoplasmatales	f	Picrophilaceae	g	Picrophilus	s	Picrophilus_torridus
Zotu543	30	d	Archaea	p	Euryarchaeota	c	Thermoplasmata	o	Methanomassiliicoccales	f	Methanomassiliicoccaceae	g	Methanomassiliicoccus	s	Methanomassiliicoccus_luminyensis
Zotu631	29	d	Archaea	p	Euryarchaeota	c	Halobacteria	o	Halobacteriales	f	Halobacteriaceae	g	Halorubellus	s	Halorubellus_salinus
Zotu72	228	d	Archaea	p	Euryarchaeota	c	Halobacteria	o	Methanococcales	f	Methanocaldococcaceae	g	Methanomassiliicoccus	s	Methanomassiliicoccus_luminyensis
Zotu332	35	d	Archaea	p	Euryarchaeota	c	Halobacteria	o	Halobacteriales	f	Halobacteriaceae	g	Methanothermobacter	s	Methanomassiliicoccus_luminyensis
Zotu511	27	d	Archaea	p	Euryarchaeota	c	Methanobacteria	o	Methanobacteriales	f	Methanobacteriaceae	g	Methanothermobacter	s	Methanothermobacter_marburgensis
Zotu252	73	d	Archaea	p	Euryarchaeota	c	Halobacteria	o	Methanococcales	f	Methanocaldococcaceae	g	Methanocaldococcus	s	Methanocaldococcus_fervens
Zotu701	17	d	Archaea	p	Euryarchaeota	c	Thermoplasmata	o	Methanomassiliicoccales	f	Methanomassiliicoccaceae	g	Methanomassiliicoccus	s	Methanomassiliicoccus_luminyensis
Zotu706	14	d	Archaea	p	Euryarchaeota	c	Halobacteria	o	Natrialbales	f	Natrialbaceae	g	Natribaculum	s	Natribaculum_breve
Zotu333	69	d	Archaea	p	Euryarchaeota	c	Thermoplasmata	o	Methanomassiliicoccales	f	Methanomassiliicoccaceae	g	Methanomassiliicoccus	s	Methanomassiliicoccus_luminyensis
Zotu100	133	d	Archaea	p	Euryarchaeota	c	Halobacteria	o	Halobacteriales	f	Halobacteriaceae	g	Haloferax	s	Methanocaldococcus_fervens
Zotu349	42	d	Archaea	p	Euryarchaeota	c	Thermoplasmata	o	Methanomassiliicoccales	f	Methanomassiliicoccaceae	g	Methanomassiliicoccus	s	Methanomassiliicoccus_luminyensis
Zotu707	86	d	Archaea	p	Euryarchaeota	c	Thermoplasmata	o	Thermoplasmatales	f	Methanomassiliicoccaceae	g	Methanomassiliicoccus	s	Methanomassiliicoccus_luminyensis
Zotu251	104	d	Archaea	p	Euryarchaeota	c	Halobacteria	o	Halobacteriales	f	Halobacteriaceae	g	Methanothermus	s	Methanothermus_sociabilis
Zotu460	83	d	Archaea	p	Euryarchaeota	c	Halobacteria	o	Methanobacteriales	f	Methanothermaceae	g	Methanothermus	s	Methanothermus_sociabilis
Zotu530	48	d	Archaea	p	Euryarchaeota	c	Halobacteria	o	Halobacteriales	f	Halobacteriaceae	g	Methanothermus	s	Methanothermus_sociabilis
Zotu642	15	d	Archaea	p	Euryarchaeota	c	Halobacteria	o	Halobacteriales	f	Halobacteriaceae	g	Halorubrum	s	Natronomonas_gomsonensis
Zotu653	65	d	Archaea	p	Euryarchaeota	c	Halobacteria	o	Thermoplasmatales	f	Methanomassiliicoccaceae	g	Methanomassiliicoccus	s	Methanomassiliicoccus_luminyensis
Zotu668	14	d	Archaea	p	Euryarchaeota	c	Methanobacteria	o	Methanobacteriales	f	Methanobacteriaceae	g	Methanothermobacter	s	Methanothermobacter_defluvii
Zotu124	122	d	Archaea	p	Euryarchaeota	c	Thermoplasmata	o	Thermoplasmatales	f	Methanomassiliicoccaceae	g	Methanomassiliicoccus	s	Methanomassiliicoccus_luminyensis
Zotu282	45	d	Archaea	p	Euryarchaeota	c	Halobacteria	o	Haloferacales	f	Haloferacaceae	g	Halorubrum	s	Halorubrum_orientale
Zotu344	33	d	Archaea	p	Euryarchaeota	c	Thermoplasmata	o	Methanomassiliicoccales	f	Methanomassiliicoccaceae	g	Methanomassiliicoccus	s	Methanomassiliicoccus_luminyensis
Zotu407	62	d	Archaea	p	Euryarchaeota	c	Methanobacteria	o	Methanobacteriales	f	Methanothermaceae	g	Methanothermus	s	Methanothermus_sociabilis
Zotu415	90	d	Archaea	p	Euryarchaeota	c	Halobacteria	o	Halobacteriales	f	Halobacteriaceae	g	Methanomassiliicoccus	s	Methanomassiliicoccus_luminyensis
Zotu200	89	d	Archaea	p	Euryarchaeota	c	Thermoplasmata	o	Methanomassiliicoccales	f	Methanomassiliicoccaceae	g	Methanomassiliicoccus	s	Methanomassiliicoccus_luminyensis
Zotu811	29	d	Archaea	p	Euryarchaeota	c	Methanomicrobia	o	Methanosarcinales	f	Methermicoccaceae	g	Methermicoccus	s	Methermicoccus_shengliensis
Zotu2	3482	d	Archaea	p	Euryarchaeota	c	Halobacteria	o	Halobacteriales	f	Halobacteriaceae	g	Halococcus	s	Halorussus_rarus
Zotu40	3765	d	Archaea	p	Euryarchaeota	c	Halobacteria	o	Halobacteriales	f	Halobacteriaceae	g	Halorussus	s	Halorussus_rarus
Zotu50	1444	d	Archaea	p	Euryarchaeota	c	Halobacteria	o	Halobacteriales	f	Halobacteriaceae	g	Halorussus	s	Halorussus_rarus
Zotu77	208	d	Archaea	p	Euryarchaeota	c	Halobacteria	o	Halobacteriales	f	Halobacteriaceae	g	Natronomonas	s	Natronomonas_gomsonensis
Zotu90	464	d	Archaea	p	Euryarchaeota	c	Halobacteria	o	Halobacteriales	f	Halobacteriaceae	g	Halobacterium	s	Halobacterium_noricense
Zotu122	783	d	Archaea	p	Euryarchaeota	c	Halobacteria	o	Halobacteriales	f	Halobacteriaceae	g	Halobacterium	s	Halobacterium_noricense
Zotu151	1305	d	Archaea	p	Euryarchaeota	c	Halobacteria	o	Halobacteriales	f	Halobacteriaceae	g	Halorussus	s	Halorussus_rarus
Zotu163	185	d	Archaea	p	Euryarchaeota	c	Halobacteria	o	Halobacteriales	f	Halobacteriaceae	g	Halorientalis	s	Halobacterium_noricense
Zotu184	78	d	Archaea	p	Euryarchaeota	c	Halobacteria	o	Halobacteriales	f	Halobacteriaceae	g	Halorussus	s	Halorussus_rarus
Zotu186	144	d	Archaea	p	Euryarchaeota	c	Halobacteria	o	Halobacteriales	f	Halobacteriaceae	g	Halorussus	s	Halorussus_rarus
Zotu227	80	d	Archaea	p	Euryarchaeota	c	Halobacteria	o	Halobacteriales	f	Halobacteriaceae	g	Natronomonas	s	Natronomonas_gomsonensis
Zotu228	509	d	Archaea	p	Euryarchaeota	c	Halobacteria	o	Halobacteriales	f	Halobacteriaceae	g	Halobacterium	s	Halobacterium_noricense
Zotu241	61	d	Archaea	p	Euryarchaeota	c	Halobacteria	o	Haloferacales	f	Haloferacaceae	g	Halorubrum	s	Halorubrum_orientale
Zotu245	78	d	Archaea	p	Euryarchaeota	c	Halobacteria	o	Halobacteriales	f	Halobacteriaceae	g	Halorientalis	s	Halorientalis_persicus
Zotu249	71	d	Archaea	p	Euryarchaeota	c	Halobacteria	o	Halobacteriales	f	Halobacteriaceae	g	Halorussus	s	Halorussus_rarus
Zotu258	358	d	Archaea	p	Euryarchaeota	c	Halobacteria	o	Halobacteriales	f	Halobacteriaceae	g	Halorientalis	s	Halorientalis_persicus
Zotu272	166	d	Archaea	p	Euryarchaeota	c	Halobacteria	o	Halobacteriales	f	Halobacteriaceae	g	Halorientalis	s	Halorientalis_persicus
Zotu278	60	d	Archaea	p	Euryarchaeota	c	Halobacteria	o	Halobacteriales	f	Halobacteriaceae	g	Halorussus	s	Halorussus_rarus
Zotu288	46	d	Archaea	p	Euryarchaeota	c	Halobacteria	o	Haloferacales	f	Haloferacaceae	g	Halobellus	s	Halobellus_salinus
Zotu313	70	d	Archaea	p	Euryarchaeota	c	Halobacteria	o	Haloferacales	f	Haloferacaceae	g	Halogranum	s	Halogranum_rubrum
Zotu321	91	d	Archaea	p	Euryarchaeota	c	Halobacteria	o	Haloferacales	f	Haloferacaceae	g	Salinigranum
Zotu322	75	d	Archaea	p	Euryarchaeota	c	Halobacteria	o	Halobacteriales	f	Halobacteriaceae	g	Halorientalis	s	Halorientalis_persicus
Zotu323	66	d	Archaea	p	Euryarchaeota	c	Halobacteria	o	Halobacteriales	f	Halobacteriaceae	g	Halorussus	s	Halorussus_rarus
Zotu362	137	d	Archaea	p	Euryarchaeota	c	Halobacteria	o	Halobacteriales	f	Halobacteriaceae	g	Halorussus	s	Halorussus_rarus
Zotu371	44	d	Archaea	p	Euryarchaeota	c	Halobacteria	o	Halobacteriales	f	Halobacteriaceae	g	Halorubellus	s	Halorubellus_salinus
Zotu390	29	d	Archaea	p	Euryarchaeota	c	Halobacteria	o	Halobacteriales	f	Halobacteriaceae	g	Halococcus	s	Halococcus_hamelinensis
Zotu402	45	d	Archaea	p	Euryarchaeota	c	Halobacteria	o	Halobacteriales	f	Halobacteriaceae	g	Halorussus	s	Halorussus_rarus
Zotu403	170	d	Archaea	p	Euryarchaeota	c	Halobacteria	o	Halobacteriales	f	Halobacteriaceae	g	Halomicroarcula	s	Halomicroarcula_limicola
Zotu412	34	d	Archaea	p	Euryarchaeota	c	Halobacteria	o	Natrialbales	f	Natrialbaceae	g	Halopiger	s	Halopiger_xanaduensis
Zotu427	162	d	Archaea	p	Euryarchaeota	c	Halobacteria	o	Halobacteriales	f	Halobacteriaceae	g	Halorussus	s	Halorussus_rarus
Zotu444	54	d	Archaea	p	Euryarchaeota	c	Halobacteria	o	Haloferacales	f	Haloferacaceae	g	Halobellus	s	Halobellus_inordinatus
Zotu458	206	d	Archaea	p	Euryarchaeota	c	Halobacteria	o	Halobacteriales	f	Halobacteriaceae	g	Halorussus	s	Halorussus_rarus
Zotu503	35	d	Archaea	p	Euryarchaeota	c	Halobacteria	o	Halobacteriales	f	Halobacteriaceae	g	Halococcus	s	Halococcus_thailandensis
Zotu504	50	d	Archaea	p	Euryarchaeota	c	Halobacteria	o	Halobacteriales	f	Halobacteriaceae	g	Halomicrobium	s	Halomicrobium_zhouii
Zotu505	23	d	Archaea	p	Euryarchaeota	c	Halobacteria	o	Halobacteriales	f	Halobacteriaceae	g	Halorussus	s	Halorussus_ruber
Zotu532	41	d	Archaea	p	Euryarchaeota	c	Halobacteria	o	Halobacteriales	f	Halobacteriaceae	g	Halococcus	s	Halococcus_hamelinensis
Zotu536	38	d	Archaea	p	Euryarchaeota	c	Halobacteria	o	Halobacteriales	f	Halobacteriaceae	g	Halorussus	s	Halorussus_rarus
Zotu569	79	d	Archaea	p	Euryarchaeota	c	Halobacteria	o	Haloferacales	f	Haloferacaceae	g	Salinigranum	s	Halobiforma_haloterrestris
Zotu570	1786	d	Archaea	p	Euryarchaeota	c	Halobacteria	o	Halobacteriales	f	Halobacteriaceae	g	Halorubrum	s	Halorubrum_lacusprofundi
Zotu580	164	d	Archaea	p	Euryarchaeota	c	Halobacteria	o	Halobacteriales	f	Halobacteriaceae	g	Halorussus	s	Halorussus_rarus
Zotu609	233	d	Archaea	p	Euryarchaeota	c	Halobacteria	o	Halobacteriales	f	Halobacteriaceae	g	Halovenus	s	Halovenus_rubra
Zotu622	41	d	Archaea	p	Euryarchaeota	c	Halobacteria	o	Halobacteriales	f	Halobacteriaceae	g	Halococcus	s	Halococcus_thailandensis
Zotu651	215	d	Archaea	p	Euryarchaeota	c	Halobacteria	o	Halobacteriales	f	Halobacteriaceae	g	Halorientalis	s	Halorientalis_persicus
Zotu656	24	d	Archaea	p	Euryarchaeota	c	Halobacteria	o	Halobacteriales	f	Halobacteriaceae	g	Natronomonas	s	Natronomonas_pharaonis
Zotu661	27	d	Archaea	p	Euryarchaeota	c	Halobacteria	o	Halobacteriales	f	Halobacteriaceae	g	Halorussus	s	Halorussus_rarus
Zotu669	14	d	Archaea	p	Euryarchaeota	c	Halobacteria	o	Haloferacales	f	Haloferacaceae	g	Halolamina	s	Halolamina_salifodinae
Zotu674	224	d	Archaea	p	Euryarchaeota	c	Halobacteria	o	Halobacteriales	f	Halobacteriaceae	g	Halorientalis	s	Halorientalis_regularis
Zotu683	79	d	Archaea	p	Euryarchaeota	c	Halobacteria	o	Halobacteriales	f	Halobacteriaceae	g	Natronomonas	s	Natronomonas_gomsonensis
Zotu685	29	d	Archaea	p	Euryarchaeota	c	Halobacteria	o	Halobacteriales	f	Halobacteriaceae	g	Halogranum	s	Halomarina_oriensis
Zotu690	52	d	Archaea	p	Euryarchaeota	c	Halobacteria	o	Haloferacales	f	Haloferacaceae	g	Halobellus	s	Halobellus_inordinatus
Zotu691	71	d	Archaea	p	Euryarchaeota	c	Halobacteria	o	Haloferacales	f	Haloferacaceae	g	Halogranum	s	Halogranum_rubrum
Zotu699	17	d	Archaea	p	Euryarchaeota	c	Halobacteria	o	Halobacteriales	f	Halobacteriaceae	g	Natronomonas	s	Halopelagius_longus
Zotu710	2486	d	Archaea	p	Euryarchaeota	c	Halobacteria	o	Halobacteriales	f	Halobacteriaceae	g	Halobacterium	s	Halobacterium_noricense
Zotu711	16	d	Archaea	p	Euryarchaeota	c	Halobacteria	o	Halobacteriales	f	Halobacteriaceae	g	Halorientalis	s	Haloplanus_litoreus
Zotu720	145	d	Archaea	p	Euryarchaeota	c	Halobacteria	o	Halobacteriales	f	Halobacteriaceae	g	Halorientalis	s	Halorientalis_persicus
Zotu724	25	d	Archaea	p	Euryarchaeota	c	Halobacteria	o	Halobacteriales	f	Halobacteriaceae	g	Natronomonas	s	Natronomonas_pharaonis
Zotu731	27	d	Archaea	p	Euryarchaeota	c	Halobacteria	o	Halobacteriales	f	Halobacteriaceae	g	Salinirubrum	s	Salinirubrum_litoreum
Zotu741	73	d	Archaea	p	Euryarchaeota	c	Halobacteria	o	Halobacteriales	f	Halobacteriaceae	g	Halococcus	s	Halococcus_hamelinensis
Zotu753	14	d	Archaea	p	Euryarchaeota	c	Halobacteria	o	Halobacteriales	f	Halobacteriaceae	g	Halalkalicoccus	s	Halalkalicoccus_jeotgali
Zotu776	29	d	Archaea	p	Euryarchaeota	c	Halobacteria	o	Halobacteriales	f	Halobacteriaceae	g	Salinirubrum	s	Salinirubrum_litoreum
Zotu786	35	d	Archaea	p	Euryarchaeota	c	Halobacteria	o	Halobacteriales	f	Halobacteriaceae	g	Natronomonas	s	Natronomonas_gomsonensis
Zotu790	51	d	Archaea	p	Euryarchaeota	c	Halobacteria	o	Halobacteriales	f	Halobacteriaceae	g	Halorussus	s	Halorussus_rarus
Zotu806	15	d	Archaea	p	Euryarchaeota	c	Halobacteria	o	Halobacteriales	f	Halobacteriaceae	g	Halobacterium	s	Halobacterium_noricense
Zotu810	10	d	Archaea	p	Euryarchaeota	c	Halobacteria	o	Halobacteriales	f	Halobacteriaceae	g	Natronomonas	s	Halorubellus_salinus
Zotu816	16	d	Archaea	p	Euryarchaeota	c	Halobacteria	o	Haloferacales	f	Haloferacaceae	g	Haloplanus	s	Haloplanus_litoreus
Zotu345	54	d	Bacteria	p	Firmicutes	c	Actinobacteria	o	Actinomycetales	f	Nocardioidaceae	g	Nocardioides	s	Nocardioides_agariphilus
Zotu358	68	d	Bacteria	p	Firmicutes	c	Clostridia	o	Clostridiales	f	Clostridiales_Incertae_Sedis_XVII	g	Thermaerobacter	s	Thermaerobacter_nagasakiensis
Zotu89	1366	d	Bacteria	p	Firmicutes	c	Clostridia	o	Clostridiales	f	Ardenticatenaceae	g	Ardenticatena	s	Ardenticatena_maritima
Zotu808	9	d	Bacteria	p	Firmicutes	c	Actinobacteria	o	Planctomycetales	f	Planctomycetaceae	g	Rhodopirellula	s	Geobacillus_jurassicus
Zotu338	62	d	Bacteria	p	Firmicutes	c	Clostridia	o	Clostridiales	f	Coriobacteriaceae	g	Armatimonadetes_gp5	s	Slackia_heliotrinireducens
Zotu350	126	d	Bacteria	p	Firmicutes	c	Clostridia	o	Clostridiales	f	Clostridiales_Incertae_Sedis_XVII	g	Thermaerobacter	s	Thermaerobacter_composti
Zotu386	40	d	Bacteria	p	Firmicutes	c	Clostridia	o	Clostridiales	f	Anaerolineaceae	g	Gp3	s	Anaerolinea_thermophila
Zotu781	59	d	Bacteria	p	Firmicutes	c	Clostridia	o	Clostridiales	f	Clostridiales_Incertae_Sedis_XVII	g	Thermaerobacter	s	Thermaerobacter_composti
Zotu819	18	d	Bacteria	p	Firmicutes	c	Bacilli	o	Bacillales	f	Bacillaceae_1	g	Bacillus	s	Bacillus_panaciterrae
Zotu461	46	d	Bacteria	p	Firmicutes	c	Clostridia	o	Clostridiales	f	Coriobacteriaceae	g	Olsenella	s	Romboutsia_sedimentorum
Zotu494	35	d	Bacteria	p	Firmicutes	c	Clostridia	o	Clostridiales	f	Eubacteriaceae	g	Eubacterium	s	Eubacterium_infirmum
Zotu522	27	d	Bacteria	p	Firmicutes	c	Clostridia	o	Clostridiales	f	Coriobacteriaceae	g	Gordonibacter	s	Gordonibacter_pamelaeae
Zotu539	40	d	Bacteria	p	Firmicutes	c	Clostridia	o	Clostridiales	f	Peptostreptococcaceae	g	Clostridium_XI	s	Clostridium_aceticum
Zotu236	188	d	Bacteria	p	Firmicutes	c	Clostridia	o	Clostridiales	f	Caldilineaceae	g	Litorilinea	s	Litorilinea_aerophila
Zotu119	199	d	Bacteria	p	Firmicutes	c	Clostridia	o	Clostridiales	f	Peptostreptococcaceae	g	Litorilinea	s	Litorilinea_aerophila
Zotu649	21	d	Bacteria	p	Firmicutes	c	Clostridia	o	Planctomycetales	f	Planctomycetaceae	g	Thermincola	s	Thermincola_ferriacetica
Zotu521	23	d	Bacteria	p	Firmicutes	c	Bacilli	o	Oligosphaerales	f	Oligosphaeraceae	g	Oligosphaera	s	Oligosphaera_ethanolica
Zotu684	65	d	Bacteria	p	Firmicutes	c	Bacilli	o	Bacillales	f	Bacillaceae_1	g	Bacillus	s	Oligosphaera_ethanolica
Zotu250	74	d	Bacteria	p	Firmicutes	c	Clostridia	o	Thermoanaerobacterales	f	Thermoanaerobacteraceae	g	Caldanaerobacter	s	Caldanaerobacter_subterraneus_subsp._tengcongensis
Zotu496	31	d	Bacteria	p	Firmicutes	c	Clostridia	o	Selenomonadales	f	Veillonellaceae	g	Selenomonas	s	Thermincola_ferriacetica
Zotu597	21	d	Bacteria	p	Firmicutes	c	Bacilli	o	Bacillales	f	Staphylococcaceae	g	Saccharibacteria_genera_incertae_sedis	s	Staphylococcus_pettenkoferi
Zotu761	47	d	Bacteria	p	Firmicutes	c	Clostridia	o	Selenomonadales	f	Veillonellaceae	g	Selenomonas	s	Selenomonas_flueggei
Zotu770	19	d	Bacteria	p	Firmicutes	c	Planctomycetia	o	Planctomycetales	f	Planctomycetaceae	g	Thermolithobacter	s	Singulisphaera_acidiphila
Zotu681	37	d	Bacteria	p	Firmicutes	c	Clostridia	o	Selenomonadales	f	Veillonellaceae	g	Selenomonas	s	Selenomonas_flueggei
Zotu624	255	d	Bacteria	p	Firmicutes	c	Clostridia	o	Clostridiales	f	Clostridiales_Incertae_Sedis_XVII	g	Thermaerobacter	s	Thermaerobacter_composti
Zotu716	36	d	Bacteria	p	Firmicutes	c	Clostridia	o	Selenomonadales	f	Veillonellaceae	g	Selenomonas	s	Selenomonas_flueggei
Zotu32	601	d	Bacteria	p	Firmicutes	c	Clostridia	o	Clostridiales	f	Peptococcaceae_2	g	Armatimonadetes_gp4	s	Desulfurispora_thermophila
Zotu767	18	d	Bacteria	p	Firmicutes	c	Clostridia	o	Clostridiales	f	Peptostreptococcaceae	g	Clostridium_sensu_stricto	s	Eubacterium_yurii_subsp._schtitka
Zotu791	554	d	Bacteria	p	Firmicutes	c	Clostridia	o	Clostridiales	f	Clostridiales_Incertae_Sedis_XVII	g	Armatimonadetes_gp4	s	Thermaerobacter_composti
Zotu157	584	d	Bacteria	p	Firmicutes	c	Clostridia	o	Clostridiales	f	Peptococcaceae_2	g	Desulfurispora	s	Desulfurispora_thermophila
Zotu601	15	d	Bacteria	p	Firmicutes	c	Clostridia	o	Clostridiales	f	Clostridiaceae_1	g	Clostridium_sensu_stricto	s	Lutispora_thermophila
Zotu588	23	d	Bacteria	p	Firmicutes	c	Clostridia	o	Clostridiales	f	Clostridiaceae_1	g	Clostridium_sensu_stricto	s	Clostridium_hungatei
Zotu652	24	d	Bacteria	p	Firmicutes	c	Clostridia	o	Clostridiales	f	Peptococcaceae_1	g	Thermincola	s	Thermincola_ferriacetica
Zotu62	286	d	Bacteria	p	Firmicutes	c	Negativicutes	o	Selenomonadales	f	Veillonellaceae	g	Selenomonas	s	Selenomonas_flueggei
Zotu793	24	d	Bacteria	p	Firmicutes	c	Clostridia	o	Clostridiales	f	Peptococcaceae_1	g	Thermincola	s	Thermincola_ferriacetica
Zotu8	2991	d	Bacteria	p	Firmicutes	c	Bacilli	o	Bacillales	f	Bacillaceae_1	g	Bacillus	s	Bacillus_bataviensis
Zotu12	1544	d	Bacteria	p	Firmicutes	c	Bacilli	o	Bacillales	f	Bacillaceae_1	g	Bacillus	s	Bacillus_litoralis
Zotu18	1634	d	Bacteria	p	Firmicutes	c	Bacilli	o	Bacillales	f	Bacillaceae_1	g	Bacillus	s	Bacillus_alkalinitrilicus
Zotu33	587	d	Bacteria	p	Firmicutes	c	Bacilli	o	Bacillales	f	Bacillaceae_2	g	Filobacillus	s	Filobacillus_milosensis
Zotu35	2466	d	Bacteria	p	Firmicutes	c	Bacilli	o	Bacillales	f	Bacillaceae_1	g	Bacillus	s	Bacillus_alkalinitrilicus
Zotu41	2893	d	Bacteria	p	Firmicutes	c	Bacilli	o	Bacillales	f	Bacillaceae_1	g	Bacillus	s	Bacillus_bataviensis
Zotu47	2960	d	Bacteria	p	Firmicutes	c	Bacilli	o	Bacillales	f	Bacillaceae_1	g	Bacillus	s	Bacillus_decolorationis
Zotu53	3311	d	Bacteria	p	Firmicutes	c	Bacilli	o	Bacillales	f	Bacillaceae_1	g	Bacillus	s	Bacillus_fengqiuensis
Zotu71	237	d	Bacteria	p	Firmicutes	c	Bacilli	o	Bacillales	f	Bacillaceae_1	g	Bacillus	s	Bacillus_boroniphilus
Zotu81	1159	d	Bacteria	p	Firmicutes	c	Bacilli	o	Bacillales	f	Bacillaceae_1	g	Bacillus	s	Bacillus_alkalinitrilicus
Zotu84	502	d	Bacteria	p	Firmicutes	c	Bacilli	o	Bacillales	f	Bacillaceae_1	g	Bacillus	s	Bacillus_safensis
Zotu98	240	d	Bacteria	p	Firmicutes	c	Bacilli	o	Bacillales	f	Alicyclobacillaceae	g	Tumebacillus	s	Tumebacillus_ginsengisoli
Zotu105	536	d	Bacteria	p	Firmicutes	c	Bacilli	o	Bacillales	f	Bacillaceae_1	g	Bacillus	s	Bacillus_circulans
Zotu108	397	d	Bacteria	p	Firmicutes	c	Bacilli	o	Bacillales	f	Bacillaceae_1	g	Bacillus	s	Bacillus_halmapalus
Zotu110	252	d	Bacteria	p	Firmicutes	c	Bacilli	o	Bacillales	f	Bacillaceae_1	g	Bacillus	s	Bacillus_korlensis
Zotu167	779	d	Bacteria	p	Firmicutes	c	Bacilli	o	Bacillales	f	Bacillaceae_1	g	Bacillus	s	Bacillus_fengqiuensis
Zotu182	231	d	Bacteria	p	Firmicutes	c	Bacilli	o	Bacillales	f	Paenibacillaceae_2	g	Oxalophagus	s	Oxalophagus_oxalicus
Zotu183	1445	d	Bacteria	p	Firmicutes	c	Bacilli	o	Bacillales	f	Bacillaceae_1	g	Bacillus	s	Bacillus_luteolus
Zotu197	1690	d	Bacteria	p	Firmicutes	c	Bacilli	o	Bacillales	f	Bacillaceae_1	g	Bacillus	s	Bacillus_persicus
Zotu213	110	d	Bacteria	p	Firmicutes	c	Bacilli	o	Bacillales	f	Bacillaceae_2	g	Bacillus	s	Bacillus_pseudofirmus
Zotu220	139	d	Bacteria	p	Firmicutes	c	Bacilli	o	Bacillales	f	Bacillaceae_1	g	Bacillus	s	Bacillus_abyssalis
Zotu233	484	d	Bacteria	p	Firmicutes	c	Bacilli	o	Bacillales	f	Bacillaceae_1	g	Bacillus	s	Bacillus_fengqiuensis
Zotu244	230	d	Bacteria	p	Firmicutes	c	Bacilli	o	Bacillales	f	Paenibacillaceae_2	g	Oxalophagus	s	Oxalophagus_oxalicus
Zotu280	1220	d	Bacteria	p	Firmicutes	c	Bacilli	o	Bacillales	f	Bacillaceae_1	g	Bacillus	s	Bacillus_safensis
Zotu334	1045	d	Bacteria	p	Firmicutes	c	Bacilli	o	Bacillales	f	Bacillaceae_1	g	Bacillus	s	Bacillus_psychrosaccharolyticus
Zotu335	59	d	Bacteria	p	Firmicutes	c	Bacilli	o	Bacillales	f	Bacillaceae_1	g	Bacillus	s	Bacillus_mojavensis
Zotu394	548	d	Bacteria	p	Firmicutes	c	Bacilli	o	Bacillales	f	Bacillaceae_2	g	Piscibacillus	s	Piscibacillus_salipiscarius
Zotu401	70	d	Bacteria	p	Firmicutes	c	Bacilli	o	Bacillales	f	Bacillaceae_1	g	Bacillus	s	Bacillus_bataviensis
Zotu440	167	d	Bacteria	p	Firmicutes	c	Bacilli	o	Bacillales	f	Bacillaceae_1	g	Bacillus	s	Bacillus_mojavensis
Zotu480	298	d	Bacteria	p	Firmicutes	c	Bacilli	o	Bacillales	f	Bacillaceae_1	g	Bacillus	s	Bacillus_luteolus
Zotu483	378	d	Bacteria	p	Firmicutes	c	Bacilli	o	Bacillales	f	Bacillaceae_1	g	Bacillus	s	Bacillus_alkalinitrilicus
Zotu485	230	d	Bacteria	p	Firmicutes	c	Bacilli	o	Bacillales	f	Alicyclobacillaceae	g	Tumebacillus	s	Tumebacillus_ginsengisoli
Zotu516	80	d	Bacteria	p	Firmicutes	c	Bacilli	o	Bacillales	f	Bacillaceae_1	g	Bacillus	s	Bacillus_abyssalis
Zotu519	108	d	Bacteria	p	Firmicutes	c	Bacilli	o	Bacillales	f	Bacillaceae_1	g	Bacillus	s	Bacillus_mojavensis
Zotu526	27	d	Bacteria	p	Firmicutes	c	Bacilli	o	Bacillales	f	Bacillaceae_2	g	Aquibacillus	s	Aquibacillus_koreensis
Zotu531	40	d	Bacteria	p	Firmicutes	c	Bacilli	o	Bacillales	f	Staphylococcaceae	g	Staphylococcus	s	Staphylococcus_cohnii_subsp._cohnii
Zotu560	217	d	Bacteria	p	Firmicutes	c	Bacilli	o	Bacillales	f	Alicyclobacillaceae	g	Tumebacillus	s	Tumebacillus_ginsengisoli
Zotu579	183	d	Bacteria	p	Firmicutes	c	Bacilli	o	Bacillales	f	Bacillaceae_2	g	Oceanobacillus	s	Oceanobacillus_chironomi
Zotu583	122	d	Bacteria	p	Firmicutes	c	Bacilli	o	Bacillales	f	Bacillaceae_1	g	Bacillus	s	Bacillus_safensis
Zotu605	63	d	Bacteria	p	Firmicutes	c	Bacilli	o	Bacillales	f	Bacillaceae_1	g	Bacillus	s	Bacillus_mannanilyticus
Zotu634	17	d	Bacteria	p	Firmicutes	c	Bacilli	o	Bacillales	f	Alicyclobacillaceae	g	Tumebacillus	s	Tumebacillus_ginsengisoli
Zotu636	70	d	Bacteria	p	Firmicutes	c	Bacilli	o	Bacillales	f	Bacillaceae_1	g	Bacillus	s	Bacillus_mannanilyticus
Zotu654	107	d	Bacteria	p	Firmicutes	c	Bacilli	o	Bacillales	f	Bacillaceae_2	g	Staphylococcus	s	Gracilibacillus_kekensis
Zotu783	61	d	Bacteria	p	Firmicutes	c	Bacilli	o	Bacillales	f	Bacillaceae_1	g	Bacillus	s	Bacillus_safensis
Zotu795	39	d	Bacteria	p	Firmicutes	c	Bacilli	o	Bacillales	f	Bacillaceae_1	g	Bacillus	s	Bacillus_mannanilyticus
Zotu456	31	d	Bacteria	p	Lentisphaerae	c	Lentisphaeria	o	Lentisphaerales	f	Lentisphaeraceae	g	Lentisphaera	s	Lentisphaera_marina
Zotu515	61	d	Bacteria	p	Lentisphaerae	c	Lentisphaeria	o	Lentisphaerales	f	Lentisphaeraceae	g	Lentisphaera	s	Lentisphaera_marina
Zotu700	15	d	Bacteria	p	Lentisphaerae	c	Lentisphaeria	o	Victivallales	f	Victivallaceae	g	Victivallis	s	Victivallis_vadensis
Zotu626	50	d	Bacteria	p	Lentisphaerae	c	Oligosphaeria	o	Oligosphaerales	f	Oligosphaeraceae	g	Oligosphaera	s	Oligosphaera_ethanolica
Zotu823	14	d	Bacteria	p	Nitrospirae	c	Nitrospira	o	Nitrospirales	f	Nitrospiraceae	g	Thermodesulfovibrio	s	Thermodesulfovibrio_yellowstonii
Zotu58	301	d	Bacteria	p	Nitrospirae	c	Nitrospira	o	Nitrospirales	f	Nitrospiraceae	g	Nitrospira	s	Thermodesulfovibrio_yellowstonii
Zotu705	14	d	Archaea	p	Pacearchaeota	c	Halobacteria	o	Methanosarcinales	f	Methanosarcinaceae	g	Pacearchaeota_Incertae_Sedis_AR13	s	Methanomethylovorans_uponensis
Zotu677	15	d	Archaea	p	Pacearchaeota	c	Halobacteria	o	Halobacteriales	f	Halobacteriaceae	g	Pacearchaeota_Incertae_Sedis_AR13	s	Phycisphaera_mikurensis
Zotu563	34	d	Archaea	p	Pacearchaeota	c	Halobacteria	o	Halobacteriales	f	Halobacteriaceae	g	Pacearchaeota_Incertae_Sedis_AR13	s	Halarchaeum_rubridurum
Zotu398	33	d	Archaea	p	Pacearchaeota	c	Methanomicrobia	o	Halobacteriales	f	Halobacteriaceae	g	Pacearchaeota_Incertae_Sedis_AR13	s	Halarchaeum_nitratireducens
Zotu343	45	d	Archaea	p	Pacearchaeota	c	Methanomicrobia	o	Methanomicrobiales	f	Methanomicrobiaceae	g	Pacearchaeota_Incertae_Sedis_AR13	s	Methanocella_conradii
Zotu541	34	d	Archaea	p	Pacearchaeota	c	Methanobacteria	o	Methanobacteriales	f	Methanobacteriaceae	g	Pacearchaeota_Incertae_Sedis_AR13	s	Tepidimonas_taiwanensis
Zotu314	56	d	Bacteria	p	Parcubacteria	c	Clostridia	o	Halanaerobiales	f	Halobacteroidaceae	g	Parcubacteria_genera_incertae_sedis	s	Halobacteroides_halobius
Zotu91	160	d	Bacteria	p	Parcubacteria	c	Deinococci	o	Deinococcales	f	Deinococcaceae	g	Parcubacteria_genera_incertae_sedis	s	Deinococcus_murrayi
Zotu324	44	d	Bacteria	p	Parcubacteria	c	Clostridia	o	Clostridiales	f	Burkholderiales_incertae_sedis	g	Parcubacteria_genera_incertae_sedis	s	Ardenticatena_maritima
Zotu713	21	d	Bacteria	p	Parcubacteria	c	Acidobacteria_Gp16	o	Bacillales	f	Spirochaetaceae	g	Parcubacteria_genera_incertae_sedis	s	Spirochaeta_thermophila
Zotu550	19	d	Bacteria	p	Parcubacteria	c	Clostridia	o	Clostridiales	f	Deinococcaceae	g	Parcubacteria_genera_incertae_sedis	s	Thermomicrobium_carboxidum
Zotu422	39	d	Bacteria	p	Parcubacteria	c	Cytophagia	o	Cytophagales	f	Cytophagaceae	g	Parcubacteria_genera_incertae_sedis	s	Pullulanibacillus_uraniitolerans
Zotu564	22	d	Bacteria	p	Parcubacteria	c	Betaproteobacteria	o	Burkholderiales	f	Burkholderiales_incertae_sedis	g	Parcubacteria_genera_incertae_sedis	s	Sphaerotilus_hippei
Zotu821	16	d	Bacteria	p	Parcubacteria	c	Spirochaetia	o	Spirochaetales	f	Spirochaetaceae	g	Parcubacteria_genera_incertae_sedis	s	Spirochaeta_thermophila
Zotu451	33	d	Bacteria	p	Parcubacteria	c	Betaproteobacteria	o	Burkholderiales	f	Chloroplast	g	Parcubacteria_genera_incertae_sedis	s	Thermosporothrix_hazakensis
Zotu824	14	d	Bacteria	p	Parcubacteria	c	Bacilli	o	Lactobacillales	f	Leuconostocaceae	g	Parcubacteria_genera_incertae_sedis	s	Leuconostoc_citreum
Zotu370	31	d	Bacteria	p	Parcubacteria	c	Epsilonproteobacteria	o	Nautiliales	f	Nautiliaceae	g	Parcubacteria_genera_incertae_sedis	s	Lebetimonas_acidiphila
Zotu455	23	d	Bacteria	p	Parcubacteria	c	Clostridia	o	Clostridiales	f	Spirochaetaceae	g	Parcubacteria_genera_incertae_sedis	s	Orenia_salinaria
Zotu608	24	d	Bacteria	p	Parcubacteria	c	Cytophagia	o	Cytophagales	f	Cytophagaceae	g	Parcubacteria_genera_incertae_sedis	s	Hymenobacter_kanuolensis
Zotu769	21	d	Bacteria	p	Parcubacteria	c	Bacilli	o	Bacillales	f	Bacillaceae_1	g	Parcubacteria_genera_incertae_sedis	s	Geobacillus_gargensis
Zotu726	18	d	Bacteria	p	Parcubacteria	g	Parcubacteria_genera_incertae_sedis
Zotu777	10	d	Bacteria	p	Planctomycetes	c	Planctomycetia	o	Planctomycetales	f	Planctomycetaceae	g	Rhodopirellula	s	Patulibacter_minatonensis
Zotu554	23	d	Bacteria	p	Planctomycetes	c	Planctomycetia	o	Planctomycetales	f	Planctomycetaceae	g	Rhodopirellula	s	Rhodopirellula_rosea
Zotu378	29	d	Bacteria	p	Planctomycetes	c	Phycisphaerae	o	Phycisphaerales	f	Phycisphaeraceae	g	Phycisphaera	s	Phycisphaera_mikurensis
Zotu603	27	d	Bacteria	p	Planctomycetes	c	Planctomycetia	o	Planctomycetales	f	Planctomycetaceae	g	Rhodopirellula	s	Rhodopirellula_rosea
Zotu204	82	d	Bacteria	p	Planctomycetes	c	Planctomycetia	o	Planctomycetales	f	Planctomycetaceae	g	Singulisphaera	s	Singulisphaera_acidiphila
Zotu271	63	d	Bacteria	p	Planctomycetes	c	Phycisphaerae	o	Phycisphaerales	f	Phycisphaeraceae	g	Phycisphaera	s	Phycisphaera_mikurensis
Zotu671	112	d	Bacteria	p	Planctomycetes	c	Phycisphaerae	o	Phycisphaerales	f	Phycisphaeraceae	g	Phycisphaera	s	Phycisphaera_mikurensis
Zotu574	22	d	Bacteria	p	Planctomycetes	c	Planctomycetia	o	Planctomycetales	f	Planctomycetaceae	g	Planctopirus	s	Planctopirus_limnophila
Zotu210	111	d	Bacteria	p	Planctomycetes	c	Phycisphaerae	o	Phycisphaerales	f	Phycisphaeraceae	g	Phycisphaera	s	Phycisphaera_mikurensis
Zotu311	42	d	Bacteria	p	Planctomycetes	c	Planctomycetia	o	Planctomycetales	f	Planctomycetaceae	g	Rubinisphaera	s	Rubinisphaera_brasiliensis
Zotu607	19	d	Bacteria	p	Planctomycetes	c	Phycisphaerae	o	Phycisphaerales	f	Phycisphaeraceae	g	Phycisphaera	s	Phycisphaera_mikurensis
Zotu662	25	d	Bacteria	p	Planctomycetes	c	Planctomycetia	o	Planctomycetales	f	Planctomycetaceae	g	Rubinisphaera	s	Rubinisphaera_brasiliensis
Zotu751	27	d	Bacteria	p	Planctomycetes	c	Planctomycetia	o	Planctomycetales	f	Planctomycetaceae	g	Rhodopirellula	s	Rhodopirellula_rosea
Zotu149	110	d	Bacteria	p	Planctomycetes	c	Planctomycetia	o	Planctomycetales	f	Planctomycetaceae	g	Singulisphaera	s	Singulisphaera_acidiphila
Zotu318	47	d	Bacteria	p	Planctomycetes	c	Planctomycetia	o	Planctomycetales	f	Planctomycetaceae	g	Blastopirellula	s	Blastopirellula_cremea
Zotu257	58	d	Bacteria	p	Planctomycetes	c	Planctomycetia	o	Planctomycetales	f	Planctomycetaceae	g	Blastopirellula	s	Blastopirellula_cremea
Zotu277	69	d	Bacteria	p	Planctomycetes	c	Planctomycetia	o	Planctomycetales	f	Planctomycetaceae	g	Gimesia	s	Gimesia_maris
Zotu610	24	d	Bacteria	p	Planctomycetes	c	Planctomycetia	o	Planctomycetales	f	Planctomycetaceae	g	Singulisphaera	s	Singulisphaera_acidiphila
Zotu52	287	d	Bacteria	p	Planctomycetes	c	Planctomycetia	o	Planctomycetales	f	Planctomycetaceae	g	Blastopirellula	s	Gimesia_maris
Zotu438	54	d	Bacteria	p	Planctomycetes	c	Phycisphaerae	o	Phycisphaerales	f	Phycisphaeraceae	g	Phycisphaera	s	Phycisphaera_mikurensis
Zotu567	54	d	Bacteria	p	Planctomycetes	c	Phycisphaerae	o	Phycisphaerales	f	Phycisphaeraceae	g	Phycisphaera	s	Phycisphaera_mikurensis
Zotu117	130	d	Bacteria	p	Planctomycetes	c	Phycisphaerae	o	Phycisphaerales	f	Phycisphaeraceae	g	Phycisphaera	s	Phycisphaera_mikurensis
Zotu513	177	d	Bacteria	p	Planctomycetes	c	Planctomycetia	o	Planctomycetales	f	Planctomycetaceae	g	Blastopirellula	s	Blastopirellula_cremea
Zotu765	19	d	Bacteria	p	Planctomycetes	c	Planctomycetia	o	Planctomycetales	f	Planctomycetaceae	g	Gimesia	s	Gimesia_maris
Zotu261	132	d	Bacteria	p	Planctomycetes	c	Planctomycetia	o	Planctomycetales	f	Planctomycetaceae	g	Blastopirellula	s	Blastopirellula_cremea
Zotu300	161	d	Bacteria	p	Planctomycetes	c	Planctomycetia	o	Planctomycetales	f	Planctomycetaceae	g	Blastopirellula	s	Blastopirellula_cremea
Zotu639	53	d	Bacteria	p	Planctomycetes	c	Phycisphaerae	o	Phycisphaerales	f	Phycisphaeraceae	g	Phycisphaera	s	Phycisphaera_mikurensis
Zotu107	142	d	Bacteria	p	Planctomycetes	c	Planctomycetia	o	Planctomycetales	f	Planctomycetaceae	g	Blastopirellula	s	Blastopirellula_cremea
Zotu188	91	d	Bacteria	p	Planctomycetes	c	Planctomycetia	o	Planctomycetales	f	Planctomycetaceae	g	Schlesneria	s	Schlesneria_paludicola
Zotu507	96	d	Bacteria	p	Planctomycetes	c	Phycisphaerae	o	Phycisphaerales	f	Phycisphaeraceae	g	Phycisphaera	s	Phycisphaera_mikurensis
Zotu13	1032	d	Bacteria	p	Planctomycetes	c	Planctomycetia	o	Planctomycetales	f	Planctomycetaceae	g	Gimesia	s	Gimesia_maris
Zotu128	137	d	Bacteria	p	Planctomycetes	c	Planctomycetia	o	Planctomycetales	f	Planctomycetaceae	g	Gimesia	s	Gimesia_maris
Zotu266	100	d	Bacteria	p	Planctomycetes	c	Planctomycetia	o	Planctomycetales	f	Planctomycetaceae	g	Blastopirellula	s	Blastopirellula_cremea
Zotu413	42	d	Bacteria	p	Planctomycetes	c	Phycisphaerae	o	Phycisphaerales	f	Phycisphaeraceae	g	Phycisphaera	s	Phycisphaera_mikurensis
Zotu279	74	d	Bacteria	p	Planctomycetes	c	Planctomycetia	o	Planctomycetales	f	Planctomycetaceae	g	Phycisphaera	s	Phycisphaera_mikurensis
Zotu758	81	d	Bacteria	p	Planctomycetes	c	Planctomycetia	o	Planctomycetales	f	Planctomycetaceae	g	Blastopirellula	s	Blastopirellula_cremea
Zotu443	39	d	Bacteria	p	Planctomycetes	c	Planctomycetia	o	Planctomycetales	f	Planctomycetaceae	g	Blastopirellula	s	Blastopirellula_cremea
Zotu178	194	d	Bacteria	p	Planctomycetes	c	Planctomycetia	o	Planctomycetales	f	Planctomycetaceae	g	Blastopirellula	s	Blastopirellula_cremea
Zotu285	657	d	Bacteria	p	Planctomycetes	c	Planctomycetia	o	Planctomycetales	f	Planctomycetaceae	g	Blastopirellula	s	Blastopirellula_cremea
Zotu341	612	d	Bacteria	p	Planctomycetes	c	Planctomycetia	o	Planctomycetales	f	Planctomycetaceae	g	Blastopirellula	s	Blastopirellula_cremea
Zotu552	160	d	Bacteria	p	Planctomycetes	c	Planctomycetia	o	Planctomycetales	f	Planctomycetaceae	g	Blastopirellula	s	Blastopirellula_cremea
Zotu673	140	d	Bacteria	p	Planctomycetes	c	Planctomycetia	o	Planctomycetales	f	Planctomycetaceae	g	Blastopirellula	s	Blastopirellula_cremea
Zotu34	815	d	Bacteria	p	Planctomycetes	c	Planctomycetia	o	Planctomycetales	f	Planctomycetaceae	g	Blastopirellula	s	Blastopirellula_cremea
Zotu46	818	d	Bacteria	p	Planctomycetes	c	Planctomycetia	o	Planctomycetales	f	Planctomycetaceae	g	Blastopirellula	s	Blastopirellula_cremea
Zotu187	90	d	Bacteria	p	Planctomycetes	c	Planctomycetia	o	Planctomycetales	f	Planctomycetaceae	g	Gimesia	s	Gimesia_maris
Zotu224	81	d	Bacteria	p	Planctomycetes	c	Planctomycetia	o	Planctomycetales	f	Planctomycetaceae	g	Blastopirellula	s	Blastopirellula_cremea
Zotu696	16	d	Bacteria	p	Planctomycetes	c	Phycisphaerae	o	Phycisphaerales	f	Phycisphaeraceae	g	Phycisphaera	s	Phycisphaera_mikurensis
Zotu647	33	d	Bacteria	p	Planctomycetes	c	Planctomycetia	o	Planctomycetales	f	Planctomycetaceae	g	Singulisphaera	s	Singulisphaera_acidiphila
Zotu825	55	d	Bacteria	p	Planctomycetes	c	Planctomycetia	o	Planctomycetales	f	Planctomycetaceae	g	Gimesia	s	Gimesia_maris
Zotu190	111	d	Bacteria	p	Planctomycetes	c	Planctomycetia	o	Planctomycetales	f	Planctomycetaceae	g	Planctopirus	s	Planctopirus_limnophila
Zotu254	61	d	Bacteria	p	Planctomycetes	c	Planctomycetia	o	Planctomycetales	f	Planctomycetaceae	g	Planctopirus	s	Planctopirus_limnophila
Zotu430	54	d	Bacteria	p	Planctomycetes	c	Planctomycetia	o	Planctomycetales	f	Planctomycetaceae	g	Gimesia	s	Gimesia_maris
Zotu303	56	d	Bacteria	p	Planctomycetes	c	Planctomycetia	o	Planctomycetales	f	Planctomycetaceae	g	Singulisphaera	s	Singulisphaera_acidiphila
Zotu399	33	d	Bacteria	p	Planctomycetes	c	Phycisphaerae	o	Phycisphaerales	f	Phycisphaeraceae	g	Phycisphaera	s	Phycisphaera_mikurensis
Zotu400	34	d	Bacteria	p	Planctomycetes	c	Planctomycetia	o	Planctomycetales	f	Planctomycetaceae	g	Singulisphaera	s	Planctopirus_limnophila
Zotu778	10	d	Bacteria	p	Planctomycetes	c	Planctomycetia	o	Planctomycetales	f	Planctomycetaceae	g	Planctomicrobium	s	Planctomicrobium_piriforme
Zotu155	104	d	Bacteria	p	Planctomycetes	c	Phycisphaerae	o	Phycisphaerales	f	Phycisphaeraceae	g	Phycisphaera	s	Phycisphaera_mikurensis
Zotu263	56	d	Bacteria	p	Planctomycetes	c	Planctomycetia	o	Planctomycetales	f	Planctomycetaceae	g	Thermogutta	s	Thermogutta_hypogea
Zotu273	56	d	Bacteria	p	Planctomycetes	c	Planctomycetia	o	Planctomycetales	f	Planctomycetaceae	g	Gimesia	s	Gimesia_maris
Zotu387	36	d	Bacteria	p	Planctomycetes	c	Planctomycetia	o	Planctomycetales	f	Planctomycetaceae	g	Rhodopirellula	s	Planctomicrobium_piriforme
Zotu464	57	d	Bacteria	p	Planctomycetes	c	Planctomycetia	o	Planctomycetales	f	Planctomycetaceae	g	Singulisphaera	s	Singulisphaera_acidiphila
Zotu595	28	d	Bacteria	p	Planctomycetes	c	Planctomycetia	o	Planctomycetales	f	Planctomycetaceae	g	Singulisphaera	s	Singulisphaera_acidiphila
Zotu717	30	d	Bacteria	p	Planctomycetes	c	Planctomycetia	o	Planctomycetales	f	Planctomycetaceae	g	Singulisphaera	s	Singulisphaera_acidiphila
Zotu755	24	d	Bacteria	p	Planctomycetes	c	Planctomycetia	o	Planctomycetales	f	Planctomycetaceae	g	Singulisphaera	s	Singulisphaera_acidiphila
Zotu51	380	d	Bacteria	p	Planctomycetes	c	Planctomycetia	o	Planctomycetales	f	Planctomycetaceae	g	Thermogutta	s	Thermogutta_hypogea
Zotu142	125	d	Bacteria	p	Planctomycetes	c	Planctomycetia	o	Planctomycetales	f	Planctomycetaceae	g	Gimesia	s	Gimesia_maris
Zotu165	107	d	Bacteria	p	Planctomycetes	c	Planctomycetia	o	Planctomycetales	f	Planctomycetaceae	g	Rubinisphaera	s	Rubinisphaera_brasiliensis
Zotu191	104	d	Bacteria	p	Planctomycetes	c	Planctomycetia	o	Planctomycetales	f	Planctomycetaceae	g	Gimesia	s	Gimesia_maris
Zotu198	372	d	Bacteria	p	Planctomycetes	c	Planctomycetia	o	Planctomycetales	f	Planctomycetaceae	g	Thermogutta	s	Thermogutta_hypogea
Zotu201	88	d	Bacteria	p	Planctomycetes	c	Planctomycetia	o	Planctomycetales	f	Planctomycetaceae	g	Singulisphaera	s	Singulisphaera_acidiphila
Zotu203	97	d	Bacteria	p	Planctomycetes	c	Planctomycetia	o	Planctomycetales	f	Planctomycetaceae	g	Blastopirellula	s	Blastopirellula_cremea
Zotu255	58	d	Bacteria	p	Planctomycetes	c	Planctomycetia	o	Planctomycetales	f	Planctomycetaceae	g	Rubinisphaera	s	Rubinisphaera_brasiliensis
Zotu346	48	d	Bacteria	p	Planctomycetes	c	Planctomycetia	o	Planctomycetales	f	Planctomycetaceae	g	Aquisphaera	s	Aquisphaera_giovannonii
Zotu408	30	d	Bacteria	p	Planctomycetes	c	Planctomycetia	o	Planctomycetales	f	Planctomycetaceae	g	Gimesia	s	Gimesia_maris
Zotu417	14	d	Bacteria	p	Planctomycetes	c	Planctomycetia	o	Planctomycetales	f	Planctomycetaceae	g	Rhodopirellula	s	Rhodopirellula_baltica
Zotu418	30	d	Bacteria	p	Planctomycetes	c	Planctomycetia	o	Planctomycetales	f	Planctomycetaceae	g	Singulisphaera	s	Singulisphaera_rosea
Zotu448	55	d	Bacteria	p	Planctomycetes	c	Planctomycetia	o	Planctomycetales	f	Planctomycetaceae	g	Rhodopirellula	s	Rhodopirellula_lusitana
Zotu478	47	d	Bacteria	p	Planctomycetes	c	Planctomycetia	o	Planctomycetales	f	Planctomycetaceae	g	Gimesia	s	Gimesia_maris
Zotu534	22	d	Bacteria	p	Planctomycetes	c	Planctomycetia	o	Planctomycetales	f	Planctomycetaceae	g	Singulisphaera	s	Singulisphaera_acidiphila
Zotu537	47	d	Bacteria	p	Planctomycetes	c	Planctomycetia	o	Planctomycetales	f	Planctomycetaceae	g	Thermogutta	s	Thermogutta_hypogea
Zotu547	45	d	Bacteria	p	Planctomycetes	c	Planctomycetia	o	Planctomycetales	f	Planctomycetaceae	g	Thermogutta	s	Thermogutta_hypogea
Zotu549	22	d	Bacteria	p	Planctomycetes	c	Planctomycetia	o	Planctomycetales	f	Planctomycetaceae	g	Thermogutta	s	Thermogutta_hypogea
Zotu558	24	d	Bacteria	p	Planctomycetes	c	Planctomycetia	o	Planctomycetales	f	Planctomycetaceae	g	Gimesia	s	Gimesia_maris
Zotu559	17	d	Bacteria	p	Planctomycetes	c	Planctomycetia	o	Planctomycetales	f	Planctomycetaceae	g	Singulisphaera	s	Singulisphaera_acidiphila
Zotu733	53	d	Bacteria	p	Planctomycetes	c	Planctomycetia	o	Planctomycetales	f	Planctomycetaceae	g	Singulisphaera	s	Singulisphaera_acidiphila
Zotu739	91	d	Bacteria	p	Planctomycetes	c	Planctomycetia	o	Planctomycetales	f	Planctomycetaceae	g	Gimesia	s	Gimesia_maris
Zotu746	17	d	Bacteria	p	Planctomycetes	c	Planctomycetia	o	Planctomycetales	f	Planctomycetaceae	g	Thermogutta	s	Thermogutta_hypogea
Zotu796	15	d	Bacteria	p	Planctomycetes	c	Planctomycetia	o	Planctomycetales	f	Planctomycetaceae	g	Thermogutta	s	Thermogutta_hypogea
Zotu826	11	d	Bacteria	p	Planctomycetes	c	Planctomycetia	o	Planctomycetales	f	Planctomycetaceae	g	Singulisphaera	s	Singulisphaera_acidiphila
Zotu599	24	d	Bacteria	p	Poribacteria	c	Aquificae	o	Clostridiales	f	Desulfurobacteriaceae	g	Poribacteria_genera_incertae_sedis	s	Desulfurispora_thermophila
Zotu773	16	d	Bacteria	p	Poribacteria	c	Clostridia	o	Clostridiales	f	Clostridiaceae_1	g	Poribacteria_genera_incertae_sedis	s	Oceanirhabdus_sediminicola
Zotu548	20	d	Bacteria	p	Proteobacteria	c	Actinobacteria	o	Actinomycetales	f	Chthonomonadaceae	g	Chthonomonas/Armatimonadetes_gp3	s	Phaselicystis_flava
Zotu17	900	d	Bacteria	p	Proteobacteria	c	Betaproteobacteria	o	Burkholderiales	f	Comamonadaceae	g	Deinococcus	s	Lampropedia_hyalina
Zotu787	47	d	Bacteria	p	Proteobacteria	c	Verrucomicrobiae	o	Verrucomicrobiales	f	Rubritaleaceae	g	Rubritalea	s	Phycisphaera_mikurensis
Zotu269	78	d	Bacteria	p	Proteobacteria	c	Deltaproteobacteria	o	Actinomycetales	f	Clostridiales_Incertae_Sedis_XVII	g	Thermaerobacter	s	Thermaerobacter_composti
Zotu703	57	d	Bacteria	p	Proteobacteria	c	Deltaproteobacteria	o	Actinomycetales	f	Desulfovibrionaceae	g	Desulfovibrio	s	Desulfovibrio_vietnamensis
Zotu123	156	d	Bacteria	p	Proteobacteria	c	Deltaproteobacteria	o	Desulfovibrionales	f	Desulfohalobiaceae	g	Thermomicrobium	s	Rhodothermus_profundi
Zotu365	42	d	Bacteria	p	Proteobacteria	c	Deltaproteobacteria	o	Flavobacteriales	f	Flavobacteriaceae	g	Flavobacterium	s	Crenotalea_thermophila
Zotu614	18	d	Bacteria	p	Proteobacteria	c	Betaproteobacteria	o	Burkholderiales	f	Burkholderiales_incertae_sedis	g	Sphaerotilus	s	Sphaerotilus_hippei
Zotu577	28	d	Bacteria	p	Proteobacteria	c	Betaproteobacteria	o	Burkholderiales	f	Burkholderiales_incertae_sedis	g	Sphaerotilus	s	Sphaerotilus_hippei
Zotu749	13	d	Bacteria	p	Proteobacteria	c	Deltaproteobacteria	o	Desulfovibrionales	f	Thermodesulfobacteriaceae	g	Gp23	s	Thermodesulfatator_atlanticus
Zotu159	124	d	Bacteria	p	Proteobacteria	c	Opitutae	o	Puniceicoccales	f	Puniceicoccaceae	g	Cerasicoccus	s	Cerasicoccus_arenae
Zotu68	492	d	Bacteria	p	Proteobacteria	c	Deltaproteobacteria	o	Desulfovibrionales	f	Desulfovibrionaceae	g	Desulfovibrio	s	Desulfocurvus_thunnarius
Zotu728	17	d	Bacteria	p	Proteobacteria	c	Alphaproteobacteria	o	Clostridiales	f	Rhodobacteraceae	g	Clostridium_sensu_stricto	s	Rhodovulum_mangrovi
Zotu25	780	d	Bacteria	p	Proteobacteria	c	Deltaproteobacteria	o	Actinomycetales	f	Thermomonosporaceae	g	Desulfovibrio	s	Sinosporangium_siamense
Zotu637	17	d	Bacteria	p	Proteobacteria	c	Deltaproteobacteria	o	Desulfurellales	f	Desulfurellaceae	g	Hippea	s	Hippea_jasoniae
Zotu145	130	d	Bacteria	p	Proteobacteria	c	Deltaproteobacteria	o	Desulfovibrionales	f	Desulfovibrionaceae	g	Desulfovibrio	s	Desulfocurvus_thunnarius
Zotu299	70	d	Bacteria	p	Proteobacteria	c	Deltaproteobacteria	o	Desulfovibrionales	f	Desulfohalobiaceae	g	Desulfonauticus	s	Desulfonauticus_submarinus
Zotu524	24	d	Bacteria	p	Proteobacteria	c	Deltaproteobacteria	o	Desulfovibrionales	f	Desulfovibrionaceae	g	Desulfovibrio	s	Desulfovibrio_butyratiphilus
Zotu737	138	d	Bacteria	p	Proteobacteria	c	Deltaproteobacteria	o	Desulfovibrionales	f	Desulfohalobiaceae	g	Desulfonauticus	s	Desulfonauticus_submarinus
Zotu379	255	d	Bacteria	p	Proteobacteria	c	Actinobacteria	o	Caulobacterales	f	Hyphomonadaceae	g	Maricaulis	s	Maricaulis_virginensis
Zotu566	71	d	Bacteria	p	Proteobacteria	c	Deltaproteobacteria	o	Desulfovibrionales	f	Desulfovibrionaceae	g	Desulfovibrio	s	Desulfocurvus_thunnarius
Zotu275	55	d	Bacteria	p	Proteobacteria	c	Deltaproteobacteria	o	Actinomycetales	f	Desulfovibrionaceae	g	Desulfovibrio	s	Desulfovibrio_vietnamensis
Zotu392	32	d	Bacteria	p	Proteobacteria	c	Actinobacteria	o	Actinomycetales	f	Clostridiaceae_1	g	Jiangella	s	Jiangella_alba
Zotu492	464	d	Bacteria	p	Proteobacteria	c	Deltaproteobacteria	o	Desulfovibrionales	f	Desulfovibrionaceae	g	Desulfovibrio	s	Desulfovibrio_putealis
Zotu73	493	d	Bacteria	p	Proteobacteria	c	Deltaproteobacteria	o	Desulfovibrionales	f	Desulfovibrionaceae	g	Desulfovibrio	s	Desulfovibrio_putealis
Zotu180	103	d	Bacteria	p	Proteobacteria	c	Deltaproteobacteria	o	Desulfovibrionales	f	Desulfovibrionaceae	g	Desulfovibrio	s	Deferrisoma_camini
Zotu585	25	d	Bacteria	p	Proteobacteria	c	Deltaproteobacteria	o	Actinomycetales	f	Desulfovibrionaceae	g	Desulfovibrio	s	Desulfomonile_limimaris
Zotu670	61	d	Bacteria	p	Proteobacteria	c	Deltaproteobacteria	o	Desulfovibrionales	f	Desulfovibrionaceae	g	Desulfovibrio	s	Desulfocurvus_thunnarius
Zotu544	26	d	Bacteria	p	Proteobacteria	c	Deltaproteobacteria	o	Desulfovibrionales	f	Desulfovibrionaceae	g	Desulfovibrio	s	Desulfovibrio_putealis
Zotu693	15	d	Bacteria	p	Proteobacteria	c	Deltaproteobacteria	o	Desulfovibrionales	f	Desulfohalobiaceae	g	Desulfonatronum	s	Desulfomicrobium_thermophilum
Zotu76	271	d	Bacteria	p	Proteobacteria	c	Betaproteobacteria	o	Rhodocyclales	f	Rhodocyclaceae	g	Propionivibrio	s	Propionivibrio_limicola
Zotu361	41	d	Bacteria	p	Proteobacteria	c	Deltaproteobacteria	o	Desulfovibrionales	f	Desulfovibrionaceae	g	Desulfovibrio	s	Desulfocurvus_thunnarius
Zotu500	29	d	Bacteria	p	Proteobacteria	c	Deltaproteobacteria	o	Actinomycetales	f	Pseudonocardiaceae	g	Microgenomates_genera_incertae_sedis	s	Halobacteriovorax_litoralis
Zotu822	13	d	Bacteria	p	Proteobacteria	c	Deltaproteobacteria	o	Myxococcales	f	Bdellovibrionaceae	g	Bdellovibrio	s	Bdellovibrio_bacteriovorus
Zotu611	29	d	Bacteria	p	Proteobacteria	c	Gammaproteobacteria	o	Actinomycetales	f	Microbacteriaceae	g	Geobacter	s	Naasia_aerilata
Zotu226	76	d	Bacteria	p	Proteobacteria	c	Deltaproteobacteria	o	Desulfovibrionales	f	Desulfovibrionaceae	g	Desulfovibrio	s	Desulfovibrio_marinisediminis
Zotu592	24	d	Bacteria	p	Proteobacteria	c	Deltaproteobacteria	o	Bdellovibrionales	f	Bdellovibrionaceae	g	Bdellovibrio	s	Bdellovibrio_bacteriovorus
Zotu798	14	d	Bacteria	p	Proteobacteria	c	Clostridia	o	Clostridiales	f	Bdellovibrionaceae	g	Bdellovibrio	s	Bdellovibrio_bacteriovorus
Zotu487	252	d	Bacteria	p	Proteobacteria	c	Betaproteobacteria	o	Rhodocyclales	f	Rhodocyclaceae	g	Propionivibrio	s	Propionivibrio_limicola
Zotu807	13	d	Bacteria	p	Proteobacteria	c	Deltaproteobacteria	o	Desulfovibrionales	f	Desulfohalobiaceae	g	Desulfohalobium	s	Desulfohalobium_utahense
Zotu442	29	d	Bacteria	p	Proteobacteria	c	Deltaproteobacteria	o	Desulfovibrionales	f	Desulfovibrionaceae	g	Desulfovibrio	s	Desulfovibrio_bizertensis
Zotu729	16	d	Bacteria	p	Proteobacteria	c	Deltaproteobacteria	o	Desulfuromonadales	f	Geobacteraceae	g	Geoalkalibacter	s	Geoalkalibacter_ferrihydriticus
Zotu708	20	d	Bacteria	p	Proteobacteria	c	Deltaproteobacteria	o	Syntrophobacterales	f	Syntrophobacteraceae	g	Thermodesulforhabdus	s	Thermodesulforhabdus_norvegica
Zotu359	45	d	Bacteria	p	Proteobacteria	c	Deltaproteobacteria	o	Desulfovibrionales	f	Desulfovibrionaceae	g	Desulfocurvus	s	Desulfocurvus_thunnarius
Zotu302	47	d	Bacteria	p	Proteobacteria	c	Deltaproteobacteria	o	Desulfovibrionales	f	Desulfovibrionaceae	g	Desulfovibrio	s	Desulfocurvus_thunnarius
Zotu367	38	d	Bacteria	p	Proteobacteria	c	Deltaproteobacteria	o	Desulfovibrionales	f	Thermoanaerobacteraceae	g	Desulfovibrio	s	Deferrisoma_camini
Zotu660	55	d	Bacteria	p	Proteobacteria	c	Deltaproteobacteria	o	Desulfovibrionales	f	Desulfovibrionaceae	g	Desulfovibrio	s	Desulfovibrio_gigas
Zotu296	42	d	Bacteria	p	Proteobacteria	c	Deltaproteobacteria	o	Desulfuromonadales	f	Desulfuromonadaceae	g	Desulfuromonas	s	Desulfuromonas_michiganensis
Zotu508	25	d	Bacteria	p	Proteobacteria	c	Alphaproteobacteria	o	Caulobacterales	f	Hyphomonadaceae	g	Maricaulis	s	Maricaulis_virginensis
Zotu395	77	d	Bacteria	p	Proteobacteria	c	Deltaproteobacteria	o	Myxococcales	f	Polyangiaceae	g	Chondromyces	s	Chondromyces_robustus
Zotu337	36	d	Bacteria	p	Proteobacteria	c	Deltaproteobacteria	o	Myxococcales	f	Polyangiaceae	g	Chondromyces	s	Chondromyces_robustus
Zotu432	36	d	Bacteria	p	Proteobacteria	c	Deltaproteobacteria	o	Bdellovibrionales	f	Pseudobacteriovoracaceae	g	Pseudobacteriovorax	s	Pseudobacteriovorax_antillogorgiicola
Zotu457	38	d	Bacteria	p	Proteobacteria	c	Deltaproteobacteria	o	Desulfovibrionales	f	Desulfovibrionaceae	g	Desulfovibrio	s	Phaselicystis_flava
Zotu490	23	d	Bacteria	p	Proteobacteria	c	Deltaproteobacteria	o	Myxococcales	f	Cystobacteraceae	g	Anaeromyxobacter	s	Anaeromyxobacter_dehalogenans
Zotu366	58	d	Bacteria	p	Proteobacteria	c	Gammaproteobacteria	o	Enterobacteriales	f	Enterobacteriaceae	g	Sneathiella	s	Sneathiella_glossodoripedis
Zotu404	46	d	Bacteria	p	Proteobacteria	c	Gammaproteobacteria	o	Chromatiales	f	Chromatiaceae	g	Dissulfuribacter	s	Dissulfuribacter_thermophilus
Zotu240	53	d	Bacteria	p	Proteobacteria	c	Deltaproteobacteria	o	Desulfovibrionales	f	Desulfohalobiaceae	g	Syntrophorhabdus	s	Syntrophorhabdus_aromaticivorans
Zotu406	34	d	Bacteria	p	Proteobacteria	c	Betaproteobacteria	o	Burkholderiales	f	Oxalobacteraceae	g	Massilia	s	Massilia_norwichensis
Zotu297	82	d	Bacteria	p	Proteobacteria	c	Deltaproteobacteria	o	Myxococcales	f	Sandaracinaceae	g	Sandaracinus	s	Sandaracinus_amylolyticus
Zotu742	18	d	Bacteria	p	Proteobacteria	c	Deltaproteobacteria	o	Desulfobacterales	f	Desulfobacteraceae	g	Desulfuromonas	s	Desulfuromonas_carbonis
Zotu497	189	d	Bacteria	p	Proteobacteria	c	Deltaproteobacteria	o	Syntrophobacterales	f	Syntrophobacteraceae	g	Desulfomonile	s	Desulfomonile_limimaris
Zotu538	23	d	Bacteria	p	Proteobacteria	c	Deltaproteobacteria	o	Desulfarculales	f	Desulfarculaceae	g	Desulfarculus	s	Desulfarculus_baarsii
Zotu581	144	d	Bacteria	p	Proteobacteria	c	Deltaproteobacteria	o	Syntrophobacterales	f	Syntrophobacteraceae	g	Desulfomonile	s	Desulfomonile_limimaris
Zotu675	20	d	Bacteria	p	Proteobacteria	c	Deltaproteobacteria	o	Bdellovibrionales	f	Bdellovibrionaceae	g	Bdellovibrio	s	Bdellovibrio_bacteriovorus
Zotu768	18	d	Bacteria	p	Proteobacteria	c	Deltaproteobacteria	o	Bdellovibrionales	f	Bacteriovoracaceae	g	Halobacteriovorax	s	Halobacteriovorax_litoralis
Zotu434	33	d	Bacteria	p	Proteobacteria	c	Deltaproteobacteria	o	Syntrophobacterales	f	Syntrophobacteraceae	g	Desulfosoma	s	Desulfosoma_caldarium
Zotu575	16	d	Bacteria	p	Proteobacteria	c	Deltaproteobacteria	o	Desulfovibrionales	f	Desulfonatronaceae	g	Desulfonatronum	s	Desulfonatronum_thioautotrophicum
Zotu664	19	d	Bacteria	p	Proteobacteria	c	Deltaproteobacteria	o	Desulfuromonadales	f	Geobacteraceae	g	Geobacter	s	Geobacter_sulfurreducens_subsp._ethanolicus
Zotu161	196	d	Bacteria	p	Proteobacteria	c	Gammaproteobacteria	o	Alteromonadales	f	Idiomarinaceae	g	Idiomarina	s	Idiomarina_baltica
Zotu771	13	d	Bacteria	p	Proteobacteria	c	Deltaproteobacteria	o	Deltaproteobacteria_incertae_sedis	f	Geobacteraceae	g	Dissulfuribacter	s	Dissulfuribacter_thermophilus
Zotu86	206	d	Bacteria	p	Proteobacteria	c	Deltaproteobacteria	o	Syntrophobacterales	f	Syntrophobacteraceae	g	Desulfovirga	s	Desulfovirga_adipica
Zotu533	43	d	Bacteria	p	Proteobacteria	c	Deltaproteobacteria	o	Desulfuromonadales	f	Geobacteraceae	g	Geobacter	s	Geobacter_sulfurreducens_subsp._ethanolicus
Zotu760	18	d	Bacteria	p	Proteobacteria	c	Gammaproteobacteria	o	Enterobacteriales	f	Enterobacteriaceae	g	Pasteurella	s	Pasteurella_skyensis
Zotu640	22	d	Bacteria	p	Proteobacteria	c	Deltaproteobacteria	o	Desulfovibrionales	f	Desulfohalobiaceae	g	Desulfohalobium	s	Desulfohalobium_retbaense
Zotu817	79	d	Bacteria	p	Proteobacteria	c	Alphaproteobacteria	o	Rhodospirillales	f	Rhodospirillaceae	g	Rhodovibrio	s	Rhodovibrio_sodomensis
Zotu259	94	d	Bacteria	p	Proteobacteria	c	Alphaproteobacteria	o	Rhodospirillales	f	Rhodospirillaceae	g	Rhodovibrio	s	Rhodovibrio_sodomensis
Zotu372	54	d	Bacteria	p	Proteobacteria	c	Deltaproteobacteria	o	Chromatiales	f	Chromatiaceae	g	Geobacter	s	Thiohalobacter_thiocyanaticus
Zotu450	29	d	Bacteria	p	Proteobacteria	c	Deltaproteobacteria	o	Desulfovibrionales	f	Desulfovibrionaceae	g	Desulfocurvus	s	Desulfocurvus_thunnarius
Zotu572	27	d	Bacteria	p	Proteobacteria	c	Gammaproteobacteria	o	Alteromonadales	f	Idiomarinaceae	g	Idiomarina	s	Thiohalocapsa_halophila
Zotu617	16	d	Bacteria	p	Proteobacteria	c	Deltaproteobacteria	o	Bdellovibrionales	f	Bacteriovoracaceae	g	Halobacteriovorax	s	Halobacteriovorax_marinus
Zotu687	85	d	Bacteria	p	Proteobacteria	c	Deltaproteobacteria	o	Deltaproteobacteria_incertae_sedis	f	Syntrophobacteraceae	g	Deferrisoma	s	Deferrisoma_camini
Zotu712	71	d	Bacteria	p	Proteobacteria	c	Deltaproteobacteria	o	Desulfovibrionales	f	Bradymonadaceae	g	Bradymonas	s	Bradymonas_sediminis
Zotu725	160	d	Bacteria	p	Proteobacteria	c	Gammaproteobacteria	o	Alteromonadales	f	Idiomarinaceae	g	Idiomarina	s	Idiomarina_baltica
Zotu116	194	d	Bacteria	p	Proteobacteria	c	Deltaproteobacteria	o	Desulfuromonadales	f	Geobacteraceae	g	Geobacter	s	Desulfonatronum_thioautotrophicum
Zotu319	167	d	Bacteria	p	Proteobacteria	c	Gammaproteobacteria	o	Alteromonadales	f	Chromatiaceae	g	Thiocystis	s	Thiocystis_minor
Zotu351	250	d	Bacteria	p	Proteobacteria	c	Deltaproteobacteria	o	Desulfobacterales	f	Desulfobacteraceae	g	Geobacter	s	Desulfatibacillum_aliphaticivorans
Zotu529	151	d	Bacteria	p	Proteobacteria	c	Gammaproteobacteria	o	Alteromonadales	f	Idiomarinaceae	g	Idiomarina	s	Idiomarina_baltica
Zotu562	205	d	Bacteria	p	Proteobacteria	c	Deltaproteobacteria	o	Desulfobacterales	f	Desulfobacteraceae	g	Geobacter	s	Desulfatibacillum_aliphaticivorans
Zotu625	34	d	Bacteria	p	Proteobacteria	c	Gammaproteobacteria	o	Chromatiales	f	Chromatiaceae	g	Halochromatium	s	Halochromatium_roseum
Zotu672	55	d	Bacteria	p	Proteobacteria	c	Deltaproteobacteria	o	Desulfobacterales	f	Desulfobacteraceae	g	Geobacter	s	Desulfatitalea_tepidiphila
Zotu794	16	d	Bacteria	p	Proteobacteria	c	Deltaproteobacteria	o	Desulfuromonadales	f	Geobacteraceae	g	Geobacter	s	Geobacter_sulfurreducens_subsp._ethanolicus
Zotu82	235	d	Bacteria	p	Proteobacteria	c	Gammaproteobacteria	o	Salinisphaerales	f	Salinisphaeraceae	g	Salinisphaera	s	Salinisphaera_japonica
Zotu153	263	d	Bacteria	p	Proteobacteria	c	Deltaproteobacteria	o	Desulfuromonadales	f	Geobacteraceae	g	Geobacter	s	Geobacter_anodireducens
Zotu199	91	d	Bacteria	p	Proteobacteria	c	Alphaproteobacteria	o	Alphaproteobacteria_incertae_sedis	f	Rhodospirillaceae	g	Geminicoccus	s	Geminicoccus_roseus
Zotu223	257	d	Bacteria	p	Proteobacteria	c	Deltaproteobacteria	o	Desulfobacterales	f	Desulfobacteraceae	g	Geobacter	s	Desulfatitalea_tepidiphila
Zotu328	85	d	Bacteria	p	Proteobacteria	c	Deltaproteobacteria	o	Deltaproteobacteria_incertae_sedis	f	Geobacteraceae	g	Deferrisoma	s	Deferrisoma_camini
Zotu512	26	d	Bacteria	p	Proteobacteria	c	Alphaproteobacteria	o	Rhodospirillales	f	Rhodospirillaceae	g	Thalassospira	s	Thalassospira_mesophila
Zotu7	3462	d	Bacteria	p	Proteobacteria	c	Alphaproteobacteria	o	Rhodobacterales	f	Rhodobacteraceae	g	Rhodovulum	s	Rhodovulum_lacipunicei
Zotu11	1447	d	Bacteria	p	Proteobacteria	c	Gammaproteobacteria	o	Chromatiales	f	Ectothiorhodospiraceae	g	Ectothiorhodospira	s	Thioalbus_denitrificans
Zotu21	3416	d	Bacteria	p	Proteobacteria	c	Alphaproteobacteria	o	Rhodobacterales	f	Rhodobacteraceae	g	Rhodovulum	s	Rhodovulum_lacipunicei
Zotu24	831	d	Bacteria	p	Proteobacteria	c	Gammaproteobacteria	o	Chromatiales	f	Ectothiorhodospiraceae	g	Thioalkalivibrio	s	Thioalkalivibrio_halophilus
Zotu27	874	d	Bacteria	p	Proteobacteria	c	Gammaproteobacteria	o	Chromatiales	f	Ectothiorhodospiraceae	g	Ectothiorhodospira	s	Rhabdochromatium_marinum
Zotu37	3184	d	Bacteria	p	Proteobacteria	c	Alphaproteobacteria	o	Rhizobiales	f	Rhodobiaceae	g	Parvibaculum	s	Parvibaculum_hydrocarboniclasticum
Zotu49	676	d	Bacteria	p	Proteobacteria	c	Gammaproteobacteria	o	Oceanospirillales	f	Oceanospirillaceae	g	Thalassolituus	s	Thalassolituus_marinus
Zotu55	556	d	Bacteria	p	Proteobacteria	c	Gammaproteobacteria	o	Oceanospirillales	f	Oceanospirillaceae	g	Thalassolituus	s	Thalassolituus_marinus
Zotu57	327	d	Bacteria	p	Proteobacteria	c	Gammaproteobacteria	o	Chromatiales	f	Ectothiorhodospiraceae	g	Aquisalimonas	s	Aquisalimonas_asiatica
Zotu59	352	d	Bacteria	p	Proteobacteria	c	Alphaproteobacteria	o	Rhizobiales	f	Rhodospirillaceae	g	Fodinicurvata	s	Fodinicurvata_fenggangensis
Zotu65	424	d	Bacteria	p	Proteobacteria	c	Alphaproteobacteria	o	Alphaproteobacteria_incertae_sedis	f	Rhodospirillaceae	g	Geminicoccus	s	Geminicoccus_roseus
Zotu66	260	d	Bacteria	p	Proteobacteria	c	Gammaproteobacteria	o	Chromatiales	f	Ectothiorhodospiraceae	g	Nitrococcus	s	Nitrococcus_mobilis
Zotu78	221	d	Bacteria	p	Proteobacteria	c	Alphaproteobacteria	o	Rhodobacterales	f	Rhodobacteraceae	g	Rubrimonas	s	Rubrimonas_cliftonensis
Zotu80	230	d	Bacteria	p	Proteobacteria	c	Alphaproteobacteria	o	Rhizobiales	f	Rhodobiaceae	g	Afifella	s	Afifella_pfennigii
Zotu83	375	d	Bacteria	p	Proteobacteria	c	Gammaproteobacteria	o	Chromatiales	f	Chromatiaceae	g	Halochromatium	s	Halochromatium_roseum
Zotu85	363	d	Bacteria	p	Proteobacteria	c	Gammaproteobacteria	o	Chromatiales	f	Chromatiaceae	g	Halochromatium	s	Halochromatium_roseum
Zotu92	426	d	Bacteria	p	Proteobacteria	c	Alphaproteobacteria	o	Alphaproteobacteria_incertae_sedis	f	Rhodospirillaceae	g	Geminicoccus	s	Geminicoccus_roseus
Zotu102	155	d	Bacteria	p	Proteobacteria	c	Alphaproteobacteria	o	Rhodospirillales	f	Rhodospirillaceae	g	Pelagibius	s	Pelagibius_litoralis
Zotu120	313	d	Bacteria	p	Proteobacteria	c	Alphaproteobacteria	o	Rhodospirillales	f	Rhodospirillaceae	g	Rhodovibrio	s	Rhodovibrio_sodomensis
Zotu126	116	d	Bacteria	p	Proteobacteria	c	Gammaproteobacteria	o	Chromatiales	f	Ectothiorhodospiraceae	g	Ectothiorhodospira	s	Rhabdochromatium_marinum
Zotu125	292	d	Bacteria	p	Proteobacteria	c	Alphaproteobacteria	o	Rhodospirillales	f	Rhodospirillaceae	g	Rhodovibrio	s	Rhodovibrio_sodomensis
Zotu143	254	d	Bacteria	p	Proteobacteria	c	Gammaproteobacteria	o	Chromatiales	f	Ectothiorhodospiraceae	g	Alkalilimnicola	s	Alkalilimnicola_halodurans
Zotu144	139	d	Bacteria	p	Proteobacteria	c	Gammaproteobacteria	o	Oceanospirillales	f	Halomonadaceae	g	Kushneria	s	Kushneria_avicenniae
Zotu147	136	d	Bacteria	p	Proteobacteria	c	Gammaproteobacteria	o	Chromatiales	f	Chromatiaceae	g	Oleiagrimonas	s	Oleiagrimonas_soli
Zotu152	847	d	Bacteria	p	Proteobacteria	c	Gammaproteobacteria	o	Chromatiales	f	Ectothiorhodospiraceae	g	Ectothiorhodospira	s	Thioalbus_denitrificans
Zotu177	95	d	Bacteria	p	Proteobacteria	c	Gammaproteobacteria	o	Chromatiales	f	Ectothiorhodospiraceae	g	Aquisalimonas	s	Aquisalimonas_asiatica
Zotu196	101	d	Bacteria	p	Proteobacteria	c	Gammaproteobacteria	o	Chromatiales	f	Ectothiorhodospiraceae	g	Arhodomonas	s	Arhodomonas_recens
Zotu205	312	d	Bacteria	p	Proteobacteria	c	Gammaproteobacteria	o	Chromatiales	f	Ectothiorhodospiraceae	g	Alkalilimnicola	s	Alkalilimnicola_halodurans
Zotu207	199	d	Bacteria	p	Proteobacteria	c	Alphaproteobacteria	o	Rhodobacterales	f	Rhodobacteraceae	g	Rhodobacter	s	Rhodobacter_veldkampii
Zotu211	75	d	Bacteria	p	Proteobacteria	c	Gammaproteobacteria	o	Chromatiales	f	Ectothiorhodospiraceae	g	Thiogranum	s	Thiogranum_longum
Zotu219	75	d	Bacteria	p	Proteobacteria	c	Gammaproteobacteria	o	Alteromonadales	f	Alteromonadaceae	g	Microbulbifer	s	Thalassolituus_marinus
Zotu221	105	d	Bacteria	p	Proteobacteria	c	Deltaproteobacteria	o	Desulfuromonadales	f	Geobacteraceae	g	Geobacter	s	Geobacter_anodireducens
Zotu232	114	d	Bacteria	p	Proteobacteria	c	Alphaproteobacteria	o	Rhodobacterales	f	Rhodobacteraceae	g	Roseibaca	s	Roseibaca_ekhonensis
Zotu234	97	d	Bacteria	p	Proteobacteria	c	Deltaproteobacteria	o	Myxococcales	f	Haliangiaceae	g	Haliangium	s	Haliangium_tepidum
Zotu239	84	d	Bacteria	p	Proteobacteria	c	Gammaproteobacteria	o	Chromatiales	f	Ectothiorhodospiraceae	g	Arhodomonas	s	Arhodomonas_recens
Zotu256	945	d	Bacteria	p	Proteobacteria	c	Gammaproteobacteria	o	Chromatiales	f	Ectothiorhodospiraceae	g	Alkalilimnicola	s	Alkalilimnicola_halodurans
Zotu260	73	d	Bacteria	p	Proteobacteria	c	Alphaproteobacteria	o	Rhizobiales	f	Rhodobiaceae	g	Methyloceanibacter	s	Methyloceanibacter_caenitepidi
Zotu262	72	d	Bacteria	p	Proteobacteria	c	Gammaproteobacteria	o	Chromatiales	f	Ectothiorhodospiraceae	g	Aquisalimonas	s	Aquisalimonas_asiatica
Zotu265	784	d	Bacteria	p	Proteobacteria	c	Gammaproteobacteria	o	Chromatiales	f	Ectothiorhodospiraceae	g	Thiocapsa	s	Alkalilimnicola_halodurans
Zotu274	1389	d	Bacteria	p	Proteobacteria	c	Gammaproteobacteria	o	Chromatiales	f	Ectothiorhodospiraceae	g	Ectothiorhodospira	s	Thioalbus_denitrificans
Zotu283	52	d	Bacteria	p	Proteobacteria	c	Gammaproteobacteria	o	Methylococcales	f	Methylococcaceae	g	Methylocaldum	s	Methylocaldum_tepidum
Zotu289	48	d	Bacteria	p	Proteobacteria	c	Gammaproteobacteria	o	Xanthomonadales	f	Salinisphaeraceae	g	Salinisphaera	s	Salinisphaera_hydrothermalis
Zotu291	89	d	Bacteria	p	Proteobacteria	c	Gammaproteobacteria	o	Chromatiales	f	Chromatiaceae	g	Thiohalocapsa	s	Thioprofundum_hispidum
Zotu305	47	d	Bacteria	p	Proteobacteria	c	Alphaproteobacteria	o	Rhodobacterales	f	Rhodobacteraceae	g	Boseongicola	s	Boseongicola_aestuarii
Zotu304	41	d	Bacteria	p	Proteobacteria	c	Gammaproteobacteria	o	Oceanospirillales	f	Oceanospirillaceae	g	Marinomonas	s	Marinomonas_balearica
Zotu307	140	d	Bacteria	p	Proteobacteria	c	Alphaproteobacteria	o	Caulobacterales	f	Hyphomonadaceae	g	Marinicauda	s	Marinicauda_pacifica
Zotu325	46	d	Bacteria	p	Proteobacteria	c	Alphaproteobacteria	o	Rhodobacterales	f	Rhodobacteraceae	g	Boseongicola	s	Boseongicola_aestuarii
Zotu336	44	d	Bacteria	p	Proteobacteria	c	Alphaproteobacteria	o	Rhodospirillales	f	Rhodospirillaceae	g	Pelagibius	s	Pelagibius_litoralis
Zotu347	737	d	Bacteria	p	Proteobacteria	c	Gammaproteobacteria	o	Oceanospirillales	f	Oceanospirillaceae	g	Thalassolituus	s	Thalassolituus_marinus
Zotu348	37	d	Bacteria	p	Proteobacteria	c	Gammaproteobacteria	o	Chromatiales	f	Ectothiorhodospiraceae	g	Allochromatium	s	Thiohalophilus_thiocyanatoxydans
Zotu355	139	d	Bacteria	p	Proteobacteria	c	Alphaproteobacteria	o	Rhizobiales	f	Rhodobacteraceae	g	Oceanicella	s	Rhodoligotrophos_appendicifer
Zotu357	244	d	Bacteria	p	Proteobacteria	c	Gammaproteobacteria	o	Chromatiales	f	Ectothiorhodospiraceae	g	Nitrococcus	s	Nitrococcus_mobilis
Zotu360	50	d	Bacteria	p	Proteobacteria	c	Gammaproteobacteria	o	Chromatiales	f	Ectothiorhodospiraceae	g	Thioalkalivibrio	s	Thioalkalivibrio_thiocyanodenitrificans
Zotu364	50	d	Bacteria	p	Proteobacteria	c	Gammaproteobacteria	o	Chromatiales	f	Ectothiorhodospiraceae	g	Nitrococcus	s	Nitrococcus_mobilis
Zotu373	39	d	Bacteria	p	Proteobacteria	c	Betaproteobacteria	o	Burkholderiales	f	Comamonadaceae	g	Delftia	s	Delftia_acidovorans
Zotu374	47	d	Bacteria	p	Proteobacteria	c	Betaproteobacteria	o	Neisseriales	f	Neisseriaceae	g	Simonsiella	s	Simonsiella_muelleri
Zotu375	46	d	Bacteria	p	Proteobacteria	c	Deltaproteobacteria	o	Myxococcales	f	Haliangiaceae	g	Haliangium	s	Haliangium_ochraceum
Zotu380	71	d	Bacteria	p	Proteobacteria	c	Gammaproteobacteria	o	Chromatiales	f	Chromatiaceae	g	Thiorhodococcus	s	Thiorhodococcus_minor
Zotu391	327	d	Bacteria	p	Proteobacteria	c	Alphaproteobacteria	o	Rhodobacterales	f	Rhodobacteraceae	g	Oceanicella	s	Afifella_pfennigii
Zotu397	39	d	Bacteria	p	Proteobacteria	c	Alphaproteobacteria	o	Rhizobiales	f	Rhodobiaceae	g	Methyloligella	s	Methyloligella_solikamskensis
Zotu421	714	d	Bacteria	p	Proteobacteria	c	Gammaproteobacteria	o	Chromatiales	f	Ectothiorhodospiraceae	g	Alkalilimnicola	s	Alkalilimnicola_halodurans
Zotu423	397	d	Bacteria	p	Proteobacteria	c	Alphaproteobacteria	o	Alphaproteobacteria_incertae_sedis	f	Rhodospirillaceae	g	Geminicoccus	s	Geminicoccus_roseus
Zotu424	396	d	Bacteria	p	Proteobacteria	c	Alphaproteobacteria	o	Rhizobiales	f	Rhodobiaceae	g	Rhodoligotrophos	s	Rhodoligotrophos_appendicifer
Zotu428	106	d	Bacteria	p	Proteobacteria	c	Alphaproteobacteria	o	Rhodobacterales	f	Rhodobacteraceae	g	Defluviimonas	s	Defluviimonas_aquaemixtae
Zotu436	25	d	Bacteria	p	Proteobacteria	c	Gammaproteobacteria	o	Alteromonadales	f	Alteromonadaceae	g	Microbulbifer	s	Microbulbifer_yueqingensis
Zotu439	72	d	Bacteria	p	Proteobacteria	c	Gammaproteobacteria	o	Chromatiales	f	Ectothiorhodospiraceae	g	Thioalkalivibrio	s	Thioalkalivibrio_halophilus
Zotu446	29	d	Bacteria	p	Proteobacteria	c	Gammaproteobacteria	o	Chromatiales	f	Thioalkalispiraceae	g	Thioprofundum	s	Thioprofundum_hispidum
Zotu445	35	d	Bacteria	p	Proteobacteria	c	Alphaproteobacteria	o	Rhodospirillales	f	Rhodospirillaceae	g	Nitrospirillum	s	Nitrospirillum_amazonense
Zotu469	23	d	Bacteria	p	Proteobacteria	c	Alphaproteobacteria	o	Rhodospirillales	f	Rhodospirillaceae	g	Rhodomicrobium	s	Fodinicurvata_fenggangensis
Zotu470	26	d	Bacteria	p	Proteobacteria	c	Gammaproteobacteria	o	Xanthomonadales	f	Sinobacteraceae	g	Fontimonas	s	Fontimonas_thermophila
Zotu472	38	d	Bacteria	p	Proteobacteria	c	Gammaproteobacteria	o	Chromatiales	f	Chromatiaceae	g	Thiohalocapsa	s	Thioprofundum_hispidum
Zotu473	52	d	Bacteria	p	Proteobacteria	c	Gammaproteobacteria	o	Oceanospirillales	f	Oceanospirillaceae	g	Marinomonas	s	Thalassolituus_marinus
Zotu477	27	d	Bacteria	p	Proteobacteria	c	Gammaproteobacteria	o	Chromatiales	f	Chromatiaceae	g	Marichromatium	s	Marichromatium_gracile
Zotu479	33	d	Bacteria	p	Proteobacteria	c	Gammaproteobacteria	o	Oceanospirillales	f	Halomonadaceae	g	Halomonas	s	Halomonas_qijiaojingensis
Zotu481	43	d	Bacteria	p	Proteobacteria	c	Gammaproteobacteria	o	Salinisphaerales	f	Salinisphaeraceae	g	Salinisphaera	s	Oceanococcus_atlanticus
Zotu482	200	d	Bacteria	p	Proteobacteria	c	Alphaproteobacteria	o	Rhodobacterales	f	Rhodobacteraceae	g	Stappia	s	Stappia_taiwanensis
Zotu484	64	d	Bacteria	p	Proteobacteria	c	Alphaproteobacteria	o	Rhizobiales	f	Rhodobacteraceae	g	Stappia	s	Stappia_taiwanensis
Zotu489	30	d	Bacteria	p	Proteobacteria	c	Gammaproteobacteria	o	Chromatiales	f	Ectothiorhodospiraceae	g	Spiribacter	s	Spiribacter_salinus
Zotu491	46	d	Bacteria	p	Proteobacteria	c	Gammaproteobacteria	o	Chromatiales	f	Chromatiaceae	g	Nitrosococcus	s	Nitrosococcus_oceani
Zotu493	28	d	Bacteria	p	Proteobacteria	c	Gammaproteobacteria	o	Chromatiales	f	Ectothiorhodospiraceae	g	Alkalilimnicola	s	Alkalilimnicola_halodurans
Zotu501	220	d	Bacteria	p	Proteobacteria	c	Alphaproteobacteria	o	Rhodobacterales	f	Rhodobacteraceae	g	Rubrimonas	s	Rubrimonas_cliftonensis
Zotu514	30	d	Bacteria	p	Proteobacteria	c	Gammaproteobacteria	o	Chromatiales	f	Ectothiorhodospiraceae	g	Nitrococcus	s	Nitrococcus_mobilis
Zotu510	60	d	Bacteria	p	Proteobacteria	c	Alphaproteobacteria	o	Rhizobiales	f	Methylobacteriaceae	g	Microvirga	s	Microvirga_subterranea
Zotu518	84	d	Bacteria	p	Proteobacteria	c	Deltaproteobacteria	o	Myxococcales	f	Haliangiaceae	g	Haliangium	s	Haliangium_tepidum
Zotu520	578	d	Bacteria	p	Proteobacteria	c	Gammaproteobacteria	o	Oceanospirillales	f	Oceanospirillaceae	g	Thalassolituus	s	Thalassolituus_marinus
Zotu523	28	d	Bacteria	p	Proteobacteria	c	Gammaproteobacteria	o	Oceanospirillales	f	Halomonadaceae	g	Halomonas	s	Halomonas_qijiaojingensis
Zotu527	76	d	Bacteria	p	Proteobacteria	c	Gammaproteobacteria	o	Chromatiales	f	Ectothiorhodospiraceae	g	Aquisalimonas	s	Aquisalimonas_asiatica
Zotu545	59	d	Bacteria	p	Proteobacteria	c	Alphaproteobacteria	o	Rhodospirillales	f	Rhodospirillaceae	g	Rhodovibrio	s	Rhodovibrio_sodomensis
Zotu553	42	d	Bacteria	p	Proteobacteria	c	Gammaproteobacteria	o	Chromatiales	f	Ectothiorhodospiraceae	g	Thioalkalivibrio	s	Thioalkalivibrio_sulfidiphilus
Zotu555	148	d	Bacteria	p	Proteobacteria	c	Alphaproteobacteria	o	Rhizobiales	f	Rhodobacteraceae	g	Oceanicella	s	Rhodoligotrophos_appendicifer
Zotu561	2830	d	Bacteria	p	Proteobacteria	c	Alphaproteobacteria	o	Rhodobacterales	f	Rhodobacteraceae	g	Rhodovulum	s	Rhodovulum_lacipunicei
Zotu573	19	d	Bacteria	p	Proteobacteria	c	Alphaproteobacteria	o	Rhodospirillales	f	Rhodobiaceae	g	Methyloceanibacter	s	Methyloceanibacter_caenitepidi
Zotu586	41	d	Bacteria	p	Proteobacteria	c	Gammaproteobacteria	o	Chromatiales	f	Ectothiorhodospiraceae	g	Thioprofundum	s	Thioprofundum_hispidum
Zotu587	27	d	Bacteria	p	Proteobacteria	c	Alphaproteobacteria	o	Rhodospirillales	f	Rhodospirillaceae	g	Tistlia	s	Tistlia_consotensis
Zotu594	31	d	Bacteria	p	Proteobacteria	c	Gammaproteobacteria	o	Alteromonadales	f	Oceanospirillaceae	g	Aliidiomarina	s	Thalassolituus_marinus
Zotu600	13	d	Bacteria	p	Proteobacteria	c	Alphaproteobacteria	o	Rhizobiales	f	Rhodospirillaceae	g	Roseospirillum	s	Roseospirillum_parvum
Zotu612	85	d	Bacteria	p	Proteobacteria	c	Gammaproteobacteria	o	Chromatiales	f	Ectothiorhodospiraceae	g	Arhodomonas	s	Arhodomonas_recens
Zotu613	21	d	Bacteria	p	Proteobacteria	c	Gammaproteobacteria	o	Xanthomonadales	f	Xanthomonadaceae	g	Thermomonas	s	Thermomonas_haemolytica
Zotu615	112	d	Bacteria	p	Proteobacteria	c	Alphaproteobacteria	o	Rhodobacterales	f	Rhodobacteraceae	g	Roseibaca	s	Roseibaca_ekhonensis
Zotu619	44	d	Bacteria	p	Proteobacteria	c	Alphaproteobacteria	o	Rhodospirillales	f	Rhodospirillaceae	g	Methyloligella	s	Methyloligella_halotolerans
Zotu623	27	d	Bacteria	p	Proteobacteria	c	Alphaproteobacteria	o	Rhizobiales	f	Phyllobacteriaceae	g	Mesorhizobium	s	Mesorhizobium_hawassense
Zotu629	78	d	Bacteria	p	Proteobacteria	c	Gammaproteobacteria	o	Oceanospirillales	f	Oceanospirillaceae	g	Thalassolituus	s	Thalassolituus_marinus
Zotu635	28	d	Bacteria	p	Proteobacteria	c	Alphaproteobacteria	o	Rhodobacterales	f	Rhodobacteraceae	g	Albidovulum	s	Albidovulum_xiamenense
Zotu638	20	d	Bacteria	p	Proteobacteria	c	Alphaproteobacteria	o	Rhodospirillales	f	Rhodospirillaceae	g	Roseospirillum	s	Roseospirillum_parvum
Zotu641	21	d	Bacteria	p	Proteobacteria	c	Gammaproteobacteria	o	Chromatiales	f	Coxiellaceae	g	Coxiella	s	Coxiella_burnetii
Zotu643	16	d	Bacteria	p	Proteobacteria	c	Gammaproteobacteria	o	Chromatiales	f	Chromatiaceae	g	Thiohalocapsa	s	Thioalkalivibrio_halophilus
Zotu644	17	d	Bacteria	p	Proteobacteria	c	Alphaproteobacteria	o	Rhodobacterales	f	Rhodobacteraceae	g	Pseudoruegeria	s	Pseudoruegeria_haliotis
Zotu650	20	d	Bacteria	p	Proteobacteria	c	Gammaproteobacteria	o	Salinisphaerales	f	Salinisphaeraceae	g	Salinisphaera	s	Salinisphaera_japonica
Zotu666	47	d	Bacteria	p	Proteobacteria	c	Alphaproteobacteria	o	Rhizobiales	f	Phyllobacteriaceae	g	Mesorhizobium	s	Mesorhizobium_hawassense
Zotu678	22	d	Bacteria	p	Proteobacteria	c	Gammaproteobacteria	o	Chromatiales	f	Ectothiorhodospiraceae	g	Thiorhodococcus	s	Alkalilimnicola_halodurans
Zotu692	71	d	Bacteria	p	Proteobacteria	c	Gammaproteobacteria	o	Chromatiales	f	Chromatiaceae	g	Thiorhodococcus	s	Thiorhodococcus_minor
Zotu721	120	d	Bacteria	p	Proteobacteria	c	Gammaproteobacteria	o	Chromatiales	f	Ectothiorhodospiraceae	g	Ectothiorhodospira	s	Allochromatium_warmingii
Zotu732	74	d	Bacteria	p	Proteobacteria	c	Alphaproteobacteria	o	Rhodospirillales	f	Rhodospirillaceae	g	Rhodovibrio	s	Rhodovibrio_sodomensis
Zotu734	81	d	Bacteria	p	Proteobacteria	c	Alphaproteobacteria	o	Caulobacterales	f	Hyphomonadaceae	g	Marinicauda	s	Marinicauda_pacifica
Zotu735	46	d	Bacteria	p	Proteobacteria	c	Gammaproteobacteria	o	Chromatiales	f	Ectothiorhodospiraceae	g	Aquisalimonas	s	Aquisalimonas_asiatica
Zotu747	22	d	Bacteria	p	Proteobacteria	c	Alphaproteobacteria	o	Rhizobiales	f	Rhodobiaceae	g	Methyloceanibacter	s	Methyloceanibacter_caenitepidi
Zotu752	52	d	Bacteria	p	Proteobacteria	c	Gammaproteobacteria	o	Chromatiales	f	Ectothiorhodospiraceae	g	Thioalkalivibrio	s	Thioalkalivibrio_halophilus
Zotu757	14	d	Bacteria	p	Proteobacteria	c	Gammaproteobacteria	o	Chromatiales	f	Ectothiorhodospiraceae	g	Thiohalospira	s	Thiohalospira_halophila
Zotu766	22	d	Bacteria	p	Proteobacteria	c	Gammaproteobacteria	o	Chromatiales	f	Chromatiaceae	g	Nitrosococcus	s	Nitrosococcus_oceani
Zotu775	30	d	Bacteria	p	Proteobacteria	c	Deltaproteobacteria	o	Bdellovibrionales	f	Pseudobacteriovoracaceae	g	Pseudobacteriovorax	s	Pseudobacteriovorax_antillogorgiicola
Zotu785	15	d	Bacteria	p	Proteobacteria	c	Alphaproteobacteria	o	Rhizobiales	f	Rhodospirillaceae	g	Breoghania	s	Breoghania_corrubedonensis
Zotu789	13	d	Bacteria	p	Proteobacteria	c	Gammaproteobacteria	o	Chromatiales	f	Ectothiorhodospiraceae	g	Ectothiorhodospira	s	Ectothiorhodospira_salini
Zotu801	9	d	Bacteria	p	Proteobacteria	c	Alphaproteobacteria	o	Rhodospirillales	f	Rhodospirillaceae	g	Fodinicurvata	s	Fodinicurvata_fenggangensis
Zotu803	17	d	Bacteria	p	Proteobacteria	c	Alphaproteobacteria	o	Rhodospirillales	f	Rhodospirillaceae	g	Tistlia	s	Tistlia_consotensis
Zotu813	41	d	Bacteria	p	Proteobacteria	c	Alphaproteobacteria	o	Rhizobiales	f	Rhodobiaceae	g	Methyloceanibacter	s	Methyloceanibacter_caenitepidi
Zotu820	30	d	Bacteria	p	Proteobacteria	c	Alphaproteobacteria	o	Rhizobiales	f	Rhodobiaceae	g	Parvibaculum	s	Parvibaculum_hydrocarboniclasticum
Zotu633	39	d	Bacteria	p	Spirochaetes	c	Spirochaetia	o	Spirochaetales	f	Spirochaetaceae	g	Treponema	s	Rubrobacter_xylanophilus
Zotu454	28	d	Bacteria	p	Spirochaetes	c	Spirochaetia	o	Spirochaetales	f	Spirochaetaceae	g	Spirochaeta	s	Spirochaeta_thermophila
Zotu682	23	d	Bacteria	p	Spirochaetes	c	Spirochaetia	o	Spirochaetales	f	Spirochaetaceae	g	Spirochaeta	s	Spirochaeta_alkalica
Zotu326	64	d	Bacteria	p	Spirochaetes	c	Spirochaetia	o	Spirochaetales	f	Spirochaetaceae	g	Spirochaeta	s	Spirochaeta_alkalica
Zotu568	23	d	Bacteria	p	SR1	c	Thermotogae	o	Thermotogales	f	Thermotogaceae	g	SR1_genera_incertae_sedis	s	Thermotoga_maritima
Zotu676	14	d	Bacteria	p	Tenericutes	c	Mollicutes	o	Mycoplasmatales	f	Mycoplasmataceae	g	Mycoplasma	s	Thermogemmatispora_foliorum
Zotu604	20	d	Archaea	p	Thaumarchaeota	c	Thermoprotei	o	Nitrosopumilales	f	Nitrosopumilaceae	g	Nitrosopumilus	s	Nitrososphaera_viennensis
Zotu316	55	d	Bacteria	p	Verrucomicrobia	c	Verrucomicrobiae	o	Verrucomicrobiales	f	Verrucomicrobiaceae	g	SR1_genera_incertae_sedis	s	Phycisphaera_mikurensis
Zotu115	140	d	Bacteria	p	Verrucomicrobia	c	Spartobacteria	o	Verrucomicrobiales	f	Verrucomicrobiaceae	g	Terrimicrobium	s	Terrimicrobium_sacchariphilum
Zotu310	63	d	Bacteria	p	Verrucomicrobia	c	Subdivision3	o	Verrucomicrobiales	f	Verrucomicrobiaceae	g	Subdivision3_genera_incertae_sedis	s	Limisphaera_ngatamarikiensis
Zotu495	28	d	Bacteria	p	Verrucomicrobia	c	Verrucomicrobiae	o	Verrucomicrobiales	f	Verrucomicrobiaceae	g	Roseibacillus	s	Roseibacillus_ishigakijimensis
Zotu804	18	d	Bacteria	p	Verrucomicrobia	c	Subdivision3	o	Verrucomicrobiales	f	Verrucomicrobiaceae	g	Subdivision3_genera_incertae_sedis	s	Verrucomicrobium_spinosum
Zotu208	97	d	Bacteria	p	Verrucomicrobia	c	Subdivision3	o	Verrucomicrobiales	f	Verrucomicrobiaceae	g	Subdivision3_genera_incertae_sedis	s	Limisphaera_ngatamarikiensis
Zotu290	58	d	Bacteria	p	Verrucomicrobia	c	Verrucomicrobiae	o	Verrucomicrobiales	f	Verrucomicrobiaceae	g	Luteolibacter	s	Luteolibacter_luojiensis
Zotu327	57	d	Bacteria	p	Verrucomicrobia	c	Subdivision3	g	Subdivision3_genera_incertae_sedis	s	Limisphaera_ngatamarikiensis
Zotu339	66	d	Bacteria	p	Verrucomicrobia	c	Subdivision3	o	Verrucomicrobiales	f	Verrucomicrobiaceae	g	Subdivision3_genera_incertae_sedis	s	Limisphaera_ngatamarikiensis
Zotu437	43	d	Bacteria	p	Verrucomicrobia	c	Subdivision3	g	Subdivision3_genera_incertae_sedis	s	Limisphaera_ngatamarikiensis
Zotu578	31	d	Bacteria	p	Verrucomicrobia	c	Verrucomicrobiae	o	Verrucomicrobiales	f	Verrucomicrobiaceae	g	Rubritalea	s	Rubritalea_tangerina
Zotu762	21	d	Bacteria	p	Verrucomicrobia	c	Subdivision3	o	Verrucomicrobiales	f	Verrucomicrobiaceae	g	Subdivision3_genera_incertae_sedis	s	Limisphaera_ngatamarikiensis
Zotu409	44	d	Archaea	p	Woesearchaeota	c	Halobacteria	o	Halobacteriales	f	Halobacteriaceae	g	Woesearchaeota_Incertae_Sedis_AR15	s	Natribaculum_breve
Zotu441	24	d	Archaea	p	Woesearchaeota	c	Methanomicrobia	o	Methanosarcinales	f	Methanosarcinaceae	g	Woesearchaeota_Incertae_Sedis_AR16	s	Methanohalobium_evestigatum
Zotu688	63	d	Archaea	p	Woesearchaeota	c	Halobacteria	o	Halobacteriales	f	Halobacteriaceae	g	Woesearchaeota_Incertae_Sedis_AR16	s	Natronoarchaeum_mannanilyticum
Zotu453	61	d	Archaea	p	Woesearchaeota	c	Halobacteria	o	Halobacteriales	f	Halobacteriaceae	g	Woesearchaeota_Incertae_Sedis_AR16	s	Methanothermobacter_defluvii
Zotu267	68	d	Archaea	p	Woesearchaeota	c	Halobacteria	o	Natrialbales	f	Natrialbaceae	g	Woesearchaeota_Incertae_Sedis_AR15	s	Haloferax_elongans
Zotu715	29	d	Archaea	p	Woesearchaeota	c	Halobacteria	o	Natrialbales	f	Natrialbaceae	g	Woesearchaeota_Incertae_Sedis_AR16	s	Sulfolobus_metallicus
Zotu381	54	d	Archaea	p	Woesearchaeota	c	Halobacteria	o	Natrialbales	f	Natrialbaceae	g	Woesearchaeota_Incertae_Sedis_AR16	s	Haloarcula_vallismortis
Zotu756	53	d	Archaea	p	Woesearchaeota	c	Halobacteria	o	Halobacteriales	f	Halobacteriaceae	g	Woesearchaeota_Incertae_Sedis_AR16	s	Haloarcula_vallismortis
Zotu465	20	d	Archaea	p	Woesearchaeota	c	Halobacteria	o	Halobacteriales	f	Halobacteriaceae	g	Woesearchaeota_Incertae_Sedis_AR15	s	Haloarcula_marismortui
	261304

## Sheet: k2 2
Column1	Column13	Column2	Domain	Column4	Phylum	Column6	Class	Column8	Order	Column10	Family	Column12	Genus	Column123	Species
Zotu180	211	d	Bacteria	p	Acidobacteria	c	Acidobacteria_Gp16	o	Bacillales	f	Bacillaceae_2	g	Gp16	s	Ornithinibacillus_halotolerans
Zotu450	47	d	Bacteria	p	Acidobacteria	c	Acidobacteria_Gp18	o	Desulfovibrionales	f	Desulfovibrionaceae	g	Gp18	s	Desulfovibrio_longreachensis
Zotu1	7732	d	Bacteria	p	Actinobacteria	c	Actinobacteria	o	Actinomycetales	f	Streptomycetaceae	g	BRC1_genera_incertae_sedis	s	Atopobium_rimae
Zotu11	7544	d	Bacteria	p	Actinobacteria	c	Actinobacteria	o	Actinomycetales	f	Streptomycetaceae	g	BRC1_genera_incertae_sedis	s	Atopobium_rimae
Zotu26	1067	d	Bacteria	p	Actinobacteria	c	Actinobacteria	o	Actinomycetales	f	Streptomycetaceae	g	Streptomyces	s	Ruminococcus_albus
Zotu54	560	d	Bacteria	p	Actinobacteria	c	Actinobacteria	o	Actinomycetales	f	Streptomycetaceae	g	Streptomyces	s	Actinotalea_fermentans
Zotu66	616	d	Bacteria	p	Actinobacteria	c	Actinobacteria	o	Rubrobacterales	f	Rubrobacteraceae	g	Rubrobacter	s	Rubrobacter_xylanophilus
Zotu126	305	d	Bacteria	p	Actinobacteria	c	Actinobacteria	o	Actinomycetales	f	Pseudonocardiaceae	g	Nocardia	s	Nocardia_jejuensis
Zotu148	3560	d	Bacteria	p	Actinobacteria	c	Actinobacteria	o	Actinomycetales	f	Streptomycetaceae	g	Streptomyces	s	Atopobium_rimae
Zotu149	341	d	Bacteria	p	Actinobacteria	c	Actinobacteria	o	Actinomycetales	f	Geodermatophilaceae	g	Geodermatophilus	s	Geodermatophilus_terrae
Zotu177	206	d	Bacteria	p	Actinobacteria	c	Actinobacteria	o	Actinomycetales	f	Streptomycetaceae	g	Streptomyces	s	Rubrobacter_bracarensis
Zotu178	228	d	Bacteria	p	Actinobacteria	c	Actinobacteria	o	Actinomycetales	f	Ruminococcaceae	g	Anaerotruncus	s	Anaerotruncus_colihominis
Zotu184	197	d	Bacteria	p	Actinobacteria	c	Actinobacteria	o	Actinomycetales	f	Corynebacteriaceae	g	Corynebacterium	s	Corynebacterium_suicordis
Zotu196	711	d	Bacteria	p	Actinobacteria	c	Actinobacteria	o	Actinomycetales	f	Ruminococcaceae	g	Rubrobacter	s	Actinokineospora_inagensis
Zotu225	264	d	Bacteria	p	Actinobacteria	c	Actinobacteria	o	Actinomycetales	f	Corynebacteriaceae	g	Corynebacterium	s	Corynebacterium_kroppenstedtii
Zotu251	607	d	Bacteria	p	Actinobacteria	c	Actinobacteria	o	Rubrobacterales	f	Rubrobacteraceae	g	Rubrobacter	s	Rubrobacter_xylanophilus
Zotu264	130	d	Bacteria	p	Actinobacteria	c	Actinobacteria	o	Actinomycetales	f	Nocardiaceae	g	Nocardia	s	Nocardia_jejuensis
Zotu263	119	d	Bacteria	p	Actinobacteria	c	Actinobacteria	o	Coriobacteriales	f	Coriobacteriaceae	g	Armatimonadetes_gp5	s	Olsenella_profusa
Zotu266	251	d	Bacteria	p	Actinobacteria	c	Actinobacteria	o	Actinomycetales	f	Corynebacteriaceae	g	Corynebacterium	s	Corynebacterium_kroppenstedtii
Zotu293	107	d	Bacteria	p	Actinobacteria	c	Actinobacteria	o	Actinomycetales	f	Pseudonocardiaceae	g	Saccharopolyspora	s	Saccharopolyspora_cebuensis
Zotu336	321	d	Bacteria	p	Actinobacteria	c	Actinobacteria	o	Actinomycetales	f	Geodermatophilaceae	g	Modestobacter	s	Modestobacter_roseus
Zotu372	177	d	Bacteria	p	Actinobacteria	c	Actinobacteria	o	Actinomycetales	f	Micrococcaceae	g	Micrococcus	s	Micrococcus_luteus
Zotu374	69	d	Bacteria	p	Actinobacteria	c	Actinobacteria	o	Actinomycetales	f	Nocardiaceae	g	Nocardia	s	Nocardia_jejuensis
Zotu375	171	d	Bacteria	p	Actinobacteria	c	Actinobacteria	o	Actinomycetales	f	Micrococcaceae	g	Micrococcus	s	Micrococcus_aloeverae
Zotu392	89	d	Bacteria	p	Actinobacteria	c	Actinobacteria	o	Actinomycetales	f	Anaerolineaceae	g	Catelliglobosispora	s	Catelliglobosispora_koreensis
Zotu415	66	d	Bacteria	p	Actinobacteria	c	Actinobacteria	o	Actinomycetales	f	Cellulomonadaceae	g	Demequina	s	Actinotalea_fermentans
[truncated: 552 more rows]

## Sheet: k2 3
Column1	Column13	Column2	Domain	Column4	Phylum	Column6	Class	Column8	Order	Column10	Family	Column12	Genus	Column123	Species
[truncated: 1,216 more rows]

[truncated: 3 more sheets: k2 4, k2 5, k2 6]
